# Supplementary material for: Trajectory and uniqueness of mutational signatures in yeast mutators
Source: Proc Natl Acad Sci U S A. 2020 Sep 23;117(40):24947–56. doi: 10.1073/pnas.2011332117 (PMC7547211; doi:10.1073/pnas.2011332117)
Supplement: Supplementary File [file pnas.2011332117.sd01.xlsx]

## Sheet: DatasetS1
Strain name	Genetic background	Relevant genotype	Genotype	Reference
AND2210	BY/BY	WT/WT	MATa/MATa; his3Δ1/his3Δ1; leu2Δ0/leu2Δ0;lys2Δ0/LYS2; met15Δ0/MET15; ura3Δ0/ura3Δ0	this work
AND2215	BY/BY	pif1∆/∆	MATa/MATa; his3Δ1/his3Δ1; leu2Δ0/leu2Δ0; met15Δ0/met15Δ0; ura3Δ0/ura3Δ0; pif1::KanMX/pif1::KanMX	this work
AND2216	BY/BY	rad27∆/∆	MATa/MATa; his3Δ1/his3Δ1; leu2Δ0/leu2Δ0; met15Δ0/met15Δ0; ura3Δ0/ura3Δ0; rad27::KanMX/rad27::KanMX	this work
AND2217	BY/BY	clb5∆/∆	MATa/MATa; his3Δ1/his3Δ1; leu2Δ0/leu2Δ0; met15Δ0/met15Δ0; ura3Δ0/ura3Δ0; clb5::KanMX/clb5::KanMX	this work
AND2219	BY/BY	mre11∆/∆	MATa/MATa; his3Δ1/his3Δ1; leu2Δ0/leu2Δ0; met15Δ0/met15Δ0; ura3Δ0/ura3Δ0; mre11::KanMX/mre11::KanMX	this work
AND2220	BY/BY	cac1∆/∆ cac3∆/∆	MATa/MATa; his3Δ1/his3Δ1; leu2Δ0/leu2Δ0; met15Δ0/met15Δ0; ura3Δ0/ura3Δ0; cac1::KanMX/cac1::KanMX; cac3::KanMX/cac3::KanMX	this work
AND2221	BY/BY	tsa1∆/∆	MATa/MATa; his3Δ1/his3Δ1; leu2Δ0/leu2Δ0; met15Δ0/met15Δ0; ura3Δ0/ura3Δ0; tsa1::KanMX/tsa1::KanMX	this work
AND3146	BY/BY	WT/WT	MATa/MATa; his3Δ1/his3Δ1; leu2Δ0/leu2Δ0; met15Δ0/met15Δ0; ura3Δ0/ura3Δ0	this work
AND3148	BY/BY	pol32∆/∆	MATa/MATa; his3Δ1/his3Δ1; leu2Δ0/leu2Δ0; met15Δ0/met15Δ0; ura3Δ0/ura3Δ0; pol32::KanMX/pol32::KanMX	this work
AND3216	BY/BY	lig4∆/∆	MATa/MATa; his3Δ1/his3Δ1; leu2Δ0/leu2Δ0; lys2Δ0/LYS2; met15Δ0/MET15; ura3Δ0/ura3Δ0; lig4::KanMX/lig4::KanMX	this work
AND3218	BY/BY	rad51∆/∆	MATa/MATa; his3Δ1/his3Δ1; leu2Δ0/leu2Δ0; lys2Δ0/LYS2; met15Δ0/MET15; ura3Δ0/ura3Δ0; rad51::KanMX/rad51::KanMX	this work
AND3230	BY/BY	msh2∆/∆	MATa/MATa; his3Δ1/his3Δ1; leu2Δ0/leu2Δ0; met15Δ0/met15Δ0; ura3Δ0/ura3Δ0; msh2::KanMX/msh2::KanMX	this work
AND1385	BY/BY	sic1∆/∆	MATa/MATa; his3Δ1/his3Δ1; leu2Δ0/leu2Δ0; met15Δ0/met15Δ0; ura3Δ0/ura3Δ0; sic1::KanMX/sic1::KanMX	this work
ORT6883	BY/BY	tho2∆/∆	MATa/MATa; his3Δ1/is3Δ1; leu2Δ0/leu2Δ0; met15Δ0/met15Δ0; ura3Δ0/ura3∆0; tho2::KanMX/tho2::KanMX	this work
AND3189	SK1/BY	WT/WT	MATa/MATa; arg4-nsp,bgl/ARG4; leu2Δ0/leu2-R; his3Δ1/HIS3; met15Δ0/MET15; ura3Δ0/ura3	this work
AND3187	SK1/BY	tsa1∆/∆	MATa/MATa; arg4-nsp,bgl/ARG4; his3Δ1/HIS3; leu2Δ0/leu2; met15Δ0/MET15; ura3Δ0/ura3; tsa1::KanMX/tsa1::KanMX	this work
AND3188	SK1/BY	rad27∆/∆	MATa/MATa; his3Δ1/HIS3; leu2Δ0/LEU2; met15Δ/0MET15; ura3Δ0/ura3; rad27::KanMX/rad27::URA3	this work
ORT7634	SK1/BY	tsa1∆/∆ pol32∆/∆	MATa/MATa; arg4-nsp,bgl/ARG4;his3Δ1/HIS3; leu2Δ0/leu2; lys2/LYS2; met15Δ0/MET15; ura3Δ0/ura3; pol32::KanMX/pol32::HpHMX; tsa1::KanMX/tsa1::KanMX	this work
AND3275	SK1/BY	tsa1∆/∆ pif1∆/∆	MATa/MATa; arg4-nsp,bgl/ARG4; his3Δ1/HIS3; his4B::LEU2/HIS4; leu2Δ0/leu2; lys2/LYS2; met15Δ0/MET15; trp1::hisG/TRP1; ura3Δ0/ura3; pif1::KanMX/pif1::KanMX; tsa1::KanMX/tsa1::KanMX	this work
AND3609	SK1/BY	rad51∆/∆	MATa/MATa; arg4-bg/ARG4; his3Δ1/HIS3; his4B::LEU2/HIS4; leu2Δ0/leu2::hisG; met15Δ0/MET15; trp1::hisG/TRP1; ura3Δ0/ura3(PstI-SmaI)::hisG; rad51::KanMX/rad51::KanMX	this work
AND3611	SK1/BY	pif1∆/∆	MATa/MATa; arg4-rv/ARG4; his3Δ1/HIS3; his4B::LEU2/HIS4; leu2Δ0/leu2::hisG; lys2/LYS2; met15Δ0/MET15; trp1::hisG/TRP1; ura3(PstI-SmaI)::hisG/ura3∆0; pif1::KanMX/pif1::KanMX	this work
BY4741	BY	WT	MATa; his3Δ1; leu2Δ0; met15Δ0; ura3Δ0	Brachmann et al, 1998
BY4742	BY	WT	MATa; his3Δ1; leu2Δ0;lys2Δ0; ura3Δ0	Brachmann et al, 1998
ORT7537	BY	rad51∆	MATa; his3Δ1; leu2Δ0; met15Δ0; ura3Δ0; rad51::KanMX	this work
AND3257-4B	BY	rev1∆	MATa, his3∆1, leu2∆0, met15∆0, ura3∆0, rev1::KanMX	this work
AND3257-56D	BY	rev3∆	MATa, his3∆1, leu2∆0, ura3∆0, rev3::KanMX	this work
AND3262-8C	BY	rev7∆	MATa; his3Δ1; leu2Δ0; met15Δ0; ura3Δ0; rev7::KanMX	this work
AND3253-27B	BY	rad51∆ rev1∆	MATa; his3Δ1; leu2Δ0; ura3Δ0; rad51::KanMX; rev1::KanMX	this work
AND3254-2A	BY	rad51∆ rev3∆	MATa; his3Δ1; leu2Δ0; ura3Δ0; rad51::KanMX; rev3::KanMX	this work
AND3262-9D	BY	rad51∆ rev7∆	MATa; his3Δ1; leu2Δ0; ura3Δ0; rad51::KanMX; rev7::KanMX;
AND3255-13B	BY	rad51∆ rad30∆	MATa; his3Δ1; leu2Δ0; ura3Δ0; rad51::KanMX; rad30::KanMX
AND3252-4A	BY	rad51∆ pol4∆	MATa; his3Δ1; leu2Δ0; ura3Δ0; rad51::KanMX; pol4::KanMX
ORT7760	BY	rev3-D1142A,D1144A	MATa; his3Δ1; leu2Δ0; met15Δ0; ura3Δ0; rev3-D1142A,D1144A	this work
ORT7765	BY	rad51∆ rev3-D1142A,D1144A	MATa; his3Δ1; leu2Δ0; met15Δ0; ura3Δ0; rev3-D1142A,D1144A; rad51::KanMX	this work
ORT7641	BY	rad51∆ rev1∆ rev3∆ pol4∆ rad30∆	MATa; his3Δ1; leu2Δ0; met15Δ0; lys2; ura3Δ0; TRP1; rev1::KanMX; rev3::KanMX; pol4::LEU2; rad30::URA3; rad51::HpHMX
ORT6804	BY	msh2∆	MATa; his3Δ1; leu2Δ0; met15Δ0; ura3Δ0; msh2::KanMX	Serero et al., 2014
ORT6830	BY	tsa1∆	MATa; his3Δ1; leu2Δ0; met15Δ0; ura3Δ0; tsa1::KanMX	Serero et al., 2014
ORT6816	BY	rad27∆	MATa; his3Δ1; leu2Δ0; met15Δ0; ura3Δ0; rad27::KanMX	Serero et al., 2014
AND3268-7D	BY	msh2∆ rev3∆	MATa; his3∆1; leu2∆0; ura3∆0; rev3::KanMX; msh2::KanMX	this work
AND3269-6B	BY	tsa1∆ rev3∆	MATa; his3∆1; leu2∆0; met15∆0; ura3∆0; rev3::KanMX; tsa1::KanMX	this work
AND3270-9A	BY	rad27∆ rev3∆	MATa; his3∆1; leu2∆0; ura3∆0; rev3::KanMX; rad27::KanMX	this work
				this work
