# Supplementary material for: Trajectory and uniqueness of mutational signatures in yeast mutators
Source: Proc Natl Acad Sci U S A. 2020 Sep 23;117(40):24947–56. doi: 10.1073/pnas.2011332117 (PMC7547211; doi:10.1073/pnas.2011332117)
Supplement: Supplementary File [file pnas.2011332117.sd02.xlsx]

## Sheet: DatasetS2
NGS sample	Strain	Background	Relevant genotype	Clonea	Mean Depth coverageb	DP thresholdc	DP threshold/Mean Depth Coverage	Accession number
SJ176	AND2210	BY/BY	WT/WT	parent	44.5602	8	0.179533	ERS434160
SJ94	AND2210	BY/BY	WT/WT	A25	47.9083	8	0.166986	ERS434078
SJ95	AND2210	BY/BY	WT/WT	B25	47.8581	8	0.167161	ERS434079
SJ96	AND2210	BY/BY	WT/WT	C25	46.9343	8	0.170451	ERS434080
SJ97	AND2210	BY/BY	WT/WT	D25	46.1678	8	0.173281	ERS434081
SJ98	AND2210	BY/BY	WT/WT	E25	44.747	8	0.178783	ERS434082
SJ99	AND2210	BY/BY	WT/WT	F25	45.065	8	0.177521	ERS434083
SJ100	AND2210	BY/BY	WT/WT	G25	48.0761	8	0.166403	ERS434084
SJ101	AND2210	BY/BY	WT/WT	H25	53.204	8	0.150365	ERS434085
A1120_1126R35	AND2210	BY/BY	WT/WT	I25	133.755	30	0.224291	SRR12512711
A1120_1126R36	AND2210	BY/BY	WT/WT	J25	139.723	30	0.21471	SRR12512710
A1120_1126R37	AND2210	BY/BY	WT/WT	K25	145.082	30	0.206779	SRR12512695
A1120_1126R38	AND2210	BY/BY	WT/WT	L25	194.382	30	0.154335	SRR12512638
A1120_1126R39	AND2210	BY/BY	WT/WT	M25	129.672	30	0.231354	SRR12512627
A1120_1126R40	AND2210	BY/BY	WT/WT	N25	150.342	30	0.199545	SRR12512616
A1120_1126R41	AND2210	BY/BY	WT/WT	O25	137.458	30	0.218249	SRR12512605
A1120_1126R42	AND2210	BY/BY	WT/WT	P25	144.722	30	0.207294	SRR12512594
SJ178	AND2215	BY/BY	pif1∆/∆	parent	44.0276	8	0.181704	ERS434162
SJ102	AND2215	BY/BY	pif1∆/∆	B25	50.7446	8	0.157652	ERS434086
SJ103	AND2215	BY/BY	pif1∆/∆	C25	44.1816	8	0.181071	ERS434087
SJ104	AND2215	BY/BY	pif1∆/∆	D25	45.7374	8	0.174912	ERS434088
SJ105	AND2215	BY/BY	pif1∆/∆	E25	48.8722	8	0.163692	ERS434089
SJ106	AND2215	BY/BY	pif1∆/∆	F25	48.4034	8	0.165278	ERS434090
SJ107	AND2215	BY/BY	pif1∆/∆	G25	42.3752	8	0.18879	ERS434091
SJ108	AND2215	BY/BY	pif1∆/∆	J25	50.0896	8	0.159714	ERS434092
SJ109	AND2215	BY/BY	pif1∆/∆	K25	55.0934	8	0.145208	ERS434093
SJ179	AND2216	BY/BY	rad27∆/∆	parent	39.7554	8	0.20123	ERS434163
SJ136	AND2216	BY/BY	rad27∆/∆	A25	54.1118	8	0.147842	ERS434120
SJ137	AND2216	BY/BY	rad27∆/∆	B25	57.1856	8	0.139895	ERS434121
SJ138	AND2216	BY/BY	rad27∆/∆	C25	62.8384	8	0.127311	ERS434122
SJ139	AND2216	BY/BY	rad27∆/∆	D25	50.8515	8	0.157321	ERS434123
SJ140	AND2216	BY/BY	rad27∆/∆	F25	48.8133	8	0.16389	ERS434124
SJ141	AND2216	BY/BY	rad27∆/∆	G25	57.6259	8	0.138826	ERS434125
SJ142	AND2216	BY/BY	rad27∆/∆	I25	49.1383	8	0.162806	ERS434126
SJ143	AND2216	BY/BY	rad27∆/∆	J25	45.2029	8	0.17698	ERS434127
SJ180	AND2217	BY/BY	clb5∆/∆	parent	38.5914	8	0.2073	ERS434164
SJ144	AND2217	BY/BY	clb5∆/∆	A25	47.0478	8	0.17004	ERS434128
SJ145	AND2217	BY/BY	clb5∆/∆	B25	51.6489	8	0.154892	ERS434129
SJ146	AND2217	BY/BY	clb5∆/∆	C25	50.3699	8	0.158825	ERS434130
SJ147	AND2217	BY/BY	clb5∆/∆	D25	57.5452	8	0.139021	ERS434131
SJ148	AND2217	BY/BY	clb5∆/∆	E25	50.5379	8	0.158297	ERS434132
SJ149	AND2217	BY/BY	clb5∆/∆	I25	53.6051	8	0.14924	ERS434133
SJ150	AND2217	BY/BY	clb5∆/∆	J25	52.7234	8	0.151735	ERS434134
SJ151	AND2217	BY/BY	clb5∆/∆	K25	54.3506	8	0.147193	ERS434135
SJ181	AND2219	BY/BY	mre11∆/∆	parent	42.2329	8	0.189426	ERS434165
SJ152	AND2219	BY/BY	mre11∆/∆	A25	52.9181	8	0.151177	ERS434136
SJ153	AND2219	BY/BY	mre11∆/∆	B25	56.9862	8	0.140385	ERS434137
SJ154	AND2219	BY/BY	mre11∆/∆	C25	54.5121	8	0.146756	ERS434138
SJ155	AND2219	BY/BY	mre11∆/∆	D25	48.5964	8	0.164621	ERS434139
SJ156	AND2219	BY/BY	mre11∆/∆	E25	50.6738	8	0.157873	ERS434140
SJ157	AND2219	BY/BY	mre11∆/∆	H25	62.9536	8	0.127078	ERS434141
SJ158	AND2219	BY/BY	mre11∆/∆	K25	50.6691	8	0.157887	ERS434142
SJ159	AND2219	BY/BY	mre11∆/∆	M25	54.6685	8	0.146337	ERS434143
SJ182	AND2220	BY/BY	cac1∆/∆ cac3∆/∆	parent	46.8919	8	0.170605	ERS434166
SJ110	AND2220	BY/BY	cac1∆/∆ cac3∆/∆	A25	53.1001	8	0.150659	ERS434094
SJ111	AND2220	BY/BY	cac1∆/∆ cac3∆/∆	B25	51.1247	8	0.15648	ERS434095
SJ112	AND2220	BY/BY	cac1∆/∆ cac3∆/∆	C25	51.0207	8	0.156799	ERS434096
SJ113	AND2220	BY/BY	cac1∆/∆ cac3∆/∆	D25	42.0672	8	0.190172	ERS434097
SJ114	AND2220	BY/BY	cac1∆/∆ cac3∆/∆	E25	50.4601	8	0.158541	ERS434098
SJ115	AND2220	BY/BY	cac1∆/∆ cac3∆/∆	F25	45.441	8	0.176052	ERS434099
SJ116	AND2220	BY/BY	cac1∆/∆ cac3∆/∆	G25	56.1465	8	0.142484	ERS434100
SJ117	AND2220	BY/BY	cac1∆/∆ cac3∆/∆	H25	57.9779	8	0.137984	ERS434101
SJ183	AND2221	BY/BY	tsa1∆/∆	parent	55.8453	8	0.143253	ERS434167
SJ160	AND2221	BY/BY	tsa1∆/∆	A25	57.6535	8	0.13876	ERS434144
SJ161	AND2221	BY/BY	tsa1∆/∆	B25	50.4574	8	0.15855	ERS434145
SJ162	AND2221	BY/BY	tsa1∆/∆	C25	54.5833	8	0.146565	ERS434146
SJ163	AND2221	BY/BY	tsa1∆/∆	D25	52.0968	8	0.15356	ERS434147
SJ164	AND2221	BY/BY	tsa1∆/∆	E25	47.5958	8	0.168082	ERS434148
SJ165	AND2221	BY/BY	tsa1∆/∆	G25	46.4734	8	0.172141	ERS434149
SJ166	AND2221	BY/BY	tsa1∆/∆	L25	56.8255	8	0.140782	ERS434150
SJ167	AND2221	BY/BY	tsa1∆/∆	O25	50.2828	8	0.1591	ERS434151
A784R51	AND3187	SK1/BY	tsa1∆/∆	parent	82.3098	8	0.0971938	SRR12512583
A452R1	AND3187	SK1/BY	tsa1∆/∆	A25	62.1858	15	0.241213	SRR12512572
A452R2	AND3187	SK1/BY	tsa1∆/∆	B25	74.5073	15	0.201322	SRR12512709
A452R3	AND3187	SK1/BY	tsa1∆/∆	C25	75.0733	15	0.199805	SRR12512552
A452R4	AND3187	SK1/BY	tsa1∆/∆	D25	71.8556	15	0.208752	SRR12512541
A452R5	AND3187	SK1/BY	tsa1∆/∆	E25	86.4486	15	0.173513	SRR12512530
A452R7	AND3187	SK1/BY	tsa1∆/∆	G25	77.2517	15	0.194171	SRR12512519
A452R8	AND3187	SK1/BY	tsa1∆/∆	H25	79.9621	15	0.187589	SRR12512508
A452R9	AND3187	SK1/BY	tsa1∆/∆	I25	63.1698	15	0.237455	SRR12512743
A452R10	AND3187	SK1/BY	tsa1∆/∆	J25	80.2932	15	0.186815	SRR12512732
A452R11	AND3187	SK1/BY	tsa1∆/∆	K25	73.2133	15	0.204881	SRR12512721
A452R12	AND3187	SK1/BY	tsa1∆/∆	L25	92.2506	15	0.162601	SRR12512706
A452R13	AND3187	SK1/BY	tsa1∆/∆	M25	73.4887	15	0.204113	SRR12512694
A452R14	AND3187	SK1/BY	tsa1∆/∆	N25	91.4302	15	0.16406	SRR12512683
A452R15	AND3187	SK1/BY	tsa1∆/∆	O25	89.4617	15	0.16767	SRR12512672
A452R16	AND3187	SK1/BY	tsa1∆/∆	P25	64.4332	15	0.232799	SRR12512661
A784R52	AND3188	SK1/BY	rad27∆/∆	parent	75.0543	8	0.106589	SRR12512650
A452R17	AND3188	SK1/BY	rad27∆/∆	A25	79.0215	15	0.189822	SRR12512643
A452R18	AND3188	SK1/BY	rad27∆/∆	B25	85.7824	15	0.174861	SRR12512642
A452R19	AND3188	SK1/BY	rad27∆/∆	C25	89.2397	15	0.168087	SRR12512641
A452R20	AND3188	SK1/BY	rad27∆/∆	D25	90.0822	15	0.166515	SRR12512640
A452R21	AND3188	SK1/BY	rad27∆/∆	E25	92.7016	15	0.16181	SRR12512639
A452R22	AND3188	SK1/BY	rad27∆/∆	F25	97.3688	15	0.154053	SRR12512637
A452R23	AND3188	SK1/BY	rad27∆/∆	G25	89.8038	15	0.167031	SRR12512636
A452R24	AND3188	SK1/BY	rad27∆/∆	H25	87.0329	15	0.172349	SRR12512635
A452R25	AND3188	SK1/BY	rad27∆/∆	I25	102.946	15	0.145708	SRR12512634
A452R26	AND3188	SK1/BY	rad27∆/∆	J25	93.6729	15	0.160132	SRR12512633
A452R27	AND3188	SK1/BY	rad27∆/∆	K25	81.6057	15	0.183811	SRR12512632
A452R28	AND3188	SK1/BY	rad27∆/∆	L25	106.477	15	0.140876	SRR12512631
A452R29	AND3188	SK1/BY	rad27∆/∆	M25	83.6095	15	0.179405	SRR12512630
A452R30	AND3188	SK1/BY	rad27∆/∆	N25	99.4837	15	0.150778	SRR12512629
A452R31	AND3188	SK1/BY	rad27∆/∆	O25	96.4537	15	0.155515	SRR12512628
A452R32	AND3188	SK1/BY	rad27∆/∆	P25	93.0899	15	0.161135	SRR12512626
A784R53	AND3189	SK1/BY	WT/WT	parent	70.0579	8	0.114191	SRR12512625
A452R33	AND3189	SK1/BY	WT/WT	A25	59.8049	15	0.250816	SRR12512624
A452R34	AND3189	SK1/BY	WT/WT	B25	69.5876	15	0.215556	SRR12512623
A452R35	AND3189	SK1/BY	WT/WT	C25	82.2853	15	0.182293	SRR12512622
A452R36	AND3189	SK1/BY	WT/WT	D25	100.361	15	0.14946	SRR12512621
A452R37	AND3189	SK1/BY	WT/WT	E25	93.6749	15	0.160128	SRR12512620
A452R38	AND3189	SK1/BY	WT/WT	F25	89.8215	15	0.166998	SRR12512619
A452R39	AND3189	SK1/BY	WT/WT	G25	85.8899	15	0.174642	SRR12512618
A452R40	AND3189	SK1/BY	WT/WT	H25	76.6552	15	0.195681	SRR12512617
A452R41	AND3189	SK1/BY	WT/WT	I25	74.515	15	0.201302	SRR12512615
A452R42	AND3189	SK1/BY	WT/WT	J25	94.2632	15	0.159129	SRR12512614
A452R43	AND3189	SK1/BY	WT/WT	K25	110.362	15	0.135917	SRR12512613
A452R44	AND3189	SK1/BY	WT/WT	L25	85.7179	15	0.174993	SRR12512612
A452R45	AND3189	SK1/BY	WT/WT	M25	85.1048	15	0.176253	SRR12512611
A452R46	AND3189	SK1/BY	WT/WT	N25	78.4271	15	0.191261	SRR12512610
A452R47	AND3189	SK1/BY	WT/WT	O25	74.9513	15	0.20013	SRR12512609
A452R48	AND3189	SK1/BY	WT/WT	P25	69.1945	15	0.21678	SRR12512608
A536R1	AND3187	SK1/BY	tsa1∆/∆	N1	131.408	15	0.114149	SRR12512607
A536R2	AND3187	SK1/BY	tsa1∆/∆	N2	116.796	15	0.128429	SRR12512606
A536R3	AND3187	SK1/BY	tsa1∆/∆	N3	103.216	15	0.145326	SRR12512604
A536R4	AND3187	SK1/BY	tsa1∆/∆	N4	95.111	15	0.15771	SRR12512603
A536R5	AND3187	SK1/BY	tsa1∆/∆	N5	132.746	15	0.112998	SRR12512602
A536R6	AND3187	SK1/BY	tsa1∆/∆	N6	65.9536	15	0.227433	SRR12512601
A536R7	AND3187	SK1/BY	tsa1∆/∆	N7	110.208	15	0.136107	SRR12512600
A536R8	AND3187	SK1/BY	tsa1∆/∆	N8	124.549	15	0.120435	SRR12512599
A536R9	AND3187	SK1/BY	tsa1∆/∆	N9	158.386	15	0.0947054	SRR12512598
A536R10	AND3187	SK1/BY	tsa1∆/∆	N10	159.447	15	0.0940752	SRR12512597
A536R11	AND3187	SK1/BY	tsa1∆/∆	N11	136.095	15	0.110217	SRR12512596
A536R12	AND3187	SK1/BY	tsa1∆/∆	N12	123.178	15	0.121775	SRR12512595
A536R13	AND3187	SK1/BY	tsa1∆/∆	N13	22.1726	15	0.676509	SRR12512593
A571R154	AND3187	SK1/BY	tsa1∆/∆	N13	172.7	30	0.173712	SRR12512592
A536R14	AND3187	SK1/BY	tsa1∆/∆	N14	77.4022	15	0.193793	SRR12512591
A536R15	AND3187	SK1/BY	tsa1∆/∆	N15	150.27	15	0.0998201	SRR12512590
A536R16	AND3187	SK1/BY	tsa1∆/∆	N16	124.263	15	0.120712	SRR12512589
A536R17	AND3187	SK1/BY	tsa1∆/∆	N17	115.474	15	0.1299	SRR12512588
A536R18	AND3187	SK1/BY	tsa1∆/∆	N18	129.572	15	0.115766	SRR12512587
A536R19	AND3187	SK1/BY	tsa1∆/∆	N19	167.615	15	0.0894907	SRR12512586
A536R20	AND3187	SK1/BY	tsa1∆/∆	N20	144.913	15	0.10351	SRR12512585
A536R21	AND3187	SK1/BY	tsa1∆/∆	N21	146.106	15	0.102665	SRR12512584
A536R22	AND3187	SK1/BY	tsa1∆/∆	N22	90.3256	15	0.166066	SRR12512582
A536R23	AND3187	SK1/BY	tsa1∆/∆	N23	108.844	15	0.137812	SRR12512581
A536R24	AND3187	SK1/BY	tsa1∆/∆	N24	129.617	15	0.115725	SRR12512580
A536R25	AND3188	SK1/BY	rad27∆/∆	C1	126.846	15	0.118253	SRR12512579
A536R26	AND3188	SK1/BY	rad27∆/∆	C2	151.805	15	0.0988111	SRR12512578
A536R27	AND3188	SK1/BY	rad27∆/∆	C3	108.227	15	0.138597	SRR12512577
A536R28	AND3188	SK1/BY	rad27∆/∆	C4	97.1547	15	0.154393	SRR12512576
A536R29	AND3188	SK1/BY	rad27∆/∆	C5	126.5	15	0.118577	SRR12512575
A536R30	AND3188	SK1/BY	rad27∆/∆	C6	170.811	15	0.0878162	SRR12512574
A536R31	AND3188	SK1/BY	rad27∆/∆	C7	135.97	15	0.110319	SRR12512573
A536R32	AND3188	SK1/BY	rad27∆/∆	C9	124.737	15	0.120253	SRR12512571
A536R33	AND3188	SK1/BY	rad27∆/∆	C10	130.565	15	0.114885	SRR12512570
A536R34	AND3188	SK1/BY	rad27∆/∆	C11	138.46	15	0.108335	SRR12512569
A536R35	AND3188	SK1/BY	rad27∆/∆	C12	123.768	15	0.121194	SRR12512568
A536R36	AND3188	SK1/BY	rad27∆/∆	C13	130.399	15	0.115032	SRR12512567
A536R37	AND3188	SK1/BY	rad27∆/∆	C14	112.825	15	0.13295	SRR12512566
A536R38	AND3188	SK1/BY	rad27∆/∆	C15	118.98	15	0.126071	SRR12512565
A536R39	AND3188	SK1/BY	rad27∆/∆	C16	126.535	15	0.118544	SRR12512564
A536R40	AND3188	SK1/BY	rad27∆/∆	C17	146.185	15	0.10261	SRR12512563
A536R41	AND3188	SK1/BY	rad27∆/∆	C18	115.517	15	0.129851	SRR12512562
A536R42	AND3188	SK1/BY	rad27∆/∆	C19	124.443	15	0.120537	SRR12512708
A536R43	AND3188	SK1/BY	rad27∆/∆	C20	132.151	15	0.113507	SRR12512561
A536R44	AND3188	SK1/BY	rad27∆/∆	C21	120.648	15	0.124328	SRR12512560
A536R45	AND3188	SK1/BY	rad27∆/∆	C22	114.103	15	0.131461	SRR12512559
A536R46	AND3188	SK1/BY	rad27∆/∆	C23	112.948	15	0.132805	SRR12512558
A536R47	AND3188	SK1/BY	rad27∆/∆	C24	114.346	15	0.13118	SRR12512557
A315R99	AND3148	BY/BY	pol32∆/∆	parent	150.971	30	0.198714	SRR12512556
A336_337R33	AND3148	BY/BY	pol32∆/∆	A12	190.259	30	0.157679	SRR12512555
A336_337R34	AND3148	BY/BY	pol32∆/∆	B12	210.676	30	0.142399	SRR12512554
A336_337R35	AND3148	BY/BY	pol32∆/∆	C12	231.166	30	0.129777	SRR12512553
A336_337R36	AND3148	BY/BY	pol32∆/∆	D12	199.281	30	0.150541	SRR12512551
A336_337R37	AND3148	BY/BY	pol32∆/∆	E12	234.354	30	0.128011	SRR12512550
A336_337R38	AND3148	BY/BY	pol32∆/∆	F12	236.789	30	0.126695	SRR12512549
A336_337R39	AND3148	BY/BY	pol32∆/∆	G12	229.993	30	0.130439	SRR12512548
A336_337R40	AND3148	BY/BY	pol32∆/∆	H12	238.615	30	0.125725	SRR12512547
A336_337R41	AND3148	BY/BY	pol32∆/∆	I12	199.158	30	0.150634	SRR12512546
A336_337R42	AND3148	BY/BY	pol32∆/∆	J12	211.901	30	0.141575	SRR12512545
A336_337R43	AND3148	BY/BY	pol32∆/∆	K12	225.072	30	0.13329	SRR12512544
A336_337R44	AND3148	BY/BY	pol32∆/∆	L12	202.132	30	0.148418	SRR12512543
A336_337R45	AND3148	BY/BY	pol32∆/∆	M12	180.886	30	0.16585	SRR12512542
A784R56	AND3148	BY/BY	pol32∆/∆	M12	84.3669	8	0.094824	SRR12512540
A336_337R46	AND3148	BY/BY	pol32∆/∆	N12	223.893	30	0.133992	SRR12512539
A336_337R47	AND3148	BY/BY	pol32∆/∆	O12	222.832	30	0.134631	SRR12512538
A336_337R48	AND3148	BY/BY	pol32∆/∆	P12	208.834	30	0.143655	SRR12512537
A315R93	AND1385	BY/BY	sic1∆/∆	parent	123.537	30	0.242841	SRR12512536
A336_337R49	AND1385	BY/BY	sic1∆/∆	A12	194.627	30	0.154141	SRR12512535
A336_337R50	AND1385	BY/BY	sic1∆/∆	B12	191.982	30	0.156265	SRR12512534
A336_337R51	AND1385	BY/BY	sic1∆/∆	C12	199.461	30	0.150405	SRR12512533
A336_337R52	AND1385	BY/BY	sic1∆/∆	D12	176.465	30	0.170006	SRR12512532
A336_337R53	AND1385	BY/BY	sic1∆/∆	E12	203.269	30	0.147588	SRR12512531
A336_337R54	AND1385	BY/BY	sic1∆/∆	F12	200.692	30	0.149483	SRR12512529
A336_337R55	AND1385	BY/BY	sic1∆/∆	G12	199.319	30	0.150512	SRR12512528
A336_337R56	AND1385	BY/BY	sic1∆/∆	H12	197.95	30	0.151554	SRR12512527
A336_337R57	AND1385	BY/BY	sic1∆/∆	I12	219.669	30	0.136569	SRR12512526
A336_337R58	AND1385	BY/BY	sic1∆/∆	J12	188.062	30	0.159522	SRR12512525
A336_337R59	AND1385	BY/BY	sic1∆/∆	K12	201.146	30	0.149145	SRR12512524
A336_337R60	AND1385	BY/BY	sic1∆/∆	L12	174.48	30	0.17194	SRR12512523
A336_337R61	AND1385	BY/BY	sic1∆/∆	M12	209.757	30	0.143023	SRR12512522
A336_337R62	AND1385	BY/BY	sic1∆/∆	N12	177.487	30	0.169027	SRR12512521
A784R54	AND1385	BY/BY	sic1∆/∆	N12	85.8396	8	0.0931971	SRR12512520
A336_337R63	AND1385	BY/BY	sic1∆/∆	O12	198.2	30	0.151362	SRR12512518
A336_337R64	AND1385	BY/BY	sic1∆/∆	P12	224.126	30	0.133853	SRR12512517
A315R97	AND3146	BY/BY	WT/WT	parent	161.632	30	0.185607	SRR12512516
A336_337R17	AND3146	BY/BY	WT/WT	A12	175.589	30	0.170854	SRR12512515
A336_337R18	AND3146	BY/BY	WT/WT	B12	204.838	30	0.146457	SRR12512514
A336_337R19	AND3146	BY/BY	WT/WT	C12	202.663	30	0.148029	SRR12512513
A336_337R20	AND3146	BY/BY	WT/WT	D12	169.161	30	0.177346	SRR12512512
A336_337R21	AND3146	BY/BY	WT/WT	E12	205.524	30	0.145968	SRR12512511
A336_337R22	AND3146	BY/BY	WT/WT	F12	220.134	30	0.136281	SRR12512510
A336_337R23	AND3146	BY/BY	WT/WT	G12	219.536	30	0.136652	SRR12512509
A336_337R24	AND3146	BY/BY	WT/WT	H12	222.291	30	0.134958	SRR12512507
A336_337R25	AND3146	BY/BY	WT/WT	I12	196.393	30	0.152755	SRR12512506
A336_337R26	AND3146	BY/BY	WT/WT	J12	209.713	30	0.143053	SRR12512505
A336_337R27	AND3146	BY/BY	WT/WT	K12	215.109	30	0.139464	SRR12512504
A336_337R28	AND3146	BY/BY	WT/WT	L12	194.559	30	0.154195	SRR12512503
A336_337R29	AND3146	BY/BY	WT/WT	M12	215.759	30	0.139044	SRR12512502
A336_337R30	AND3146	BY/BY	WT/WT	N12	218.671	30	0.137192	SRR12512501
A336_337R31	AND3146	BY/BY	WT/WT	O12	200.352	30	0.149736	SRR12512500
A336_337R32	AND3146	BY/BY	WT/WT	P12	230.177	30	0.130335	SRR12512499
A784R42	AND3230	BY/BY	msh2∆/∆	parent	84.0975	8	0.0951277	SRR12512498
A724R31	AND3230	BY/BY	msh2∆/∆	A25	64.0402	8	0.124922	SRR12512742
A724R32	AND3230	BY/BY	msh2∆/∆	B25	71.3196	8	0.112171	SRR12512741
A724R33	AND3230	BY/BY	msh2∆/∆	C25	59.1409	8	0.13527	SRR12512740
A724R34	AND3230	BY/BY	msh2∆/∆	D25	72.9771	8	0.109623	SRR12512739
A724R35	AND3230	BY/BY	msh2∆/∆	E25	63.9466	8	0.125104	SRR12512738
A724R36	AND3230	BY/BY	msh2∆/∆	F25	64.3277	8	0.124363	SRR12512737
A724R37	AND3230	BY/BY	msh2∆/∆	G25	64.8396	8	0.123381	SRR12512736
A724R38	AND3230	BY/BY	msh2∆/∆	H25	79.4518	8	0.10069	SRR12512735
A724R39	AND3230	BY/BY	msh2∆/∆	I25	66.8606	8	0.119652	SRR12512734
A724R40	AND3230	BY/BY	msh2∆/∆	J25	84.6697	8	0.0944848	SRR12512733
A724R41	AND3230	BY/BY	msh2∆/∆	K25	59.1096	8	0.135342	SRR12512731
A724R42	AND3230	BY/BY	msh2∆/∆	L25	62.2387	8	0.128537	SRR12512730
A724R43	AND3230	BY/BY	msh2∆/∆	M25	62.8978	8	0.127191	SRR12512729
A724R44	AND3230	BY/BY	msh2∆/∆	N25	58.6271	8	0.136456	SRR12512728
A724R45	AND3230	BY/BY	msh2∆/∆	O25	61.6046	8	0.12986	SRR12512727
A724R46	AND3230	BY/BY	msh2∆/∆	P25	59.3558	8	0.13478	SRR12512726
A784R43	AND3216	BY/BY	lig4∆/∆	parent	82.3832	8	0.0971071	SRR12512725
SJ201	AND3216	BY/BY	lig4∆/∆	A25	118.98	15	0.126071	ERS5052853
SJ202	AND3216	BY/BY	lig4∆/∆	B25	121.218	15	0.123744	ERS5052854
SJ203	AND3216	BY/BY	lig4∆/∆	C25	135.955	15	0.110331	ERS5052855
SJ204	AND3216	BY/BY	lig4∆/∆	D25	131.567	15	0.11401	ERS5052856
SJ205	AND3216	BY/BY	lig4∆/∆	E25	148.254	15	0.101178	ERS5052857
SJ206	AND3216	BY/BY	lig4∆/∆	F25	138.868	15	0.108016	ERS5052858
SJ207	AND3216	BY/BY	lig4∆/∆	G25	130.141	15	0.11526	ERS5052859
SJ208	AND3216	BY/BY	lig4∆/∆	H25	127.023	15	0.118089	ERS5052860
SJ209	AND3216	BY/BY	lig4∆/∆	I25	119.357	15	0.125674	ERS5052861
SJ210	AND3216	BY/BY	lig4∆/∆	J25	118.675	15	0.126396	ERS5052862
SJ211	AND3216	BY/BY	lig4∆/∆	K25	124.247	15	0.120727	ERS5052863
SJ212	AND3216	BY/BY	lig4∆/∆	L25	131.987	15	0.113647	ERS5052864
SJ213	AND3216	BY/BY	lig4∆/∆	M25	137.805	15	0.108849	ERS5052865
SJ214	AND3216	BY/BY	lig4∆/∆	N25	135.394	15	0.110788	ERS5052866
SJ215	AND3216	BY/BY	lig4∆/∆	O25	149.465	15	0.100358	ERS5052867
SJ216	AND3216	BY/BY	lig4∆/∆	P25	148.309	15	0.10114	ERS5052868
A784R44	AND3218	BY/BY	rad51∆/∆	parent	79.1302	8	0.101099	SRR12512724
SJ217	AND3218	BY/BY	rad51∆/∆	A25	136.744	15	0.109694	ERS5052869
SJ218	AND3218	BY/BY	rad51∆/∆	B25	131.369	15	0.114182	ERS5052870
SJ219	AND3218	BY/BY	rad51∆/∆	C25	132.212	15	0.113454	ERS5052872
SJ220	AND3218	BY/BY	rad51∆/∆	D25	122.421	15	0.122528	ERS5052871
SJ221	AND3218	BY/BY	rad51∆/∆	E25	131.541	15	0.114033	ERS5052873
SJ222	AND3218	BY/BY	rad51∆/∆	F25	132.803	15	0.112949	ERS5052874
SJ223	AND3218	BY/BY	rad51∆/∆	G25	122.769	15	0.122181	ERS5052876
SJ224	AND3218	BY/BY	rad51∆/∆	H25	125.869	15	0.119172	ERS5052875
SJ225	AND3218	BY/BY	rad51∆/∆	I25	129.944	15	0.115434	ERS5052877
SJ226	AND3218	BY/BY	rad51∆/∆	J25	126.963	15	0.118145	ERS5052878
SJ227	AND3218	BY/BY	rad51∆/∆	K25	113.072	15	0.132658	ERS5052879
SJ228	AND3218	BY/BY	rad51∆/∆	L25	132.044	15	0.113599	ERS5052880
SJ229	AND3218	BY/BY	rad51∆/∆	M25	130.671	15	0.114792	ERS5052881
SJ230	AND3218	BY/BY	rad51∆/∆	N25	127.036	15	0.118077	ERS5052883
SJ231	AND3218	BY/BY	rad51∆/∆	O25	133.427	15	0.112421	ERS5052882
SJ232	AND3218	BY/BY	rad51∆/∆	P25	109.331	15	0.137198	ERS5052884
A784R45	ORT6883	BY/BY	tho2∆/∆	parent	78.9382	8	0.101345	SRR12512723
SJ265	ORT6883	BY/BY	tho2∆/∆	A100	116.945	15	0.128265	ERS5052886
SJ266	ORT6883	BY/BY	tho2∆/∆	B100	115.993	15	0.129319	ERS5052887
SJ267	ORT6883	BY/BY	tho2∆/∆	C100	120.762	15	0.124211	ERS5052885
SJ268	ORT6883	BY/BY	tho2∆/∆	D100	130.357	15	0.115069	ERS5052888
A784R46	ORT7634	SK1/BY	tsa1∆/∆ pol32∆/∆	parent	78.8175	8	0.1015	SRR12512722
A784R75	ORT7634	SK1/BY	tsa1∆/∆ pol32∆/∆	A12	81.6804	8	0.0979427	SRR12512720
A784R76	ORT7634	SK1/BY	tsa1∆/∆ pol32∆/∆	B12	66.1317	8	0.120971	SRR12512719
A784R77	ORT7634	SK1/BY	tsa1∆/∆ pol32∆/∆	C12	69.5453	8	0.115033	SRR12512718
A784R78	ORT7634	SK1/BY	tsa1∆/∆ pol32∆/∆	D12	72.5171	8	0.110319	SRR12512717
A784R79	ORT7634	SK1/BY	tsa1∆/∆ pol32∆/∆	E12	63.4099	8	0.126163	SRR12512716
A784R80	ORT7634	SK1/BY	tsa1∆/∆ pol32∆/∆	F12	57.6381	8	0.138797	SRR12512715
A784R81	ORT7634	SK1/BY	tsa1∆/∆ pol32∆/∆	G12	59.9509	8	0.133443	SRR12512714
A784R82	ORT7634	SK1/BY	tsa1∆/∆ pol32∆/∆	H12	58.0739	8	0.137756	SRR12512713
A784R83	ORT7634	SK1/BY	tsa1∆/∆ pol32∆/∆	I12	58.2104	8	0.137433	SRR12512712
A784R84	ORT7634	SK1/BY	tsa1∆/∆ pol32∆/∆	J12	63.4954	8	0.125993	SRR12512707
A784R85	ORT7634	SK1/BY	tsa1∆/∆ pol32∆/∆	K12	63.4647	8	0.126054	SRR12512705
A784R86	ORT7634	SK1/BY	tsa1∆/∆ pol32∆/∆	L12	65.9671	8	0.121273	SRR12512704
A784R87	ORT7634	SK1/BY	tsa1∆/∆ pol32∆/∆	M12	65.3093	8	0.122494	SRR12512703
A784R88	ORT7634	SK1/BY	tsa1∆/∆ pol32∆/∆	N12	68.7566	8	0.116352	SRR12512702
A784R89	ORT7634	SK1/BY	tsa1∆/∆ pol32∆/∆	O12	64.4437	8	0.124139	SRR12512701
A784R90	ORT7634	SK1/BY	tsa1∆/∆ pol32∆/∆	P12	60.8479	8	0.131475	SRR12512700
A1120_1126R1	AND3275	SK1/BY	tsa1∆/∆ pif1∆/∆	parent	147.668	30	0.203158	SRR12512699
A1120_1126R2	AND3275	SK1/BY	tsa1∆/∆ pif1∆/∆	A12	134.465	30	0.223106	SRR12512698
A1120_1126R3	AND3275	SK1/BY	tsa1∆/∆ pif1∆/∆	B12	130.241	30	0.230342	SRR12512697
A1120_1126R4	AND3275	SK1/BY	tsa1∆/∆ pif1∆/∆	C12	146.947	30	0.204155	SRR12512696
A1120_1126R5	AND3275	SK1/BY	tsa1∆/∆ pif1∆/∆	D12	155.636	30	0.192758	SRR12512693
A1120_1126R6	AND3275	SK1/BY	tsa1∆/∆ pif1∆/∆	E12	149.908	30	0.200123	SRR12512692
A1120_1126R7	AND3275	SK1/BY	tsa1∆/∆ pif1∆/∆	F12	150.933	30	0.198764	SRR12512691
A1120_1126R8	AND3275	SK1/BY	tsa1∆/∆ pif1∆/∆	G12	156.037	30	0.192262	SRR12512690
A1120_1126R9	AND3275	SK1/BY	tsa1∆/∆ pif1∆/∆	H12	129.735	30	0.23124	SRR12512689
A1120_1126R10	AND3275	SK1/BY	tsa1∆/∆ pif1∆/∆	I12	126.33	30	0.237474	SRR12512688
A1120_1126R11	AND3275	SK1/BY	tsa1∆/∆ pif1∆/∆	J12	119.832	30	0.25035	SRR12512687
A1120_1126R12	AND3275	SK1/BY	tsa1∆/∆ pif1∆/∆	K12	138.902	30	0.215979	SRR12512686
A1120_1126R13	AND3275	SK1/BY	tsa1∆/∆ pif1∆/∆	L12	120.218	30	0.249547	SRR12512685
A1120_1126R14	AND3275	SK1/BY	tsa1∆/∆ pif1∆/∆	M12	146.531	30	0.204734	SRR12512684
A1120_1126R16	AND3275	SK1/BY	tsa1∆/∆ pif1∆/∆	O12	150.39	30	0.199481	SRR12512682
A1120_1126R17	AND3275	SK1/BY	tsa1∆/∆ pif1∆/∆	P12	136.106	30	0.220416	SRR12512681
D287R1	AND3611	SK1/BY	pif1∆/∆	A12	44.9917	8	0.177811	SRR12512680
D287R2	AND3611	SK1/BY	pif1∆/∆	B12	100.979	8	0.0792247	SRR12512679
D287R3	AND3611	SK1/BY	pif1∆/∆	C12	51.5342	8	0.155237	SRR12512678
D287R4	AND3611	SK1/BY	pif1∆/∆	D12	60.1956	8	0.1329	SRR12512677
D287R5	AND3611	SK1/BY	pif1∆/∆	E12	65.7309	8	0.121708	SRR12512676
D287R6	AND3611	SK1/BY	pif1∆/∆	F12	69.2341	8	0.11555	SRR12512675
D287R7	AND3611	SK1/BY	pif1∆/∆	G12	66.6712	8	0.119992	SRR12512674
D287R8	AND3611	SK1/BY	pif1∆/∆	H12	105.969	8	0.0754934	SRR12512673
D287R9	AND3611	SK1/BY	pif1∆/∆	I12	43.9467	8	0.182039	SRR12512671
D287R10	AND3611	SK1/BY	pif1∆/∆	J12	63.3607	8	0.126261	SRR12512670
D287R11	AND3611	SK1/BY	pif1∆/∆	K12	73.3844	8	0.109015	SRR12512669
D287R12	AND3611	SK1/BY	pif1∆/∆	L12	59.3394	8	0.134818	SRR12512668
D287R13	AND3611	SK1/BY	pif1∆/∆	M12	78.2575	8	0.102227	SRR12512667
D287R14	AND3611	SK1/BY	pif1∆/∆	N12	59.2925	8	0.134924	SRR12512666
D287R15	AND3611	SK1/BY	pif1∆/∆	O12	59.6699	8	0.134071	SRR12512665
D287R16	AND3611	SK1/BY	pif1∆/∆	P12	56.678	8	0.141148	SRR12512664
D287R17	AND3611	SK1/BY	pif1∆/∆	parent	95.7789	8	0.0835257	SRR12512663
D287R18	AND3609	SK1/BY	rad51∆/∆	A12	68.8249	8	0.116237	SRR12512662
D287R19	AND3609	SK1/BY	rad51∆/∆	B12	75.2046	8	0.106376	SRR12512660
D287R20	AND3609	SK1/BY	rad51∆/∆	C12	111.047	8	0.0720418	SRR12512659
D287R21	AND3609	SK1/BY	rad51∆/∆	D12	57.1371	8	0.140014	SRR12512658
D287R22	AND3609	SK1/BY	rad51∆/∆	E12	108.103	8	0.0740034	SRR12512657
D287R23	AND3609	SK1/BY	rad51∆/∆	F12	109.571	8	0.0730122	SRR12512656
D287R24	AND3609	SK1/BY	rad51∆/∆	G12	34.7512	8	0.230208	SRR12512655
D287R25	AND3609	SK1/BY	rad51∆/∆	H12	66.7725	8	0.11981	SRR12512654
D287R26	AND3609	SK1/BY	rad51∆/∆	I12	85.4474	8	0.0936248	SRR12512653
D287R27	AND3609	SK1/BY	rad51∆/∆	J12	92.3085	8	0.0866659	SRR12512652
D287R28	AND3609	SK1/BY	rad51∆/∆	K12	78.5697	8	0.10182	SRR12512651
D287R29	AND3609	SK1/BY	rad51∆/∆	L12	60.5863	8	0.132043	SRR12512649
D287R30	AND3609	SK1/BY	rad51∆/∆	M12	40.4131	8	0.197956	SRR12512648
D287R31	AND3609	SK1/BY	rad51∆/∆	N12	75.7157	8	0.105658	SRR12512647
D287R32	AND3609	SK1/BY	rad51∆/∆	O12	60.274	8	0.132727	SRR12512646
D287R33	AND3609	SK1/BY	rad51∆/∆	P12	48.886	8	0.163646	SRR12512645
D287R34	AND3609	SK1/BY	rad51∆/∆	parent	52.2244	8	0.153185	SRR12512644
