# Supplementary material for: Trajectory and uniqueness of mutational signatures in yeast mutators
Source: Proc Natl Acad Sci U S A. 2020 Sep 23;117(40):24947–56. doi: 10.1073/pnas.2011332117 (PMC7547211; doi:10.1073/pnas.2011332117)
Supplement: Supplementary File [file pnas.2011332117.sd03.xlsx]

## Sheet: DatasetS3
NGS sample	Strain	Background	Relevant genotype	Clonea	Chr.	POS	ID	REF	ALT	QUAL	TYPE	Depth	Allelic ratio	AR classb	Control-FREEC copy number	# of BY chr	ANNOTATIONc	Sequence flanking de novo mutation positiond
SJ94	AND2210	BY/BY	WT/WT	A25	II	650636	.	G	A	456.913	snp	41	0.414634	HET	2	2	ANN=A|missense_variant|MODERATE|MET8|YBR213W|transcript|YBR213W|protein_coding|1/1|c.269G>A|p.Arg90His|269/825|269/825|90/274||	AAGAATGAAATTTACGAGTACATCCgCAGTGACTTCAAAGACGAATACCTC
SJ94	AND2210	BY/BY	WT/WT	A25	XVI	450820	.	A	G	521.025	snp	36	0.5	HET	2	2		ATAGCCGAAAGATCGAAAAAGTAGCaGATCCCAAACACTTTACGGAAAAAA
SJ95	AND2210	BY/BY	WT/WT	B25	IX	50933	.	C	A	854.46	snp	48	0.583333	HET	2	2	ANN=A|missense_variant|MODERATE|UBP7|YIL156W|transcript|YIL156W|protein_coding|1/1|c.2843C>A|p.Thr948Lys|2843/3216|2843/3216|948/1071||	GATTACAAGAACAAAAAATTGACAAcAGTGAAAACGATAAATTTTGTAACT
SJ95	AND2210	BY/BY	WT/WT	B25	XII	688913	.	A	G	935.126	snp	56	0.535714	HET	2	2		ACTAAAGTCATTTCGACTAATGAGAaACTAAAGTCAGAAACAAAAATGCAA
SJ96	AND2210	BY/BY	WT/WT	C25	VII	92400	.	C	A	947.082	snp	64	0.515625	HET	2	2		GTGCTTGAATTAATGAGTTACTATCcGGGTTACAAATCCTGAGAGTATATT
SJ96	AND2210	BY/BY	WT/WT	C25	XII	427005	.	G	T	307.129	snp	27	0.444444	HET	2	2		AGCGCAGAACATCAGATTTAAAGCGgTTTTGCTTGATACACTCAGCCTTGT
SJ96	AND2210	BY/BY	WT/WT	C25	XVI	241850	.	A	C	614.56	snp	48	0.4375	HET	2	2		AATCGTAAATCAAAAAATACTAGTGaTCCCATATAGGATAACTAGTAAAGG
SJ97	AND2210	BY/BY	WT/WT	D25	V	118119	.	C	A	679.229	snp	45	0.488889	HET	2	2		GCGCCACGAGGCCTCAAACGTAAAAcAATCGAAACGAAAAGAAACAGACTA
SJ97	AND2210	BY/BY	WT/WT	D25	XIV	110006	.	C	A	767.472	snp	58	0.431034	HET	2	2	ANN=A|stop_gained|HIGH|ERG24|YNL280C|transcript|YNL280C|protein_coding|1/1|c.406G>T|p.Glu136*|406/1317|406/1317|136/438||	TGATTTTCATACAGATATTGCAATTcAGGCAATTGTCCATCAGTCAATTTC
SJ98	AND2210	BY/BY	WT/WT	E25	XVI	405287	.	T	A	605.644	snp	39	0.512821	HET	2	2		ACAGAAATGTGTTAGGTTTGAGAACtCCATCATGGATTATGCATATTCGTC
SJ99	AND2210	BY/BY	WT/WT	F25	XI	310240	.	T	C	766.068	snp	46	0.565217	HET	2	2	ANN=C|synonymous_variant|LOW|NUP100|YKL068W|transcript|YKL068W|protein_coding|1/1|c.42T>C|p.Leu14Leu|42/2880|42/2880|14/959||	GACCAATGTTTGGAGGGAGCAACCTtTCCTTTGGATCAAATACGTCATCCT
SJ99	AND2210	BY/BY	WT/WT	F25	XV	150821	.	G	T	680.116	snp	53	0.433962	HET	2	2	ANN=T|synonymous_variant|LOW|HAL9|YOL089C|transcript|YOL089C|protein_coding|1/1|c.2670C>A|p.Gly890Gly|2670/3093|2670/3093|890/1030||	CATCATCGGCGAGATCGGCTTCGTTgCCCTTTTGTAAAGAATGGAGAGAAC
SJ101	AND2210	BY/BY	WT/WT	H25	II	497266	.	C	A	1146.02	snp	63	0.571429	HET	2	2	ANN=A|stop_gained|HIGH|CCZ1|YBR131W|transcript|YBR131W|protein_coding|1/1|c.104C>A|p.Ser35*|104/2115|104/2115|35/704||	TTCCATTATTTTGGCACTACTGATTcAATACCCTCTTTAAACGAAAAACTG
SJ101	AND2210	BY/BY	WT/WT	H25	V	215818	.	G	T	689.521	snp	49	0.469388	HET	2	2	ANN=T|missense_variant|MODERATE|FIR1|YER032W|transcript|YER032W|protein_coding|1/1|c.756G>T|p.Lys252Asn|756/2631|756/2631|252/876||	TATCTCCGCAAAACAAGGATAAAAAgAGGAGTAGCTTGGTTTACGATGGGG
SJ101	AND2210	BY/BY	WT/WT	H25	VI	70501	.	G	T	890.745	snp	52	0.557692	HET	2	2	ANN=T|synonymous_variant|LOW|RIM15|YFL033C|transcript|YFL033C|protein_coding|1/1|c.3927C>A|p.Gly1309Gly|3927/5313|3927/5313|1309/1770||	ATAATTCAGAAACATCGGTGTTAATgCCATGTTTACCAAACAAAATATTGG
SJ101	AND2210	BY/BY	WT/WT	H25	XVI	82558	.	A	T	808.159	snp	50	0.54	HET	2	2		TATTATGGTGATTAAACTGATACAGaATTATGTAAATACTTTGAAATTATA
SJ136	AND2216	BY/BY	rad27∆/∆	A25	I	67643	.	ATGGATAC	GAGGA	453.284	complex	43	0.44186	HET	2	2		GAGTTAAACCGAATGAGGAAATGCAaTGGATACGTTAAATTGGAGATGTGA
SJ136	AND2216	BY/BY	rad27∆/∆	A25	II	571328	.	CA	C	155.71	del	22	0.454545	HET	2	2		CAAAGCTTATTTTCATATAAGGCCTcAAAAAAAAAAAAAAAAAATGACACA
SJ136	AND2216	BY/BY	rad27∆/∆	A25	IV	329786	.	A	AAT	213.438	ins	18	0.444444	HET	2	2		GGCTTTTGCACATCGACTATATATAaATATATATATACACACTTCTGTGCA
SJ136	AND2216	BY/BY	rad27∆/∆	A25	IV	1022058	.	C	A	934.956	snp	58	0.517241	HET	2	2	ANN=A|missense_variant|MODERATE|PHM6|YDR281C|transcript|YDR281C|protein_coding|1/1|c.264G>T|p.Leu88Phe|264/315|264/315|88/104||	TCACATAAAAAAGACCTACCATTGTcAAACTGTACAACAGCAACACAATAA
SJ136	AND2216	BY/BY	rad27∆/∆	A25	IV	1035798	.	T	G	867.482	snp	58	0.482759	HET	2	2		CTACAAAAATGGATTCTCACAGTCAtATTAAGTGACCTCTTATTATTTCCC
SJ136	AND2216	BY/BY	rad27∆/∆	A25	IX	105312	.	A	T	268.512	snp	18	0.5	HET	2	2	ANN=T|missense_variant|MODERATE|ASG1|YIL130W|transcript|YIL130W|protein_coding|1/1|c.2531A>T|p.Asn844Ile|2531/2895|2531/2895|844/964||	AATAATATTACTAACAATAGTAATAaTAATCACAACAACAACAACAACGAC
SJ136	AND2216	BY/BY	rad27∆/∆	A25	IX	138429	.	AC	A	62.364	del	12	0.416667	HET	2	2		CATTCCCGTCGACAAAATTTAACCGaCCCCCCCCCCCCCCAATTTACGTTT
SJ136	AND2216	BY/BY	rad27∆/∆	A25	IX	146154	.	G	A	475.212	snp	41	0.439024	HET	2	2	ANN=A|synonymous_variant|LOW|NUP159|YIL115C|transcript|YIL115C|protein_coding|1/1|c.2556C>T|p.Ser852Ser|2556/4383|2556/4383|852/1460||	TTGCAAATGCTGAAAACGGCGATTCgGATTTTGCTTTGACATGATTTCCAA
SJ136	AND2216	BY/BY	rad27∆/∆	A25	IX	161960	.	T	C	696.529	snp	46	0.478261	HET	2	2	ANN=C|synonymous_variant|LOW|YIL108W|YIL108W|transcript|YIL108W|protein_coding|1/1|c.1074T>C|p.Thr358Thr|1074/2091|1074/2091|358/696||	CTTATTCTGTAAGAACTAATTCAACtGGTGCTAGTCCTCCCATCTTCCCCA
SJ136	AND2216	BY/BY	rad27∆/∆	A25	IX	242434	.	C	A	613.738	snp	48	0.4375	HET	2	2	ANN=A|missense_variant|MODERATE|SEE1|YIL064W|transcript|YIL064W|protein_coding|1/1|c.492C>A|p.Asp164Glu|492/774|492/774|164/257||	GTGACTGGAAGCCGGGAAAGTATGAcATTGTGTTGGATAAAGGGACCCTAG
SJ136	AND2216	BY/BY	rad27∆/∆	A25	V	114108	.	C	T	1015.05	snp	54	0.592593	HET	2	2	ANN=T|synonymous_variant|LOW|GEA2|YEL022W|transcript|YEL022W|protein_coding|1/1|c.2688C>T|p.Phe896Phe|2688/4380|2688/4380|896/1459||	CAATGCCACTGGTGCAAATTAAATTcGAAGACACTAACACTGAGATCCCGG
SJ136	AND2216	BY/BY	rad27∆/∆	A25	V	423563	.	GA	G	609.579	del	50	0.42	HET	2	2		GTCTCAATTTACTTTCAAAAAGAAAgATAAATACACATAATCAAACAGGAA
SJ136	AND2216	BY/BY	rad27∆/∆	A25	VII	794370	.	A	AT	834.452	ins	62	0.467742	HET	2	2		GAGAGTGTGGATCTGTTCATTTAATaTTTTTTATACGTAACGCAGCATCTA
SJ136	AND2216	BY/BY	rad27∆/∆	A25	VII	974144	.	TAAAA	CAAAG	629.636	complex	52	0.480769	HET	2	2		ACAAAAACAAAGAAGGGAAAAAAAAtAAAAAATCGTATTTATTTATTTAAA
SJ136	AND2216	BY/BY	rad27∆/∆	A25	VIII	224193	.	T	G	722.243	snp	43	0.55814	HET	2	2	ANN=G|missense_variant|MODERATE|PAN5|YHR063C|transcript|YHR063C|protein_coding|1/1|c.977A>C|p.Asp326Ala|977/1140|977/1140|326/379||	GCCATTGATATACTCAATTTCAATGtCTCTTAAGAACAAAGTGTCTTGTCT
SJ136	AND2216	BY/BY	rad27∆/∆	A25	VIII	352526	.	C	CT	971.256	ins	61	0.540984	HET	2	2		TAAGATGTGGAATCAATTTCCCTGTcTTTTTTTTCAAAAGCGACTGTGAAG
SJ136	AND2216	BY/BY	rad27∆/∆	A25	VIII	466142	.	C	T	361.894	snp	31	0.451613	HET	2	2		ACGTACAAGAGTGTTAAAGATAATGcATAGAACACGCTCAGTGTAAGCAAG
SJ136	AND2216	BY/BY	rad27∆/∆	A25	X	78346	.	A	AT	744.493	ins	54	0.444444	HET	2	2	ANN=AT|frameshift_variant|HIGH|SWE1|YJL187C|transcript|YJL187C|protein_coding|1/1|c.916dupA|p.Ile306fs|916/2460|916/2460|306/819||_LOF=(SWE1|YJL187C|1|1.00)	AATAACCGAATTCCTTGCTCTTTTGaTTTTTTTGAACTTGTTAGAATGCAA
SJ136	AND2216	BY/BY	rad27∆/∆	A25	X	152719	.	G	A	793.446	snp	57	0.45614	HET	2	2	ANN=A|missense_variant|MODERATE|YUR1|YJL139C|transcript|YJL139C|protein_coding|1/1|c.281C>T|p.Thr94Ile|281/1287|281/1287|94/428||	TGAATTTCTCACCAGCATTAAAATTgTTGCATTTTCTCGTAGGTGAAAAGA
SJ136	AND2216	BY/BY	rad27∆/∆	A25	X	357521	.	T	A	913.903	snp	58	0.534483	HET	2	2	ANN=A|missense_variant|MODERATE|YJL045W|YJL045W|transcript|YJL045W|protein_coding|1/1|c.1498T>A|p.Leu500Met|1498/1905|1498/1905|500/634||	CTCACTGAAAACCTCTCAAATCAGGtTGAACATGCAAAGGACAATGCAAAA
SJ136	AND2216	BY/BY	rad27∆/∆	A25	X	388085	.	G	T	687.582	snp	42	0.595238	HET	2	2	ANN=T|synonymous_variant|LOW|MAD2|YJL030W|transcript|YJL030W|protein_coding|1/1|c.429G>T|p.Gly143Gly|429/591|429/591|143/196||	TGCCCGAACTAACAAAAGAAGGTGGgTACACATTCACAGTACTTGCATATA
SJ136	AND2216	BY/BY	rad27∆/∆	A25	XI	82030	.	GA	G	642.964	del	57	0.438596	HET	2	2	ANN=G|frameshift_variant|HIGH|DPH2|YKL191W|transcript|YKL191W|protein_coding|1/1|c.1002delA|p.Lys334fs|1002/1605|1002/1605|334/534||INFO_REALIGN_3_PRIME_LOF=(DPH2|YKL191W|1|1.00)	TGGTCAAGCTTATCAAAACTCGTGAgAAAAAACACTATTTATTTGTTGTCG
SJ136	AND2216	BY/BY	rad27∆/∆	A25	XI	89459	.	G	GCAT	673.372	ins	53	0.433962	HET	2	2	ANN=GCAT|conservative_inframe_insertion|MODERATE|YKL187C|YKL187C|transcript|YKL187C|protein_coding|1/1|c.2075_2077dupATG|p.Asp692dup|2077/2253|2077/2253|693/750||	ACGATTCACCTGTTTTTCGAAATCAgCATCATCATCATCACCCAAGTTATG
SJ136	AND2216	BY/BY	rad27∆/∆	A25	XI	152801	.	C	A	878.537	snp	59	0.474576	HET	2	2		TGGTACGAGGGTAAACCAAACTGGAcGGGAAATCACCATTATTAGTCCTAT
SJ136	AND2216	BY/BY	rad27∆/∆	A25	XI	194296	.	C	T	714.024	snp	53	0.45283	HET	2	2	ANN=T|missense_variant|MODERATE|RMA1|YKL132C|transcript|YKL132C|protein_coding|1/1|c.571G>A|p.Glu191Lys|571/1293|571/1293|191/430||	TTCGTTATCGTATTTCGTACAAATTcGTCATTAGAACCGTCTAATAGAAAA
SJ136	AND2216	BY/BY	rad27∆/∆	A25	XI	470873	.	A	C	593.539	snp	48	0.416667	HET	2	2	ANN=C|missense_variant|MODERATE|FCJ1|YKR016W|transcript|YKR016W|protein_coding|1/1|c.1157A>C|p.Lys386Thr|1157/1623|1157/1623|386/540||	TGCTGCTCCTGCAAAAAGGGTAATAaGAATGAAGGCAAGGAAGGGAAGATA
SJ136	AND2216	BY/BY	rad27∆/∆	A25	XII	21652	.	A	ACT	1089.04	ins	68	0.544118	HET	2	2	ANN=ACT|frameshift_variant&stop_gained|HIGH|GTT2|YLL060C|transcript|YLL060C|protein_coding|1/1|c.187_188insAG|p.Phe63fs|187/702|187/702|63/233||_LOF=(GTT2|YLL060C|1|1.00)	TGTGCCTGAATAGTTCTTGGCAAGAaATTCAGGCTTCTTGTGCTCTCCCTT
SJ136	AND2216	BY/BY	rad27∆/∆	A25	XII	550360	.	CA	C	384.266	del	31	0.483871	HET	2	2	ANN=C|frameshift_variant|HIGH|YLR202C|YLR202C|transcript|YLR202C|protein_coding|2/2|c.159delT|p.Phe53fs|159/326|159/326|53/107||WARNING_TRANSCRIPT_MULTIPLE_STOP_CODONS_LOF=(YLR202C|YLR202C|1|1.00)	TGGGGTGAAGTACCTTATGTAGGCCcAAAAAAAAAAAAACCCCGTATTATT
SJ136	AND2216	BY/BY	rad27∆/∆	A25	XIII	272829	.	T	TTA	544.824	ins	47	0.404255	HET	2	2		ATGAAAGGAATAAGGACTAAATGTCtTATATATATGGATATTTATTTGTTT
SJ136	AND2216	BY/BY	rad27∆/∆	A25	XIII	732011	.	T	TA	479.498	ins	44	0.409091	HET	2	2		TTTTGGATTTAGATGTGAGACATACtAAAAAAAAGTTGCTATCAAGCCTAT
SJ136	AND2216	BY/BY	rad27∆/∆	A25	XIV	490452	.	G	A	792.562	snp	57	0.45614	HET	2	2	ANN=A|missense_variant|MODERATE|RNH201|YNL072W|transcript|YNL072W|protein_coding|1/1|c.136G>A|p.Val46Ile|136/924|136/924|46/307||	TATCGATGAAGCTGGCAGAGGGCCCgTATTAGGGCCAATGGTCTACGCAGT
SJ136	AND2216	BY/BY	rad27∆/∆	A25	XIV	753759	.	C	A	821.149	snp	55	0.490909	HET	2	2	ANN=A|missense_variant|MODERATE|YNR066C|YNR066C|transcript|YNR066C|protein_coding|1/1|c.1277G>T|p.Arg426Ile|1277/1311|1277/1311|426/436||	ATAAAAAGGGTTCTGGAGCGAACATcTTTCAGGCCTAGTGATATCACAAGG
SJ136	AND2216	BY/BY	rad27∆/∆	A25	XV	188188	.	G	GA	828.298	ins	64	0.453125	HET	2	2	ANN=GA|frameshift_variant|HIGH|MDM20|YOL076W|transcript|YOL076W|protein_coding|1/1|c.1173dupA|p.Ser392fs|1174/2391|1174/2391|392/796||INFO_REALIGN_3_PRIME_LOF=(MDM20|YOL076W|1|1.00)	CTATAACAAGTTTAAGGGGACCCTGgAAAAAAAATCGGTAACGGATTATTC
SJ136	AND2216	BY/BY	rad27∆/∆	A25	XV	236433	.	T	C	948.36	snp	71	0.450704	HET	2	2	ANN=C|synonymous_variant|LOW|GAL11|YOL051W|transcript|YOL051W|protein_coding|1/1|c.1494T>C|p.Pro498Pro|1494/3246|1494/3246|498/1081||	AACCACAACAAGCTCAGCAACAACCtAACCCACTACATGGGTTGACACCTA
SJ136	AND2216	BY/BY	rad27∆/∆	A25	XV	265812	.	CAT	C	587.882	del	44	0.477273	HET	2	2	ANN=C|frameshift_variant|HIGH|OPI10|YOL032W|transcript|YOL032W|protein_coding|1/1|c.387_388delAT|p.Ser130fs|387/741|387/741|129/246||INFO_REALIGN_3_PRIME_LOF=(OPI10|YOL032W|1|1.00)	ACACCAATGGAAGTAGCAGTAATAAcATATCAGAATTGATTATTGGTATTT
SJ136	AND2216	BY/BY	rad27∆/∆	A25	XV	301304	.	A	ATG	583.438	ins	53	0.415094	HET	2	2		TTCCGCTGATGTATAATATATATATaTGTGTGTGTGTGTGTGTTTTTCATC
SJ136	AND2216	BY/BY	rad27∆/∆	A25	XV	477628	.	A	T	698.009	snp	45	0.511111	HET	2	2	ANN=T|missense_variant|MODERATE|TGL5|YOR081C|transcript|YOR081C|protein_coding|1/1|c.1561T>A|p.Cys521Ser|1561/2250|1561/2250|521/749||	TTATCCAAGGCGAATTCTTGGCCACaGTTATTTTGAATCATGGAAATTTTC
SJ136	AND2216	BY/BY	rad27∆/∆	A25	XV	928001	.	A	T	590.708	snp	39	0.487179	HET	2	2	ANN=T|missense_variant|MODERATE|MYO2|YOR326W|transcript|YOR326W|protein_coding|1/1|c.2281A>T|p.Ile761Phe|2281/4725|2281/4725|761/1574||	TGTAAAGGACAAATCCAAGTACCAGaTTGGTAATACAAAAATTTTCTTCAA
SJ136	AND2216	BY/BY	rad27∆/∆	A25	XV	988884	.	C	CTA	721.2	ins	58	0.448276	HET	2	2		GGAAAGGAAGAGGAACACAAACCCCcTATATATATATAGAAGTACATCAGT
SJ136	AND2216	BY/BY	rad27∆/∆	A25	XV	1011742	.	G	A	680.739	snp	57	0.421053	HET	2	2	ANN=A|missense_variant|MODERATE|VTS1|YOR359W|transcript|YOR359W|protein_coding|1/1|c.554G>A|p.Gly185Asp|554/1572|554/1572|185/523||	TCCCAAAAAAACGATCCGAACATGGgCACCAATTTCAGCCAAGACATCAAC
SJ136	AND2216	BY/BY	rad27∆/∆	A25	XVI	244188	.	C	T	387.943	snp	26	0.538462	HET	2	2		ATCTCCCTTCCACTCTCATCGTCTAcAAACCCATACACCATTTGTCAAGCA
SJ136	AND2216	BY/BY	rad27∆/∆	A25	XVI	406004	.	GTGAAGCTGCTGA	G	429.039	del	48	0.4375	HET	2	2	ANN=G|disruptive_inframe_deletion|MODERATE|RPS9A|YPL081W|transcript|YPL081W|protein_coding|2/2|c.561_572delCTGATGAAGCTG|p.Cys187_Ser190del|561/592|561/592|187/196||WARNING_TRANSCRIPT_MULTIPLE_STOP_CODONS&INFO_REALIGN_3_PRIME	GCTGCAAGGAAGGCGGAAGCTTCTGgTGAAGCTGCTGATGAAGCTGATGAG
SJ136	AND2216	BY/BY	rad27∆/∆	A25	XVI	421788	.	G	GA	761.124	ins	48	0.5	HET	2	2	ANN=GA|frameshift_variant|HIGH|MUK1|YPL070W|transcript|YPL070W|protein_coding|1/1|c.847dupA|p.Ile283fs|848/1839|848/1839|283/612||INFO_REALIGN_3_PRIME_LOF=(MUK1|YPL070W|1|1.00)	CACAGAATACAATAAGTTGTTGAATgAAAAAATCCTCTGTTTGTCCAAACT
SJ136	AND2216	BY/BY	rad27∆/∆	A25	XVI	470037	.	A	AC	410.623	ins	43	0.418605	HET	2	2	ANN=AC|frameshift_variant|HIGH|YPL044C|YPL044C|transcript|YPL044C|protein_coding|1/1|c.437dupG|p.Ile147fs|437/549|437/549|146/182||,AC|frameshift_variant|HIGH|NOP4|YPL043W|transcript|YPL043W|protein_coding|1/1|c.103dupC|p.Gln35fs|104/2058|104/2058|35/685||INFO_REALIGN_3_PRIME_LOF=(YPL044C|YPL044C|1|1.00)	TGAAGACTTTGTTTGTGAGGTCTATaCCCCAGGATGTCACAGATGAGCAGC
SJ137	AND2216	BY/BY	rad27∆/∆	B25	I	171848	.	G	GA	806.315	ins	66	0.409091	HET	2	2		GTTTAACCTAATTAGGAAACGTAATgAAAAAATTCAGAAACCTTAAAAAAA
SJ137	AND2216	BY/BY	rad27∆/∆	B25	II	381148	.	A	AT	717.637	ins	51	0.45098	HET	2	2		AGTTCCAACCTCACTTTGTTTTTTCaTTTTTTTATGTTTTTTCTAGAACCT
SJ137	AND2216	BY/BY	rad27∆/∆	B25	II	392511	.	CA	C	700.417	del	50	0.56	HET	2	2		AAAATCTGCGAATTACCGTAAACCGcAAAAAAAAAAGGATGGCGGGCAGTA
SJ137	AND2216	BY/BY	rad27∆/∆	B25	II	399237	.	T	A	718.858	snp	54	0.462963	HET	2	2	ANN=A|missense_variant|MODERATE|SEC18|YBR080C|transcript|YBR080C|protein_coding|1/1|c.1654A>T|p.Ser552Cys|1654/2277|1654/2277|552/758||	AGAGATACTAACCTGGATTTATCACtCTCGCGAACTTGGCGGACGTAACGG
SJ137	AND2216	BY/BY	rad27∆/∆	B25	II	487048	.	T	TA	548.622	ins	43	0.534884	HET	2	2		TAAAAAGCACAATAAAATAATAAAGtAAAAAAAAAAATGTGATAATGAGGT
SJ137	AND2216	BY/BY	rad27∆/∆	B25	II	690342	.	G	T	1066.13	snp	58	0.568966	HET	2	2		AGTCTTGTAATACGGCCGAAATACAgATGCTTTATAGTAGGGTTATTGTTT
SJ137	AND2216	BY/BY	rad27∆/∆	B25	II	744718	.	GT	G	714.088	del	62	0.403226	HET	2	2		ATTGGTTCACCTATTTCTGATAGTAgTTTTTTTTTTTCCAATCGTAAATTT
SJ137	AND2216	BY/BY	rad27∆/∆	B25	III	177969	.	G	GT	560.914	ins	49	0.408163	HET	2	2		AACGTAATGTTGTTAGTATCCAAAAgTTTTTTTTTTTAATTCTTACATAGT
SJ137	AND2216	BY/BY	rad27∆/∆	B25	III	218383	.	T	C	857.744	snp	48	0.583333	HET	2	2	ANN=C|missense_variant|MODERATE|CTR86|YCR054C|transcript|YCR054C|protein_coding|1/1|c.1685A>G|p.Glu562Gly|1685/1692|1685/1692|562/563||	GAGTAAGGAACCATAAAATTAATCTtCATCTATGCTAATAATCTCAGAATT
SJ137	AND2216	BY/BY	rad27∆/∆	B25	III	246848	.	AGGGC	A	630.741	del	42	0.547619	HET	2	2		CATCCTGGGGAAATTAGGTTTAAATaGGGCGGGCGCTACAGGGGTTTTCCT
SJ137	AND2216	BY/BY	rad27∆/∆	B25	IV	364590	.	G	GA	773.684	ins	56	0.446429	HET	2	2	ANN=GA|frameshift_variant|HIGH|LHP1|YDL051W|transcript|YDL051W|protein_coding|1/1|c.645dupA|p.Gln216fs|646/828|646/828|216/275||INFO_REALIGN_3_PRIME,GA|frameshift_variant|HIGH|YDL050C|YDL050C|transcript|YDL050C|protein_coding|1/1|c.227dupT|p.Val77fs|227/372|227/372|76/123||_LOF=(YDL050C|YDL050C|1|1.00),(LHP1|YDL051W|1|1.00)	AAGGTAAGAAACTGAGTGTTTTGACgAAAAAACAGTTTGATTTACAGAGAG
SJ137	AND2216	BY/BY	rad27∆/∆	B25	IV	600523	.	A	G	764.704	snp	54	0.462963	HET	2	2		TCTAAAAATAAGACAAAAAGCCTTTaAGCAGTTTTTCATCCATTTTACTAC
SJ137	AND2216	BY/BY	rad27∆/∆	B25	IV	799200	.	T	C	835.005	snp	52	0.519231	HET	2	2	ANN=C|missense_variant|MODERATE|SEC7|YDR170C|transcript|YDR170C|protein_coding|1/1|c.3023A>G|p.Asn1008Ser|3023/6030|3023/6030|1008/2009||	CTGTTCAGAAATTAACTTGATTTCAtTGTTAGCAATTTCGTTGAACAAACC
SJ137	AND2216	BY/BY	rad27∆/∆	B25	IV	1215752	.	G	A	1019.99	snp	56	0.553571	HET	2	2	ANN=A|missense_variant|MODERATE|XRS2|YDR369C|transcript|YDR369C|protein_coding|1/1|c.1829C>T|p.Ser610Leu|1829/2565|1829/2565|610/854||	TGTTTTGTTTCCCTCACTATCAAATgATTTCCTCAGTAAATTGTTACTAGG
SJ137	AND2216	BY/BY	rad27∆/∆	B25	IV	1241111	.	G	GA	531.659	ins	52	0.403846	HET	2	2		AATTTTTATAAAAACTCTTGGCCAAgAAAAAAAAAAAAGACTATGTCTAAA
SJ137	AND2216	BY/BY	rad27∆/∆	B25	IX	76232	.	T	TA	696.509	ins	59	0.423729	HET	2	2		TGGGGATGTCGTCCCTTCAGCCGTCtAAAAAAAAAGTCATCAAGCGTGAAA
SJ137	AND2216	BY/BY	rad27∆/∆	B25	IX	353659	.	T	TA	585.029	ins	54	0.425926	HET	2	2		ATAAAACGACGTCAAGAATAGAAGAtAAAAAAAAAGGGACATTAACAGGTT
SJ137	AND2216	BY/BY	rad27∆/∆	B25	IX	402104	.	AT	A	978.717	del	65	0.553846	HET	2	2	ANN=A|frameshift_variant|HIGH|DAL81|YIR023W|transcript|YIR023W|protein_coding|1/1|c.2331delT|p.Phe777fs|2331/2913|2331/2913|777/970||INFO_REALIGN_3_PRIME_LOF=(DAL81|YIR023W|1|1.00)	GTGTACAATCGCAAATCCCAATACAaTTTAACGTGGGATCACCTGCCATGA
SJ137	AND2216	BY/BY	rad27∆/∆	B25	V	79154	.	TCCA	ACCC	559.099	complex	50	0.48	HET	2	2	ANN=ACCC|missense_variant|MODERATE|UTR2|YEL040W|transcript|YEL040W|protein_coding|1/1|c.1102_1105delTCCAinsACCC|p.SerLys368ThrGln|1102/1404|1102/1404|368/467||	TTCTTCCTCAACTGCAACCTCTTCCtCCAAAACGTCATCCGATCACAGCAG
SJ137	AND2216	BY/BY	rad27∆/∆	B25	V	442232	.	GCAG	AACT	392.376	mnp	39	0.410256	HET	2	2	ANN=AACT|non_coding_transcript_exon_variant|MODIFIER|SCR1|SCR1|transcript|SCR1|lincRNA|1/1|n.246_249delGCAGinsAACT||||||	GGCTATAATAAATCGATCTTTGCGGgCAGCCCGTTGGCAGGAGGCGTGAGG
SJ137	AND2216	BY/BY	rad27∆/∆	B25	V	490370	.	T	G	703.953	snp	54	0.481481	HET	2	2	ANN=G|missense_variant|MODERATE|YER158C|YER158C|transcript|YER158C|protein_coding|1/1|c.209A>C|p.Asn70Thr|209/1722|209/1722|70/573||	ATTGTACTGGCGCATCGGTGCGCCAtTACCATTATTGTCTGATCTATTAGC
SJ137	AND2216	BY/BY	rad27∆/∆	B25	V	510104	.	T	C	1258.98	snp	73	0.575342	HET	2	2		CCATCGCAAGTTCTGGGACAATTGTtCTCTTTCGCTCCAGTTCCAAGGAAA
SJ137	AND2216	BY/BY	rad27∆/∆	B25	VI	124996	.	G	GT	743.283	ins	57	0.473684	HET	2	2	ANN=GT|frameshift_variant&stop_gained|HIGH|BLM10|YFL007W|transcript|YFL007W|protein_coding|1/1|c.1524dupT|p.Glu509fs|1525/6432|1525/6432|509/2143||INFO_REALIGN_3_PRIME_LOF=(BLM10|YFL007W|1|1.00)	CTATAAACGGATCAAAAAAAGATAGgTTTTTTGAAAAACTTGTAAGTTTAG
SJ137	AND2216	BY/BY	rad27∆/∆	B25	VI	135562	.	A	AT	796.36	ins	48	0.5625	HET	2	2	ANN=AT|frameshift_variant|HIGH|MSH4|YFL003C|transcript|YFL003C|protein_coding|1/1|c.1595dupA|p.Asn532fs|1595/2637|1595/2637|532/878||_LOF=(MSH4|YFL003C|1|1.00)	CTTCCATAACTTCCTTCAACCTCGCaTTTTTTTTTATTATATTTAGGGTTG
SJ137	AND2216	BY/BY	rad27∆/∆	B25	VI	187651	.	AT	A	701.702	del	56	0.410714	HET	2	2	ANN=A|frameshift_variant|HIGH|FAB1|YFR019W|transcript|YFR019W|protein_coding|1/1|c.3156delT|p.Phe1052fs|3156/6837|3156/6837|1052/2278||INFO_REALIGN_3_PRIME_LOF=(FAB1|YFR019W|1|1.00)	TTTTTTCATTGAAGTTGGAAAGTTCaTTTTTTAACGATAATTTCATACAAC
SJ137	AND2216	BY/BY	rad27∆/∆	B25	VI	206951	.	G	GA	940.34	ins	64	0.53125	HET	2	2		AATGCCAGAATTGATAATGTAATAGgAAAAAAAAATGAAAAGATTCAAAAC
SJ137	AND2216	BY/BY	rad27∆/∆	B25	VII	134333	.	AT	A	797.308	del	50	0.52	HET	2	2	ANN=A|frameshift_variant|HIGH|GCN1|YGL195W|transcript|YGL195W|protein_coding|1/1|c.2813delT|p.Leu938fs|2813/8019|2813/8019|938/2672||INFO_REALIGN_3_PRIME_LOF=(GCN1|YGL195W|1|1.00)	AATAGATTCCATCAGTTTGACATATaTTTTACCATTGTTGATTAATGTTTT
SJ137	AND2216	BY/BY	rad27∆/∆	B25	VII	281605	.	AT	A	464.003	del	36	0.555556	HET	2	2		TAGTCCTATAAATTTATATAAATCTaTTTTTTTTTTTTTTTCGACACAAAA
SJ137	AND2216	BY/BY	rad27∆/∆	B25	VII	394900	.	G	GA	479.35	ins	42	0.404762	HET	2	2		TATATAAAAAAAATCAAAAAAACAGgAAAAAAAAAAATCATGAGTGAGTGG
SJ137	AND2216	BY/BY	rad27∆/∆	B25	VII	420785	.	A	AT	780.334	ins	64	0.453125	HET	2	2		GGATTGCTCGTTTACCCGTATTTTGaTTTTTTTTTCACCTTTTCCAATTTT
SJ137	AND2216	BY/BY	rad27∆/∆	B25	VII	653228	.	CT	C	220.778	del	26	0.461538	HET	2	2		TTTATCACTACTACACTATCTTTTTcTTTTTTTTTTTTTTTTGCGAAGTTT
SJ137	AND2216	BY/BY	rad27∆/∆	B25	VII	755408	.	G	GTA	894.867	ins	61	0.47541	HET	2	2		TTAGTTTTTTCGTAGGCTCATCCATgTATATATATAAATGATAAAAAACTA
SJ137	AND2216	BY/BY	rad27∆/∆	B25	VII	809528	.	G	T	864.651	snp	62	0.5	HET	2	2		ATCTTTTCTTATATATGATTCAAGGgAACGAAAAGAAGACAAGATAATGTT
SJ137	AND2216	BY/BY	rad27∆/∆	B25	VII	844043	.	G	A	525.917	snp	38	0.5	HET	2	2	ANN=A|missense_variant|MODERATE|RBG2|YGR173W|transcript|YGR173W|protein_coding|1/1|c.190G>A|p.Ala64Thr|190/1107|190/1107|64/368||	TTTTGAAGTGGCAAAATCAGGTGACgCTAGAGTAGTTTTAATAGGTTACCC
SJ137	AND2216	BY/BY	rad27∆/∆	B25	VII	934725	.	C	A	875.539	snp	60	0.466667	HET	2	2	ANN=A|missense_variant|MODERATE|CRM1|YGR218W|transcript|YGR218W|protein_coding|1/1|c.2185C>A|p.Leu729Ile|2185/3255|2185/3255|729/1084||	GTTGGGTCACATCTATTACAATATGcTTCAGCTATACAGAGCTGTTTCTTC
SJ137	AND2216	BY/BY	rad27∆/∆	B25	VII	1010989	.	GA	G	622.813	del	50	0.48	HET	2	2		AAAAAAAATAGTGATAATTAACAATgAAAAAAAAAAAACAGCAACAAAATG
SJ137	AND2216	BY/BY	rad27∆/∆	B25	VIII	28988	.	C	T	743.047	snp	46	0.5	HET	2	2	ANN=T|missense_variant|MODERATE|VMR1|YHL035C|transcript|YHL035C|protein_coding|1/1|c.3769G>A|p.Gly1257Ser|3769/4779|3769/4779|1257/1592||	AAAATGGCATATGTCAAAGAAATGCcGGCAAGACCCGAGTCAATATTTGCA
SJ137	AND2216	BY/BY	rad27∆/∆	B25	VIII	218143	.	TC	GA	494.023	mnp	42	0.452381	HET	2	2		TCCGGTGGTCACAGTGCGGAACTGTtCCCACGTTCTCTAGTTAATTTACCT
SJ137	AND2216	BY/BY	rad27∆/∆	B25	VIII	270354	.	G	A	785.296	snp	47	0.574468	HET	2	2	ANN=A|missense_variant|MODERATE|KSP1|YHR082C|transcript|YHR082C|protein_coding|1/1|c.1195C>T|p.Pro399Ser|1195/3090|1195/3090|399/1029||	AAATTGAAATCCTTTTTAAATTCAGgCATATGTTGTTTGTTACTAGATGAA
SJ137	AND2216	BY/BY	rad27∆/∆	B25	VIII	298814	.	CT	C	481.177	del	45	0.422222	HET	2	2		TCTCTGCCTGCGTTTCACATACTGCcTTTTTTTTTTTTTTGGCAGTATTCT
SJ137	AND2216	BY/BY	rad27∆/∆	B25	VIII	391752	.	T	TA	322.762	ins	29	0.448276	HET	2	2		AATCATAGAAATATAAGAAAAAAATtAAAAAAAAAAAGAAAGAAAGTATAA
SJ137	AND2216	BY/BY	rad27∆/∆	B25	X	128280	.	T	TTATCCTGTACGG	765.741	ins	66	0.454545	HET	2	2	ANN=TTATCCTGTACGG|conservative_inframe_insertion|MODERATE|SSY5|YJL156C|transcript|YJL156C|protein_coding|1/1|c.661_672dupCCGTACAGGATA|p.Ile224_Ser225insProTyrArgIle|672/2100|672/2100|224/699||	CGTAATGAAGACGATTTTTCTAAACtTATCCTGTACGGTATCCTGTCTCGT
SJ137	AND2216	BY/BY	rad27∆/∆	B25	X	412775	.	TA	T	729.07	del	60	0.416667	HET	2	2	ANN=T|frameshift_variant|HIGH|VTC4|YJL012C|transcript|YJL012C|protein_coding|1/1|c.624delT|p.Thr209fs|624/2166|624/2166|208/721||_LOF=(VTC4|YJL012C|1|1.00)	TTCAAGATGATCAGCTTCAATTCTGtAATGTTATCAGGGTGAACCCAATAC
SJ137	AND2216	BY/BY	rad27∆/∆	B25	X	543982	.	G	GA	680.812	ins	55	0.418182	HET	2	2		CGTTAGGCGTGGTGCTAAAGATGGCgAAAAAATGTAACGTCTTCCCAAGAA
SJ137	AND2216	BY/BY	rad27∆/∆	B25	XI	8331	.	T	TA	763.689	ins	63	0.507937	HET	2	2		AACAACTAATAATGAATAAACCAGGtAAAAAAAAAAAAAGAAAAAGCTGTA
SJ137	AND2216	BY/BY	rad27∆/∆	B25	XI	129893	.	A	AGTTCACCGTCTG	906.596	ins	59	0.576271	HET	2	2	ANN=AGTTCACCGTCTG|conservative_inframe_insertion|MODERATE|NNK1|YKL171W|transcript|YKL171W|protein_coding|1/1|c.2425_2436dupCCGTCTGGTTCA|p.Pro809_Ser812dup|2437/2787|2437/2787|813/928||INFO_REALIGN_3_PRIME	AGTCACGAATTCCGGTGTAACTACAaGTTCACCGTCTGGTTCATCGACTGA
SJ137	AND2216	BY/BY	rad27∆/∆	B25	XI	164742	.	C	G	348.31	snp	28	0.5	HET	2	2		AGTGGAATCCCATTTAGCGAGCTTCcTCTTTTCTTCAAGAAAAGACGAAGC
SJ137	AND2216	BY/BY	rad27∆/∆	B25	XI	290165	.	G	T	814.949	snp	47	0.553191	HET	2	2	ANN=T|missense_variant|MODERATE|DHR2|YKL078W|transcript|YKL078W|protein_coding|1/1|c.1321G>T|p.Ala441Ser|1321/2208|1321/2208|441/735||	ACCTAAACAAAGTGAACCTGAAATAgCCAGAAGTGACGTCACATCTCCTGT
SJ137	AND2216	BY/BY	rad27∆/∆	B25	XI	341399	.	C	T	794.218	snp	59	0.440678	HET	2	2	ANN=T|missense_variant|MODERATE|SFK1|YKL051W|transcript|YKL051W|protein_coding|1/1|c.88C>T|p.Leu30Phe|88/1062|88/1062|30/353||	ATGGTATGGTATGCTGATAGCCATGcTTATTTGCTGGGCCAGTCAAGGCCA
SJ137	AND2216	BY/BY	rad27∆/∆	B25	XI	429079	.	AT	A	454.794	del	36	0.5	HET	2	2		GGTCTTTTTCCTGTTGAAGCCCAGCaTTTTTTTTTTCGCGTCGCGTTTTTT
SJ137	AND2216	BY/BY	rad27∆/∆	B25	XI	429400	.	A	T	963.604	snp	61	0.508197	HET	2	2	ANN=T|synonymous_variant|LOW|CAP1|YKL007W|transcript|YKL007W|protein_coding|1/1|c.99A>T|p.Thr33Thr|99/807|99/807|33/268||	TATACGACGATCTAATCAAGATCACaAGTGAAAACTCCAAAAATACTATTT
SJ137	AND2216	BY/BY	rad27∆/∆	B25	XII	63982	.	C	CA	484.15	ins	47	0.531915	HET	2	2		ATTTAGTGTTCTATGGAGTATTTATcAAAAAAAAAAAAAAACCAAAAAGAA
SJ137	AND2216	BY/BY	rad27∆/∆	B25	XII	120303	.	G	A	779.51	snp	61	0.409836	HET	2	2	ANN=A|missense_variant|MODERATE|BPT1|YLL015W|transcript|YLL015W|protein_coding|1/1|c.3872G>A|p.Arg1291Lys|3872/4680|3872/4680|1291/1559||	GCACAGTCCATTAACCCTGAAAAGAgGCCAGATGAAAATTGGCCATCAAAG
SJ137	AND2216	BY/BY	rad27∆/∆	B25	XII	253323	.	G	GA	711.791	ins	59	0.423729	HET	2	2		TTTCATAGCCGAAAGAAGAAAAACTgAAAAAAAAAATGATACGAAAAAACC
SJ137	AND2216	BY/BY	rad27∆/∆	B25	XIII	14252	.	A	G	958.712	snp	69	0.463768	HET	2	2		CGACATTTTAGAAGAAAAGTGTTTCaGCCTTTGGCCTCAAACCTCAGTGGC
SJ137	AND2216	BY/BY	rad27∆/∆	B25	XIII	64123	.	G	T	1346.95	snp	83	0.506024	HET	2	2	ANN=T|missense_variant|MODERATE|NUP188|YML103C|transcript|YML103C|protein_coding|1/1|c.3427C>A|p.Gln1143Lys|3427/4968|3427/4968|1143/1655||	TTTATTCTGGATAATGGAATTTTTTgGAACGACTGAAGCTCTAAACTGGGC
SJ137	AND2216	BY/BY	rad27∆/∆	B25	XIII	255863	.	C	CT	682.699	ins	48	0.5	HET	2	2		CTTTTTCTATAATGTTACAATTAAAcTTTTTTAACTTACCTTGCTTCGCCT
SJ137	AND2216	BY/BY	rad27∆/∆	B25	XIII	556447	.	A	G	746.747	snp	62	0.403226	HET	2	2	ANN=G|missense_variant|MODERATE|NDE1|YMR145C|transcript|YMR145C|protein_coding|1/1|c.29T>C|p.Val10Ala|29/1683|29/1683|10/560||	GCTAAACCTGGAGGAGTTAGCCCACaCTGTTTTCATTAATGATTGTCTAAT
SJ137	AND2216	BY/BY	rad27∆/∆	B25	XIII	752958	.	AT	A	426.309	del	37	0.432432	HET	2	2		AAAAAATTAATTATTTAGCTTAGTCaTTTTTTTTTTTTCTGAGGATATTGC
SJ137	AND2216	BY/BY	rad27∆/∆	B25	XIII	810832	.	G	GA	659.216	ins	57	0.438596	HET	2	2		TTTAGTGCCTGCCACGATAACAATAgAAAAAAAAACTAATCAAAGACAATA
SJ137	AND2216	BY/BY	rad27∆/∆	B25	XIV	35885	.	G	C	900.884	snp	60	0.516667	HET	2	2	ANN=C|missense_variant|MODERATE|VNX1|YNL321W|transcript|YNL321W|protein_coding|1/1|c.1190G>C|p.Ser397Thr|1190/2727|1190/2727|397/908||	CGGTACTTTGGGAGAGGAAAATGGAgCTGGGGTCGTGTTCTTTTCTATACA
SJ137	AND2216	BY/BY	rad27∆/∆	B25	XIV	429776	.	T	TTATA	97.2167	ins	9	0.444444	HET	2	2		TAAAATAACAGACTATACAGTTTAAtTATATATATATATATATATACGTGC
SJ137	AND2216	BY/BY	rad27∆/∆	B25	XV	14564	.	G	GA	980.035	ins	71	0.478873	HET	2	2	ANN=GA|frameshift_variant|HIGH|YOL160W|YOL160W|transcript|YOL160W|protein_coding|1/1|c.260dupA|p.Asn87fs|261/342|261/342|87/113||INFO_REALIGN_3_PRIME_LOF=(YOL160W|YOL160W|1|1.00)	ACCAGGTGAGTAGGATAGGAAATCGgAAAAAAAATGGGTGCTTCTTTCTAA
SJ137	AND2216	BY/BY	rad27∆/∆	B25	XV	176975	.	ATGATGGTGACAT	A	384.869	del	39	0.512821	HET	2	2	ANN=A|conservative_inframe_deletion|MODERATE|IRA2|YOL081W|transcript|YOL081W|protein_coding|1/1|c.5917_5928delATTGATGGTGAC|p.Ile1973_Asp1976del|5917/9240|5917/9240|1973/3079||INFO_REALIGN_3_PRIME	AATGTGCTAAATGAAGCAAAACATGaTGATGGTGACATTGATGGTGACGAT
SJ137	AND2216	BY/BY	rad27∆/∆	B25	XV	738092	.	G	A	909.654	snp	62	0.467742	HET	2	2		CTTGAGGTTTTTAAGCCCAAAATAAgCTACTATCAGCACTCCGATGGCTAC
SJ137	AND2216	BY/BY	rad27∆/∆	B25	XV	964260	.	G	C	877.188	snp	52	0.538462	HET	2	2	ANN=C|missense_variant|MODERATE|RPA190|YOR341W|transcript|YOR341W|protein_coding|1/1|c.3274G>C|p.Glu1092Gln|3274/4995|3274/4995|1092/1664||	AGCACTGATTGAACATTTGGATGTTgAATCAGCTTTGAAGTACTCTAAAAA
SJ137	AND2216	BY/BY	rad27∆/∆	B25	XVI	510650	.	C	CT	512.425	ins	43	0.418605	HET	2	2		TTTTATATTTCTTCTATTTTCTGAAcTTTTTTACTTAAGAAAAAATTTGGA
SJ137	AND2216	BY/BY	rad27∆/∆	B25	XVI	577896	.	C	T	720.875	snp	52	0.461538	HET	2	2	ANN=T|missense_variant|MODERATE|RPA135|YPR010C|transcript|YPR010C|protein_coding|1/1|c.3301G>A|p.Ala1101Thr|3301/3612|3301/3612|1101/1203||	GAACCACACTCGCGACATACGGATGcCTGTGTGTAGTCTGATGAATTTAGC
SJ137	AND2216	BY/BY	rad27∆/∆	B25	XVI	799300	.	G	GATA	732.658	ins	47	0.531915	HET	2	2	ANN=GATA|disruptive_inframe_insertion|MODERATE|CTF4|YPR135W|transcript|YPR135W|protein_coding|1/1|c.74_76dupATA|p.Asn25dup|77/2784|77/2784|26/927||INFO_REALIGN_3_PRIME	GAAAACTCTGGTCTCTCTCGCACCAgATAATAATACTTTGTGTGTAGCCAA
SJ137	AND2216	BY/BY	rad27∆/∆	B25	XVI	920056	.	G	A	587.574	snp	44	0.477273	HET	2	2	ANN=A|missense_variant|MODERATE|QCR2|YPR191W|transcript|YPR191W|protein_coding|1/1|c.676G>A|p.Gly226Ser|676/1107|676/1107|226/368||	TAAATCCGAACCAAAATTCTTTTTGgGTGAAGAAAACAGGGTAAGGTTTAT
SJ141	AND2216	BY/BY	rad27∆/∆	G25	I	172398	.	T	TC	825.118	ins	51	0.568627	HET	2	2	ANN=TC|frameshift_variant|HIGH|CDC15|YAR019C|transcript|YAR019C|protein_coding|1/1|c.2737dupG|p.Asp913fs|2737/2925|2737/2925|913/974||_LOF=(CDC15|YAR019C|1|1.00)	ACATAGCTGACAGATCAAAACTGAGtCCCCCCCAACTTGATTTGAATTCCT
SJ141	AND2216	BY/BY	rad27∆/∆	G25	II	121108	.	C	CT	755.266	ins	60	0.433333	HET	2	2	ANN=CT|frameshift_variant|HIGH|SAS3|YBL052C|transcript|YBL052C|protein_coding|1/1|c.766dupA|p.Arg256fs|766/2496|766/2496|256/831||_LOF=(SAS3|YBL052C|1|1.00)	TTTGATTCTTGGTACTTTCCCTTTCcTTTTTTTCCTATCTTCGTTTTCTTG
SJ141	AND2216	BY/BY	rad27∆/∆	G25	II	180950	.	T	C	999.482	snp	62	0.516129	HET	2	2	ANN=C|missense_variant|MODERATE|PIM1|YBL022C|transcript|YBL022C|protein_coding|1/1|c.326A>G|p.Glu109Gly|326/3402|326/3402|109/1133||	TTCATCAGGTACTATCTTGACATCTtCATCCTTTTTCTGAGATGTACTATC
SJ141	AND2216	BY/BY	rad27∆/∆	G25	II	448237	.	G	GA	518.431	ins	42	0.452381	HET	2	2	ANN=GA|frameshift_variant|HIGH|SIF2|YBR103W|transcript|YBR103W|protein_coding|1/1|c.536dupA|p.Asn179fs|537/1608|537/1608|179/535||INFO_REALIGN_3_PRIME_LOF=(SIF2|YBR103W|1|1.00)	GGATGAATCTATACTCGCATACGGTgAAAAAAATTCTGTTGCAAGACTAGC
SJ141	AND2216	BY/BY	rad27∆/∆	G25	II	530696	.	G	A	695.814	snp	44	0.5	HET	2	2		ACTGTATTTTCTACGTAATATACACgGTCCTCTAAACCCACTATGTACTTT
SJ141	AND2216	BY/BY	rad27∆/∆	G25	III	229272	.	CA	C	629.545	del	51	0.490196	HET	2	2		ACCGAAACTACCTCTTATTTCGAAGcAAAAAAAAAAAAAATCAACAAAAAT
SJ141	AND2216	BY/BY	rad27∆/∆	G25	IV	1179021	.	C	A	955.262	snp	64	0.53125	HET	2	2	ANN=A|missense_variant|MODERATE|SBE2|YDR351W|transcript|YDR351W|protein_coding|1/1|c.356C>A|p.Ser119Tyr|356/2595|356/2595|119/864||	TGCATTAGGCCAATATCAGATGATTcTATAGGTACATCGAGCACAGAGATA
SJ141	AND2216	BY/BY	rad27∆/∆	G25	IV	1365926	.	A	AG	732.71	ins	53	0.490566	HET	2	2		CCGCTCCTAAACGACGCCAATTGTAaGGGGGGATCAGCCCTTCCAACCCCC
SJ141	AND2216	BY/BY	rad27∆/∆	G25	IX	342869	.	C	CAT	692.995	ins	50	0.46	HET	2	2		GCAAATAATTTTTAAGAAGCAGCTAcATATATATATATAAAGTGCTGTACA
SJ141	AND2216	BY/BY	rad27∆/∆	G25	V	318968	.	A	ATC	629.944	ins	46	0.456522	HET	2	2	ANN=ATC|frameshift_variant|HIGH|YER079W|YER079W|transcript|YER079W|protein_coding|1/1|c.57_58dupCT|p.Tyr20fs|59/633|59/633|20/210||INFO_REALIGN_3_PRIME_LOF=(YER079W|YER079W|1|1.00)	AAGCTCAAAAGATGTTGCATCTGCCaTCTCTCTCTATGATCAGTCCATTTA
SJ141	AND2216	BY/BY	rad27∆/∆	G25	V	320698	.	C	CA	774.772	ins	60	0.45	HET	2	2	ANN=CA|frameshift_variant|HIGH|AIM9|YER080W|transcript|YER080W|protein_coding|1/1|c.744dupA|p.Tyr249fs|745/1884|745/1884|249/627||INFO_REALIGN_3_PRIME_LOF=(AIM9|YER080W|1|1.00)	ATTGATTGAAGACGGTTCCTCCAATcAAAAAAAATATGACAATGTTATTAA
SJ141	AND2216	BY/BY	rad27∆/∆	G25	VII	185686	.	A	AT	636.532	ins	43	0.511628	HET	2	2		GGAAGTAGAATTTAATATATTAGACaTTTTTTTGATTTGAGCCTAAAAAAG
SJ141	AND2216	BY/BY	rad27∆/∆	G25	VII	465811	.	GT	G	600.87	del	43	0.488372	HET	2	2		GTACCTCACGTCTTTTTTTTGAATAgTTTTTTTTTTTGTTGAAACAGAAAA
SJ141	AND2216	BY/BY	rad27∆/∆	G25	VII	683145	.	A	G	765.289	snp	54	0.444444	HET	2	2	ANN=G|synonymous_variant|LOW|ESP1|YGR098C|transcript|YGR098C|protein_coding|1/1|c.4314T>C|p.Leu1438Leu|4314/4893|4314/4893|1438/1630||	TAATGTTGTCCTCAATAGTTACTTGaAGGGGTAGTTGGTAATGGAAACGCG
SJ141	AND2216	BY/BY	rad27∆/∆	G25	VII	950369	.	C	A	834.07	snp	52	0.538462	HET	2	2	ANN=A|missense_variant|MODERATE|SMI1|YGR229C|transcript|YGR229C|protein_coding|1/1|c.531G>T|p.Trp177Cys|531/1518|531/1518|177/505||	TGTTTAGGTTCTTTGCGACGTTTCTcCAGGCCTGAGTCATAGCTACAACCT
SJ141	AND2216	BY/BY	rad27∆/∆	G25	XI	328274	.	G	C	882.852	snp	65	0.446154	HET	2	2	ANN=C|synonymous_variant|LOW|MPE1|YKL059C|transcript|YKL059C|protein_coding|1/1|c.1170C>G|p.Thr390Thr|1170/1326|1170/1326|390/441||	CGTTATTTACAGAAGTTGGAAGGCTgGTATTGTTGTTCAAGCCAGCGGTGC
SJ141	AND2216	BY/BY	rad27∆/∆	G25	XII	281816	.	C	CT	763.828	ins	67	0.41791	HET	2	2		TCGCCTAGCAATGAAAAAATTTTTTcTTTTTTTTTTCATTATTTCTCTTTG
SJ141	AND2216	BY/BY	rad27∆/∆	G25	XII	322733	.	T	A	802.127	snp	58	0.482759	HET	2	2	ANN=A|missense_variant|MODERATE|GEP5|YLR091W|transcript|YLR091W|protein_coding|1/1|c.437T>A|p.Val146Asp|437/882|437/882|146/293||	CTGTTTAACGTTAAAAACCCTTGGGtCCAAACGCCGCCATCGTTAATGCGT
SJ141	AND2216	BY/BY	rad27∆/∆	G25	XII	426770	.	A	T	732.238	snp	43	0.581395	HET	2	2		GTAAAGTAAACGCACGGATATCAAGaGTTAATATACTTGAACCACTTAAAT
SJ141	AND2216	BY/BY	rad27∆/∆	G25	XII	437418	.	G	A	851.485	snp	53	0.528302	HET	2	2		AATAGTAGTATTCTTTTTTAGTCAGgCTGAAACACTGAAATTAAAAGAGGG
SJ141	AND2216	BY/BY	rad27∆/∆	G25	XII	1025009	.	G	GT	144.052	ins	23	0.565217	HET	2	2		TTTTTTTTTTTTTTTTTGTTTATATgTTTTTTTTTTTTTTGCCAGGTATTG
SJ141	AND2216	BY/BY	rad27∆/∆	G25	XIII	95727	.	C	CTA	272.216	ins	21	0.47619	HET	1	2		ATGTACATGAACAGTCATCACACTGcTATATATATATATATATATATTCTT
SJ141	AND2216	BY/BY	rad27∆/∆	G25	XIII	437836	.	AT	A	460.577	del	33	0.484848	HET	2	2	ANN=A|frameshift_variant|HIGH|YMR085W|YMR085W|transcript|YMR085W|protein_coding|1/1|c.347delT|p.Ile116fs|347/1299|347/1299|116/432||_LOF=(YMR085W|YMR085W|1|1.00)	AGAATTGAGAAGAGCAAAACGAATAaTAATGATTGCATCCAAGGCCTCCTT
SJ141	AND2216	BY/BY	rad27∆/∆	G25	XIII	561493	.	A	T	651.856	snp	43	0.488372	HET	2	2	ANN=T|synonymous_variant|LOW|SWP1|YMR149W|transcript|YMR149W|protein_coding|1/1|c.498A>T|p.Ser166Ser|498/861|498/861|166/286||	ACCTGAACTTCGATGTAGATCACTCaGATTCATCTTTAGTTGACAAATTCG
SJ141	AND2216	BY/BY	rad27∆/∆	G25	XIII	769903	.	T	A	1202.64	snp	70	0.571429	HET	2	2		GTACCGGTACAAGCTTTGGCACATGtTCGTGATACCTTCGTCTGGTTTATT
SJ141	AND2216	BY/BY	rad27∆/∆	G25	XIII	904419	.	A	T	964.409	snp	59	0.542373	HET	2	2		AGCATGAGAGTTGAAAACGACCAGAaGTGTCGTTTTAGGTAAGCATTCGGC
SJ141	AND2216	BY/BY	rad27∆/∆	G25	XIV	147292	.	C	T	976.417	snp	59	0.525424	HET	2	2	ANN=T|synonymous_variant|LOW|YIF1|YNL263C|transcript|YNL263C|protein_coding|1/1|c.549G>A|p.Leu183Leu|549/945|549/945|183/314||	CCAGAGTAGAAGACAGTTTGTAGTAcAAGTCTTCGGGGTTGAATGAACCCT
SJ141	AND2216	BY/BY	rad27∆/∆	G25	XIV	642497	.	C	CA	889.536	ins	68	0.470588	HET	2	2		AATAAACAGAAAACAAAAACAAAAAcAAAAAAAGGCGAAAAAACAAACGAA
SJ141	AND2216	BY/BY	rad27∆/∆	G25	XIV	770871	.	T	C	816.543	snp	55	0.472727	HET	2	2	ANN=C|missense_variant|MODERATE|YNR071C|YNR071C|transcript|YNR071C|protein_coding|1/1|c.598A>G|p.Asn200Asp|598/1029|598/1029|200/342||	CCCTCTGTAACTTCAAGCGATTTGTtCGAGCAGACCTTAACTTCTGTACCA
SJ141	AND2216	BY/BY	rad27∆/∆	G25	XV	152028	.	T	C	948.147	snp	54	0.574074	HET	2	2	ANN=C|missense_variant|MODERATE|HAL9|YOL089C|transcript|YOL089C|protein_coding|1/1|c.1463A>G|p.Asp488Gly|1463/3093|1463/3093|488/1030||	TAAAATACAATTTGCTAGTTCAGTAtCGTAGGTAAGTTGAAAATATCGGTT
SJ141	AND2216	BY/BY	rad27∆/∆	G25	XV	226324	.	C	T	558.216	snp	54	0.407407	HET	2	2		CATGTCGCTAAAGAAGTACGGAGGGcTTGTGTAATAAAAGGCAACACAATA
SJ141	AND2216	BY/BY	rad27∆/∆	G25	XV	761416	.	C	A	975.277	snp	61	0.52459	HET	2	2	ANN=A|missense_variant|MODERATE|YOR225W|YOR225W|transcript|YOR225W|protein_coding|1/1|c.25C>A|p.Leu9Ile|25/330|25/330|9/109||	GATGAAAATAAGACCTGGAGAAAACcTATCACGTCTGACGAACATGAAAAA
SJ141	AND2216	BY/BY	rad27∆/∆	G25	XV	779683	.	T	TC	608.916	ins	41	0.560976	HET	2	2		AAAGCACATGGTACCCAGGCAGAGTtCCCCCCAGCAGTGACGCTCTGTTGC
SJ141	AND2216	BY/BY	rad27∆/∆	G25	XV	779901	.	A	AC	507.532	ins	52	0.423077	HET	2	2	ANN=AC|frameshift_variant|HIGH|IRC13|YOR235W|transcript|YOR235W|protein_coding|1/1|c.39dupC|p.Ile14fs|40/315|40/315|14/104||INFO_REALIGN_3_PRIME_LOF=(IRC13|YOR235W|1|1.00)	TTATACAGGCCGTCAAAATTTTTTCaCCCCCCCATACCCCACATACCTTTT
SJ141	AND2216	BY/BY	rad27∆/∆	G25	XV	956596	.	T	TG	562.771	ins	42	0.452381	HET	2	2	ANN=TG|frameshift_variant|HIGH|TEA1|YOR337W|transcript|YOR337W|protein_coding|1/1|c.2257dupG|p.Val753fs|2258/2280|2258/2280|753/759||INFO_REALIGN_3_PRIME	TTGACGATCTTATCAGAGAACTGTTtGGGGTGGGCACACCTCAAAAACTCT
SJ141	AND2216	BY/BY	rad27∆/∆	G25	XVI	112548	.	G	T	1074.14	snp	65	0.553846	HET	2	2	ANN=T|missense_variant|MODERATE|FAS2|YPL231W|transcript|YPL231W|protein_coding|1/1|c.3897G>T|p.Lys1299Asn|3897/5664|3897/5664|1299/1887||	TGATTTCCTCATCTGGTCCAATCAAgACACCTGTTGGTGCCTGTGCCACAT
SJ141	AND2216	BY/BY	rad27∆/∆	G25	XVI	335852	.	G	C	724.638	snp	43	0.55814	HET	2	2		GCGTTTTTTTTCCAACATCACCGCCgCCATATAACTTTCGACATTCTTAGA
SJ141	AND2216	BY/BY	rad27∆/∆	G25	XVI	418923	.	T	C	1035.23	snp	62	0.516129	HET	2	2	ANN=C|missense_variant|MODERATE|YPL073C|YPL073C|transcript|YPL073C|protein_coding|1/1|c.62A>G|p.Asp21Gly|62/486|62/486|21/161||,C|missense_variant|MODERATE|UBP16|YPL072W|transcript|YPL072W|protein_coding|1/1|c.412T>C|p.Ser138Pro|412/1500|412/1500|138/499||	TACCAGTTTAATTTTGGATTTGATAtCTGTAAAAGATCGTAAGACGTCAAT
SJ141	AND2216	BY/BY	rad27∆/∆	G25	XVI	514493	.	T	TA	651.792	ins	51	0.411765	HET	2	2		GGTACTTGTGTAATATATGTGTATAtAAAAAATATACATGTTCTTATTCCC
SJ139	AND2216	BY/BY	rad27∆/∆	D25	II	36507	.	C	CT	715.146	ins	49	0.571429	HET	2	2		ATTCGCATTCCTTTTTGCTAGCATTcTTTTTTTTTTCATTTCTAGGCCTGT
SJ139	AND2216	BY/BY	rad27∆/∆	D25	II	295970	.	AC	TA	486.75	mnp	38	0.447368	HET	2	2	ANN=TA|missense_variant|MODERATE|YPK3|YBR028C|transcript|YBR028C|protein_coding|1/1|c.32_33delGTinsTA|p.Arg11Leu|33/1578|32/1578|11/525||	CATTCTTTTTATCATCTAGTGACACaCGATGAAGTTCTTCATCTAGTGAGA
SJ139	AND2216	BY/BY	rad27∆/∆	D25	III	153365	.	C	A	1041.9	snp	62	0.564516	HET	2	2	ANN=A|missense_variant|MODERATE|MAK32|YCR019W|transcript|YCR019W|protein_coding|1/1|c.529C>A|p.Pro177Thr|529/1092|529/1092|177/363||	ACCAATCGTGATTTGGGAGCCATTCcCAGATCTTTGCGACTTTGATCATCA
SJ139	AND2216	BY/BY	rad27∆/∆	D25	IV	579979	.	TT	AG	480.291	mnp	37	0.432432	HET	2	2		CATGTTACTAACATTCGATAAATTTtTTGGAATATCCAATTCCACTAAATA
SJ139	AND2216	BY/BY	rad27∆/∆	D25	IV	643497	.	T	A	921.52	snp	53	0.566038	HET	2	2	ANN=A|missense_variant|MODERATE|MSH6|YDR097C|transcript|YDR097C|protein_coding|1/1|c.341A>T|p.Asn114Ile|341/3729|341/3729|114/1242||	AGTGGTACTTTTAGGTTCTGTCGTGtTACTATTTAACATAGTATCAGATTG
SJ139	AND2216	BY/BY	rad27∆/∆	D25	IV	957442	.	A	T	744.11	snp	52	0.461538	HET	2	2		AAAAGTGTACTACACATCTGTTTTAaGCCCACAATTGATAGACCTTCTCTT
SJ139	AND2216	BY/BY	rad27∆/∆	D25	IV	1005415	.	CG	C	567.289	del	40	0.525	HET	2	2		CAGTTATTTGTAGTAGCGATTTTCGcGGGCAGTGGAAAAGAACGGGTGCAG
SJ139	AND2216	BY/BY	rad27∆/∆	D25	IV	1058087	.	A	AAT	314.471	ins	26	0.461538	HET	2	2		TGTTTAGGAAAAATTCACGGAAAAGaATATATATTTGAACAGAATCAAAAA
SJ139	AND2216	BY/BY	rad27∆/∆	D25	IV	1135308	.	CCCGTTTC	CTATGA	480.524	complex	37	0.459459	HET	2	2	ANN=TATGA|frameshift_variant&missense_variant|HIGH|YDR333C|YDR333C|transcript|YDR333C|protein_coding|1/1|c.117_123delGAAACGGinsTCATA|p.Gln39fs|123/2172|117/2172|39/723||_LOF=(YDR333C|YDR333C|1|1.00)	TTATTCATCATAGAGAAGATGTTCTcCCGTTTCTGAATATTACCGGCAGTA
SJ139	AND2216	BY/BY	rad27∆/∆	D25	IV	1145202	.	T	TA	750.897	ins	59	0.440678	HET	2	2	ANN=TA|frameshift_variant|HIGH|YDR336W|YDR336W|transcript|YDR336W|protein_coding|1/1|c.120dupA|p.Val41fs|121/945|121/945|41/314||INFO_REALIGN_3_PRIME_LOF=(YDR336W|YDR336W|1|1.00)	CCACGCAATTATCTGTTGAAAAAGCtAAAAAAAAAGTTCCCAAGACAGCTC
SJ139	AND2216	BY/BY	rad27∆/∆	D25	IV	1280942	.	C	A	523.619	snp	40	0.475	HET	2	2	ANN=A|missense_variant|MODERATE|PDR15|YDR406W|transcript|YDR406W|protein_coding|1/1|c.1733C>A|p.Ala578Glu|1733/4590|1733/4590|578/1529||	ATGTTTTTTGCTATTTTATTTAATGcATTTTCGTGTCTTTTGGAAATCTTT
SJ139	AND2216	BY/BY	rad27∆/∆	D25	IV	1311173	.	A	G	717.37	snp	44	0.522727	HET	2	2	ANN=G|missense_variant|MODERATE|HKR1|YDR420W|transcript|YDR420W|protein_coding|1/1|c.4907A>G|p.Asp1636Gly|4907/5409|4907/5409|1636/1802||	GATGCTACGGAAGCCTTCTTGAATGaTGAGGAGTCCATATCAGGCATTCTA
SJ139	AND2216	BY/BY	rad27∆/∆	D25	IV	1317134	.	CG	C	657.266	del	49	0.469388	HET	2	2	ANN=C|frameshift_variant|HIGH|SIP1|YDR422C|transcript|YDR422C|protein_coding|1/1|c.639delC|p.Ala214fs|639/2448|639/2448|213/815||_LOF=(SIP1|YDR422C|1|1.00)	TCAATGGAATCCGTCTTGGTCAAGGcGGGAAGTGATGCTGAATGCACCGAT
SJ139	AND2216	BY/BY	rad27∆/∆	D25	IX	57277	.	C	CAA	420.742	ins	44	0.454545	HET	2	2		AAAAGTAATTGTAGAATGGAGTGTTcAAAAAAAAAAAAAAAATGCACAGAA
SJ139	AND2216	BY/BY	rad27∆/∆	D25	IX	127447	.	A	AAT	695.446	ins	44	0.522727	HET	2	2		TTCAAAAGTGAGAACAGCATATTCAaATATATATATCTACTCAGTTGAATA
SJ139	AND2216	BY/BY	rad27∆/∆	D25	IX	231496	.	C	CA	686.647	ins	47	0.531915	HET	2	2		GAAATAAAAAGGACAAGATGAACGTcAAAAAAAAATAGTCGGGGACATAAC
SJ139	AND2216	BY/BY	rad27∆/∆	D25	VI	223995	.	TA	T	344.338	del	37	0.432432	HET	2	2		CCATTTTTCTTTGTCCTTACAGAACtAAAAAAAAAAAACCAAAAAAAAGTC
SJ139	AND2216	BY/BY	rad27∆/∆	D25	VII	418591	.	C	CAT	709.283	ins	43	0.534884	HET	2	2	ANN=CAT|frameshift_variant&start_lost|HIGH|YGL042C|YGL042C|transcript|YGL042C|protein_coding|1/1|c.1_2dupAT|p.Met1fs|2/306|2/306|1/101||_LOF=(YGL042C|YGL042C|1|1.00)	AAATGGCATATTCATATACGATGTAcATATATACATATACTGCTGGTGTTA
SJ139	AND2216	BY/BY	rad27∆/∆	D25	VII	422403	.	AT	A	525.272	del	47	0.404255	HET	2	2		TGCTTGTGCTTGCGTTTGCGTTTGCaTTTTTTTTTTTGTTATTTTATTACT
SJ139	AND2216	BY/BY	rad27∆/∆	D25	VII	541954	.	GT	AG	667.384	mnp	38	0.578947	HET	2	2		TTTCTTACCTCTTGAAAAAGAGGTAgTAAAGTCAATATAAATTCTTGGCTG
SJ139	AND2216	BY/BY	rad27∆/∆	D25	VII	686009	.	T	C	596.251	snp	43	0.465116	HET	2	2	ANN=C|missense_variant|MODERATE|ESP1|YGR098C|transcript|YGR098C|protein_coding|1/1|c.1450A>G|p.Lys484Glu|1450/4893|1450/4893|484/1630||	AAACAGGAAAAGATTTCAATTTTTTtCTGGGCACTCTGAGCACTAGATATA
SJ139	AND2216	BY/BY	rad27∆/∆	D25	VII	878684	.	GA	G	279.819	del	25	0.44	HET	2	2		CGATATTTGTCCAGCCTCTTTTTCCgAAAAAAAAAAAATTAAATAATAAAA
SJ139	AND2216	BY/BY	rad27∆/∆	D25	VII	977141	.	C	CAT	485.853	ins	47	0.404255	HET	2	2		AAGGCTCAAACAAAACTAAGGCCATcATATATATATATGCGGCTGCGTGCG
SJ139	AND2216	BY/BY	rad27∆/∆	D25	VIII	16525	.	G	GT	613.241	ins	48	0.4375	HET	2	2		TAACCTTTTAATTCGGATGTTTTATgTTTTTTTTTCTACAATTGCACCCGT
SJ139	AND2216	BY/BY	rad27∆/∆	D25	VIII	70108	.	A	AT	377.8	ins	35	0.428571	HET	2	2		GGTCTAAAAGGCTATTGCTCTTTCCaTTTTTTTTTTCCTATCGATTTTACT
SJ139	AND2216	BY/BY	rad27∆/∆	D25	X	21392	.	T	G	795.977	snp	46	0.565217	HET	2	2		TACTATAGCATCTTTCTCTCATGAAtAATTTTTAAAATGTATAAATTTTGT
SJ139	AND2216	BY/BY	rad27∆/∆	D25	X	85527	.	C	CT	505.499	ins	44	0.454545	HET	2	2	ANN=CT|frameshift_variant|HIGH|YJL182C|YJL182C|transcript|YJL182C|protein_coding|1/1|c.225dupA|p.Ala76fs|225/318|225/318|75/105||_LOF=(YJL182C|YJL182C|1|1.00)	CGCGTCAGTTTCAAGTTTTTCTTGGcTTTTTTTTTTTCATTTTCGTAAAGG
SJ139	AND2216	BY/BY	rad27∆/∆	D25	X	139826	.	T	TA	469.631	ins	39	0.410256	HET	2	2	ANN=TA|non_coding_transcript_exon_variant|MODIFIER|snR190|snR190|transcript|snR190|snoRNA|1/1|n.124dupT||||||	GTTCCCGTTTGCAAACACAAATGATtAAAAAAAAATGTCACAGAAGCAACA
SJ139	AND2216	BY/BY	rad27∆/∆	D25	X	393823	.	GA	G	199.719	del	18	0.555556	HET	2	2		AAAGTAAGAAAAGCTTAAAAAAATTgAAAAAAAAAAAAAAAAAAATAAAAA
SJ139	AND2216	BY/BY	rad27∆/∆	D25	X	565585	.	CCTTAGA	C	365.577	del	37	0.459459	HET	2	2	ANN=C|conservative_inframe_deletion|MODERATE|TOR1|YJR066W|transcript|YJR066W|protein_coding|1/1|c.6175_6180delGACTTA|p.Asp2059_Leu2060del|6175/7413|6175/7413|2059/2470||INFO_REALIGN_3_PRIME	ACACGTCAAATACCACAGTTACAAAcCTTAGACTTACAGCATGTTTCTCCC
SJ139	AND2216	BY/BY	rad27∆/∆	D25	X	568755	.	T	TA	413.443	ins	44	0.431818	HET	2	2		ATATAGAGGCGACATAAAGTAAGAAtAAAAAAAAAAAAATCTATCCATAAT
SJ139	AND2216	BY/BY	rad27∆/∆	D25	XI	148846	.	C	T	676.734	snp	41	0.536585	HET	2	2		GTGTAATCTTTTCATCATTCAATCCcGCCAAAAGCACCTTTAAATGATATC
SJ139	AND2216	BY/BY	rad27∆/∆	D25	XI	609023	.	AGGG	AGT	555.237	complex	40	0.5	HET	2	2	ANN=T|frameshift_variant&missense_variant|HIGH|PXL1|YKR090W|transcript|YKR090W|protein_coding|1/1|c.80_81delGGinsT|p.Gly27fs|80/2121|80/2121|27/706||	GCTACAAAACTGCTCTAGAAAGAGCaGGGTTTGACACTAAGCCGCGTAATC
SJ139	AND2216	BY/BY	rad27∆/∆	D25	XIII	309828	.	A	T	755.657	snp	58	0.465517	HET	2	2		GAATATGAGCGCACGCAATACATTGaGATCTTATTTGGGTTTGTAAGTGCA
SJ139	AND2216	BY/BY	rad27∆/∆	D25	XIII	478167	.	C	CA	664.586	ins	46	0.521739	HET	2	2	ANN=CA|frameshift_variant|HIGH|YMR105W-A|YMR105W-A|transcript|YMR105W-A|protein_coding|1/1|c.104_105insA|p.Cys36fs|105/195|105/195|35/64||_LOF=(YMR105W-A|YMR105W-A|1|1.00)	GGAAGGTGTAAAGGAGGAAAAGCAAcCTGCATGGCTAGTGTTCAAAGTTAC
SJ139	AND2216	BY/BY	rad27∆/∆	D25	XIII	538607	.	G	GCA	585.406	ins	48	0.479167	HET	2	2		TTGCTAAATGCATACATGCAGGTAGgCACACACACACACACACACACACAC
SJ139	AND2216	BY/BY	rad27∆/∆	D25	XIII	709293	.	G	T	524.864	snp	39	0.435897	HET	2	2	ANN=T|missense_variant|MODERATE|ESC1|YMR219W|transcript|YMR219W|protein_coding|1/1|c.2161G>T|p.Asp721Tyr|2161/4977|2161/4977|721/1658||	TGACCCATTCAATTCGTTGAACGATgATTACGAAAAGAAGCATGACCTACT
SJ139	AND2216	BY/BY	rad27∆/∆	D25	XIII	724823	.	TA	AG	640.241	mnp	41	0.512195	HET	2	2	ANN=AG|missense_variant|MODERATE|MTF1|YMR228W|transcript|YMR228W|protein_coding|1/1|c.198_199delTAinsAG|p.AsnLys66LysGlu|198/1026|198/1026|66/341||	GTATACAATCAGCTATTTTTTATAAtAAATATTGCCCCAGGCAATATTCTT
SJ139	AND2216	BY/BY	rad27∆/∆	D25	XIV	625313	.	C	T	1166.32	snp	82	0.487805	HET	2	2	ANN=T|missense_variant|MODERATE|PET8|YNL003C|transcript|YNL003C|protein_coding|1/1|c.517G>A|p.Glu173Lys|517/855|517/855|173/284||	TTTGCCCAAGTCTTTTTTAGATACTcGTATAAAGGAAACTGTATACAAGTA
SJ139	AND2216	BY/BY	rad27∆/∆	D25	XV	258339	.	GA	G	692.487	del	46	0.478261	HET	2	2	ANN=G|frameshift_variant|HIGH|YOL036W|YOL036W|transcript|YOL036W|protein_coding|1/1|c.1597delA|p.Ile533fs|1597/2286|1597/2286|533/761||INFO_REALIGN_3_PRIME_LOF=(YOL036W|YOL036W|1|1.00)	TCTAAGATAAAGAGAGGTTTTACTAgAATATTGAGCGACAGTAATAATAGT
SJ139	AND2216	BY/BY	rad27∆/∆	D25	XVI	314345	.	G	T	568.309	snp	45	0.422222	HET	2	2	ANN=T|missense_variant|MODERATE|KAP120|YPL125W|transcript|YPL125W|protein_coding|1/1|c.958G>T|p.Val320Phe|958/3099|958/3099|320/1032||	TAAAGTATATAGAGAGAATTCTGATgTCACGGGGGACTTTTGGGAACAGAC
SJ139	AND2216	BY/BY	rad27∆/∆	D25	XVI	328940	.	A	G	703.196	snp	45	0.533333	HET	2	2		GACAAGAAAAGAGTTATGAATAATCaTGTTTCTTAATAACAATTAAAGGGA
SJ139	AND2216	BY/BY	rad27∆/∆	D25	XVI	347117	.	A	G	868.264	snp	59	0.474576	HET	2	2	ANN=G|synonymous_variant|LOW|YPL109C|YPL109C|transcript|YPL109C|protein_coding|1/2|c.273T>C|p.Thr91Thr|273/1973|273/1973|91/656||WARNING_TRANSCRIPT_MULTIPLE_STOP_CODONS	ATCTTATTAATTTATTTCGTGATTCaGTGATCTTAGCAGACCTGAAAGATT
SJ139	AND2216	BY/BY	rad27∆/∆	D25	XVI	361642	.	A	AT	481.883	ins	41	0.414634	HET	2	2		TTTTAACAAGCGTGGTGAATGTATTaTTTTTTTATCTGTTATATCTTAAAT
SJ139	AND2216	BY/BY	rad27∆/∆	D25	XVI	452057	.	CTG	C	715.686	del	50	0.48	HET	2	2	ANN=C|frameshift_variant|HIGH|SUR1|YPL057C|transcript|YPL057C|protein_coding|1/1|c.999_1000delCA|p.Ser334fs|1000/1149|999/1149|333/382||_LOF=(SUR1|YPL057C|1|1.00)	CTGCTGCCTTGCCAGCAAAGTGGCAcTGGCAGTATCACTGGTACTTTTACT
SJ139	AND2216	BY/BY	rad27∆/∆	D25	XVI	507918	.	C	T	746.918	snp	48	0.5	HET	2	2	ANN=T|missense_variant|MODERATE|RAD1|YPL022W|transcript|YPL022W|protein_coding|1/1|c.1222C>T|p.Leu408Phe|1222/3303|1222/3303|408/1100||	ATTCCTACGCCACCTTTTAAAGATGcTCGTAACTTCAGACGCAGTTGACTT
SJ138	AND2216	BY/BY	rad27∆/∆	C25	II	344162	.	G	GT	876.48	ins	63	0.460317	HET	2	2		TGCTTTGATCTGCTGATGTAGCAATgTTTTTTTCCTTCTTTTTCCTGACGT
SJ138	AND2216	BY/BY	rad27∆/∆	C25	II	732736	.	G	A	1138.82	snp	62	0.596774	HET	2	2	ANN=A|missense_variant|MODERATE|RGD1|YBR260C|transcript|YBR260C|protein_coding|1/1|c.1904C>T|p.Ala635Val|1904/2001|1904/2001|635/666||	ATTAGCGTCATCTGGATTTGCAGGCgCAATAGTTGGACCCCAAATTATACA
SJ138	AND2216	BY/BY	rad27∆/∆	C25	II	768651	.	G	A	920.687	snp	62	0.483871	HET	2	2	ANN=A|missense_variant|MODERATE|MRPL27|YBR282W|transcript|YBR282W|protein_coding|1/1|c.412G>A|p.Asp138Asn|412/441|412/441|138/146||	GAGGGTACAAAGCGAAGGGGCCACCgACACTTCATGTTATAAGGAGCGTGG
SJ138	AND2216	BY/BY	rad27∆/∆	C25	III	3621	.	T	TG	925.423	ins	64	0.484375	HET	2	2	ANN=TG|non_coding_transcript_exon_variant|MODIFIER|YCL074W|YCL074W|transcript|YCL074W|pseudogene|1/1|n.804dupG||||||INFO_REALIGN_3_PRIME	CTATTCACGATCTACCACACTCTACtGGGGGGTACGTGACTCTACTTGCTG
SJ138	AND2216	BY/BY	rad27∆/∆	C25	III	290589	.	T	TA	899.749	ins	65	0.446154	HET	2	2		CACAGTTCGCAGGATAACTAACAATtAAAAAAATTGTTCATATGGTTGTAT
SJ138	AND2216	BY/BY	rad27∆/∆	C25	IV	90828	.	T	TA	900.064	ins	58	0.5	HET	2	2	ANN=TA|frameshift_variant|HIGH|YDL206W|YDL206W|transcript|YDL206W|protein_coding|1/1|c.661dupA|p.Thr221fs|662/2289|662/2289|221/762||INFO_REALIGN_3_PRIME_LOF=(YDL206W|YDL206W|1|1.00)	GATGCTTTAGAAAGAGAGGTAGAAAtAAAAAAAACTGTACTTGCAAATAAT
SJ138	AND2216	BY/BY	rad27∆/∆	C25	IX	183665	.	TA	T	899.681	del	50	0.58	HET	2	2		ACTATTTATTCTTAGTAAAGGTTTTtAAAAAAAACTGTAATTATAACCAGG
SJ138	AND2216	BY/BY	rad27∆/∆	C25	V	115476	.	G	GA	926.324	ins	67	0.492537	HET	1	2	ANN=GA|frameshift_variant|HIGH|GEA2|YEL022W|transcript|YEL022W|protein_coding|1/1|c.4060dupA|p.Ile1354fs|4061/4380|4061/4380|1354/1459||INFO_REALIGN_3_PRIME_LOF=(GEA2|YEL022W|1|1.00)	ATTCGAGTGAAACACAGGAAGACCAgAAAATCCTCATTTCATCCATATTAA
SJ138	AND2216	BY/BY	rad27∆/∆	C25	V	272373	.	A	G	926.188	snp	55	0.563636	HET	2	2		CTCTTTTTCTTCCGCCCTTGCGGAAaAAATCTGAATGAACGTAATTTACCT
SJ138	AND2216	BY/BY	rad27∆/∆	C25	V	535248	.	GT	G	771.676	del	65	0.415385	HET	2	2	ANN=G|frameshift_variant|HIGH|BRR2|YER172C|transcript|YER172C|protein_coding|1/1|c.773delA|p.Asn258fs|773/6492|773/6492|258/2163||_LOF=(BRR2|YER172C|1|1.00)	TTTCAATGTTTGGCAATGCCCTCTTgTTTTTTTTTTTAGAATTGACTTCAA
SJ138	AND2216	BY/BY	rad27∆/∆	C25	VI	127783	.	C	CCT	909.427	ins	54	0.555556	HET	2	2	ANN=CCT|frameshift_variant|HIGH|BLM10|YFL007W|transcript|YFL007W|protein_coding|1/1|c.4312_4313dupCT|p.Leu1439fs|4314/6432|4314/6432|1438/2143||INFO_REALIGN_3_PRIME_LOF=(BLM10|YFL007W|1|1.00)	CCAAAAAGAAAAAGCGTGAGTACTAcCTCTCTCTGTTAGTGGATTTGCAGG
SJ138	AND2216	BY/BY	rad27∆/∆	C25	VII	945136	.	G	GA	1108.31	ins	74	0.5	HET	2	2		TACAAAACTTTGGATCAGAAAAAAAgAAAAAAATATGGCTACTCCCCATTT
SJ138	AND2216	BY/BY	rad27∆/∆	C25	VII	1024935	.	TTAATCC	TATCG	619.08	complex	55	0.454545	HET	2	2		CTCTATGGAGATTTCTCAAACGATAtTAATCCTGTATATCTCTATTAATTT
SJ138	AND2216	BY/BY	rad27∆/∆	C25	XI	266618	.	A	T	758.827	snp	42	0.571429	HET	2	2	ANN=T|missense_variant|MODERATE|BUD2|YKL092C|transcript|YKL092C|protein_coding|1/1|c.2842T>A|p.Cys948Ser|2842/3315|2842/3315|948/1104||	TCTTCAAACAAAGTGCTGGAAGCACaTTCATAACCTGACAACCGTTTTCTA
SJ138	AND2216	BY/BY	rad27∆/∆	C25	XI	282489	.	A	T	1221.45	snp	66	0.590909	HET	2	2		GAATAAAAAGAATTCATTTTAAAAAaTTTTCAATTTGGTGTCTGGGTGAAA
SJ138	AND2216	BY/BY	rad27∆/∆	C25	XI	565696	.	A	C	744.23	snp	52	0.461538	HET	2	2	ANN=C|missense_variant|MODERATE|PAM17|YKR065C|transcript|YKR065C|protein_coding|1/1|c.197T>G|p.Val66Gly|197/594|197/594|66/197||	AAGAGCAGTAAACAGCGAAGAACCAaCATTGATTCTACGCTGCTGTTTCCT
SJ138	AND2216	BY/BY	rad27∆/∆	C25	XII	62173	.	A	T	998.79	snp	66	0.484848	HET	2	2	ANN=T|synonymous_variant|LOW|VPS13|YLL040C|transcript|YLL040C|protein_coding|1/1|c.1473T>A|p.Ala491Ala|1473/9435|1473/9435|491/3144||	TATCTTCATTCTCGTCAAATTCAATaGCATCATAAAGCTCCTGACGCTGTT
SJ138	AND2216	BY/BY	rad27∆/∆	C25	XII	65534	.	AT	A	708.286	del	55	0.490909	HET	2	2		CTGTGTGATGCTCCACTGGGCGGCTaTTTTTTTTTTTGGTACCGAAATTGG
SJ138	AND2216	BY/BY	rad27∆/∆	C25	XII	186822	.	G	GA	983.462	ins	63	0.52381	HET	2	2	ANN=GA|frameshift_variant|HIGH|IZH3|YLR023C|transcript|YLR023C|protein_coding|1/1|c.307dupT|p.Ser103fs|307/1632|307/1632|103/543||_LOF=(IZH3|YLR023C|1|1.00)	AGTGGCTGCATCTGAATCTCCCAGTgAAAACTGAGATTCTGTATTCAGAGA
SJ138	AND2216	BY/BY	rad27∆/∆	C25	XII	253093	.	GA	G	739.794	del	61	0.47541	HET	2	2		CAACCTCGTCCATTACGTAAAAGAAgAAAAAAAAAAAAACTGAGCCTTTAG
SJ138	AND2216	BY/BY	rad27∆/∆	C25	XII	361398	.	A	AT	909.751	ins	68	0.441176	HET	2	2	ANN=AT|frameshift_variant|HIGH|MDN1|YLR106C|transcript|YLR106C|protein_coding|1/1|c.2340dupA|p.Leu781fs|2340/14733|2340/14733|780/4910||_LOF=(MDN1|YLR106C|1|1.00)	AAGTCAGCCCATTTGTCAAGTAACAaTTTTTTTTCATGAGTATTGAGTCTT
SJ138	AND2216	BY/BY	rad27∆/∆	C25	XII	384609	.	A	AC	555.271	ins	51	0.490196	HET	2	2		ACTTGCATAATCAATGAGTCTCATCaCCCCAACTATTTGGCACCAAGGTTT
SJ138	AND2216	BY/BY	rad27∆/∆	C25	XII	612158	.	G	GA	609.386	ins	52	0.538462	HET	2	2		TTGAAGAGAAAAGAGGAAGAGAATAgAAAAAAAAAAAAAGCGAAATTTTTA
SJ138	AND2216	BY/BY	rad27∆/∆	C25	XII	806207	.	T	A	876.257	snp	64	0.515625	HET	2	2	ANN=A|synonymous_variant|LOW|YLR339C|YLR339C|transcript|YLR339C|protein_coding|1/1|c.129A>T|p.Gly43Gly|129/552|129/552|43/183||,A|synonymous_variant|LOW|RPP0|YLR340W|transcript|YLR340W|protein_coding|1/1|c.321T>A|p.Ala107Ala|321/939|321/939|107/312||	TTATTGTCTCTAACAGAGTTGCTGCtCCAGCCAGAGCTGGTGCCGTTGCTC
SJ138	AND2216	BY/BY	rad27∆/∆	C25	XIII	167720	.	TG	T	699.939	del	57	0.45614	HET	2	2	ANN=T|frameshift_variant|HIGH|YML054C-A|YML054C-A|transcript|YML054C-A|protein_coding|1/1|c.61delC|p.His21fs|61/159|61/159|21/52||_LOF=(YML054C-A|YML054C-A|1|1.00)	CATGTTAGCAATGCAACGACTTGAGtGGGGGGTGATCCTTCCGATGTATGC
SJ138	AND2216	BY/BY	rad27∆/∆	C25	XIII	633104	.	G	A	654.876	snp	61	0.42623	HET	2	2	ANN=A|synonymous_variant|LOW|HSC82|YMR186W|transcript|YMR186W|protein_coding|1/1|c.750G>A|p.Lys250Lys|750/2118|750/2118|250/705||	TCGATGAAGAAGAAGAAGAAAAGAAgCCAAAAACCAAAAAAGTTAAAGAAG
SJ138	AND2216	BY/BY	rad27∆/∆	C25	XIV	313941	.	T	C	1067.64	snp	67	0.507463	HET	2	2	ANN=C|synonymous_variant|LOW|APC1|YNL172W|transcript|YNL172W|protein_coding|1/1|c.3306T>C|p.Ile1102Ile|3306/5247|3306/5247|1102/1748||	TGGACTCTAAACTAATCAAAGTTATtAGTGTACACCTAGTGGCCTTTCTTC
SJ138	AND2216	BY/BY	rad27∆/∆	C25	XIV	631824	.	AT	TA	717.302	mnp	57	0.421053	HET	2	2		CACTAAAGATATGCAATATTAAAAAaTTTGATAAAAATAAATCAATGGGGG
SJ138	AND2216	BY/BY	rad27∆/∆	C25	XV	171393	.	A	G	1245.45	snp	74	0.540541	HET	2	2	ANN=G|missense_variant|MODERATE|IRA2|YOL081W|transcript|YOL081W|protein_coding|1/1|c.324A>G|p.Ile108Met|324/9240|324/9240|108/3079||	ACGTTATTGAATCAATACTGATTATaCTAAGATTGTTAAGTGATGCGCTAG
SJ138	AND2216	BY/BY	rad27∆/∆	C25	XV	238354	.	A	AAT	137.583	ins	12	0.416667	HET	2	2		CTTTTAATGTAATTTTTCTTTATATaATATATATATATATATACATGAGTA
SJ138	AND2216	BY/BY	rad27∆/∆	C25	XV	243939	.	G	C	544.776	snp	42	0.452381	HET	2	2	ANN=C|missense_variant|MODERATE|YOL046C|YOL046C|transcript|YOL046C|protein_coding|1/1|c.202C>G|p.Leu68Val|202/675|202/675|68/224||,C|missense_variant|MODERATE|PSK2|YOL045W|transcript|YOL045W|protein_coding|1/1|c.443G>C|p.Arg148Thr|443/3306|443/3306|148/1101||	TCCAATATGCCATCTCCTGCTAGTAgACCCGTGATACAGAGAGCAACGTCC
SJ142	AND2216	BY/BY	rad27∆/∆	I25	II	423387	.	G	GA	445.265	ins	29	0.586207	HET	2	2		ATCTTTTTGTTTTGAAAACAACAGAgAAAAAAAAAAGATAAAAAAAAGTGC
SJ142	AND2216	BY/BY	rad27∆/∆	I25	II	434831	.	C	CA	856.599	ins	58	0.517241	HET	2	2	ANN=CA|frameshift_variant|HIGH|RXT2|YBR095C|transcript|YBR095C|protein_coding|1/1|c.867dupT|p.Ala290fs|867/1293|867/1293|289/430||_LOF=(RXT2|YBR095C|1|1.00)	TTAGATTGTTCCAACCTTGGCAATGcAAAAAAAGGATCTTCCTCTCCAAAT
SJ142	AND2216	BY/BY	rad27∆/∆	I25	II	642993	.	CA	C	586.719	del	42	0.47619	HET	2	2		AAGAAAAAAAGTTCAATAAGGATTGcAAAAAAAAAAAGAAGCTCGCACTCA
SJ142	AND2216	BY/BY	rad27∆/∆	I25	II	774996	.	T	A	893.321	snp	59	0.508475	HET	2	2	ANN=A|synonymous_variant|LOW|APE3|YBR286W|transcript|YBR286W|protein_coding|1/1|c.297T>A|p.Thr99Thr|297/1614|297/1614|99/537||	TCTACCGTTTAGCTAACTATTCTACtCCTGACTACGGTCACCCTACCCGTG
SJ142	AND2216	BY/BY	rad27∆/∆	I25	IV	136797	.	A	T	392.9	snp	42	0.428571	HET	2	2	ANN=T|missense_variant|MODERATE|YDL180W|YDL180W|transcript|YDL180W|protein_coding|1/1|c.902A>T|p.Gln301Leu|902/1644|902/1644|301/547||	TTGAGTTTCCCCATAGACGAAGAACaGCCCATTTTGAAGAAATCTTTTGGT
SJ142	AND2216	BY/BY	rad27∆/∆	I25	IV	359200	.	C	G	719.156	snp	45	0.511111	HET	2	2		GTTTGGAATTTAGTTGAACATGTGAcGAAAGCTCTGCTACTAAGACAGGGG
SJ142	AND2216	BY/BY	rad27∆/∆	I25	V	390254	.	C	CA	368.032	ins	47	0.404255	HET	2	2		GATCTTAGAGTGGAAAAAAGTAAAAcAAAAAAAAAAAAAATTGAAATATAT
SJ142	AND2216	BY/BY	rad27∆/∆	I25	VI	156182	.	C	A	748.731	snp	57	0.45614	HET	2	2	ANN=A|missense_variant|MODERATE|YFR006W|YFR006W|transcript|YFR006W|protein_coding|1/1|c.38C>A|p.Ser13Tyr|38/1608|38/1608|13/535||	CCAATCTCTCTTGTTGTTTTCGGATcCCTGGTGTTTTTCTTTGGCTTGGTG
SJ142	AND2216	BY/BY	rad27∆/∆	I25	VII	178162	.	C	CT	653.239	ins	44	0.522727	HET	2	2	ANN=CT|frameshift_variant|HIGH|XRN1|YGL173C|transcript|YGL173C|protein_coding|1/1|c.1951dupA|p.Arg651fs|1951/4587|1951/4587|651/1528||_LOF=(XRN1|YGL173C|1|1.00)	ATAAGGTTGCATAGCCTCAATCAACcTTTTTTCATCTACAAACGATATCAA
SJ142	AND2216	BY/BY	rad27∆/∆	I25	VII	413679	.	A	AT	702.263	ins	57	0.403509	HET	2	2		TCTGTCTGGTTTAAATAAACATAGTaTTTTTTTGTGTCTAAGCCTCTTCCT
SJ142	AND2216	BY/BY	rad27∆/∆	I25	VII	774464	.	C	CT	460.703	ins	41	0.414634	HET	2	2		TGAGGTATACTGGAATATTACGGCTcTTTTTTTTTAGAAACATATTCCTCA
SJ142	AND2216	BY/BY	rad27∆/∆	I25	VII	777514	.	A	AT	588.861	ins	48	0.4375	HET	2	2		CAAAATTCTCATTATCCTGAGGTTGaTTTTTTTTTTTCAACTGGTTAAAAC
SJ142	AND2216	BY/BY	rad27∆/∆	I25	VII	805050	.	G	GT	515.134	ins	43	0.465116	HET	2	2		ACAAACGCTTGATAGTCTTGCTTGAgTTTTTTTTTTTTGAGTATATATATT
SJ142	AND2216	BY/BY	rad27∆/∆	I25	VII	897234	.	A	G	746.682	snp	57	0.438596	HET	2	2		AAAGATACTCATAGAAAGCATAAAGaTGTAATTCAATCTAGTTGTATTATA
SJ142	AND2216	BY/BY	rad27∆/∆	I25	VIII	164616	.	C	CT	583.458	ins	45	0.444444	HET	2	2	ANN=CT|frameshift_variant|HIGH|RPN1|YHR027C|transcript|YHR027C|protein_coding|1/1|c.95dupA|p.Glu33fs|95/2982|95/2982|32/993||	CTTCGGATAGCTGCTCCTCTTCCTCcTTTTTTTTATCCTTCTTATTTGGTG
SJ142	AND2216	BY/BY	rad27∆/∆	I25	VIII	200908	.	C	A	765.968	snp	45	0.555556	HET	2	2	ANN=A|missense_variant|MODERATE|AAP1|YHR047C|transcript|YHR047C|protein_coding|1/1|c.403G>T|p.Asp135Tyr|403/2571|403/2571|135/856||	AAACAAGGAAAGGCTCTTCTAGCATcTGTGGCTTCCATCTGAGTAGTAGCC
SJ142	AND2216	BY/BY	rad27∆/∆	I25	VIII	221382	.	GA	G	550.036	del	44	0.477273	HET	2	2		ATAATAAAGTCCATGGTTTGAAAAAgAAAAAAAAAAATTAAGACCAAAATA
SJ142	AND2216	BY/BY	rad27∆/∆	I25	VIII	449332	.	G	A	1108.89	snp	65	0.523077	HET	2	2	ANN=A|missense_variant|MODERATE|SPC97|YHR172W|transcript|YHR172W|protein_coding|1/1|c.998G>A|p.Arg333Gln|998/2472|998/2472|333/823||	TTCATAAGAAAAGATGTTTTGTTGCgGGATTGTGACTCAGAAGAGGATAAG
SJ142	AND2216	BY/BY	rad27∆/∆	I25	X	317080	.	G	GTA	209.926	ins	14	0.571429	HET	2	2		AAATAGTTTACCTACTTGCGTATATgTATATATATATATATATAGATATGC
SJ142	AND2216	BY/BY	rad27∆/∆	I25	X	330220	.	T	TC	522.891	ins	37	0.594595	HET	2	2		ATAGGATCTATATATACAATGTCCTtCCCCCCCACCCCCTTTTCTGAAACG
SJ142	AND2216	BY/BY	rad27∆/∆	I25	X	719461	.	A	G	1014.2	snp	62	0.548387	HET	2	2		GTTATCACCAATCACTCACACAATTaAGTGGTAGTGTAACTCCGAAGATAC
SJ142	AND2216	BY/BY	rad27∆/∆	I25	XI	46785	.	CT	AC	258.061	mnp	21	0.52381	HET	2	2	ANN=AC|stop_retained_variant|LOW|TRT2|tT(CGU)K|transcript|tT(CGU)K|protein_coding|1/1|c.21_22delAGinsGT|p.Gly8Cys|22/72|21/72|7/23||WARNING_TRANSCRIPT_NO_START_CODON	GATCCCCGCATTACGAGTGCGATGCcTTACCACTTGGCCAAAAGGGCTGAG
SJ142	AND2216	BY/BY	rad27∆/∆	I25	XI	243557	.	T	A	578.725	snp	35	0.571429	HET	2	2	ANN=A|missense_variant|MODERATE|GFA1|YKL104C|transcript|YKL104C|protein_coding|1/1|c.1817A>T|p.Glu606Val|1817/2154|1817/2154|606/717||	CAAGGCCAAGACACCGTGCTTCAACtCACCTGCCAAAACACCTTCAGAATG
SJ142	AND2216	BY/BY	rad27∆/∆	I25	XII	94037	.	T	C	623.446	snp	52	0.403846	HET	2	2		AGCTCGAAGATAACGAGAAAATTGCtAAGATGCCGGTGTTGGCTTCTTGCA
SJ142	AND2216	BY/BY	rad27∆/∆	I25	XII	292153	.	GA	G	436.827	del	32	0.46875	HET	2	2		TATATAACCTTTTTCTCTAAAACAGgAAAAAAAAAAGAAAACGATAACATG
SJ142	AND2216	BY/BY	rad27∆/∆	I25	XII	448753	.	T	C	652.118	snp	39	0.589744	HET	2	2		TCTTGATGATACGAACGATTAAAATtGTTGACGTTCTCTTCTTTTTTTCAT
SJ142	AND2216	BY/BY	rad27∆/∆	I25	XII	734923	.	A	AT	344.584	ins	31	0.451613	HET	2	2		TGACAGACGGTGCACTTATTACTTAaTTTTTTTTTTTTTTTAATCCTCGTT
SJ142	AND2216	BY/BY	rad27∆/∆	I25	XIII	147662	.	T	G	580.935	snp	39	0.512821	HET	2	2	ANN=G|missense_variant|MODERATE|MFT1|YML062C|transcript|YML062C|protein_coding|1/1|c.1022A>C|p.Gln341Pro|1022/1179|1022/1179|341/392||	TTTGTCTGTTTCCTCATTATTACCCtGGCGACTATTATCTTCTTGTTGACT
SJ142	AND2216	BY/BY	rad27∆/∆	I25	XIII	229617	.	G	GA	606.778	ins	43	0.488372	HET	2	2		TTGTATAATATTTACTTTTTAGATTgAAAAATATTCAATCCACTTTTCTGC
SJ142	AND2216	BY/BY	rad27∆/∆	I25	XIII	277463	.	G	GA	872.18	ins	58	0.5	HET	2	2		TAGCGGAAAGAGGAGTGATAATCGGgAAAAAAATTTTCATATTAATACACA
SJ142	AND2216	BY/BY	rad27∆/∆	I25	XIII	418443	.	C	A	573.728	snp	39	0.487179	HET	2	2	ANN=A|missense_variant|MODERATE|PDS5|YMR076C|transcript|YMR076C|protein_coding|1/1|c.1587G>T|p.Leu529Phe|1587/3834|1587/3834|529/1277||	ACGAGCTCATACTTTCTTGATTGTTcAAAAATTTACTAAAATCAATATATT
SJ142	AND2216	BY/BY	rad27∆/∆	I25	XIII	449861	.	C	A	460.11	snp	33	0.484848	HET	2	2	ANN=A|missense_variant|MODERATE|YMR090W|YMR090W|transcript|YMR090W|protein_coding|1/1|c.617C>A|p.Thr206Lys|617/684|617/684|206/227||	GAAAGCTTGCTACATCCAAATGCAAcAGTGAAAAAAACCATTTCGTTGGTA
SJ142	AND2216	BY/BY	rad27∆/∆	I25	XIV	166030	.	TTGCCT	TAAGG	625.567	complex	50	0.46	HET	2	2	ANN=AAGG|frameshift_variant&stop_gained|HIGH|FOL1|YNL256W|transcript|YNL256W|protein_coding|1/1|c.1409_1413delTGCCTinsAAGG|p.Leu470fs|1409/2475|1409/2475|470/824||_LOF=(FOL1|YNL256W|1|1.00)	AGATACCTTATGGAAATTAGTTCCAtTGCCTTATCGTAGTGGTGTGGAGCC
SJ142	AND2216	BY/BY	rad27∆/∆	I25	XIV	289503	.	C	T	565.89	snp	37	0.513514	HET	2	2	ANN=T|synonymous_variant|LOW|UBP10|YNL186W|transcript|YNL186W|protein_coding|1/1|c.6C>T|p.Thr2Thr|6/2379|6/2379|2/792||	TCATATCACAATCACAGACTATGACcACTCAAGAATCGATCAAACCTTTGG
SJ142	AND2216	BY/BY	rad27∆/∆	I25	XIV	289662	.	T	C	471.696	snp	33	0.484848	HET	2	2	ANN=C|synonymous_variant|LOW|UBP10|YNL186W|transcript|YNL186W|protein_coding|1/1|c.165T>C|p.Ser55Ser|165/2379|165/2379|55/792||	TAGGAAAACAGCATAATAACAATAGtAATAGCACAGCTATTGCTGCAACGG
SJ142	AND2216	BY/BY	rad27∆/∆	I25	XIV	344957	.	T	A	538.697	snp	40	0.45	HET	2	2	ANN=A|missense_variant|MODERATE|YCK2|YNL154C|transcript|YNL154C|protein_coding|1/1|c.320A>T|p.Glu107Val|320/1641|320/1641|107/546||	CTGTGGGGCTTCTGTTTTTCTTGGTtCAAACTTGATAGCAACTGGTAATCC
SJ142	AND2216	BY/BY	rad27∆/∆	I25	XIV	344963	.	T	A	528.494	snp	39	0.435897	HET	2	2	ANN=A|missense_variant|MODERATE|YCK2|YNL154C|transcript|YNL154C|protein_coding|1/1|c.314A>T|p.Lys105Met|314/1641|314/1641|105/546||	GGCTTCTGTTTTTCTTGGTTCAAACtTGATAGCAACTGGTAATCCATTGAT
SJ142	AND2216	BY/BY	rad27∆/∆	I25	XIV	344967	.	TAGCAACTGGTAATCCATTG	TCAATGGATTACCAGTTGCT	406.983	complex	32	0.46875	HET	2	2	ANN=TCAATGGATTACCAGTTGCT|missense_variant|MODERATE|YCK2|YNL154C|transcript|YNL154C|protein_coding|1/1|c.291_309delCAATGGATTACCAGTTGCTinsAGCAACTGGTAATCCATTG|p.AsnGlyLeuProValAla98AlaThrGlyAsnProLeu|309/1641|291/1641|97/546||	TCTGTTTTTCTTGGTTCAAACTTGAtAGCAACTGGTAATCCATTGATCATG
SJ142	AND2216	BY/BY	rad27∆/∆	I25	XIV	344991	.	T	A	476.404	snp	35	0.457143	HET	2	2	ANN=A|missense_variant|MODERATE|YCK2|YNL154C|transcript|YNL154C|protein_coding|1/1|c.286A>T|p.Met96Leu|286/1641|286/1641|96/546||	ATAGCAACTGGTAATCCATTGATCAtGTTTGTACCTTCAAAAAGTACACCA
SJ142	AND2216	BY/BY	rad27∆/∆	I25	XIV	416686	.	C	CT	382.446	ins	36	0.416667	HET	2	2		GAAGTAAGAGCAGAGCTTTATTTGCcTTTTTTTTTTTTATCTAAGACGATG
SJ142	AND2216	BY/BY	rad27∆/∆	I25	XIV	469608	.	A	T	552.054	snp	42	0.428571	HET	2	2	ANN=T|synonymous_variant|LOW|MKT1|YNL085W|transcript|YNL085W|protein_coding|1/1|c.2478A>T|p.Thr826Thr|2478/2493|2478/2493|826/830||	CTAAAGCAGTTGAGTTTACTACAACaGCTCTATCTAGCTGAAGCGTGAGAA
SJ142	AND2216	BY/BY	rad27∆/∆	I25	XIV	532364	.	A	AT	514.694	ins	36	0.472222	HET	2	2		AAAATTGGCTGATTGCCACTCTCACaTTTTTTCTTTATTTATTTACTCAAA
SJ142	AND2216	BY/BY	rad27∆/∆	I25	XIV	590777	.	A	AT	454.551	ins	43	0.418605	HET	2	2	ANN=AT|frameshift_variant|HIGH|FAP1|YNL023C|transcript|YNL023C|protein_coding|1/1|c.383dupA|p.Asn128fs|383/2898|383/2898|128/965||_LOF=(FAP1|YNL023C|1|1.00)	CTTTACCGCACCAACATGTGGGCCGaTTTTTTACCGGAACTCTTTTGCTAA
SJ142	AND2216	BY/BY	rad27∆/∆	I25	XV	93034	.	C	T	833.104	snp	49	0.55102	HET	2	2		AAAAATTTCACGGCGTTCTGCAATCcCGATCATAAGAAATGTAAAAAAATA
SJ142	AND2216	BY/BY	rad27∆/∆	I25	XV	301293	.	A	AAT	376.488	ins	25	0.52	HET	2	2		TATCGAGTAATTTCCGCTGATGTATaATATATATATATGTGTGTGTGTGTG
SJ142	AND2216	BY/BY	rad27∆/∆	I25	XV	529747	.	C	A	727.875	snp	42	0.547619	HET	2	2	ANN=A|synonymous_variant|LOW|TFC7|YOR110W|transcript|YOR110W|protein_coding|1/1|c.807C>A|p.Ile269Ile|807/1308|807/1308|269/435||	CAGAAGCTGGTTCAGATGCTGATATcAAAAAGAGACAAATGACAAAAAAAA
SJ142	AND2216	BY/BY	rad27∆/∆	I25	XV	750600	.	A	AG	582.388	ins	48	0.4375	HET	2	2	ANN=AG|frameshift_variant|HIGH|RFC1|YOR217W|transcript|YOR217W|protein_coding|1/1|c.1307dupG|p.Val437fs|1308/2586|1308/2586|436/861||INFO_REALIGN_3_PRIME_LOF=(RFC1|YOR217W|1|1.00)	AGTTGATGGTATGAGCGGAGGCGATaGGGGGGGAGTTGGCCAGCTGGCACA
SJ142	AND2216	BY/BY	rad27∆/∆	I25	XVI	270643	.	G	T	779.922	snp	47	0.553191	HET	2	2	ANN=T|missense_variant|MODERATE|YPL150W|YPL150W|transcript|YPL150W|protein_coding|1/1|c.2456G>T|p.Gly819Val|2456/2706|2456/2706|819/901||	CAAACTAAAGGATTAATAGAAAATGgGTTGAACGAACGCGATGAAGAAGGA
SJ142	AND2216	BY/BY	rad27∆/∆	I25	XVI	279206	.	T	C	585.065	snp	34	0.558824	HET	2	2	ANN=C|missense_variant|MODERATE|KES1|YPL145C|transcript|YPL145C|protein_coding|1/1|c.494A>G|p.Asn165Ser|494/1305|494/1305|165/434||	TTTAGTGAAACTGGCTTTAATTTGGtTGTAGCCTTGCAGCTTAACCTTGTT
SJ142	AND2216	BY/BY	rad27∆/∆	I25	XVI	298502	.	A	AAT	180.711	ins	16	0.4375	HET	2	2		GAGTTTTTTACTTTTACTTCCAATAaATATATATATATATATACGTATACA
SJ140	AND2216	BY/BY	rad27∆/∆	F25	II	456486	.	G	GCCT	394.647	ins	37	0.405405	HET	2	2	ANN=GCCT|disruptive_inframe_insertion|MODERATE|AIM3|YBR108W|transcript|YBR108W|protein_coding|1/1|c.1674_1676dupTCC|p.Pro559dup|1677/2844|1677/2844|559/947||INFO_REALIGN_3_PRIME	TTCTACCTCCTCGGAACAATGTTGAgCCTCCTCCTCCCCCATCACGAGGCA
SJ140	AND2216	BY/BY	rad27∆/∆	F25	II	737499	.	T	A	650.062	snp	47	0.489362	HET	2	2	ANN=A|synonymous_variant|LOW|SHM1|YBR263W|transcript|YBR263W|protein_coding|1/1|c.1236T>A|p.Thr412Thr|1236/1473|1236/1473|412/490||	TCCCCTCTGGTCTAAGAATCGGTACtCCAGCAATGACCACGAGAGGATTTG
SJ140	AND2216	BY/BY	rad27∆/∆	F25	III	206142	.	GACATA	TATGTC	313.444	complex	33	0.424242	HET	2	2		ATTACTATAATAATATCTCTATGTAgACATATACATATTATTTCATTGCTT
SJ140	AND2216	BY/BY	rad27∆/∆	F25	III	214495	.	T	A	655.731	snp	51	0.431373	HET	2	2	ANN=A|missense_variant|MODERATE|YCR051W|YCR051W|transcript|YCR051W|protein_coding|1/1|c.425T>A|p.Val142Asp|425/669|425/669|142/222||	GTGGACGGCGTGCAGGGTGAGGGTGtCATCGACAGCAAATTGCTGGAAGAG
SJ140	AND2216	BY/BY	rad27∆/∆	F25	IV	202931	.	T	G	641.065	snp	48	0.479167	HET	2	2		TGCTGTAATATATTGTTCTCAAAAGtTGTTTGGTATACAAAAGTGCAAGGT
SJ140	AND2216	BY/BY	rad27∆/∆	F25	IV	1039635	.	AT	A	494.862	del	42	0.404762	HET	2	2	ANN=A|frameshift_variant|HIGH|YDR290W|YDR290W|transcript|YDR290W|protein_coding|1/1|c.267delT|p.Asn89fs|267/330|267/330|89/109||_LOF=(YDR290W|YDR290W|1|1.00)	GTTTATATATTTTTAAAGGAAAAAAaTAACTTTTTCATTTTTCGTTATAAA
SJ140	AND2216	BY/BY	rad27∆/∆	F25	IV	1065823	.	C	A	533.981	snp	40	0.45	HET	2	2	ANN=A|missense_variant|MODERATE|CFT1|YDR301W|transcript|YDR301W|protein_coding|1/1|c.2472C>A|p.Asn824Lys|2472/4074|2472/4074|824/1357||	AAAGACGTAGTAGATTTTATAGAAAcGTTACAAGAAATGATCTAGCTATTA
SJ140	AND2216	BY/BY	rad27∆/∆	F25	V	124293	.	A	ACTT	667.003	ins	50	0.48	HET	2	2	ANN=ACTT|disruptive_inframe_insertion|MODERATE|GTT3|YEL017W|transcript|YEL017W|protein_coding|1/1|c.648_650dupTTC|p.Ser217dup|651/1014|651/1014|217/337||INFO_REALIGN_3_PRIME	AAACATATTAGCCGCCGGGCAGCCAaCTTCTTCTTCTTCGCTCGCATCGTC
SJ140	AND2216	BY/BY	rad27∆/∆	F25	VI	75700	.	G	A	679.817	snp	49	0.469388	HET	2	2	ANN=A|synonymous_variant|LOW|HAC1|YFL031W|transcript|YFL031W|protein_coding|1/2|c.522G>A|p.Ser174Ser|522/715|522/715|174/237||WARNING_TRANSCRIPT_MULTIPLE_STOP_CODONS	TTAAGACGGAAAATGTACCAGAGTCgACGACGCTACCTGCCGTAGACAACA
SJ140	AND2216	BY/BY	rad27∆/∆	F25	VII	637125	.	G	GT	752.052	ins	44	0.568182	HET	2	2	ANN=GT|frameshift_variant|HIGH|MRPL25|YGR076C|transcript|YGR076C|protein_coding|1/1|c.452dupA|p.Asn151fs|452/474|452/474|151/157||	TTCTTCAGAACCAGCCTATACTTTGgTTTTTTTTCATTTTTTCTACTCTCT
SJ140	AND2216	BY/BY	rad27∆/∆	F25	VII	719607	.	G	A	667.172	snp	49	0.428571	HET	2	2	ANN=A|missense_variant|MODERATE|DAM1|YGR113W|transcript|YGR113W|protein_coding|1/1|c.715G>A|p.Val239Met|715/1032|715/1032|239/343||	TATGTCCAAATCATCTCAAGGTCACgTGACTAAAACCACGCGTTTGAATAA
SJ140	AND2216	BY/BY	rad27∆/∆	F25	VII	752364	.	A	AT	640.048	ins	44	0.477273	HET	2	2	ANN=AT|frameshift_variant|HIGH|YGR130C|YGR130C|transcript|YGR130C|protein_coding|1/1|c.1480dupA|p.Ile494fs|1480/2451|1480/2451|494/816||_LOF=(YGR130C|YGR130C|1|1.00)	ATTATGCTCGGCATTAACATCAATGaTTTTTTTGACCAACCGGTTTTTACT
SJ140	AND2216	BY/BY	rad27∆/∆	F25	VII	795067	.	G	T	655.788	snp	42	0.5	HET	2	2	ANN=T|synonymous_variant|LOW|RSR1|YGR152C|transcript|YGR152C|protein_coding|1/1|c.426C>A|p.Pro142Pro|426/819|426/819|142/272||	TCAACAAAGCGCTTGTTTCATAAAAgGGAACTCTACCCCATTTACTGCTTA
SJ140	AND2216	BY/BY	rad27∆/∆	F25	VII	1018874	.	A	G	996.178	snp	58	0.534483	HET	2	2	ANN=G|missense_variant|MODERATE|SAY1|YGR263C|transcript|YGR263C|protein_coding|1/1|c.368T>C|p.Val123Ala|368/1275|368/1275|123/424||	ATCTTCTATAGGAATGTTGCATTTGaCATATGTTGGACTAGAAAATGTAGA
SJ140	AND2216	BY/BY	rad27∆/∆	F25	VIII	205954	.	GC	G	701.987	del	46	0.5	HET	2	2	ANN=G|frameshift_variant|HIGH|YHK8|YHR048W|transcript|YHR048W|protein_coding|1/1|c.1349delC|p.Ala450fs|1349/1545|1349/1545|450/514||_LOF=(YHK8|YHR048W|1|1.00)	TAGAAGATATGCAGCTTCTGGAATGgCTTGTAACACATTTGTGAGATGCAT
SJ140	AND2216	BY/BY	rad27∆/∆	F25	X	261719	.	C	A	695.926	snp	43	0.511628	HET	2	2	ANN=A|missense_variant|MODERATE|GWT1|YJL091C|transcript|YJL091C|protein_coding|1/1|c.834G>T|p.Lys278Asn|834/1473|834/1473|278/490||	TTAAAAAGTTTAAAGTGCGATCGTCcTTTAAAAGTAGCCATTCATAAATGC
SJ140	AND2216	BY/BY	rad27∆/∆	F25	X	711923	.	G	GA	821.418	ins	63	0.460317	HET	2	2		GGAGGTAATAAAATGAAGGATGAGGgAAAAAAAAAACCATAATTTTAGGCT
SJ140	AND2216	BY/BY	rad27∆/∆	F25	XI	34387	.	ACC	GCA	535.151	complex	45	0.444444	HET	2	2		CGCACGCATTGCTGCACTACTGCTTaCCCACACTACAAATTTAATTCCAGC
SJ140	AND2216	BY/BY	rad27∆/∆	F25	XI	419077	.	T	C	611.974	snp	52	0.442308	HET	2	2	ANN=C|synonymous_variant|LOW|PRP40|YKL012W|transcript|YKL012W|protein_coding|1/1|c.768T>C|p.Asp256Asp|768/1752|768/1752|256/583||	GACAGACCTTTCAAGATTATATAGAtACCCTCATCGACACTCAGAAAGAAT
SJ140	AND2216	BY/BY	rad27∆/∆	F25	XII	440399	.	T	TC	568.124	ins	37	0.567568	HET	2	2	ANN=TC|frameshift_variant|HIGH|YLR149C-A|YLR149C-A|transcript|YLR149C-A|protein_coding|1/1|c.57dupG|p.Lys20fs|57/87|57/87|19/28||_LOF=(YLR149C-A|YLR149C-A|1|1.00)	AAGTTATTTCTTTGCAAATTTCTCTtCCCCCCACAGTATTCTTTTAGAGGT
SJ140	AND2216	BY/BY	rad27∆/∆	F25	XIII	558682	.	C	CA	356.106	ins	34	0.441176	HET	2	2		TTTTCAGAGGCCGGAAAAAATTTCAcAAAAAAAAAAAAATATGCGAAACTG
SJ140	AND2216	BY/BY	rad27∆/∆	F25	XIII	589245	.	C	T	371.992	snp	34	0.411765	HET	2	2	ANN=T|synonymous_variant|LOW|MSS11|YMR164C|transcript|YMR164C|protein_coding|1/1|c.306G>A|p.Lys102Lys|306/2277|306/2277|102/758||	TAGATGCAATATCCATTAATCCCTGcTTCAGGCTGGCGTTCAAGCTAGTTT
SJ140	AND2216	BY/BY	rad27∆/∆	F25	XIII	648849	.	G	GA	615.007	ins	40	0.475	HET	2	2	ANN=GA|frameshift_variant|HIGH|GYL1|YMR192W|transcript|YMR192W|protein_coding|1/1|c.1739dupA|p.Asn580fs|1740/2163|1740/2163|580/720||INFO_REALIGN_3_PRIME_LOF=(GYL1|YMR192W|1|1.00)	AGAAGTGCAATATAAGTCTATCACGgAAAAAAATTTACATTTACAAAAGCA
SJ140	AND2216	BY/BY	rad27∆/∆	F25	XIV	246248	.	G	T	523.912	snp	39	0.461538	HET	2	2		AAAATAATAGCATTGAATTTAAAACgCTCTAGTGCACGTAACGCATCCGTC
SJ140	AND2216	BY/BY	rad27∆/∆	F25	XV	196588	.	G	T	826.557	snp	60	0.483333	HET	2	2	ANN=T|missense_variant|MODERATE|EMI5|YOL071W|transcript|YOL071W|protein_coding|1/1|c.82G>T|p.Ala28Ser|82/489|82/489|28/162||	TATCAACTCTCAAACAGGGTCCGCTgCATGGTCGTGCGGTCGTAGGTGGTT
SJ140	AND2216	BY/BY	rad27∆/∆	F25	XV	625283	.	C	CA	659.618	ins	44	0.5	HET	2	2	ANN=CA|frameshift_variant|HIGH|SLP1|YOR154W|transcript|YOR154W|protein_coding|1/1|c.564dupA|p.Phe189fs|565/1764|565/1764|189/587||INFO_REALIGN_3_PRIME_LOF=(SLP1|YOR154W|1|1.00)	AGGAAAAGGACATAGAGAAAGTTTAcAAAAAAAAATTCAACTATGCATCCT
SJ140	AND2216	BY/BY	rad27∆/∆	F25	XV	657982	.	T	C	591.629	snp	38	0.526316	HET	2	2	ANN=C|missense_variant|MODERATE|DCS2|YOR173W|transcript|YOR173W|protein_coding|1/1|c.719T>C|p.Ile240Thr|719/1062|719/1062|240/353||	CTCAATAAGAAGATTAAGACCATCAtCCCCCAGCACTATGACTATAATGTA
SJ140	AND2216	BY/BY	rad27∆/∆	F25	XV	986937	.	T	TG	388.16	ins	37	0.459459	HET	2	2	ANN=TG|frameshift_variant|HIGH|PUT4|YOR348C|transcript|YOR348C|protein_coding|1/1|c.1845dupC|p.Thr616fs|1845/1884|1845/1884|615/627||	TCCAAGAACTTGTCTTTGAAACCGGtGGGGGGTAATCTCATCTCCTCAATT
SJ140	AND2216	BY/BY	rad27∆/∆	F25	XV	1022846	.	T	G	926.837	snp	54	0.555556	HET	2	2	ANN=G|missense_variant|MODERATE|PIP2|YOR363C|transcript|YOR363C|protein_coding|1/1|c.367A>C|p.Ser123Arg|367/2991|367/2991|123/996||	AATCTGGGATGAGTCTTATAAAGACtTATTGGAAAGCTATTTTCCTGCAAG
SJ140	AND2216	BY/BY	rad27∆/∆	F25	XVI	460751	.	A	AGCTTCTGTATGCTTTTT	201.368	ins	21	0.47619	HET	2	2		CAATATTATCTTTCAATAACGCTATaGCTTCTGTATGCTTTTTGCTCAGTT
SJ140	AND2216	BY/BY	rad27∆/∆	F25	XVI	741788	.	G	C	571.789	snp	42	0.47619	HET	2	2	ANN=C|missense_variant|MODERATE|YTH1|YPR107C|transcript|YPR107C|protein_coding|1/1|c.277C>G|p.Pro93Ala|277/627|277/627|93/208||	TTTTTGCTGAAGAAGACACATTCAGgCATTTTTCGAAGATTGTATTCATGT
SJ143	AND2216	BY/BY	rad27∆/∆	J25	II	590124	.	C	CAT	557.416	ins	45	0.444444	HET	2	2	ANN=CAT|frameshift_variant|HIGH|DTR1|YBR180W|transcript|YBR180W|protein_coding|1/1|c.392_393dupTA|p.Pro132fs|394/1719|394/1719|132/572||INFO_REALIGN_3_PRIME_LOF=(DTR1|YBR180W|1|1.00)	GATTTTTGGGCCCAATGTCTGGAAAcATATATATACCGGCTTTACCATTGC
SJ143	AND2216	BY/BY	rad27∆/∆	J25	II	727981	.	T	TG	762.999	ins	44	0.590909	HET	2	2	ANN=TG|frameshift_variant|HIGH|RIB5|YBR256C|transcript|YBR256C|protein_coding|1/1|c.121_122insC|p.Asp41fs|121/717|121/717|41/238||_LOF=(RIB5|YBR256C|1|1.00)	GGCTATTGAATCTCCAACGTGACAAtCGGTGAGAATACTCCCCGCATTGCC
SJ143	AND2216	BY/BY	rad27∆/∆	J25	IV	160657	.	G	A	672.52	snp	41	0.536585	HET	2	2	ANN=A|missense_variant|MODERATE|SFA1|YDL168W|transcript|YDL168W|protein_coding|1/1|c.1054G>A|p.Glu352Lys|1054/1161|1054/1161|352/386||	TCAAAAAGGTGCCTTAAAAGTCGAAgAATTTATCACTCACAGGAGACCATT
SJ143	AND2216	BY/BY	rad27∆/∆	J25	IV	229200	.	C	A	519.127	snp	40	0.425	HET	2	2	ANN=A|synonymous_variant|LOW|STF1|YDL130W-A|transcript|YDL130W-A|protein_coding|1/1|c.30C>A|p.Thr10Thr|30/261|30/261|10/86||	TAAACCGTTGCATTTCCCGTAATACcAGGCTGCCAGTAAACCTAAGAATTG
SJ143	AND2216	BY/BY	rad27∆/∆	J25	IV	247122	.	G	GTA	515.82	ins	38	0.473684	HET	2	2	ANN=GTA|frameshift_variant|HIGH|YDL119C|YDL119C|transcript|YDL119C|protein_coding|1/1|c.489_490dupTA|p.Thr164fs|490/924|490/924|164/307||_LOF=(YDL119C|YDL119C|1|1.00)	GAAAAATCCAAAAAGTCCTTCCTTAgTATATATATGGGTAATTGCCTCCTT
SJ143	AND2216	BY/BY	rad27∆/∆	J25	IV	554303	.	T	TA	352.838	ins	28	0.428571	HET	2	2	ANN=TA|frameshift_variant|HIGH|VMS1|YDR049W|transcript|YDR049W|protein_coding|1/1|c.1057dupA|p.Ile353fs|1058/1899|1058/1899|353/632||INFO_REALIGN_3_PRIME_LOF=(VMS1|YDR049W|1|1.00)	TTATTCGAGCTCGCAATGTCAGTGAtAAAAAAATTTTTACTGATAATACCG
SJ143	AND2216	BY/BY	rad27∆/∆	J25	IV	1084591	.	G	A	426.534	snp	31	0.451613	HET	2	2		GTATCACAAGCGCTGAATGAAACAAgTGTGGCTATCTATAGCGGATGCAAG
SJ143	AND2216	BY/BY	rad27∆/∆	J25	IV	1221338	.	G	A	583.064	snp	39	0.461538	HET	2	2	ANN=A|missense_variant|MODERATE|VPS74|YDR372C|transcript|YDR372C|protein_coding|1/1|c.812C>T|p.Thr271Met|812/1038|812/1038|271/345||	CTTATCTCTCTTCTCATATTCCAACgTAGTCAGGACATTCTCCAATACGTT
SJ143	AND2216	BY/BY	rad27∆/∆	J25	IV	1317934	.	T	C	631.702	snp	41	0.512195	HET	2	2		ATCTACCATTGTTAATTGTCAATAGtATTCCATCAGAGACAATGGTAAAAA
SJ143	AND2216	BY/BY	rad27∆/∆	J25	IV	1321997	.	A	G	143.737	snp	13	0.461538	HET	2	2	ANN=G|missense_variant|MODERATE|YDR426C|YDR426C|transcript|YDR426C|protein_coding|1/1|c.10T>C|p.Tyr4His|10/378|10/378|4/125||	ATAGCATATACATATATATATATATaTATATACATATAACGTATACGTTAG
SJ143	AND2216	BY/BY	rad27∆/∆	J25	IV	1322004	.	C	T	152.661	snp	14	0.428571	HET	2	2	ANN=T|start_lost|HIGH|YDR426C|YDR426C|transcript|YDR426C|protein_coding|1/1|c.3G>A|p.Met1?|3/378|3/378|1/125||_LOF=(YDR426C|YDR426C|1|1.00)	ATACATATATATATATATATATATAcATATAACGTATACGTTAGAAAAATT
SJ143	AND2216	BY/BY	rad27∆/∆	J25	IX	405753	.	A	ACAT	852.835	ins	64	0.484375	HET	2	2	ANN=ACAT|conservative_inframe_insertion|MODERATE|YVH1|YIR026C|transcript|YIR026C|protein_coding|1/1|c.212_214dupATG|p.Asp71dup|214/1095|214/1095|72/364||	ATCGAAGTATTGCAGCACATCAGTCaCATCATCATCATCGATGGGTATGTT
SJ143	AND2216	BY/BY	rad27∆/∆	J25	V	220977	.	G	T	754.712	snp	62	0.435484	HET	2	2	ANN=T|stop_gained|HIGH|ZRG8|YER033C|transcript|YER033C|protein_coding|1/1|c.311C>A|p.Ser104*|311/3231|311/3231|104/1076||	TGGATTTTGGAGAACAAATGAATTTgAAGTAGTCTGATTTGTGCTTGTGGT
SJ143	AND2216	BY/BY	rad27∆/∆	J25	VI	206042	.	C	T	648.166	snp	52	0.442308	HET	2	2	ANN=T|synonymous_variant|LOW|ULI1|YFR026C|transcript|YFR026C|protein_coding|1/1|c.216G>A|p.Pro72Pro|216/510|216/510|72/169||	TTTCGAGCAAATAGAGTGCAACTTGcGGTTCGAGTTCAATAAGATTAATAT
SJ143	AND2216	BY/BY	rad27∆/∆	J25	VI	267322	.	TC	T	876.864	del	56	0.5	HET	2	2		GAATTTTGAATGAAGGCGAGCTGAAtCCCGAACTTTGTTCTTTAATGTACA
SJ143	AND2216	BY/BY	rad27∆/∆	J25	VII	757974	.	C	A	697.675	snp	54	0.425926	HET	2	2	ANN=A|missense_variant|MODERATE|CAF130|YGR134W|transcript|YGR134W|protein_coding|1/1|c.205C>A|p.Leu69Ile|205/3369|205/3369|69/1122||	TAATGATCAGAAAATATGCTCTAACcTATTGCTTGAGGCTCTCATAATTAC
SJ143	AND2216	BY/BY	rad27∆/∆	J25	VII	1029605	.	G	T	716.078	snp	49	0.489796	HET	2	2	ANN=T|stop_gained|HIGH|YTA7|YGR270W|transcript|YGR270W|protein_coding|1/1|c.2236G>T|p.Gly746*|2236/4140|2236/4140|746/1379||	GGAAGAAGAGCATGACAAATATGGAgGAAATGAAGATACATCCAGTTTTAG
SJ143	AND2216	BY/BY	rad27∆/∆	J25	VIII	455850	.	T	TA	481.895	ins	35	0.514286	HET	2	2		GCTTCGCGGCTACGCAGTTCCCATGtAAAAAAAAAAGAAAACTTTCTTTTT
SJ143	AND2216	BY/BY	rad27∆/∆	J25	VIII	464932	.	A	AAT	208.618	ins	21	0.428571	HET	2	2		CCCCAGGAATTAAATAGTAAGATTTaATATATATATATATAACGGGCACAA
SJ143	AND2216	BY/BY	rad27∆/∆	J25	X	149869	.	C	CTGT	355.346	ins	34	0.411765	HET	2	2	ANN=CTGT|disruptive_inframe_insertion|MODERATE|YAK1|YJL141C|transcript|YJL141C|protein_coding|1/1|c.519_521dupACA|p.Gln174dup|521/2424|521/2424|174/807||	GGATAGCGCCCTGCTGGTATACTTGcTGTTGTTGTTGTTGATAGCCAGAAG
SJ143	AND2216	BY/BY	rad27∆/∆	J25	X	317817	.	TT	AA	481.872	mnp	43	0.418605	HET	2	2	ANN=AA|missense_variant|MODERATE|LAS21|YJL062W|transcript|YJL062W|protein_coding|1/1|c.534_535delTTinsAA|p.AspPhe178GluIle|534/2493|534/2493|178/830||	CGACACACTCGTTCTTTGTCAGTGAtTTCACTCAAGTCGATAATAATGTGA
SJ143	AND2216	BY/BY	rad27∆/∆	J25	XI	46706	.	A	AT	162.317	ins	14	0.428571	HET	2	2		TCGCGTTATATATATTATATATAAAaATTAAAAAATAGAAAATAAAATTTC
SJ143	AND2216	BY/BY	rad27∆/∆	J25	XI	562307	.	C	CT	377.729	ins	29	0.482759	HET	2	2		TTCGTGGTGGTATCATTAGATTGCCcTTTTTTCATTGCTTTCTAGAAATGA
SJ143	AND2216	BY/BY	rad27∆/∆	J25	XII	415714	.	G	GA	228.357	ins	32	0.40625	HET	2	2		AAATGAGAATAAAAAAAAAAAAGCAgAAAAAAAAAAAGCATAACATGGAGA
SJ143	AND2216	BY/BY	rad27∆/∆	J25	XII	779208	.	A	AT	546.624	ins	35	0.571429	HET	2	2		TTGATCCTCCGGAGTGTAAAAACTGaTTTTCAATGAGTGGTAACACAACTA
SJ143	AND2216	BY/BY	rad27∆/∆	J25	XIII	206320	.	T	TA	523.924	ins	41	0.463415	HET	2	2		TAAGAGATATCTAACGATAAAATTAtAAAAAAAATTCTTTGATTATTTTTC
SJ143	AND2216	BY/BY	rad27∆/∆	J25	XIII	368973	.	TG	T	360.891	del	33	0.424242	HET	2	2	ANN=T|frameshift_variant|HIGH|ERB1|YMR049C|transcript|YMR049C|protein_coding|1/1|c.1544delC|p.Pro515fs|1544/2424|1544/2424|515/807||_LOF=(ERB1|YMR049C|1|1.00)	TTTCAATATCGTAGCCGAATATTGGtGGTACTATTAAATGAATGTTTTCAC
SJ143	AND2216	BY/BY	rad27∆/∆	J25	XIII	700602	.	A	C	518.517	snp	41	0.439024	HET	2	2	ANN=C|synonymous_variant|LOW|SKY1|YMR216C|transcript|YMR216C|protein_coding|1/1|c.438T>G|p.Pro146Pro|438/2229|438/2229|146/742||	CCTTATAGGGCTCGCCCTTAAAGGCaGGGTGGTACCCACCCGGCCTGTAAT
SJ143	AND2216	BY/BY	rad27∆/∆	J25	XIII	706105	.	T	A	739.309	snp	41	0.585366	HET	2	2	ANN=A|missense_variant|MODERATE|TRS130|YMR218C|transcript|YMR218C|protein_coding|1/1|c.783A>T|p.Glu261Asp|783/3309|783/3309|261/1102||	CTTCTATTATTATGGAGCCCAGTGAtTCATCTGATTTAGAAGATGATTCAA
SJ143	AND2216	BY/BY	rad27∆/∆	J25	XIII	769606	.	TAGC	TGA	525.869	complex	40	0.45	HET	2	2		TCCTCTCGGCATTGCAACATACTAAtAGCCACCCTAGGGTGTCATTAGCAT
SJ143	AND2216	BY/BY	rad27∆/∆	J25	XIII	839762	.	G	C	739.538	snp	45	0.555556	HET	2	2	ANN=C|missense_variant|MODERATE|YKU70|YMR284W|transcript|YMR284W|protein_coding|1/1|c.1576G>C|p.Glu526Gln|1576/1809|1576/1809|526/602||	AATTGAAACCACTTTTGACGAAAATgAGACACCTAATACTAAAAAAGACAG
SJ143	AND2216	BY/BY	rad27∆/∆	J25	XIV	380954	.	G	GA	235.877	ins	17	0.529412	HET	2	2		TCTTTCATATTGGCAGAACGCCAAAgAAAAAAAAAAAAAAACGTCACTTCC
SJ143	AND2216	BY/BY	rad27∆/∆	J25	XIV	487640	.	T	G	957.008	snp	54	0.574074	HET	2	2	ANN=G|missense_variant|MODERATE|MLF3|YNL074C|transcript|YNL074C|protein_coding|1/1|c.485A>C|p.Asn162Thr|485/1359|485/1359|162/452||	ATTCGTTCTAGCCAACAGGGCCATGtTTAGGCTCACAGCAGAGGAAGGTCT
SJ143	AND2216	BY/BY	rad27∆/∆	J25	XV	106323	.	A	AAT	403.986	ins	30	0.466667	HET	2	2		TAGCTTTTTTTTATTTAGGAGAAACaATATATATATATATGTATATACGTA
SJ143	AND2216	BY/BY	rad27∆/∆	J25	XV	703274	.	C	A	513.28	snp	31	0.548387	HET	2	2		CTTGACCTACAGAATGCTACTTATCcAACATATCACGTAAAATCTAAGATA
SJ143	AND2216	BY/BY	rad27∆/∆	J25	XV	892648	.	G	GT	400.052	ins	35	0.428571	HET	2	2		AATAAGATAAAAAAGACCTTCGAGGgTTTTTTTTTTGATTATATATTTGAT
SJ143	AND2216	BY/BY	rad27∆/∆	J25	XVI	75992	.	G	GA	532.18	ins	47	0.404255	HET	2	2		TTCAAACCAATAGCGATACCTAGAGgAAAAAAATAGAATATCTTATGTTAG
SJ143	AND2216	BY/BY	rad27∆/∆	J25	XVI	404759	.	GT	G	149.567	del	18	0.444444	HET	2	2		TTTTTTTTCTTTTCATTTACTTTTCgTTTTTTTTTTTTTTTTTTTCAGTTC
SJ143	AND2216	BY/BY	rad27∆/∆	J25	XVI	681024	.	A	G	466.592	snp	38	0.447368	HET	2	2		GAAACAGTCTACAAATTCTATTTGAaTATATAAAATTATATTCTCAATTTT
SJ160	AND2221	BY/BY	tsa1∆/∆	A25	II	132913	.	G	A	811.637	snp	49	0.55102	HET	2	2	ANN=A|missense_variant|MODERATE|PSY4|YBL046W|transcript|YBL046W|protein_coding|1/1|c.490G>A|p.Val164Ile|490/1326|490/1326|164/441||	TAACTTCATCAAGAATCAAGAAGATgTCTCACTAATGAAGATACCGTGGAT
SJ160	AND2221	BY/BY	tsa1∆/∆	A25	II	298237	.	G	A	913.507	snp	60	0.483333	HET	2	2		TGAGATGAGGTGGCAGATACAATAAgAAAGATTTGTTGCCATATATAATAG
SJ160	AND2221	BY/BY	tsa1∆/∆	A25	II	425979	.	C	T	971.361	snp	68	0.485294	HET	2	2		TTACGCGTTTCGCGTTTTGGTGCGTcGGATGGAGAAGAAAAATGCTAAATA
SJ160	AND2221	BY/BY	tsa1∆/∆	A25	II	544046	.	C	G	740.139	snp	54	0.481481	HET	2	2	ANN=G|missense_variant|MODERATE|TBS1|YBR150C|transcript|YBR150C|protein_coding|1/1|c.448G>C|p.Glu150Gln|448/3285|448/3285|150/1094||	TTTCCCTTGTTATTCAAAGCTTCTTcTCGCCTTCTTTTCAGTTCTTCATGG
SJ160	AND2221	BY/BY	tsa1∆/∆	A25	II	762941	.	T	C	824.55	snp	55	0.490909	HET	2	2	ANN=C|missense_variant|MODERATE|SAF1|YBR280C|transcript|YBR280C|protein_coding|1/1|c.1757A>G|p.Glu586Gly|1757/1914|1757/1914|586/637||	AATATGTAGCTCGTTAACTATTTTTtCAGAAGGGCCCAATCCTAAGCACCC
SJ160	AND2221	BY/BY	tsa1∆/∆	A25	III	53550	.	G	C	1194.97	snp	72	0.527778	HET	2	2	ANN=C|missense_variant|MODERATE|GID7|YCL039W|transcript|YCL039W|protein_coding|1/1|c.906G>C|p.Leu302Phe|906/2238|906/2238|302/745||	CTCCACCCCACCGGATCAACCTTTTgCAGGATAACTTCTCACACGATCTGA
SJ160	AND2221	BY/BY	tsa1∆/∆	A25	III	254424	.	C	A	1173.17	snp	68	0.558824	HET	2	2	ANN=A|synonymous_variant|LOW|SRB8|YCR081W|transcript|YCR081W|protein_coding|1/1|c.54C>A|p.Pro18Pro|54/4284|54/4284|18/1427||	TGACTCCCCCAGATGATCTTCACCCcTATGTGCCAAGCTCGAAACCTCAGG
SJ160	AND2221	BY/BY	tsa1∆/∆	A25	IV	302000	.	G	C	655.524	snp	50	0.44	HET	2	2	ANN=C|missense_variant|MODERATE|YDL086C-A|YDL086C-A|transcript|YDL086C-A|protein_coding|1/1|c.90C>G|p.Cys30Trp|90/435|90/435|30/144||,C|synonymous_variant|LOW|YDL086W|YDL086W|transcript|YDL086W|protein_coding|1/1|c.588G>C|p.Pro196Pro|588/822|588/822|196/273||	GAACTGCGGACACCCATGTCGACCCgCAAGGCCGCGATCTAATCAGAAAGA
SJ160	AND2221	BY/BY	tsa1∆/∆	A25	IV	347075	.	G	T	792.855	snp	55	0.454545	HET	2	2	ANN=T|stop_gained|HIGH|USO1|YDL058W|transcript|YDL058W|protein_coding|1/1|c.1411G>T|p.Glu471*|1411/5373|1411/5373|471/1790||	TGGTGGTTCTAACAAATCTGATAAAgAAAGTGATTCAGATAAAGATACCGA
SJ160	AND2221	BY/BY	tsa1∆/∆	A25	IV	461951	.	G	T	854.052	snp	53	0.584906	HET	2	2	ANN=T|missense_variant|MODERATE|TRP1|YDR007W|transcript|YDR007W|protein_coding|1/1|c.110G>T|p.Gly37Val|110/675|110/675|37/224||	CTAGATTCCGATGCTGACTTGCTGGgTATTATATGTGTGCCCAATAGAAAG
SJ160	AND2221	BY/BY	tsa1∆/∆	A25	IV	582536	.	T	C	644.547	snp	39	0.564103	HET	2	2		TGCTCCTGTCCTTCTAGTATAAAAAtAAACCTATCACTTTTCTTAAATATG
SJ160	AND2221	BY/BY	tsa1∆/∆	A25	IV	639195	.	C	T	768.997	snp	49	0.530612	HET	2	2	ANN=T|missense_variant|MODERATE|GIS1|YDR096W|transcript|YDR096W|protein_coding|1/1|c.2057C>T|p.Thr686Ile|2057/2685|2057/2685|686/894||	TTTCTCAAGAGGAATAATGTGGTTAcATTAAATATTTCAAGAGAAGCTTCA
SJ160	AND2221	BY/BY	tsa1∆/∆	A25	IV	973344	.	G	C	752.642	snp	48	0.520833	HET	2	2	ANN=C|missense_variant|MODERATE|HSP78|YDR258C|transcript|YDR258C|protein_coding|1/1|c.900C>G|p.Ile300Met|900/2436|900/2436|300/811||	CAGCAGACACTAAAGCTGTATCAGTgATCCTTACACCATGATGAACCTCGT
SJ160	AND2221	BY/BY	tsa1∆/∆	A25	IV	1065076	.	G	A	610.07	snp	47	0.425532	HET	2	2	ANN=A|stop_gained|HIGH|CFT1|YDR301W|transcript|YDR301W|protein_coding|1/1|c.1725G>A|p.Trp575*|1725/4074|1725/4074|575/1357||	AATTTATCAGTATAACACAAATCTGgAATCTGAAGATCAAAGGAAGAGATA
SJ160	AND2221	BY/BY	tsa1∆/∆	A25	IX	354417	.	G	T	812.81	snp	63	0.412698	HET	2	2	ANN=T|stop_gained|HIGH|YIL001W|YIL001W|transcript|YIL001W|protein_coding|1/1|c.478G>T|p.Glu160*|478/1542|478/1542|160/513||	AATGGTGAATGAGTGGGCAAAGCATgAAATTGTTTCTCTTGAAGTGCGCCC
SJ160	AND2221	BY/BY	tsa1∆/∆	A25	V	277143	.	A	G	1005.8	snp	68	0.485294	HET	2	2	ANN=G|missense_variant|MODERATE|FCY22|YER060W-A|transcript|YER060W-A|protein_coding|1/1|c.572A>G|p.Glu191Gly|572/1593|572/1593|191/530||	GCTCAACTTTTGAATATGGTGAATGaAGGCTCTGGGCACAACTGTCCTATT
SJ160	AND2221	BY/BY	tsa1∆/∆	A25	V	391987	.	T	C	691.911	snp	49	0.44898	HET	2	2	ANN=C|missense_variant|MODERATE|BOI2|YER114C|transcript|YER114C|protein_coding|1/1|c.1726A>G|p.Met576Val|1726/3123|1726/3123|576/1040||	GACGTGGGTCTTTCGAATGTGTTCAtTGTTTCTTGAAACTGCTCTTCCTCA
SJ160	AND2221	BY/BY	tsa1∆/∆	A25	V	556729	.	GA	G	964.005	del	65	0.538462	HET	2	2	ANN=G|frameshift_variant|HIGH|YER184C|YER184C|transcript|YER184C|protein_coding|1/1|c.1951delT|p.Ser651fs|1951/2385|1951/2385|651/794||_LOF=(YER184C|YER184C|1|1.00)	ACAGCAGATGCGTGTTAGGATGAAAgAAACCGCTGTTCCATTTTCCAACTT
SJ160	AND2221	BY/BY	tsa1∆/∆	A25	VI	172670	.	A	C	1144.13	snp	70	0.514286	HET	2	2	ANN=C|missense_variant|MODERATE|CMK1|YFR014C|transcript|YFR014C|protein_coding|1/1|c.1208T>G|p.Leu403Arg|1208/1341|1208/1341|403/446||	ATTTAAAAATTTTTCCTTTTCGGCAaGCACTGTGTTAACTAATTGTGCAAA
SJ160	AND2221	BY/BY	tsa1∆/∆	A25	VI	269159	.	C	T	1194.04	snp	80	0.4625	HET	3	2	ANN=T|synonymous_variant|LOW|YFR057W|YFR057W|transcript|YFR057W|protein_coding|1/1|c.99C>T|p.Ile33Ile|99/456|99/456|33/151||	AGCTTCCAATATCACGAGTAAGGATcAAAGTTATGTTAGAGATAACTGTGA
SJ160	AND2221	BY/BY	tsa1∆/∆	A25	VII	88178	.	G	A	791.491	snp	46	0.565217	HET	2	2	ANN=A|synonymous_variant|LOW|CLG1|YGL215W|transcript|YGL215W|protein_coding|1/1|c.198G>A|p.Gln66Gln|198/1359|198/1359|66/452||	TGGCTTCTTTAGGTTACTTCAATCAgCCAAGTTCTACTTACTATGCTCCTC
SJ160	AND2221	BY/BY	tsa1∆/∆	A25	VII	579911	.	C	A	692.373	snp	50	0.44	HET	2	2	ANN=A|missense_variant|MODERATE|YGR042W|YGR042W|transcript|YGR042W|protein_coding|1/1|c.436C>A|p.Gln146Lys|436/816|436/816|146/271||	AAAAGTCACAACTCCCAATCGCAAGcAGACAGAGGACAATGCCACCAAGGG
SJ160	AND2221	BY/BY	tsa1∆/∆	A25	VIII	158890	.	C	G	656.516	snp	46	0.478261	HET	2	2	ANN=G|missense_variant|MODERATE|MAS2|YHR024C|transcript|YHR024C|protein_coding|1/1|c.303G>C|p.Met101Ile|303/1449|303/1449|101/482||	CCTGGTTGAACACAGAAGCCTGATAcATCAAATTTTCTCTAGACGAGGTAC
SJ160	AND2221	BY/BY	tsa1∆/∆	A25	VIII	304760	.	C	A	743.017	snp	52	0.461538	HET	2	2	ANN=A|stop_gained|HIGH|TRA1|YHR099W|transcript|YHR099W|protein_coding|1/1|c.2000C>A|p.Ser667*|2000/11235|2000/11235|667/3744||	ACAACAAAAAAACATTTTGATATATcAATGCCCAGCCTACCGGTCTCAGCC
SJ160	AND2221	BY/BY	tsa1∆/∆	A25	VIII	376410	.	C	G	990.763	snp	62	0.516129	HET	2	2	ANN=G|synonymous_variant|LOW|ARO9|YHR137W|transcript|YHR137W|protein_coding|1/1|c.702C>G|p.Thr234Thr|702/1542|702/1542|234/513||	CCATTGCAACGGGCCAAAATCCTACcGGGATGTCTGTCCCCCAGTGGAAAA
SJ160	AND2221	BY/BY	tsa1∆/∆	A25	VIII	521175	.	G	A	1394.43	snp	74	0.581081	HET	2	2	ANN=A|missense_variant|MODERATE|YHR210C|YHR210C|transcript|YHR210C|protein_coding|1/1|c.563C>T|p.Ser188Phe|563/1026|563/1026|188/341||	GAGCCTAACCTCCGTACCGCTAATGgATTTTTTATCCATAGTTTTGTTTAA
SJ160	AND2221	BY/BY	tsa1∆/∆	A25	X	113450	.	G	A	624.902	snp	50	0.46	HET	2	2		TGCAGATCAGCCCTTCATCTTGTTGgTTTTTAGGAATCCCTTACCCTTTAT
SJ160	AND2221	BY/BY	tsa1∆/∆	A25	X	128655	.	C	T	1199.6	snp	73	0.547945	HET	2	2	ANN=T|missense_variant|MODERATE|SSY5|YJL156C|transcript|YJL156C|protein_coding|1/1|c.298G>A|p.Gly100Arg|298/2100|298/2100|100/699||	TTACTATTCTTAGATCCACTATGTCcGCTACTGTGACTACGCATTTCTGAT
SJ160	AND2221	BY/BY	tsa1∆/∆	A25	X	145436	.	A	G	898.175	snp	53	0.528302	HET	2	2	ANN=G|missense_variant|MODERATE|SFH5|YJL145W|transcript|YJL145W|protein_coding|1/1|c.277A>G|p.Ser93Gly|277/885|277/885|93/294||	TTGGAGGAGGGAATTCAACCCATTGaGTTGTGCCTACAAGGAAGTCCATAA
SJ160	AND2221	BY/BY	tsa1∆/∆	A25	X	512347	.	C	T	653.906	snp	44	0.477273	HET	2	2	ANN=T|missense_variant|MODERATE|URB2|YJR041C|transcript|YJR041C|protein_coding|1/1|c.1417G>A|p.Glu473Lys|1417/3525|1417/3525|473/1174||	CATTGAAGACTGTTATTAAATGATTcCAAAGTAAATACTTGAGATAAAATA
SJ160	AND2221	BY/BY	tsa1∆/∆	A25	X	578857	.	G	A	699.053	snp	53	0.433962	HET	2	2		GAAAATAAAAGAAAGAGTCAACGCCgATATGAACAACACTTCCATAACCGG
SJ160	AND2221	BY/BY	tsa1∆/∆	A25	X	645700	.	C	A	859.597	snp	61	0.442623	HET	2	2	ANN=A|missense_variant|MODERATE|JHD2|YJR119C|transcript|YJR119C|protein_coding|1/1|c.791G>T|p.Cys264Phe|791/2187|791/2187|264/728||	AACACGTTCCAAAGGTGGTGATAAAcAATATATATGGAATGGTTTGTCACA
SJ160	AND2221	BY/BY	tsa1∆/∆	A25	X	653447	.	G	T	984.403	snp	56	0.589286	HET	2	2	ANN=T|synonymous_variant|LOW|YJR124C|YJR124C|transcript|YJR124C|protein_coding|1/1|c.792C>A|p.Ile264Ile|792/1347|792/1347|264/448||	CGGACCCGAGAGAGTCGACCATGAAgATTACTAACAATTTCATCAAAACCG
SJ160	AND2221	BY/BY	tsa1∆/∆	A25	XI	163578	.	A	G	862.15	snp	48	0.5625	HET	2	2		ATAATAAACTATACAAGTCTATATCaTTGATATATTCAGTAAGAAAAATGG
SJ160	AND2221	BY/BY	tsa1∆/∆	A25	XI	640479	.	A	G	804.409	snp	61	0.459016	HET	2	2		TGAGTAATATAAGAATGAGAACAATaATGTCAATAATCACACGTCGTTATA
SJ160	AND2221	BY/BY	tsa1∆/∆	A25	XII	65671	.	C	T	1024.2	snp	63	0.507937	HET	2	2		TTCACTTTCTTTTCATAAAACGTCAcTTTCATCACTTTTGCAGGATTTCCC
SJ160	AND2221	BY/BY	tsa1∆/∆	A25	XII	113278	.	C	T	759.284	snp	51	0.470588	HET	2	2	ANN=T|non_coding_transcript_exon_variant|MODIFIER|SDC25|YLL016W|transcript|YLL016W|pseudogene|1/1|n.432C>T||||||	TACTACATTTCCTCTCAAATCCTAAcGAACTTACAATACTGCCTCAATTGA
SJ160	AND2221	BY/BY	tsa1∆/∆	A25	XII	340419	.	C	G	732.792	snp	49	0.489796	HET	2	2	ANN=G|missense_variant|MODERATE|ICT1|YLR099C|transcript|YLR099C|protein_coding|1/1|c.510G>C|p.Lys170Asn|510/1185|510/1185|170/394||	CGTTTATTTTGCGAAGCTTGTTATCcTTCCGCCATTGCTCTATCCTGTCTA
SJ160	AND2221	BY/BY	tsa1∆/∆	A25	XII	891889	.	C	A	647.365	snp	40	0.525	HET	2	2	ANN=A|stop_gained|HIGH|IKI3|YLR384C|transcript|YLR384C|protein_coding|1/1|c.1012G>T|p.Glu338*|1012/4050|1012/4050|338/1349||	TCACCATGCCTTAAACCGTTACGTTcGAAGAAAATCACATCCACTGAATCC
SJ160	AND2221	BY/BY	tsa1∆/∆	A25	XIII	423320	.	T	G	589.928	snp	43	0.44186	HET	2	2	ANN=G|missense_variant|MODERATE|CTF18|YMR078C|transcript|YMR078C|protein_coding|1/1|c.1409A>C|p.Tyr470Ser|1409/2226|1409/2226|470/741||	GCCATTATGCGCATACATTGATTGGtACATTAAATCATGGAAAAATAGCCA
SJ160	AND2221	BY/BY	tsa1∆/∆	A25	XIII	747185	.	G	C	771.922	snp	52	0.480769	HET	2	2	ANN=C|missense_variant|MODERATE|DFG5|YMR238W|transcript|YMR238W|protein_coding|1/1|c.833G>C|p.Trp278Ser|833/1377|833/1377|278/458||	AATGCTACAAATGGAACAGGTGAATgGGAGACCAGTTTGACAAAAATTCTA
SJ160	AND2221	BY/BY	tsa1∆/∆	A25	XIII	756458	.	A	G	938.123	snp	53	0.566038	HET	2	2		GTGTGGGTCTATGCCAAGAAATCATaTTAGAGTTTTTGTTTCTTTAAGGTT
SJ160	AND2221	BY/BY	tsa1∆/∆	A25	XIII	793208	.	T	G	633.366	snp	47	0.446809	HET	2	2	ANN=G|synonymous_variant|LOW|TPS3|YMR261C|transcript|YMR261C|protein_coding|1/1|c.162A>C|p.Val54Val|162/3165|162/3165|54/1054||	CAATATAATGAGAGCTTGCCGAAGTtACAGAACTGCTTCTTTCTTGCTTGT
SJ160	AND2221	BY/BY	tsa1∆/∆	A25	XIII	863746	.	A	T	827.628	snp	57	0.473684	HET	2	2		TAGAAAAATGAAACCATTAAAAAAAaAGAAAACAATAGAGCTGCTTCTACA
SJ160	AND2221	BY/BY	tsa1∆/∆	A25	XV	14464	.	A	G	664.957	snp	44	0.522727	HET	2	2	ANN=G|missense_variant|MODERATE|YOL160W|YOL160W|transcript|YOL160W|protein_coding|1/1|c.152A>G|p.Asn51Ser|152/342|152/342|51/113||	TTATTTAATCACTGTATCTCTTTAAaCTGGTCTAAAGCTGTGTTTAATCGT
SJ160	AND2221	BY/BY	tsa1∆/∆	A25	XV	435938	.	G	T	739.341	snp	46	0.521739	HET	2	2	ANN=T|synonymous_variant|LOW|ASE1|YOR058C|transcript|YOR058C|protein_coding|1/1|c.408C>A|p.Ser136Ser|408/2658|408/2658|136/885||	CAGCTTGCTCAAAAAATTGTTTTATgGAATTAGATATAGTGGTGAATATGA
SJ160	AND2221	BY/BY	tsa1∆/∆	A25	XV	461376	.	A	T	758.109	snp	49	0.489796	HET	2	2		TCTGCAATAGGAAATAATATAGGTAaTTGTTCTTGATAATTCTGGAGTTTA
SJ160	AND2221	BY/BY	tsa1∆/∆	A25	XV	495735	.	C	G	635.697	snp	44	0.522727	HET	2	2	ANN=G|synonymous_variant|LOW|ECM3|YOR092W|transcript|YOR092W|protein_coding|1/1|c.609C>G|p.Ser203Ser|609/1842|609/1842|203/613||	TTGAAGGCAATTCTTCTTCTTCATCcAACCAAGATATCCTGAAAGAGCCCA
SJ160	AND2221	BY/BY	tsa1∆/∆	A25	XV	622341	.	G	T	775.031	snp	50	0.52	HET	2	2	ANN=T|synonymous_variant|LOW|PDR5|YOR153W|transcript|YOR153W|protein_coding|1/1|c.2502G>T|p.Gly834Gly|2502/4536|2502/4536|834/1511||	ATGCAAATGACCCCGAAAACGTTGGgGAACGTAGTGACTTATCCAGCGATA
SJ160	AND2221	BY/BY	tsa1∆/∆	A25	XV	663935	.	A	T	663.393	snp	48	0.458333	HET	2	2		GCGAGGAAACTTTAGTGAAATATTAaAAGGACTAAACCGGACCGGTTCTTC
SJ160	AND2221	BY/BY	tsa1∆/∆	A25	XVI	406587	.	G	A	732.454	snp	51	0.490196	HET	2	2		ATACGAATGATTGGTAATTTGAAAAgTAGGTTTCGAATCAAAGAAACTGAG
SJ160	AND2221	BY/BY	tsa1∆/∆	A25	XVI	456218	.	G	C	767.015	snp	61	0.42623	HET	2	2	ANN=C|missense_variant|MODERATE|LEE1|YPL054W|transcript|YPL054W|protein_coding|1/1|c.460G>C|p.Glu154Gln|460/906|460/906|154/301||	AAATGGGTTCAAGATGAACAGTAAAgAACCTATTGACATCACTCCCCCTTC
SJ160	AND2221	BY/BY	tsa1∆/∆	A25	XVI	645347	.	A	C	734.11	snp	49	0.489796	HET	2	2		GTTTTGTACGTACTATTATTTTAAGaGAAGAACATCCATAGAAAAGAAAAG
SJ160	AND2221	BY/BY	tsa1∆/∆	A25	XVI	931932	.	T	G	969.218	snp	70	0.471429	HET	2	2	ANN=G|missense_variant|MODERATE|YPR196W|YPR196W|transcript|YPR196W|protein_coding|1/1|c.557T>G|p.Phe186Cys|557/1413|557/1413|186/470||	TGTTTGCATCGTTGTTATGCACAGTtTGCTGATACAAGAACCTCATACAGA
SJ160	AND2221	BY/BY	tsa1∆/∆	A25	XVI	935364	.	C	T	930.858	snp	63	0.47619	HET	2	2	ANN=T|missense_variant|MODERATE|SGE1|YPR198W|transcript|YPR198W|protein_coding|1/1|c.1331C>T|p.Ser444Leu|1331/1632|1331/1632|444/543||	TTTATTGAAGTCACAGCTTTCAACTcGTTCGCCAAATCCTTGGGCTTTGCG
SJ161	AND2221	BY/BY	tsa1∆/∆	B25	I	60812	.	G	A	853.212	snp	54	0.518519	HET	2	2	ANN=A|synonymous_variant|LOW|PTA1|YAL043C|transcript|YAL043C|protein_coding|1/1|c.241C>T|p.Leu81Leu|241/2358|241/2358|81/785||	GTGGATTGCGCCATAGCAAGAAGTAgTGGCAGATATTGAGCAGCAATAAAC
SJ161	AND2221	BY/BY	tsa1∆/∆	B25	I	83829	.	T	A	831.884	snp	62	0.435484	HET	2	2	ANN=A|stop_gained|HIGH|PRP45|YAL032C|transcript|YAL032C|protein_coding|1/1|c.646A>T|p.Arg216*|646/1140|646/1140|216/379||	TCCATTTTGGACCTGATCTCTTGTCtTGCCTTCTTGTCAGCGTTTTCTAAC
SJ161	AND2221	BY/BY	tsa1∆/∆	B25	I	114583	.	C	G	733.942	snp	52	0.5	HET	2	2	ANN=G|missense_variant|MODERATE|YAL019W-A|YAL019W-A|transcript|YAL019W-A|protein_coding|1/1|c.334C>G|p.Pro112Ala|334/570|334/570|112/189||,G|synonymous_variant|LOW|ATS1|YAL020C|transcript|YAL020C|protein_coding|1/1|c.33G>C|p.Gly11Gly|33/1002|33/1002|11/333||	CGTGCCCCAGTCCCAGTTGCCTTTGcCCATTAGACCCAAACGCATACACAC
SJ161	AND2221	BY/BY	tsa1∆/∆	B25	II	67480	.	C	A	707.718	snp	52	0.519231	HET	2	2	ANN=A|missense_variant|MODERATE|CDC27|YBL084C|transcript|YBL084C|protein_coding|1/1|c.1966G>T|p.Gly656Cys|1966/2277|1966/2277|656/758||	TATTGTAGAGCCTTTTCCTTATAGCcCAGCTTTTCTAAAGAACCACCGCAA
SJ161	AND2221	BY/BY	tsa1∆/∆	B25	II	149206	.	T	G	947.195	snp	61	0.491803	HET	2	2	ANN=G|synonymous_variant|LOW|APL3|YBL037W|transcript|YBL037W|protein_coding|1/1|c.1998T>G|p.Pro666Pro|1998/3078|1998/3078|666/1025||	AAATTTTATTTGAACCAATGCCGCCtTTTAACAGCAAATCTAATCCATTAT
SJ161	AND2221	BY/BY	tsa1∆/∆	B25	II	634682	.	A	C	650.88	snp	50	0.44	HET	2	2	ANN=C|missense_variant|MODERATE|KTR3|YBR205W|transcript|YBR205W|protein_coding|1/1|c.1061A>C|p.His354Pro|1061/1215|1061/1215|354/404||,C|missense_variant|MODERATE|YBR206W|YBR206W|transcript|YBR206W|protein_coding|1/1|c.82A>C|p.Ile28Leu|82/324|82/324|28/107||	TTCTTTGACGGTCTTGGATTCCATCaTCCAGATTTCACCTCTTGTCCTATC
SJ161	AND2221	BY/BY	tsa1∆/∆	B25	II	657632	.	G	T	973.323	snp	59	0.525424	HET	2	2		CTGAGTATCGTATTGAATGTCTAGGgTGATTTTCTTTTTCAGTGTTTATTT
SJ161	AND2221	BY/BY	tsa1∆/∆	B25	IV	152660	.	G	C	717.245	snp	46	0.543478	HET	2	2	ANN=C|missense_variant|MODERATE|GLT1|YDL171C|transcript|YDL171C|protein_coding|1/1|c.2981C>G|p.Ala994Gly|2981/6438|2981/6438|994/2145||	TGAAGTTACACCGAATCTAGCGGAAgCAACTTGTTTGATAGCAGATCTCAT
SJ161	AND2221	BY/BY	tsa1∆/∆	B25	IV	169090	.	C	T	760.354	snp	52	0.480769	HET	2	2		TAATTGATTTATGAAGTGATTCTGTcATTCCAGTCCGCATTTCTAATCAGA
SJ161	AND2221	BY/BY	tsa1∆/∆	B25	IV	208511	.	G	A	728.088	snp	44	0.568182	HET	2	2	ANN=A|missense_variant|MODERATE|RPO21|YDL140C|transcript|YDL140C|protein_coding|1/1|c.2051C>T|p.Ala684Val|2051/5202|2051/5202|684/1733||	ATCCAAAACTTTCTTTTTAGCCTCTgCAATTGTCTCTGTAATTTCCCTCAT
SJ161	AND2221	BY/BY	tsa1∆/∆	B25	IV	209849	.	C	A	463.623	snp	38	0.5	HET	2	2	ANN=A|missense_variant|MODERATE|RPO21|YDL140C|transcript|YDL140C|protein_coding|1/1|c.713G>T|p.Cys238Phe|713/5202|713/5202|238/1733||	CACCGGTGGTGGTGGGACAGGAAGGcATGTTAAAATCATCCATTCTGGACG
SJ161	AND2221	BY/BY	tsa1∆/∆	B25	IV	311978	.	T	C	795.923	snp	47	0.574468	HET	2	2	ANN=C|missense_variant|MODERATE|THI3|YDL080C|transcript|YDL080C|protein_coding|1/1|c.494A>G|p.Lys165Arg|494/1830|494/1830|165/609||	TGGCCTCTGTTCTATCCAAGCCTTTtTGATGCACTTATCGACTTCGTCGGC
SJ161	AND2221	BY/BY	tsa1∆/∆	B25	IV	724144	.	C	G	786.042	snp	52	0.519231	HET	2	2	ANN=G|missense_variant|MODERATE|YCF1|YDR135C|transcript|YDR135C|protein_coding|1/1|c.3408G>C|p.Leu1136Phe|3408/4548|3408/4548|1136/1515||	AACCTCTAACCGTTGCAAGGCCACCcAAAGTCTCTTGGAAATGAGAGTAGA
SJ161	AND2221	BY/BY	tsa1∆/∆	B25	IV	970879	.	A	C	683.837	snp	44	0.5	HET	2	2	ANN=C|missense_variant|MODERATE|RKM4|YDR257C|transcript|YDR257C|protein_coding|1/1|c.596T>G|p.Val199Gly|596/1485|596/1485|199/494||	GGTTTCTTCTTCTTCATTTTCATTTaCACTACTATCTTGCATTTCCAAATC
SJ161	AND2221	BY/BY	tsa1∆/∆	B25	IV	1062029	.	C	T	554.939	snp	39	0.461538	HET	2	2	ANN=T|missense_variant|MODERATE|PRO1|YDR300C|transcript|YDR300C|protein_coding|1/1|c.763G>A|p.Glu255Lys|763/1287|763/1287|255/428||	TCAAGTTCTAGAGTTTGCATATACTcGACAATTCTACCTATATTCGCAGGT
SJ161	AND2221	BY/BY	tsa1∆/∆	B25	IX	50151	.	T	A	735.818	snp	56	0.464286	HET	2	2	ANN=A|synonymous_variant|LOW|UBP7|YIL156W|transcript|YIL156W|protein_coding|1/1|c.2061T>A|p.Val687Val|2061/3216|2061/3216|687/1071||	TTGTCCCAACAGGATTTCTCAAAGTtATCAATCAATTGCGTCCCGATTTGA
SJ161	AND2221	BY/BY	tsa1∆/∆	B25	V	500529	.	T	G	945.899	snp	54	0.574074	HET	2	2		TTAAACGAAAAAGTTTGAAGCCAACtAAGTTCTCATTCATTACAAAGTATA
SJ161	AND2221	BY/BY	tsa1∆/∆	B25	VI	131598	.	T	G	1173.12	snp	69	0.565217	HET	2	2		ATGGAGTGTTTAAGCAATTGGTATCtTACCCATTAAGAGTCATTTCTTTCT
SJ161	AND2221	BY/BY	tsa1∆/∆	B25	VI	204473	.	T	C	1109.54	snp	67	0.552239	HET	2	2	ANN=C|missense_variant|MODERATE|HIS2|YFR025C|transcript|YFR025C|protein_coding|1/1|c.278A>G|p.Lys93Arg|278/1008|278/1008|93/335||	TTCGATCTCCATTCCTATAATGAATtTAGTCCGCACATCGGGTCTATCAGC
SJ161	AND2221	BY/BY	tsa1∆/∆	B25	VI	219152	.	G	A	1375.73	snp	77	0.558442	HET	2	2	ANN=A|synonymous_variant|LOW|SMC2|YFR031C|transcript|YFR031C|protein_coding|1/1|c.955C>T|p.Leu319Leu|955/3513|955/3513|319/1170||	TTCAAATTTTCTACTTTTATCGACAgTGAAGTTTTCAAACGAGAAATTTCA
SJ161	AND2221	BY/BY	tsa1∆/∆	B25	VII	646715	.	A	C	603.064	snp	44	0.5	HET	2	2	ANN=C|stop_gained|HIGH|GCD2|YGR083C|transcript|YGR083C|protein_coding|1/1|c.101T>G|p.Leu34*|101/1956|101/1956|34/651||	TAGTTCTTTTAGCTCCTTGTTTGTTaATTTCTTTTCTCCATTAGCTGCAGC
SJ161	AND2221	BY/BY	tsa1∆/∆	B25	VII	1046047	.	C	G	682.932	snp	48	0.479167	HET	2	2	ANN=G|missense_variant|MODERATE|CAB4|YGR277C|transcript|YGR277C|protein_coding|1/1|c.515G>C|p.Arg172Thr|515/918|515/918|172/305||	ATCGCACGTAATTCCACAAATTAACcTTTGTGACGTGATGAATGTAGAGAC
SJ161	AND2221	BY/BY	tsa1∆/∆	B25	VIII	53564	.	C	T	851.25	snp	62	0.435484	HET	2	2	ANN=T|missense_variant|MODERATE|YHL026C|YHL026C|transcript|YHL026C|protein_coding|1/1|c.603G>A|p.Met201Ile|603/948|603/948|201/315||	CAATGAACATGGCAATGGCTAGGATcATAGATCTGATGAATTTCTGCACAA
SJ161	AND2221	BY/BY	tsa1∆/∆	B25	VIII	188022	.	C	G	775.969	snp	57	0.438596	HET	2	2	ANN=G|missense_variant|MODERATE|BCD1|YHR040W|transcript|YHR040W|protein_coding|1/1|c.99C>G|p.His33Gln|99/1101|99/1101|33/366||	GCTCTTTGGAGTGTTCCAAGAAGCAcAAGACAAGGGACAATTGCTCAGGTC
SJ161	AND2221	BY/BY	tsa1∆/∆	B25	X	75157	.	T	A	1035.39	snp	65	0.538462	HET	2	2	ANN=A|missense_variant|MODERATE|RPS22A|YJL190C|transcript|YJL190C|protein_coding|1/1|c.146A>T|p.Glu49Val|146/393|146/393|49/130||	TCTGTGGTCATCGATGTATTCAAATtCACCAATGTAACCGTGCTTTTGCAT
SJ161	AND2221	BY/BY	tsa1∆/∆	B25	XI	27558	.	T	C	609.977	snp	49	0.428571	HET	2	2	ANN=C|missense_variant|MODERATE|OXP1|YKL215C|transcript|YKL215C|protein_coding|1/1|c.3130A>G|p.Ile1044Val|3130/3861|3130/3861|1044/1286||	ACTAGACACCGTAGACAATAAAGAAtCGCAGAATTAGTAATAGCCTCTGGT
SJ161	AND2221	BY/BY	tsa1∆/∆	B25	XI	138268	.	C	A	639.404	snp	45	0.466667	HET	2	2	ANN=A|missense_variant|MODERATE|MCD4|YKL165C|transcript|YKL165C|protein_coding|1/1|c.2424G>T|p.Leu808Phe|2424/2760|2424/2760|808/919||	TCAGGAAAGGATCAAAAATTGGCAAcAATCTACAAACAGACTCCAATGAAA
SJ161	AND2221	BY/BY	tsa1∆/∆	B25	XI	355981	.	T	G	717.161	snp	42	0.595238	HET	2	2		GGGACAGTGCGTGCCCACCCATAAGtTGCTGTAGAGCTTACAAATTGTAAA
SJ161	AND2221	BY/BY	tsa1∆/∆	B25	XII	119527	.	C	T	870.211	snp	59	0.491525	HET	2	2	ANN=T|synonymous_variant|LOW|BPT1|YLL015W|transcript|YLL015W|protein_coding|1/1|c.3096C>T|p.Ala1032Ala|3096/4680|3096/4680|1032/1559||	ATTCCTTAATCGGAGTAGCATCGGCcGCATTCAATAATTTACGGAGTATTA
SJ161	AND2221	BY/BY	tsa1∆/∆	B25	XII	313712	.	C	A	401.163	snp	31	0.483871	HET	2	2	ANN=A|missense_variant|MODERATE|CSF1|YLR087C|transcript|YLR087C|protein_coding|1/1|c.2020G>T|p.Val674Phe|2020/8877|2020/8877|674/2958||	AAAATACTCTCACGGGGTACCGTGAcATCAATTGAAAGCTTATCACCATGA
SJ161	AND2221	BY/BY	tsa1∆/∆	B25	XII	556755	.	T	C	242.542	snp	20	0.45	HET	2	2		TTAGAAATTCAAATTTCACCGTGACtCTTTAACCCCTGCCGAATATTATAA
SJ161	AND2221	BY/BY	tsa1∆/∆	B25	XIII	282498	.	G	A	680.294	snp	46	0.478261	HET	2	2	ANN=A|synonymous_variant|LOW|PLB1|YMR008C|transcript|YMR008C|protein_coding|1/1|c.87C>T|p.Tyr29Tyr|87/1995|87/1995|29/664||	CATCACAGGTTACGTTCGCAGGGACgTAACTGTTATTTGGTGACCAAGCGT
SJ161	AND2221	BY/BY	tsa1∆/∆	B25	XIII	573470	.	C	T	654.771	snp	45	0.466667	HET	2	2		ATGAAACCATTTAGTCTTCTATTTTcCACTTAAAGAACCAGGTTTTTGCAT
SJ161	AND2221	BY/BY	tsa1∆/∆	B25	XIII	748662	.	C	T	759.334	snp	44	0.545455	HET	2	2	ANN=T|missense_variant|MODERATE|RNT1|YMR239C|transcript|YMR239C|protein_coding|1/1|c.1016G>A|p.Arg339Lys|1016/1416|1016/1416|339/471||	TTTGGCAAGCTTTCTTAACCATTTTcTTATTTTGGGCAAATTATTCCTTGG
SJ161	AND2221	BY/BY	tsa1∆/∆	B25	XIII	865824	.	A	C	773.183	snp	47	0.574468	HET	2	2	ANN=C|missense_variant|MODERATE|ADE4|YMR300C|transcript|YMR300C|protein_coding|1/1|c.1268T>G|p.Ile423Ser|1268/1533|1268/1533|423/510||	TTCTTCATCGGTTCTGTTATAAGCAaTCAAGTTCTTTGTGTCTGTTAAGTC
SJ161	AND2221	BY/BY	tsa1∆/∆	B25	XIII	882963	.	C	T	933.71	snp	63	0.492063	HET	2	2	ANN=T|missense_variant|MODERATE|FKS3|YMR306W|transcript|YMR306W|protein_coding|1/1|c.1805C>T|p.Thr602Met|1805/5358|1805/5358|602/1785||	TTTTCTCTTGGTACTTCAATTCTCAcGCCATGGAAGAATGTATACTCTCGA
SJ161	AND2221	BY/BY	tsa1∆/∆	B25	XIV	443712	.	C	T	759.347	snp	51	0.490196	HET	2	2	ANN=T|missense_variant|MODERATE|RPS7B|YNL096C|transcript|YNL096C|protein_coding|2/2|c.259G>A|p.Asp87Asn|259/573|259/573|87/190||	TCAGCCAAGAAAATAACATGACGGTcAGGGAATTTCTTTTCCAATTCACGG
SJ161	AND2221	BY/BY	tsa1∆/∆	B25	XIV	711232	.	AT	A	437.806	del	42	0.428571	HET	2	2		GGGGCTTTGACGTATAAGTGTCGGTaTTTTTTTTTTTTTTATTGATTTTTT
SJ161	AND2221	BY/BY	tsa1∆/∆	B25	XV	714729	.	G	C	754.026	snp	52	0.480769	HET	2	2	ANN=C|missense_variant|MODERATE|SLK19|YOR195W|transcript|YOR195W|protein_coding|1/1|c.1864G>C|p.Glu622Gln|1864/2466|1864/2466|622/821||	ATTGCATTTGGAAGAAACAATTACGgAACTAGAAAACAAAGTTCATAAACT
SJ161	AND2221	BY/BY	tsa1∆/∆	B25	XV	761149	.	G	T	981.888	snp	54	0.592593	HET	2	2	ANN=T|synonymous_variant|LOW|RPB8|YOR224C|transcript|YOR224C|protein_coding|1/1|c.117C>A|p.Thr39Thr|117/441|117/441|39/146||	GAAACAATTCAACATTTATATCCAAgGTTAGTTTGCATTGGTCCTGAGTGG
SJ161	AND2221	BY/BY	tsa1∆/∆	B25	XV	784686	.	C	T	659.467	snp	45	0.511111	HET	2	2		AAAGCATCATTCATCGTTCAAAACTcCTCTCTCAAGTGAGAGAATTCGGCG
SJ161	AND2221	BY/BY	tsa1∆/∆	B25	XV	905083	.	A	C	992.845	snp	69	0.449275	HET	2	2	ANN=C|synonymous_variant|LOW|SFG1|YOR315W|transcript|YOR315W|protein_coding|1/1|c.324A>C|p.Ser108Ser|324/1041|324/1041|108/346||	TGAGTTTTGATAACGACTGCTTTTCaGAACATGAATTAGTTAGTCCATTGA
SJ161	AND2221	BY/BY	tsa1∆/∆	B25	XVI	408191	.	G	A	256.892	snp	29	0.413793	HET	2	2	ANN=A|missense_variant|MODERATE|ATP4|YPL078C|transcript|YPL078C|protein_coding|1/1|c.554C>T|p.Ala185Val|554/735|554/735|185/244||	AACCCACGAATCTAAGACTGCCTTTgCTTCGTGAGCTAATTCTACCTTTTG
SJ161	AND2221	BY/BY	tsa1∆/∆	B25	XVI	494173	.	C	T	780.067	snp	50	0.52	HET	2	2	ANN=T|missense_variant|MODERATE|TRM44|YPL030W|transcript|YPL030W|protein_coding|1/1|c.631C>T|p.Pro211Ser|631/1704|631/1704|211/567||	GTCAGTTCTTTCTGTACACTACATTcCCTTCCCCGAGGATAAAACTGCCTT
SJ161	AND2221	BY/BY	tsa1∆/∆	B25	XVI	542598	.	G	T	637.002	snp	44	0.5	HET	2	2	ANN=T|stop_gained|HIGH|TFC8|YPL007C|transcript|YPL007C|protein_coding|1/1|c.1251C>A|p.Tyr417*|1251/1767|1251/1767|417/588||	ATGATTGGAAATCCAGACTAATAGGgTAATTACCATTCAGTAATTTCTTGT
SJ161	AND2221	BY/BY	tsa1∆/∆	B25	XVI	587387	.	A	T	483.053	snp	46	0.413043	HET	2	2	ANN=T|missense_variant|MODERATE|YPR014C|YPR014C|transcript|YPR014C|protein_coding|1/1|c.132T>A|p.Phe44Leu|132/330|132/330|44/109||	TTGAGGATAGAAAAATGAAAAAAAGaAATTTATCTTTTTTCACAACAGGTG
SJ161	AND2221	BY/BY	tsa1∆/∆	B25	XVI	643732	.	GA	G	288.04	del	24	0.458333	HET	2	2		AGGAAAAAAAAAAAGGTTTGATAATgAAAAAAAAAAAAAGTATTGTATATG
SJ162	AND2221	BY/BY	tsa1∆/∆	C25	I	38838	.	C	A	769.182	snp	52	0.480769	HET	2	2	ANN=A|missense_variant|MODERATE|CNE1|YAL058W|transcript|YAL058W|protein_coding|1/1|c.1375C>A|p.His459Asn|1375/1509|1375/1509|459/502||,A|missense_variant|MODERATE|YAL056C-A|YAL056C-A|transcript|YAL056C-A|protein_coding|1/1|c.209G>T|p.Trp70Leu|209/351|209/351|70/116||	ACTAGGAAATCTACAAACAACTTTCcATAACGAAAGAGAATCCCCTAATCC
SJ162	AND2221	BY/BY	tsa1∆/∆	C25	II	413270	.	C	T	731.219	snp	47	0.531915	HET	2	2	ANN=T|synonymous_variant|LOW|MIS1|YBR084W|transcript|YBR084W|protein_coding|1/1|c.2217C>T|p.Val739Val|2217/2928|2217/2928|739/975||	TGGTGCCAGATGCAGTTGTCTTAGTcGCAACCGTAAGAGCTTTGAAATCTC
SJ162	AND2221	BY/BY	tsa1∆/∆	C25	III	282081	.	A	C	715.178	snp	49	0.469388	HET	2	2	ANN=C|synonymous_variant|LOW|CDC39|YCR093W|transcript|YCR093W|protein_coding|1/1|c.1965A>C|p.Pro655Pro|1965/6327|1965/6327|655/2108||	AATCGACATTCTTCCAAGATTATCCaTTGGATGCATTGGCTACTACATCTG
SJ162	AND2221	BY/BY	tsa1∆/∆	C25	IV	630325	.	A	G	759.066	snp	45	0.533333	HET	2	2	ANN=G|missense_variant|MODERATE|UBC13|YDR092W|transcript|YDR092W|protein_coding|2/2|c.182A>G|p.Asp61Gly|182/462|182/462|61/153||	GAATTAGAATTATATCTGCCTGACGaCTATCCAATGGAAGCACCGAAAGTA
SJ162	AND2221	BY/BY	tsa1∆/∆	C25	IV	725091	.	C	A	625.185	snp	45	0.444444	HET	2	2	ANN=A|missense_variant|MODERATE|YCF1|YDR135C|transcript|YDR135C|protein_coding|1/1|c.2461G>T|p.Asp821Tyr|2461/4548|2461/4548|821/1515||	CCATTATCTAATAATGCAATAGAATcTGCGATGGATAACGCGCTCACCTTA
SJ162	AND2221	BY/BY	tsa1∆/∆	C25	IV	781241	.	G	T	880.052	snp	60	0.466667	HET	2	2		GCGTGTTGTTACTGTGCACTGTGTTgCATTGTCCATTACAAGCTACTTCTG
SJ162	AND2221	BY/BY	tsa1∆/∆	C25	IV	827311	.	C	T	579.65	snp	37	0.486486	HET	2	2	ANN=T|synonymous_variant|LOW|SAS4|YDR181C|transcript|YDR181C|protein_coding|1/1|c.45G>A|p.Glu15Glu|45/1446|45/1446|15/481||	TTTTAATCTCAGACCTCAGCAATCTcTCAGAAGTATTATTTGCTTCTTCTA
SJ162	AND2221	BY/BY	tsa1∆/∆	C25	IV	1178817	.	G	A	713.81	snp	45	0.533333	HET	2	2	ANN=A|missense_variant|MODERATE|SBE2|YDR351W|transcript|YDR351W|protein_coding|1/1|c.152G>A|p.Cys51Tyr|152/2595|152/2595|51/864||	TCAGAATATACCGAACGCAAAAGTTgCAGCCTTCCGTTGTCTAAATCCCGA
SJ162	AND2221	BY/BY	tsa1∆/∆	C25	IX	296889	.	A	G	862.522	snp	51	0.529412	HET	2	2	ANN=G|missense_variant|MODERATE|SSM4|YIL030C|transcript|YIL030C|protein_coding|1/1|c.3121T>C|p.Ser1041Pro|3121/3960|3121/3960|1041/1319||	TGAAGAATATCCTTAGCAATCTTGGaTAAACAAACAGATCCGACACAGACA
SJ162	AND2221	BY/BY	tsa1∆/∆	C25	V	360003	.	G	T	615.835	snp	49	0.408163	HET	2	2	ANN=T|missense_variant|MODERATE|UBC6|YER100W|transcript|YER100W|protein_coding|1/1|c.442G>T|p.Val148Phe|442/753|442/753|148/250||	CATAAGTTATAACACTTTTCAAAATgTTAGATTCAAATTGATTTTTCCGGA
SJ162	AND2221	BY/BY	tsa1∆/∆	C25	VI	263546	.	C	G	812.485	snp	67	0.402985	HET	2	2		AAGTTCCAAACTTTCCACCATTACTcACCAACAACTTACACCAGCCCGGAT
SJ162	AND2221	BY/BY	tsa1∆/∆	C25	VI	264114	.	C	A	976.24	snp	73	0.424658	HET	2	2	ANN=A|missense_variant|MODERATE|YFR056C|YFR056C|transcript|YFR056C|protein_coding|1/1|c.212G>T|p.Arg71Ile|212/369|212/369|71/122||	AGGACATATAAAAAGAAAGACTGCTcTAGTGTTGGGACACCACAATGAAAA
SJ162	AND2221	BY/BY	tsa1∆/∆	C25	VII	81938	.	C	T	730.863	snp	61	0.409836	HET	2	2	ANN=T|missense_variant|MODERATE|NIF3|YGL221C|transcript|YGL221C|protein_coding|1/1|c.355G>A|p.Val119Ile|355/867|355/867|119/288||	TTTACACCGCCACGAGCGGCATCTAcGGCAGTGTGAGGGCAGTATACGGAT
SJ162	AND2221	BY/BY	tsa1∆/∆	C25	VII	313402	.	A	G	633.244	snp	49	0.44898	HET	2	2	ANN=G|missense_variant|MODERATE|SEH1|YGL100W|transcript|YGL100W|protein_coding|1/1|c.169A>G|p.Ser57Gly|169/1050|169/1050|57/349||	TGACTCATGGAGAGCTCACGACAGTaGTATCGTGGCCATTGATTGGGCCAG
SJ162	AND2221	BY/BY	tsa1∆/∆	C25	VII	341863	.	T	A	592.167	snp	37	0.513514	HET	2	2		GAAGTGTACATATAAGATATAAGTTtTTTTATTTTTATTTCTAAAAAAAAG
SJ162	AND2221	BY/BY	tsa1∆/∆	C25	VIII	318645	.	T	C	675.815	snp	41	0.536585	HET	2	2	ANN=C|missense_variant|MODERATE|KIC1|YHR102W|transcript|YHR102W|protein_coding|1/1|c.2074T>C|p.Ser692Pro|2074/3243|2074/3243|692/1080||	TAACAACAACACTGATAGTGAGAACtCAAGAGGAAGCAGCGGTAGTAACAC
SJ162	AND2221	BY/BY	tsa1∆/∆	C25	VIII	332697	.	A	C	580.09	snp	40	0.5	HET	2	2	ANN=C|missense_variant|MODERATE|ERP5|YHR110W|transcript|YHR110W|protein_coding|1/1|c.416A>C|p.Asn139Thr|416/639|416/639|139/212||	GACAGCAAGAAAAAAGAAGATATGAaTTCACTTAAGGGGAGGGTAGGCCAG
SJ162	AND2221	BY/BY	tsa1∆/∆	C25	X	112406	.	C	T	818.342	snp	46	0.565217	HET	2	2	ANN=T|missense_variant|MODERATE|YJL163C|YJL163C|transcript|YJL163C|protein_coding|1/1|c.928G>A|p.Asp310Asn|928/1668|928/1668|310/555||	GTAACGGATTGGTAATTTCTTGCATcGTCAGAACCCGATTGTGATCTTAGT
SJ162	AND2221	BY/BY	tsa1∆/∆	C25	XI	489175	.	G	T	785.689	snp	49	0.489796	HET	2	2	ANN=T|missense_variant|MODERATE|GCN3|YKR026C|transcript|YKR026C|protein_coding|1/1|c.481C>A|p.Gln161Lys|481/918|481/918|161/305||	AGTAAAGTATATAGCTGGTTCCCTTgTTTGCTAGGTCTTGATTCTGTCACC
SJ162	AND2221	BY/BY	tsa1∆/∆	C25	XI	558956	.	G	C	490.929	snp	40	0.425	HET	2	2		TACTTCCTCAAACACGATTCATAGCgAGAAAAGCGTGTATCCGCATACTAT
SJ162	AND2221	BY/BY	tsa1∆/∆	C25	XII	1021762	.	C	T	733.079	snp	59	0.40678	HET	2	2	ANN=T|missense_variant|MODERATE|SIR3|YLR442C|transcript|YLR442C|protein_coding|1/1|c.490G>A|p.Asp164Asn|490/2937|490/2937|164/978||	AGAAAATCTCTATCCTCTATTTTATcGATACTACTATCATTCCATTGTGAC
SJ162	AND2221	BY/BY	tsa1∆/∆	C25	XIII	380217	.	C	T	862.244	snp	53	0.528302	HET	2	2	ANN=T|missense_variant|MODERATE|YMR052C-A|YMR052C-A|transcript|YMR052C-A|protein_coding|1/1|c.218G>A|p.Cys73Tyr|218/366|218/366|73/121||	CTGAAATAGCCTACGATGGATCGAAcAAAAGTGTAAGCAGACGTGAAATAG
SJ162	AND2221	BY/BY	tsa1∆/∆	C25	XIV	108921	.	A	T	612.341	snp	36	0.555556	HET	2	2	ANN=T|missense_variant|MODERATE|HCH1|YNL281W|transcript|YNL281W|protein_coding|1/1|c.455A>T|p.Gln152Leu|455/462|455/462|152/153||	ATTAAAGAACACTCAAAGGATATACaAGTTTGATGTGTTCATGTAACGAAA
SJ162	AND2221	BY/BY	tsa1∆/∆	C25	XIV	324201	.	C	G	503.412	snp	39	0.435897	HET	2	2	ANN=G|missense_variant|MODERATE|YNL165W|YNL165W|transcript|YNL165W|protein_coding|1/1|c.370C>G|p.Leu124Val|370/1221|370/1221|124/406||	ATTCCCCAGTGAAGAATCTCTCCAGcTATTTTTACACAACAAGAGGAAGCT
SJ162	AND2221	BY/BY	tsa1∆/∆	C25	XIV	350482	.	A	G	670.588	snp	42	0.52381	HET	2	2	ANN=G|missense_variant|MODERATE|ALF1|YNL148C|transcript|YNL148C|protein_coding|1/1|c.190T>C|p.Ser64Pro|190/765|190/765|64/254||	AAGTTGGCATCTTCATCCTCATTTGaATAGGCACCCCCCTTTTTAGTACTA
SJ162	AND2221	BY/BY	tsa1∆/∆	C25	XIV	697654	.	A	G	922.615	snp	60	0.5	HET	2	2	ANN=G|missense_variant|MODERATE|ZRG17|YNR039C|transcript|YNR039C|protein_coding|1/1|c.1778T>C|p.Ile593Thr|1778/1818|1778/1818|593/605||	GTCTATTGTAGTTTCACACGTTGGAaTGCTCGTTTGAATGCACTTGTCAAT
SJ162	AND2221	BY/BY	tsa1∆/∆	C25	XV	940758	.	A	G	815.171	snp	49	0.55102	HET	2	2	ANN=G|synonymous_variant|LOW|MIP1|YOR330C|transcript|YOR330C|protein_coding|1/1|c.2628T>C|p.Ile876Ile|2628/3765|2628/3765|876/1254||	TTGCCTCAAGGTTATATTTCTTAATaATATATTCCATGGAGCAACAAAGAA
SJ162	AND2221	BY/BY	tsa1∆/∆	C25	XV	981116	.	GC	TT	755.199	mnp	54	0.462963	HET	2	2		AATGAAACTATGATCAAAAAACTGTgCTACTACAGCGGTGTTGTTATCCGA
SJ162	AND2221	BY/BY	tsa1∆/∆	C25	XVI	196745	.	C	A	811.411	snp	51	0.529412	HET	2	2	ANN=A|synonymous_variant|LOW|MRN1|YPL184C|transcript|YPL184C|protein_coding|1/1|c.1044G>T|p.Val348Val|1044/1839|1044/1839|348/612||	GATTTCTAATTGGCAGATTCGTAACcACTTTTATAGCATTTAAAATAGACG
SJ162	AND2221	BY/BY	tsa1∆/∆	C25	XVI	657525	.	T	A	639.033	snp	46	0.456522	HET	2	2		AAAAATATCTGCCAATGGAGGTAACtTCAATGTTTCTCAATAGAATGATGA
SJ162	AND2221	BY/BY	tsa1∆/∆	C25	XVI	715674	.	C	T	832.798	snp	56	0.464286	HET	2	2	ANN=T|synonymous_variant|LOW|YPR089W|YPR089W|transcript|YPR089W|protein_coding|1/1|c.2400C>T|p.His800His|2400/2667|2400/2667|800/888||	TCCAAGACGATGTTTATGAAATTCAcGATGTCAACTTCAAACAAAGACAAA
SJ162	AND2221	BY/BY	tsa1∆/∆	C25	XVI	723214	.	C	A	1005.08	snp	60	0.533333	HET	2	2	ANN=A|stop_gained|HIGH|SYT1|YPR095C|transcript|YPR095C|protein_coding|1/1|c.1504G>T|p.Glu502*|1504/3681|1504/3681|502/1226||	ATATCTAAAGGGTCATTTTTAAATTcGAAGCAATTCGTTAATAGGTAGTTT
SJ162	AND2221	BY/BY	tsa1∆/∆	C25	XVI	886502	.	C	A	616.378	snp	51	0.431373	HET	2	2		TATTTTCATGTACACAAGAAATCTAcATTAGCACGTTAATCAATTGACTAG
SJ162	AND2221	BY/BY	tsa1∆/∆	C25	XVI	920989	.	C	G	810.193	snp	53	0.509434	HET	2	2		TTTGCTTATGCGCGATGCACTCCGCcGAACATCACCGCAAAAGCACCGTAG
SJ163	AND2221	BY/BY	tsa1∆/∆	D25	IV	809905	.	G	T	631.077	snp	37	0.567568	HET	2	2	ANN=T|missense_variant|MODERATE|SUP35|YDR172W|transcript|YDR172W|protein_coding|1/1|c.1582G>T|p.Ala528Ser|1582/2058|1582/2058|528/685||	CACCCTACTGATGCCTAACAAAACCgCTGTGGAAATTCAAAATATTTACAA
SJ163	AND2221	BY/BY	tsa1∆/∆	D25	IX	81284	.	T	C	755.724	snp	52	0.461538	HET	2	2	ANN=C|synonymous_variant|LOW|SSL2|YIL143C|transcript|YIL143C|protein_coding|1/1|c.1758A>G|p.Thr586Thr|1758/2532|1758/2532|586/843||	TTAAGAATTGGCATGCCTGAAACTTtGTTGGATTCATGATATACAGTAGCA
SJ163	AND2221	BY/BY	tsa1∆/∆	D25	VII	500546	.	C	G	902.439	snp	51	0.568627	HET	2	2	ANN=G|missense_variant|MODERATE|CUL3|YGR003W|transcript|YGR003W|protein_coding|1/1|c.415C>G|p.Leu139Val|415/2235|415/2235|139/744||	GGAGGTATACGACATGTGCCTCGATcTTTTCCGAATCGAAATATTGCAAAA
SJ163	AND2221	BY/BY	tsa1∆/∆	D25	X	266985	.	A	G	788.326	snp	47	0.510638	HET	2	2	ANN=G|missense_variant|MODERATE|SIP4|YJL089W|transcript|YJL089W|protein_coding|1/1|c.1060A>G|p.Asn354Asp|1060/2490|1060/2490|354/829||	TTTAATTCCTATATCAGGCAACAATaATAATAATAAATCTAATGAAGAGGA
SJ163	AND2221	BY/BY	tsa1∆/∆	D25	X	281846	.	C	T	771.229	snp	52	0.519231	HET	2	2	ANN=T|missense_variant|MODERATE|IML2|YJL082W|transcript|YJL082W|protein_coding|1/1|c.662C>T|p.Ser221Phe|662/2196|662/2196|221/731||	TACAAATTGTCTTCCGAGGACAAGTcCAATCCACTCCTATTGGAATTTGCT
SJ163	AND2221	BY/BY	tsa1∆/∆	D25	XI	327742	.	A	G	732.051	snp	58	0.431034	HET	2	2		GATTGTAGATTTTTTTTTTTTGAGGaGTCAAAGTCAGAAGAGAACAGACAA
SJ163	AND2221	BY/BY	tsa1∆/∆	D25	XI	528570	.	A	G	537.161	snp	40	0.475	HET	2	2	ANN=G|missense_variant|MODERATE|TRK2|YKR050W|transcript|YKR050W|protein_coding|1/1|c.756A>G|p.Ile252Met|756/2670|756/2670|252/889||	ACCCAAGAGACATTTACAAATCGATaATGATGCTACAAAAACAACAAGAGA
SJ163	AND2221	BY/BY	tsa1∆/∆	D25	XII	52786	.	G	T	576.664	snp	37	0.513514	HET	2	2		ATAATAAACCTTAAGCATTACGCGTgTATTAATATAATAAATAGTTATAAA
SJ163	AND2221	BY/BY	tsa1∆/∆	D25	XII	304666	.	C	T	800.324	snp	42	0.595238	HET	2	2	ANN=T|synonymous_variant|LOW|SMC4|YLR086W|transcript|YLR086W|protein_coding|1/1|c.2424C>T|p.Val808Val|2424/4257|2424/4257|808/1418||	ATGGGAAGAAAAGATTTAGAGTTGTcACTGTGGATGGGAAATTAATTGATA
SJ163	AND2221	BY/BY	tsa1∆/∆	D25	XIII	257578	.	G	A	362.86	snp	36	0.416667	HET	2	2	ANN=A|missense_variant|MODERATE|GIS4|YML006C|transcript|YML006C|protein_coding|1/1|c.839C>T|p.Ala280Val|839/2325|839/2325|280/774||	ATATGTGGATGATACGTCTTCGCCAgCAAAACTATCTATTGACATTATCTC
SJ163	AND2221	BY/BY	tsa1∆/∆	D25	XIII	300923	.	A	T	621.454	snp	42	0.5	HET	2	2	ANN=T|missense_variant|MODERATE|ERG5|YMR015C|transcript|YMR015C|protein_coding|1/1|c.1563T>A|p.Asp521Glu|1563/1617|1563/1617|521/538||	CTCTCTTTTTGAAAGTCAGTAACAAaTCATCTTTTGGGAAAATTGTAGCGA
SJ163	AND2221	BY/BY	tsa1∆/∆	D25	XIII	306968	.	C	T	762.945	snp	45	0.533333	HET	2	2		AAAAGCCATTGTTGAAGTACGGAATcATCTCTTCATTTTTTCAGCGCTTGT
SJ163	AND2221	BY/BY	tsa1∆/∆	D25	XIII	895994	.	CT	C	530.63	del	40	0.475	HET	2	2	ANN=C|frameshift_variant|HIGH|YMR310C|YMR310C|transcript|YMR310C|protein_coding|1/1|c.675delA|p.Glu226fs|675/954|675/954|225/317||_LOF=(YMR310C|YMR310C|1|1.00)	ACATATACTGATTGTGTATAACCCTcTTTTAAAGGCCCCTTCATAAACAAG
SJ163	AND2221	BY/BY	tsa1∆/∆	D25	XIV	383202	.	C	T	761.429	snp	49	0.55102	HET	2	2	ANN=T|missense_variant|MODERATE|TEP1|YNL128W|transcript|YNL128W|protein_coding|1/1|c.844C>T|p.Arg282Cys|844/1305|844/1305|282/434||	CAGGCTTGCTAAAATGACGTTCCTCcGCCCATCAAGCTTAATCACTTCCGA
SJ163	AND2221	BY/BY	tsa1∆/∆	D25	XIV	633126	.	C	A	619.319	snp	42	0.5	HET	2	2	ANN=A|missense_variant|MODERATE|ATO2|YNR002C|transcript|YNR002C|protein_coding|1/1|c.731G>T|p.Gly244Val|731/849|731/849|244/282||	CCAGGCAATGAAGGCTACTATCACAcCAAGGACCCCACCAGCTCTAGTGAC
SJ163	AND2221	BY/BY	tsa1∆/∆	D25	XIV	640946	.	C	T	564.039	snp	44	0.431818	HET	2	2	ANN=T|missense_variant|MODERATE|LRO1|YNR008W|transcript|YNR008W|protein_coding|1/1|c.551C>T|p.Thr184Met|551/1986|551/1986|184/661||	GTAATGGTTCCTGGTGTCATTTCTAcGGGAATTGAAAGCTGGGGAGTTATT
SJ163	AND2221	BY/BY	tsa1∆/∆	D25	XIV	731289	.	C	T	752.829	snp	47	0.510638	HET	2	2		AGGACTTTCGATAATCTCCTAATTAcACTAGCTAGTTTTTACTTGTTATGG
SJ163	AND2221	BY/BY	tsa1∆/∆	D25	XV	585328	.	G	A	631.369	snp	41	0.487805	HET	2	2	ANN=A|missense_variant|MODERATE|RUP1|YOR138C|transcript|YOR138C|protein_coding|1/1|c.997C>T|p.His333Tyr|997/2016|997/2016|333/671||	GAATCGTACTCTTCAGGAAGAAAATgAAACAAGGACAAAAACGTCTCCATT
SJ163	AND2221	BY/BY	tsa1∆/∆	D25	XVI	157194	.	C	T	942.93	snp	62	0.483871	HET	2	2	ANN=T|missense_variant|MODERATE|IPL1|YPL209C|transcript|YPL209C|protein_coding|1/1|c.400G>A|p.Val134Ile|400/1104|400/1104|134/367||	TTTATTATTTCTTCCTTCTCCATTAcTTTCAGTGCGCAAATATATCCTGTA
SJ163	AND2221	BY/BY	tsa1∆/∆	D25	XVI	480897	.	G	A	682.876	snp	43	0.534884	HET	2	2	ANN=A|synonymous_variant|LOW|MET31|YPL038W|transcript|YPL038W|protein_coding|1/1|c.363G>A|p.Leu121Leu|363/534|363/534|121/177||	ATGAAAAGGTACACTCACTCGTGCTgCCGCATATTTGCTCAAACTGTGGCA
SJ163	AND2221	BY/BY	tsa1∆/∆	D25	XVI	822725	.	G	A	874.909	snp	47	0.595745	HET	2	2	ANN=A|missense_variant|MODERATE|ASN1|YPR145W|transcript|YPR145W|protein_coding|1/1|c.106G>A|p.Gly36Ser|106/1719|106/1719|36/572||	CAGACACCGTGGTCCAGATTGGTCCgGTAATGCTATCAAGAACTCCACTAT
SJ164	AND2221	BY/BY	tsa1∆/∆	E25	II	18955	.	T	G	614.269	snp	52	0.423077	HET	2	2	ANN=G|missense_variant|MODERATE|SEA4|YBL104C|transcript|YBL104C|protein_coding|1/1|c.2339A>C|p.Glu780Ala|2339/3117|2339/3117|780/1038||	AATTAAACCTTCTAATTCGCCGTTTtCAATAACTGTAGATGAAGTTCTATC
SJ164	AND2221	BY/BY	tsa1∆/∆	E25	II	92638	.	T	G	910.764	snp	60	0.483333	HET	2	2	ANN=G|missense_variant|MODERATE|PRS4|YBL068W|transcript|YBL068W|protein_coding|1/1|c.225T>G|p.Ile75Met|225/981|225/981|75/326||	AAACTGGAATAGGTGAACAAGAAATtAATGATTTCTTGATGGAATTATTAA
SJ164	AND2221	BY/BY	tsa1∆/∆	E25	II	216638	.	A	G	443.09	snp	31	0.483871	HET	2	2	ANN=G|synonymous_variant|LOW|LDB7|YBL006C|transcript|YBL006C|protein_coding|1/1|c.492T>C|p.Phe164Phe|492/543|492/543|164/180||	GTTGAGACCGCCTATGGGAACCTATaAATCGTGATTGACACCGTTTGCATA
SJ164	AND2221	BY/BY	tsa1∆/∆	E25	II	219546	.	C	G	834.619	snp	46	0.565217	HET	2	2	ANN=G|missense_variant|MODERATE|PDR3|YBL005W|transcript|YBL005W|protein_coding|1/1|c.2077C>G|p.Gln693Glu|2077/2931|2077/2931|693/976||	GTTTCAAGAATGGAGGGAAATTAATcAATTCTTAATACAGGTTGATACTGA
SJ164	AND2221	BY/BY	tsa1∆/∆	E25	II	570247	.	C	A	661.921	snp	45	0.511111	HET	2	2	ANN=A|missense_variant|MODERATE|TYR1|YBR166C|transcript|YBR166C|protein_coding|1/1|c.954G>T|p.Lys318Asn|954/1359|954/1359|318/452||	ATGATAAATGTGAATTCGGCACTGGcTTGCAATTGTTGCTGTTACCAATGC
SJ164	AND2221	BY/BY	tsa1∆/∆	E25	II	785481	.	C	T	1013.11	snp	57	0.561404	HET	2	2		TTGTAGAGAATTCCTGCATATGTAAcTTTCTCATTCCGACGGGATAAGTTC
SJ164	AND2221	BY/BY	tsa1∆/∆	E25	III	132102	.	T	C	814.301	snp	54	0.5	HET	2	2		AAAAACATTTAATTGCGAAGTAACAtAATGTTATTAATAGTGTACGACTGA
SJ164	AND2221	BY/BY	tsa1∆/∆	E25	IV	432750	.	G	A	510.311	snp	32	0.5625	HET	2	2	ANN=A|missense_variant|MODERATE|GRX6|YDL010W|transcript|YDL010W|protein_coding|1/1|c.421G>A|p.Gly141Ser|421/696|421/696|141/231||	TAAAAGCACCTGTTCATATAGCAAGgGCATGAAGGAACTGCTTGAAAATGA
SJ164	AND2221	BY/BY	tsa1∆/∆	E25	IV	435737	.	C	A	515.938	snp	39	0.435897	HET	2	2		AAAGATAACCTGAGGAAAAACATAGcGCGTCTACGGATGTGTAATACTCGC
SJ164	AND2221	BY/BY	tsa1∆/∆	E25	IV	548307	.	G	A	770.586	snp	46	0.586957	HET	2	2	ANN=A|missense_variant|MODERATE|RPC11|YDR045C|transcript|YDR045C|protein_coding|1/1|c.4C>T|p.Leu2Phe|4/333|4/333|2/110||	TTGTTACACGAAGGACAAAACGAAAgCATCCTAAATTATGTATTTTACGTT
SJ164	AND2221	BY/BY	tsa1∆/∆	E25	IV	556417	.	G	A	476.302	snp	35	0.457143	HET	2	2	ANN=A|missense_variant|MODERATE|TPI1|YDR050C|transcript|YDR050C|protein_coding|1/1|c.56C>T|p.Ser19Phe|56/747|56/747|19/248||	CAATCTTTCAACAATTTCCTTAATGgATTGTTTGGAACCGTTTAATTTAAA
SJ164	AND2221	BY/BY	tsa1∆/∆	E25	IX	170957	.	C	T	736.156	snp	47	0.489362	HET	2	2	ANN=T|synonymous_variant|LOW|SHQ1|YIL104C|transcript|YIL104C|protein_coding|1/1|c.549G>A|p.Ser183Ser|549/1524|549/1524|183/507||	CATTGATATCGTTCCCGTTGCTTGTcGACACTGATATAACTGTATCATATA
SJ164	AND2221	BY/BY	tsa1∆/∆	E25	IX	192881	.	G	T	782.047	snp	52	0.5	HET	2	2	ANN=T|missense_variant|MODERATE|UTP25|YIL091C|transcript|YIL091C|protein_coding|1/1|c.315C>A|p.Asn105Lys|315/2166|315/2166|105/721||	CCTCCCCAACTTCGGCAGGAGCTTTgTTACTCTCGTCAGCCTCTCGCCTTC
SJ164	AND2221	BY/BY	tsa1∆/∆	E25	IX	193638	.	G	T	733.126	snp	50	0.48	HET	2	2	ANN=T|missense_variant|MODERATE|ICE2|YIL090W|transcript|YIL090W|protein_coding|1/1|c.44G>T|p.Cys15Phe|44/1476|44/1476|15/491||	AGCTTCATGCAGAGTGGACGAATCTgCGCAGCATGTTTCTATCTGTTATTC
SJ164	AND2221	BY/BY	tsa1∆/∆	E25	IX	223195	.	C	G	755.38	snp	43	0.55814	HET	2	2	ANN=G|missense_variant|MODERATE|SPO22|YIL073C|transcript|YIL073C|protein_coding|2/2|c.2668G>C|p.Asp890His|2668/2926|2668/2926|890/974||WARNING_TRANSCRIPT_MULTIPLE_STOP_CODONS	GACTTGATTGATTTATATTTAGGATcTTAAGAACCCTATCCAATATGCGTA
SJ164	AND2221	BY/BY	tsa1∆/∆	E25	V	548481	.	G	A	799.579	snp	58	0.431034	HET	2	2	ANN=A|missense_variant|MODERATE|DMC1|YER179W|transcript|YER179W|protein_coding|1/2|c.61G>A|p.Glu21Lys|61/1005|61/1005|21/334||	AGCAAAAAATATTCTTAGTGTAGATgAATTACAGAACTATGGTATTAATGC
SJ164	AND2221	BY/BY	tsa1∆/∆	E25	VII	39223	.	C	T	574.668	snp	42	0.452381	HET	2	2	ANN=T|synonymous_variant|LOW|GUS1|YGL245W|transcript|YGL245W|protein_coding|1/1|c.201C>T|p.Phe67Phe|201/2127|201/2127|67/708||	TAACTAGCAAATTCGCCGCCATCTTcGATAATGGTGATAAAGAGCAAGTTG
SJ164	AND2221	BY/BY	tsa1∆/∆	E25	VII	144534	.	G	T	542.407	snp	35	0.542857	HET	2	2		GCTATCCTTTCGATTATACCGCTATgAATGTAGTGATATGGTGCGGTATTG
SJ164	AND2221	BY/BY	tsa1∆/∆	E25	VII	178582	.	C	T	961.972	snp	63	0.47619	HET	2	2	ANN=T|stop_gained|HIGH|XRN1|YGL173C|transcript|YGL173C|protein_coding|1/1|c.1532G>A|p.Trp511*|1532/4587|1532/4587|511/1528||	CTTGTCGTGATAATACTCATGCTTCcAACGTTCAAACCTTTCATTATAAAT
SJ164	AND2221	BY/BY	tsa1∆/∆	E25	VII	408317	.	G	T	782.164	snp	48	0.520833	HET	2	2	ANN=T|missense_variant|MODERATE|TIF4632|YGL049C|transcript|YGL049C|protein_coding|1/1|c.1288C>A|p.Gln430Lys|1288/2745|1288/2745|430/914||	CTGAATTTTAGTTTATCTTTGAATTgCAGTAAGAAGGTAGGGCCATAAGTG
SJ164	AND2221	BY/BY	tsa1∆/∆	E25	VII	953162	.	C	A	829.782	snp	51	0.509804	HET	2	2	ANN=A|missense_variant|MODERATE|PHB2|YGR231C|transcript|YGR231C|protein_coding|1/1|c.319G>T|p.Val107Phe|319/933|319/933|107/310||	TCTTTGGTACCTGTTAAAGAAGCAAcATTACGAGGTTTTGCTCTCACATCA
SJ164	AND2221	BY/BY	tsa1∆/∆	E25	VIII	20899	.	A	T	580.797	snp	38	0.552632	HET	2	2	ANN=T|missense_variant|MODERATE|ARN1|YHL040C|transcript|YHL040C|protein_coding|1/1|c.73T>A|p.Leu25Met|73/1884|73/1884|25/627||	GAATCGTTATGAGTCTCAGGATTCAaCTCGTGTTCCATTCCCATGAAGACA
SJ164	AND2221	BY/BY	tsa1∆/∆	E25	VIII	317399	.	C	T	814.223	snp	54	0.5	HET	2	2	ANN=T|synonymous_variant|LOW|KIC1|YHR102W|transcript|YHR102W|protein_coding|1/1|c.828C>T|p.Ile276Ile|828/3243|828/3243|276/1080||	ACGATCTTTTAAAATCAAAATTTATcAGGGCCCACAAGGCGACGCCAACGT
SJ164	AND2221	BY/BY	tsa1∆/∆	E25	VIII	328119	.	T	C	716.531	snp	41	0.560976	HET	2	2		TATCTTGCTGCACCTTTCAAGACTTtGATCTACTCAAAACAAACAATGGTG
SJ164	AND2221	BY/BY	tsa1∆/∆	E25	X	116072	.	C	T	896.705	snp	58	0.482759	HET	2	2		CTTACCAAATTAACAAGAGGATCATcTTTCCCATATGATAATAGACACCGG
SJ164	AND2221	BY/BY	tsa1∆/∆	E25	X	168848	.	T	C	1107.29	snp	69	0.521739	HET	2	2	ANN=C|missense_variant|MODERATE|URA2|YJL130C|transcript|YJL130C|protein_coding|1/1|c.3520A>G|p.Lys1174Glu|3520/6645|3520/6645|1174/2214||	ATCTCCTTTGCGTTTTCAATATATTtAGTGATAACAACAGGATAATCACGT
SJ164	AND2221	BY/BY	tsa1∆/∆	E25	X	364279	.	A	G	498.276	snp	42	0.47619	HET	2	2	ANN=G|missense_variant|MODERATE|MHP1|YJL042W|transcript|YJL042W|protein_coding|1/1|c.3031A>G|p.Lys1011Glu|3031/4197|3031/4197|1011/1398||	TAAAGCTCTAGCAGAGGCGGTGAGGaAAAGTTCATCTTTGATGACTTTGGA
SJ164	AND2221	BY/BY	tsa1∆/∆	E25	X	726194	.	G	A	823.843	snp	47	0.574468	HET	2	2	ANN=A|synonymous_variant|LOW|YJR154W|YJR154W|transcript|YJR154W|protein_coding|1/1|c.411G>A|p.Ala137Ala|411/1041|411/1041|137/346||	TGAATGAAGAAAACTACTTTGCGGCgGGAAAGGTGATTAATAAATGCACTA
SJ164	AND2221	BY/BY	tsa1∆/∆	E25	XI	213363	.	T	A	626.223	snp	39	0.538462	HET	2	2		GGGTGAGGAAACTTTTCTACCGAATtGCTTCCACATCTATCAAAGCATGAT
SJ164	AND2221	BY/BY	tsa1∆/∆	E25	XI	443513	.	C	T	693.587	snp	44	0.522727	HET	2	2	ANN=T|synonymous_variant|LOW|PAP1|YKR002W|transcript|YKR002W|protein_coding|1/1|c.282C>T|p.Val94Val|282/1707|282/1707|94/568||	CGTATGGGTCCTATAGACTAGGAGTcCATGGGCCTGGTAGTGATATCGATA
SJ164	AND2221	BY/BY	tsa1∆/∆	E25	XII	253248	.	C	T	530.855	snp	31	0.580645	HET	2	2		TCTGGAAGCCCTACGTACAGAGTGAcAATATATTAGGGCATCCATAAAAAT
SJ164	AND2221	BY/BY	tsa1∆/∆	E25	XII	283661	.	A	C	437.618	snp	33	0.424242	HET	2	2		TGATTTAAATTCTAGTTTATTAAACaGTAAATATATTTATACATTATTGTA
SJ164	AND2221	BY/BY	tsa1∆/∆	E25	XIII	769069	.	T	G	876.177	snp	54	0.518519	HET	2	2		AAAGTGGAACGAGAAACCATAATATtATTATGAAGAATCATCGATCCTTTT
SJ164	AND2221	BY/BY	tsa1∆/∆	E25	XIII	818558	.	C	A	596.587	snp	42	0.5	HET	2	2	ANN=A|synonymous_variant|LOW|BUL1|YMR275C|transcript|YMR275C|protein_coding|1/1|c.24G>T|p.Ser8Ser|24/2931|24/2931|8/976||	AAGGCTTCCTCTTCGGTGGAAACCCcGAATCGTTCAAATCTTTGGCCATTT
SJ164	AND2221	BY/BY	tsa1∆/∆	E25	XV	726192	.	C	T	701.618	snp	46	0.521739	HET	2	2	ANN=T|missense_variant|MODERATE|GEP3|YOR205C|transcript|YOR205C|protein_coding|1/1|c.1043G>A|p.Gly348Glu|1043/1671|1043/1671|348/556||	AATCCCTCCCACGGTATAACAGCCTcCCTGTGATGTGCCCTTCATAGACTC
SJ164	AND2221	BY/BY	tsa1∆/∆	E25	XV	840895	.	C	T	742.704	snp	53	0.471698	HET	2	2	ANN=T|missense_variant|MODERATE|RIM20|YOR275C|transcript|YOR275C|protein_coding|1/1|c.175G>A|p.Gly59Ser|175/1986|175/1986|59/661||	TAGTATTCCTTCAGTGCAGAAAGACcGTCGATTGAGATATCGGGTGCAATC
SJ164	AND2221	BY/BY	tsa1∆/∆	E25	XVI	180717	.	C	T	701.975	snp	51	0.45098	HET	2	2	ANN=T|missense_variant|MODERATE|DDC1|YPL194W|transcript|YPL194W|protein_coding|1/1|c.1441C>T|p.Arg481Trp|1441/1839|1441/1839|481/612||	GAATTACGAACAAGATAAGCGGTTCcGGCAGGCTAGTTCAGTTCATATGAA
SJ164	AND2221	BY/BY	tsa1∆/∆	E25	XVI	249620	.	C	T	720.059	snp	45	0.511111	HET	2	2	ANN=T|synonymous_variant|LOW|CDC60|YPL160W|transcript|YPL160W|protein_coding|1/1|c.2631C>T|p.Phe877Phe|2631/3273|2631/3273|877/1090||	TGCTGGCTCCAATTGCGCCTCATTTcGCTGAGTATATTTACCGTGAAGTTC
SJ164	AND2221	BY/BY	tsa1∆/∆	E25	XVI	349599	.	G	T	428.29	snp	37	0.405405	HET	2	2	ANN=T|missense_variant|MODERATE|YPL107W|YPL107W|transcript|YPL107W|protein_coding|1/1|c.481G>T|p.Asp161Tyr|481/747|481/747|161/248||	TAGCAAAAAAGCAGAACAACCTCATgATTTATCTGCTATCAGAAGTTTGTT
SJ164	AND2221	BY/BY	tsa1∆/∆	E25	XVI	593736	.	A	C	491.032	snp	33	0.515152	HET	2	2	ANN=C|missense_variant|MODERATE|DSS4|YPR017C|transcript|YPR017C|protein_coding|1/1|c.182T>G|p.Phe61Cys|182/432|182/432|61/143||	TTCTCTAGATACACCAACATTATCAaAGTCCCAAACATCAGGGACGACCAA
SJ165	AND2221	BY/BY	tsa1∆/∆	G25	II	251256	.	C	T	584.417	snp	42	0.47619	HET	2	2		GTGATTTGATAATCAAATTCAACGAcGGTTGCACCGTTGTTCTTTCTGCCG
SJ165	AND2221	BY/BY	tsa1∆/∆	G25	IV	206099	.	T	C	610.905	snp	43	0.488372	HET	2	2	ANN=C|missense_variant|MODERATE|RPO21|YDL140C|transcript|YDL140C|protein_coding|1/1|c.4463A>G|p.Asp1488Gly|4463/5202|4463/5202|1488/1733||	AACCAGAGGTGAAAACATTAGCTCAtCTTTAACGTCAAGATCTGCATTGAC
SJ165	AND2221	BY/BY	tsa1∆/∆	G25	IV	261451	.	C	T	549.235	snp	42	0.428571	HET	2	2	ANN=T|missense_variant|MODERATE|TRM3|YDL112W|transcript|YDL112W|protein_coding|1/1|c.2537C>T|p.Pro846Leu|2537/4311|2537/4311|846/1436||	ATGCTAATTAAGGGATTATTTCATCcTGTGATCCTGTACTTTGGATCAAAT
SJ165	AND2221	BY/BY	tsa1∆/∆	G25	IV	735292	.	G	C	625.413	snp	47	0.446809	HET	2	2	ANN=C|stop_gained|HIGH|DOP1|YDR141C|transcript|YDR141C|protein_coding|1/1|c.4706C>G|p.Ser1569*|4706/5097|4706/5097|1569/1698||	CAATATTGTTTGTGGATCGACTTCTgACTGTATTTGAAGTGATTCATAAAA
SJ165	AND2221	BY/BY	tsa1∆/∆	G25	V	487187	.	G	A	425.191	snp	33	0.424242	HET	2	2	ANN=A|synonymous_variant|LOW|COG3|YER157W|transcript|YER157W|protein_coding|1/1|c.2400G>A|p.Thr800Thr|2400/2406|2400/2406|800/801||	GAAATGGTGATATTGATACCATAACgAAATAAACTTATGTGTAATTTCAAC
SJ165	AND2221	BY/BY	tsa1∆/∆	G25	VII	887613	.	G	C	378.62	snp	28	0.464286	HET	2	2	ANN=C|missense_variant|MODERATE|XKS1|YGR194C|transcript|YGR194C|protein_coding|1/1|c.263C>G|p.Ser88Trp|263/1803|263/1803|88/600||	TGGAAATTTAGCCTCGCGATATTTCgAGAGAACCAGATCTAGAGCCTCTAA
SJ165	AND2221	BY/BY	tsa1∆/∆	G25	X	630476	.	G	A	554.676	snp	42	0.452381	HET	2	2	ANN=A|synonymous_variant|LOW|CPA2|YJR109C|transcript|YJR109C|protein_coding|1/1|c.2466C>T|p.Asp822Asp|2466/3357|2466/3357|822/1118||	TGTCTTTTAGGGCAATCTTCACATCgTCAGAAAGATGTTGTGGCGGTAAGA
SJ165	AND2221	BY/BY	tsa1∆/∆	G25	XII	89102	.	G	C	874.922	snp	54	0.537037	HET	2	2	ANN=C|synonymous_variant|LOW|HSP104|YLL026W|transcript|YLL026W|protein_coding|1/1|c.480G>C|p.Thr160Thr|480/2727|480/2727|160/908||	GAATTGACTCTCGTGGCGCTGATACgAACACACCTTTGGAATATTTATCAA
SJ165	AND2221	BY/BY	tsa1∆/∆	G25	XII	320947	.	G	C	587.697	snp	43	0.465116	HET	2	2	ANN=C|missense_variant|MODERATE|XDJ1|YLR090W|transcript|YLR090W|protein_coding|1/1|c.247G>C|p.Ala83Pro|247/1380|247/1380|83/459||	CTTGTATGGTGATGATAATGGTGCCgCTAGCAGCGGTGGCGCTAATGGCTT
SJ165	AND2221	BY/BY	tsa1∆/∆	G25	XIII	576228	.	A	T	685.699	snp	44	0.522727	HET	2	2	ANN=T|missense_variant|MODERATE|YMR160W|YMR160W|transcript|YMR160W|protein_coding|1/1|c.1163A>T|p.Tyr388Phe|1163/2451|1163/2451|388/816||	AGCACTGACTTTACTAGCAATAGTTaTAATAACTTGGGTTCCAATTCCAGT
SJ165	AND2221	BY/BY	tsa1∆/∆	G25	XIV	199023	.	T	C	661.826	snp	42	0.52381	HET	2	2	ANN=C|missense_variant|MODERATE|NAR1|YNL240C|transcript|YNL240C|protein_coding|1/1|c.955A>G|p.Ser319Gly|955/1476|955/1476|319/491||	CTACCCTCCAGAACTATCATCTGACtTCCTGGGTGTAGTCGTTGGACAGCC
SJ165	AND2221	BY/BY	tsa1∆/∆	G25	XV	679662	.	T	G	554.289	snp	41	0.463415	HET	2	2	ANN=G|missense_variant|MODERATE|SER1|YOR184W|transcript|YOR184W|protein_coding|1/1|c.306T>G|p.Ile102Met|306/1188|306/1188|102/395||	CATATGTGGGTAAGCATGGGAAGATtGCACCTGCCGGTTATTTAGTCACCG
SJ165	AND2221	BY/BY	tsa1∆/∆	G25	XV	742984	.	A	G	952.906	snp	53	0.584906	HET	2	2	ANN=G|synonymous_variant|LOW|STE4|YOR212W|transcript|YOR212W|protein_coding|1/1|c.75A>G|p.Leu25Leu|75/1272|75/1272|25/423||	AACAGTATATACAACCACAAAGTCTaCAGGATATCTCTGCAGTGGAGGATG
SJ165	AND2221	BY/BY	tsa1∆/∆	G25	XV	996613	.	C	T	669.268	snp	49	0.469388	HET	2	2		CAAGTAAAAAATTAGTCAAACCTCTcCCTTTTATACTTGAATGAATGAAAT
SJ166	AND2221	BY/BY	tsa1∆/∆	L25	I	167436	.	G	A	845.805	snp	66	0.439394	HET	3	2	ANN=A|missense_variant|MODERATE|BUD14|YAR014C|transcript|YAR014C|protein_coding|1/1|c.1436C>T|p.Pro479Leu|1436/2130|1436/2130|479/709||	TCTGTCTTTACTCGATGATGTCTTAgGCTCACTTTCGTTTTTGTTGTCTTG
SJ166	AND2221	BY/BY	tsa1∆/∆	L25	II	109174	.	A	T	594.062	snp	42	0.5	HET	2	2	ANN=T|missense_variant|MODERATE|YEL1|YBL060W|transcript|YBL060W|protein_coding|1/1|c.1243A>T|p.Arg415Trp|1243/2064|1243/2064|415/687||	TACACTTATTGAGCACACATCTAGAaGGACTTCTTTATCGTATTTGAATAA
SJ166	AND2221	BY/BY	tsa1∆/∆	L25	II	272459	.	A	G	535.454	snp	37	0.486486	HET	2	2	ANN=G|synonymous_variant|LOW|KAP104|YBR017C|transcript|YBR017C|protein_coding|1/1|c.1245T>C|p.Pro415Pro|1245/2757|1245/2757|415/918||	GGAACGCTATATCCATCACTTGATGaGGTAAAATATTCGTCATTACATCTA
SJ166	AND2221	BY/BY	tsa1∆/∆	L25	III	231837	.	C	T	916.803	snp	58	0.517241	HET	2	2	ANN=T|missense_variant|MODERATE|RAD18|YCR066W|transcript|YCR066W|protein_coding|1/1|c.338C>T|p.Pro113Leu|338/1464|338/1464|113/487||	CCTGTCCCTGAGAATGAGGAAGTACcAGGTCCTGAAAATTCTTCATGGATA
SJ166	AND2221	BY/BY	tsa1∆/∆	L25	IV	88212	.	G	A	852.353	snp	50	0.56	HET	2	2		ATATAATTGATAACAAGAGAATCGCgGGCCGTTGCTACAGGATATTCTGCA
SJ166	AND2221	BY/BY	tsa1∆/∆	L25	IV	242325	.	C	A	620.654	snp	52	0.403846	HET	2	2		ATTTAAAAAACAGAAACATTTTTTGcTTTAAAAGCACGCCATAGTATTGCT
SJ166	AND2221	BY/BY	tsa1∆/∆	L25	IV	386956	.	G	T	676.988	snp	50	0.46	HET	2	2		CAACTGGCCGTAAAATTTTTTCTTCgATCGGGTGGCAAATGGAACAGAAGA
SJ166	AND2221	BY/BY	tsa1∆/∆	L25	IV	474811	.	C	A	980.571	snp	53	0.584906	HET	2	2	ANN=A|missense_variant|MODERATE|RAD61|YDR014W|transcript|YDR014W|protein_coding|1/1|c.766C>A|p.His256Asn|766/1944|766/1944|256/647||	AAAAGAAGGATTAACTTCAACAAATcACTACAACGAATTAAAAAATATGGG
SJ166	AND2221	BY/BY	tsa1∆/∆	L25	IV	1292386	.	T	C	1101.1	snp	67	0.537313	HET	2	2	ANN=C|missense_variant|MODERATE|STE14|YDR410C|transcript|YDR410C|protein_coding|1/1|c.706A>G|p.Ile236Val|706/720|706/720|236/239||	AATCATTACTATTATATAAAAGGTAtTCCGACACCAACCTTATTCTTGTAT
SJ166	AND2221	BY/BY	tsa1∆/∆	L25	IX	333644	.	T	C	1005.5	snp	71	0.450704	HET	2	2		GCGTTTCGTCTCCTCTTCCTTTCTCtACTGCAGATTTTCTTGCTGGTTGTT
SJ166	AND2221	BY/BY	tsa1∆/∆	L25	IX	407640	.	C	T	834.807	snp	74	0.418919	HET	2	2	ANN=T|start_lost|HIGH|DAL1|YIR027C|transcript|YIR027C|protein_coding|1/1|c.3G>A|p.Met1?|3/1383|3/1383|1/460||_LOF=(DAL1|YIR027C|1|1.00)	GGTCGGAAGTGATGGCATTGATAGGcATCTTTGTTCTTCGCAGTATTTCAC
SJ166	AND2221	BY/BY	tsa1∆/∆	L25	V	187349	.	G	A	1119.2	snp	62	0.564516	HET	2	2		CGGAGATAAAGTGATAGTAATCGGGgATGCGGCGACAGAGATTGAAGTTAA
SJ166	AND2221	BY/BY	tsa1∆/∆	L25	V	454991	.	G	A	715.008	snp	43	0.534884	HET	2	2		GCTTTGTCGCTCCAATGGTTGGATTgTATGTGTGAGGCTTTTTCTTATTAT
SJ166	AND2221	BY/BY	tsa1∆/∆	L25	VI	19229	.	G	C	1334.82	snp	87	0.494253	HET	3	2		AGGGTTTTTCATAGACCATTTATGAgATATTATACAGCAATATTCTAGCAC
SJ166	AND2221	BY/BY	tsa1∆/∆	L25	VI	73212	.	C	A	784.78	snp	52	0.480769	HET	2	2	ANN=A|stop_gained|HIGH|RIM15|YFL033C|transcript|YFL033C|protein_coding|1/1|c.1216G>T|p.Gly406*|1216/5313|1216/5313|406/1770||	GTATCGTGAATCAAAAGAGCTAGTCcAGGATCCTGATCATCATTGAGAAAA
SJ166	AND2221	BY/BY	tsa1∆/∆	L25	VII	1722	.	C	T	1172.8	snp	66	0.560606	HET	2	2		AGAAGTCAATGTTTGGCCAGTAATGcTTTTCTAGTTTTTTTTCCAGTAATT
SJ166	AND2221	BY/BY	tsa1∆/∆	L25	VII	70293	.	G	T	1078.2	snp	68	0.514706	HET	2	2	ANN=T|missense_variant|MODERATE|VID30|YGL227W|transcript|YGL227W|protein_coding|1/1|c.623G>T|p.Gly208Val|623/2877|623/2877|208/958||	ACGGACGATAACAACGAAGGAGATGgCTCTGACAATCACGAGGAAGGTGGA
SJ166	AND2221	BY/BY	tsa1∆/∆	L25	VII	176122	.	T	G	882.213	snp	71	0.408451	HET	2	2	ANN=G|missense_variant|MODERATE|XRN1|YGL173C|transcript|YGL173C|protein_coding|1/1|c.3992A>C|p.Glu1331Ala|3992/4587|3992/4587|1331/1528||	ATTGGCCAAATCAACTTGCACGTTTtCACTGCTTTTCTGAGCTGGTCTTTT
SJ166	AND2221	BY/BY	tsa1∆/∆	L25	VII	177302	.	C	T	846.2	snp	53	0.54717	HET	2	2	ANN=T|missense_variant|MODERATE|XRN1|YGL173C|transcript|YGL173C|protein_coding|1/1|c.2812G>A|p.Gly938Ser|2812/4587|2812/4587|938/1528||	TAACCGTCAATAGTAGTTTCACCACcATAGGCATAATCACCTAAGAAAATA
SJ166	AND2221	BY/BY	tsa1∆/∆	L25	VII	180538	.	G	C	1102.47	snp	62	0.580645	HET	2	2		GTTACTTGCTCTGCGGTGGCGAAAAgACGAGCAAAGGAGGTTGTATATATC
SJ166	AND2221	BY/BY	tsa1∆/∆	L25	VII	343632	.	C	T	765.984	snp	45	0.577778	HET	2	2	ANN=T|missense_variant|MODERATE|LIF1|YGL090W|transcript|YGL090W|protein_coding|1/1|c.314C>T|p.Ser105Leu|314/1266|314/1266|105/421||	ACTGGTCACAAAGTGTACATTGCATcGTTAGACGAAAAAGTCGTATTCACA
SJ166	AND2221	BY/BY	tsa1∆/∆	L25	VII	480587	.	A	G	687.818	snp	43	0.55814	HET	2	2	ANN=G|missense_variant|MODERATE|PMA1|YGL008C|transcript|YGL008C|protein_coding|1/1|c.2080T>C|p.Tyr694His|2080/2757|2080/2757|694/918||	AAATGTAGAGACAAAGCAATACGGTaAACAACGTAAGAGTACATTCTGTGA
SJ166	AND2221	BY/BY	tsa1∆/∆	L25	VII	633791	.	G	A	702.253	snp	49	0.469388	HET	2	2	ANN=A|synonymous_variant|LOW|ENV11|YGR071C|transcript|YGR071C|protein_coding|1/1|c.273C>T|p.Ser91Ser|273/2583|273/2583|91/860||	ATTTCTTTTCAATTGCTAGAAAATGgGACCAGAACTTTGCTATATTCTTCT
SJ166	AND2221	BY/BY	tsa1∆/∆	L25	VII	788639	.	A	C	864.36	snp	48	0.583333	HET	2	2		CACTAGCGATAATAGGAGTTGTGGAaAGCTTGGACAATGTACATTTTACAC
SJ166	AND2221	BY/BY	tsa1∆/∆	L25	VIII	469349	.	G	A	949.54	snp	67	0.447761	HET	2	2	ANN=A|synonymous_variant|LOW|YHR182W|YHR182W|transcript|YHR182W|protein_coding|1/1|c.1131G>A|p.Lys377Lys|1131/2358|1131/2358|377/785||	CAGATATGAATAAAAATGAGTGGAAgAGTTTAAAACAGCAACTTGAATCAT
SJ166	AND2221	BY/BY	tsa1∆/∆	L25	X	63745	.	T	C	1240.96	snp	70	0.557143	HET	2	2		ATAAAAGATGGGATTACTGGAAAAAtAAAGGGAGGAAAATCCTGCAGAACG
SJ166	AND2221	BY/BY	tsa1∆/∆	L25	XI	313235	.	A	G	942.117	snp	52	0.576923	HET	2	2		AAAATGCCTGATCAACAGCCATGGCaCATTTGAATGGGATTTTGAGGAGAC
SJ166	AND2221	BY/BY	tsa1∆/∆	L25	XI	538718	.	G	T	952.343	snp	71	0.422535	HET	2	2	ANN=T|missense_variant|MODERATE|DYN1|YKR054C|transcript|YKR054C|protein_coding|1/1|c.9208C>A|p.Gln3070Lys|9208/12279|9208/12279|3070/4092||	TTTTTGATTTCCTCTGTAGCCTCCTgCTTTCTTTCCGACTCGTTTTGCTCC
SJ166	AND2221	BY/BY	tsa1∆/∆	L25	XII	30207	.	G	A	1449.96	snp	78	0.589744	HET	2	2	ANN=A|missense_variant|MODERATE|YCT1|YLL055W|transcript|YLL055W|protein_coding|1/1|c.99G>A|p.Met33Ile|99/1596|99/1596|33/531||	TCGCTGATGTTACGCTAGCATTCATgGAGGAGAATGACGCAGCAGTTCCAG
SJ166	AND2221	BY/BY	tsa1∆/∆	L25	XII	152849	.	G	C	684.852	snp	45	0.488889	HET	2	2	ANN=C|missense_variant|MODERATE|YLR001C|YLR001C|transcript|YLR001C|protein_coding|1/1|c.1129C>G|p.Leu377Val|1129/2589|1129/2589|377/862||	ATTTTACCTTCTACAAAATGGTACAgAAGTGATGGTTTTGTGTACCCACGA
SJ166	AND2221	BY/BY	tsa1∆/∆	L25	XII	160539	.	A	G	769.883	snp	56	0.446429	HET	2	2	ANN=G|missense_variant|MODERATE|SSL1|YLR005W|transcript|YLR005W|protein_coding|1/1|c.491A>G|p.Asn164Ser|491/1386|491/1386|164/461||	TTTGTCCATGAATTTTTCGACCAAAaTCCGATATCTCAAATGGGTATTATC
SJ166	AND2221	BY/BY	tsa1∆/∆	L25	XII	247161	.	G	T	643.163	snp	52	0.442308	HET	2	2		GTTTTCGTGTGAAAGGGGGAATTGCgTTGTTAACTGACATAGCTGTCTTCA
SJ166	AND2221	BY/BY	tsa1∆/∆	L25	XII	254957	.	G	T	617.945	snp	49	0.408163	HET	2	2	ANN=T|stop_lost&splice_region_variant|HIGH|ERG3|YLR056W|transcript|YLR056W|protein_coding|1/1|c.1097G>T|p.Ter366Leuext*?|1097/1098|1097/1098|366/365||	GACCCAAATACCAAGAAGAACAACTgAATACGGTTGCCTTGTTTGTCTCAT
SJ166	AND2221	BY/BY	tsa1∆/∆	L25	XIII	297757	.	G	A	653.057	snp	49	0.428571	HET	2	2	ANN=A|non_coding_transcript_exon_variant|MODIFIER|snR76|snR76|transcript|snR76|snoRNA|1/1|n.33G>A||||||	ATGAGGATCCACAGCACTGGGCACTgAGGGGGAAACAAATATCCTTTCAAA
SJ166	AND2221	BY/BY	tsa1∆/∆	L25	XIII	722625	.	C	T	599.765	snp	46	0.434783	HET	2	2	ANN=T|synonymous_variant|LOW|TAF7|YMR227C|transcript|YMR227C|protein_coding|1/1|c.1761G>A|p.Glu587Glu|1761/1773|1761/1773|587/590||	TGATAAAGAGAACTTACTCATCACCcTCTGCACCAAATAGCATCATCATAT
SJ166	AND2221	BY/BY	tsa1∆/∆	L25	XIII	727213	.	G	A	837.117	snp	51	0.509804	HET	2	2	ANN=A|missense_variant|MODERATE|RRP5|YMR229C|transcript|YMR229C|protein_coding|1/1|c.3911C>T|p.Pro1304Leu|3911/5190|3911/5190|1304/1729||	ACCAAACAAGGCAGAAAGATCTTCAgGTTTTTTGTCCGCAATTTCAGTAAT
SJ166	AND2221	BY/BY	tsa1∆/∆	L25	XIII	794234	.	C	G	1168.33	snp	69	0.536232	HET	2	2	ANN=G|missense_variant|MODERATE|YMR262W|YMR262W|transcript|YMR262W|protein_coding|1/1|c.509C>G|p.Ala170Gly|509/942|509/942|170/313||	GTATTCAGGCGATTTTGCCGACTGGcAAGGCACACAAGCAAGCCCATCTCT
SJ166	AND2221	BY/BY	tsa1∆/∆	L25	XIV	186705	.	T	A	739.782	snp	56	0.428571	HET	2	2	ANN=A|stop_gained|HIGH|CWC25|YNL245C|transcript|YNL245C|protein_coding|1/1|c.181A>T|p.Lys61*|181/540|181/540|61/179||	AAGTCATTCTTGAGAGTCTCCGGCTtATCCTTGCTCGATTCGTTCAGCAGT
SJ166	AND2221	BY/BY	tsa1∆/∆	L25	XIV	202700	.	C	T	929.807	snp	52	0.576923	HET	2	2	ANN=T|synonymous_variant|LOW|KEX2|YNL238W|transcript|YNL238W|protein_coding|1/1|c.273C>T|p.Asn91Asn|273/2445|273/2445|91/814||	TAGAAGAGTTACAGGGGGATAACAAcGACCACATATTATCTGTCCATGATT
SJ166	AND2221	BY/BY	tsa1∆/∆	L25	XIV	211944	.	C	G	772.486	snp	46	0.543478	HET	2	2	ANN=G|stop_gained|HIGH|BNI4|YNL233W|transcript|YNL233W|protein_coding|1/1|c.23C>G|p.Ser8*|23/2679|23/2679|8/892||	AATATGTCGGATAGTATTTCAGATTcAAAGTCCTCAGAACTTTTAAATTCT
SJ166	AND2221	BY/BY	tsa1∆/∆	L25	XIV	310417	.	C	A	977.738	snp	59	0.525424	HET	2	2		TTTTATCGCTTCTTTTTACTTTGTGcGGTGTAAACCCTACACAAAATAGGG
SJ166	AND2221	BY/BY	tsa1∆/∆	L25	XIV	456856	.	A	C	741.481	snp	55	0.436364	HET	2	2	ANN=C|missense_variant|MODERATE|YNL089C|YNL089C|transcript|YNL089C|protein_coding|1/1|c.314T>G|p.Leu105Arg|314/477|314/477|105/158||,C|synonymous_variant|LOW|RHO2|YNL090W|transcript|YNL090W|protein_coding|1/1|c.292A>C|p.Arg98Arg|292/579|292/579|98/192||	CAATTTTGAATCACTAATTAACGCAaGGACGAAATGGGCGGATGAGGCATT
SJ166	AND2221	BY/BY	tsa1∆/∆	L25	XV	19892	.	C	A	1022.48	snp	73	0.452055	HET	2	2	ANN=A|stop_gained|HIGH|ENB1|YOL158C|transcript|YOL158C|protein_coding|1/1|c.1420G>T|p.Glu474*|1420/1821|1420/1821|474/606||	AGTAACCCAGTGACAGTTGCCATCTcATTGTGGGTGGTTGAAGCGTGCACT
SJ166	AND2221	BY/BY	tsa1∆/∆	L25	XV	149022	.	C	T	1312.65	snp	74	0.554054	HET	2	2	ANN=T|synonymous_variant|LOW|MSH2|YOL090W|transcript|YOL090W|protein_coding|1/1|c.1641C>T|p.Asp547Asp|1641/2895|1641/2895|547/964||	GGTGTATGAGGTTGACACGTAATGAcGCCAAGGAGTTACGTAAACATAAGA
SJ166	AND2221	BY/BY	tsa1∆/∆	L25	XV	267575	.	C	T	972.442	snp	53	0.584906	HET	2	2		AGTGATATTCAATATCGAGAACTTCcAGCGATGCGAAAACTAGTCTATTAT
SJ166	AND2221	BY/BY	tsa1∆/∆	L25	XV	725771	.	C	A	592.615	snp	43	0.465116	HET	2	2	ANN=A|missense_variant|MODERATE|GEP3|YOR205C|transcript|YOR205C|protein_coding|1/1|c.1464G>T|p.Glu488Asp|1464/1671|1464/1671|488/556||	TCGGTCTATCTCTGGGACAGCTTGAcTCTTTACCATTTGTTTCAATGTAAC
SJ166	AND2221	BY/BY	tsa1∆/∆	L25	XV	944213	.	C	T	944.966	snp	60	0.516667	HET	2	2	ANN=T|synonymous_variant|LOW|VMA4|YOR332W|transcript|YOR332W|protein_coding|1/1|c.558C>T|p.Gly186Gly|558/702|558/702|186/233||	ACTTGAACAAAGACCTTGTTTCCGGcGGTGTTGTGGTCTCCAATGCATCAG
SJ166	AND2221	BY/BY	tsa1∆/∆	L25	XV	997246	.	C	T	1027.9	snp	66	0.484848	HET	2	2	ANN=T|missense_variant|MODERATE|YOR352W|YOR352W|transcript|YOR352W|protein_coding|1/1|c.34C>T|p.Pro12Ser|34/1032|34/1032|12/343||	GCCAAACACACCATTACATGCTCAAcCGAATGAGCAACTGGACTTGAACAA
SJ166	AND2221	BY/BY	tsa1∆/∆	L25	XVI	732433	.	G	C	947.315	snp	54	0.592593	HET	2	2	ANN=C|missense_variant|MODERATE|PRE2|YPR103W|transcript|YPR103W|protein_coding|1/1|c.85G>C|p.Asp29His|85/864|85/864|29/287||	TGACAACGAACAAAACTTAGAGAGCgATTTCGTAACGGGCGCCTCCCAGTT
SJ166	AND2221	BY/BY	tsa1∆/∆	L25	XVI	905063	.	C	T	662.445	snp	56	0.410714	HET	2	2	ANN=T|missense_variant|MODERATE|GDB1|YPR184W|transcript|YPR184W|protein_coding|1/1|c.3020C>T|p.Pro1007Leu|3020/4611|3020/4611|1007/1536||	AAAAAGTTACCGAGCTACTTAGTGCcCAGTTATTTCGCCTTAATTATCGGC
SJ167	AND2221	BY/BY	tsa1∆/∆	O25	II	14397	.	G	A	721	snp	44	0.545455	HET	2	2	ANN=A|synonymous_variant|LOW|PKC1|YBL105C|transcript|YBL105C|protein_coding|1/1|c.3300C>T|p.Tyr1100Tyr|3300/3456|3300/3456|1100/1151||	CTTCCGGAGATTTAATTTCTGGGATgTAGGGTGGTTTCACGCGAAGGTTTA
SJ167	AND2221	BY/BY	tsa1∆/∆	O25	II	44195	.	T	C	798.894	snp	54	0.537037	HET	2	2		TGTACTTACCGCCGAAGCACAAACGtGCCACTTCCATGAACACTTGCTCTT
SJ167	AND2221	BY/BY	tsa1∆/∆	O25	II	60755	.	G	T	780.773	snp	61	0.42623	HET	2	2		TACCGGACATTATTAGTTATATATAgGTGTGTTGGTTTTGTATTGCTTGTA
SJ167	AND2221	BY/BY	tsa1∆/∆	O25	II	199817	.	C	T	731.049	snp	43	0.534884	HET	2	2	ANN=T|synonymous_variant|LOW|RRN6|YBL014C|transcript|YBL014C|protein_coding|1/1|c.1932G>A|p.Thr644Thr|1932/2685|1932/2685|644/894||	ACCCACTAAGGATGCTTTCATCTTTcGTCTTCTGCCAAGATTCAAGCAATT
SJ167	AND2221	BY/BY	tsa1∆/∆	O25	II	205687	.	C	A	533.898	snp	44	0.409091	HET	2	2	ANN=A|missense_variant|MODERATE|SCT1|YBL011W|transcript|YBL011W|protein_coding|1/1|c.2150C>A|p.Ala717Glu|2150/2280|2150/2280|717/759||	ATCTTGGAGGAAAAAAATGGATTAGcAAGTAAAATCGCACAGGCCGTCTTA
SJ167	AND2221	BY/BY	tsa1∆/∆	O25	III	197690	.	G	A	725.507	snp	51	0.509804	HET	2	2	ANN=A|synonymous_variant|LOW|BUD5|YCR038C|transcript|YCR038C|protein_coding|1/1|c.1860C>T|p.His620His|1860/1929|1860/1929|620/642||	TGTCTTTGTTGTCGTTATATAAAGTgTGCACCTTTATCATAGCCCCTAATA
SJ167	AND2221	BY/BY	tsa1∆/∆	O25	IV	67705	.	C	T	699.33	snp	41	0.560976	HET	2	2		TATTAATATTAAAGTGTGACTATCAcTTGAGTTTAGCGACAGTCTCTAACG
SJ167	AND2221	BY/BY	tsa1∆/∆	O25	IV	106990	.	C	T	883.346	snp	51	0.568627	HET	2	2	ANN=T|missense_variant|MODERATE|YDL196W|YDL196W|transcript|YDL196W|protein_coding|1/1|c.250C>T|p.Arg84Cys|250/330|250/330|84/109||	GAAAAATCACCATACACGATCAATCcGCCCGAGAACGAAAAGTGAAAAGAA
SJ167	AND2221	BY/BY	tsa1∆/∆	O25	IV	108983	.	G	T	676.801	snp	51	0.431373	HET	2	2	ANN=T|missense_variant|MODERATE|SEC31|YDL195W|transcript|YDL195W|protein_coding|1/1|c.1776G>T|p.Gln592His|1776/3822|1776/3822|592/1273||	TGGTTGAAAATTTGGATGTCTCTCAgTGGAAGTTTATCTCTAAAGCAATTC
SJ167	AND2221	BY/BY	tsa1∆/∆	O25	IV	767647	.	G	A	646.546	snp	45	0.466667	HET	2	2	ANN=A|synonymous_variant|LOW|ENT5|YDR153C|transcript|YDR153C|protein_coding|1/1|c.325C>T|p.Leu109Leu|325/1236|325/1236|109/411||	AATAATAGGAATTCAATGACTACTAgACATTTTAAGACCACCCTCCATTCG
SJ167	AND2221	BY/BY	tsa1∆/∆	O25	IV	899459	.	A	C	721.522	snp	45	0.511111	HET	2	2		ACATTAACCACTCCTGGCGTGTGGGaGGATGTTCTTAGACTTAATTAAGAA
SJ167	AND2221	BY/BY	tsa1∆/∆	O25	IV	1007024	.	C	G	730.477	snp	48	0.5	HET	2	2	ANN=G|missense_variant|MODERATE|CCC2|YDR270W|transcript|YDR270W|protein_coding|1/1|c.1350C>G|p.Ile450Met|1350/3015|1350/3015|450/1004||	GGATGAAAATTCCTGCTGATGGCATcATAACAAGAGGTGAATCTGAAATTG
SJ167	AND2221	BY/BY	tsa1∆/∆	O25	IV	1110133	.	T	TA	207.999	ins	20	0.45	HET	2	2		TGAATGTTATTTTTGAATAAAAATAtAAAAAAAATAATATTAATAATTTTT
SJ167	AND2221	BY/BY	tsa1∆/∆	O25	IX	99352	.	A	G	656.594	snp	47	0.553191	HET	2	2		CAAATCCTGCGGCTGGGAAAGGAAAaCACATTCAATTATTAGTGCAAAATC
SJ167	AND2221	BY/BY	tsa1∆/∆	O25	IX	297811	.	T	G	648.779	snp	41	0.512195	HET	2	2	ANN=G|synonymous_variant|LOW|SSM4|YIL030C|transcript|YIL030C|protein_coding|1/1|c.2199A>C|p.Ser733Ser|2199/3960|2199/3960|733/1319||	AAATAAACATGGATAAGCAAAGCCTtGATAATTGAATACTCATCGGATGAA
SJ167	AND2221	BY/BY	tsa1∆/∆	O25	V	517886	.	C	T	711.886	snp	47	0.468085	HET	2	2		TGACTAGGTGAGAGACTATATTTATcAAAAATAGTTTTTTATACTAACAGA
SJ167	AND2221	BY/BY	tsa1∆/∆	O25	VI	23544	.	C	T	871.302	snp	54	0.537037	HET	3	2	ANN=T|missense_variant|MODERATE|DAK2|YFL053W|transcript|YFL053W|protein_coding|1/1|c.122C>T|p.Ser41Leu|122/1776|122/1776|41/591||	GACAGAGTGGTTTTCCGGACTGCGTcAGCTCCTAATTCAGGGAACCCTCCT
SJ167	AND2221	BY/BY	tsa1∆/∆	O25	VI	94674	.	C	T	503.605	snp	40	0.475	HET	2	2	ANN=T|missense_variant|MODERATE|FRS2|YFL022C|transcript|YFL022C|protein_coding|1/1|c.337G>A|p.Ala113Thr|337/1512|337/1512|113/503||	TCAAGCTCGTTTGAGGCGTTTTTGGcGATCCAGCCGTTCTTGAAAGCTCTA
SJ167	AND2221	BY/BY	tsa1∆/∆	O25	VII	325567	.	G	T	625.535	snp	42	0.47619	HET	2	2	ANN=T|missense_variant|MODERATE|TOS8|YGL096W|transcript|YGL096W|protein_coding|1/1|c.237G>T|p.Gln79His|237/831|237/831|79/276||	GTCCTTCTCCACAGAGAAGCATTCAgAATCACAACGCTATTATGACTCAAA
SJ167	AND2221	BY/BY	tsa1∆/∆	O25	VII	634137	.	A	G	559.8	snp	44	0.431818	HET	2	2		TTATTCTATGGTTTATCATCCCTTTaTTTATTTTGTGTATTGTTTGCTGAT
SJ167	AND2221	BY/BY	tsa1∆/∆	O25	VII	682791	.	G	A	805.851	snp	50	0.52	HET	2	2	ANN=A|synonymous_variant|LOW|ESP1|YGR098C|transcript|YGR098C|protein_coding|1/1|c.4668C>T|p.Cys1556Cys|4668/4893|4668/4893|1556/1630||	CCCACAGATTACCTAGTACCATAGGgCATCCTCCCAGCAAATAAGTATAGA
SJ167	AND2221	BY/BY	tsa1∆/∆	O25	VIII	173080	.	A	C	805.519	snp	47	0.574468	HET	2	2		TCTTTGACGTAATAATATCGGAATAaTGCATGCGCATTCGGGTTAGCCCCG
SJ167	AND2221	BY/BY	tsa1∆/∆	O25	VIII	282101	.	C	A	550.677	snp	37	0.486486	HET	2	2	ANN=A|missense_variant|MODERATE|RPF1|YHR088W|transcript|YHR088W|protein_coding|1/1|c.607C>A|p.Gln203Lys|607/888|607/888|203/295||	TCCAGAATTGATTCTAAATAATTTCcAGACCAGATTGGGTCAAACAGTAGG
SJ167	AND2221	BY/BY	tsa1∆/∆	O25	X	351403	.	T	G	670.749	snp	44	0.545455	HET	2	2	ANN=G|missense_variant|MODERATE|RTT101|YJL047C|transcript|YJL047C|protein_coding|1/1|c.706A>C|p.Ile236Leu|706/2529|706/2529|236/842||	TCCTTCTCTAACATTGTATTCGTTAtTGGAAACATATGAATATAGTGATGA
SJ167	AND2221	BY/BY	tsa1∆/∆	O25	X	578035	.	G	A	428.368	snp	34	0.441176	HET	2	2	ANN=A|synonymous_variant|LOW|MIR1|YJR077C|transcript|YJR077C|protein_coding|1/1|c.156C>T|p.Tyr52Tyr|156/936|156/936|52/311||	TGAAAGAGCCGACCATACCCTTGTTgTACACGGTAGGTTCCAGTTGGATTC
SJ167	AND2221	BY/BY	tsa1∆/∆	O25	XI	114145	.	A	G	748.163	snp	49	0.489796	HET	2	2	ANN=G|synonymous_variant|LOW|STE3|YKL178C|transcript|YKL178C|protein_coding|1/1|c.483T>C|p.Tyr161Tyr|483/1413|483/1413|161/470||	ATGACCATATAAGCATCCACATGGTaTACAAAACAGTGGTAATCCATGTCG
SJ167	AND2221	BY/BY	tsa1∆/∆	O25	XI	297806	.	A	G	543.346	snp	40	0.45	HET	2	2	ANN=G|synonymous_variant|LOW|LHS1|YKL073W|transcript|YKL073W|protein_coding|1/1|c.1377A>G|p.Glu459Glu|1377/2646|1377/2646|459/881||	CTTATTCATTCAAATTATCAAACGAaTCTGAACTGTATGATGTGTTCACGC
SJ167	AND2221	BY/BY	tsa1∆/∆	O25	XI	487790	.	G	A	616.423	snp	43	0.465116	HET	2	2	ANN=A|synonymous_variant|LOW|RPC37|YKR025W|transcript|YKR025W|protein_coding|1/1|c.21G>A|p.Leu7Leu|21/849|21/849|7/282||	TATAGATGAGTATTGACAACAAGTTgTTTGTTACTGAAGAGGATGAGGAAG
SJ167	AND2221	BY/BY	tsa1∆/∆	O25	XI	493184	.	G	C	745.18	snp	45	0.533333	HET	2	2	ANN=C|missense_variant|MODERATE|BCH2|YKR027W|transcript|YKR027W|protein_coding|1/1|c.1821G>C|p.Lys607Asn|1821/2298|1821/2298|607/765||	TTAGCACTTCATCTCAAGAAAATAAgGCTACGGCGAAATACAGCGGGTTGG
SJ167	AND2221	BY/BY	tsa1∆/∆	O25	XI	548667	.	G	T	502.028	snp	36	0.5	HET	2	2	ANN=T|missense_variant|MODERATE|RHO4|YKR055W|transcript|YKR055W|protein_coding|1/1|c.452G>T|p.Cys151Phe|452/876|452/876|151/291||	ACGAATGCAGATGTGCTGATGGTGTgCTATTCTGTTGGTAGTAAGACATCG
SJ167	AND2221	BY/BY	tsa1∆/∆	O25	XI	606825	.	TC	T	697.936	del	59	0.457627	HET	2	2	ANN=T|frameshift_variant|HIGH|TGL4|YKR089C|transcript|YKR089C|protein_coding|1/1|c.1540delG|p.Glu514fs|1540/2733|1540/2733|514/910||_LOF=(TGL4|YKR089C|1|1.00)	TCTTGCACTAAATTCGTCCTCAATTtCCCCGCCAACACAGGATAGTGATAG
SJ167	AND2221	BY/BY	tsa1∆/∆	O25	XIII	30643	.	G	A	712.03	snp	51	0.470588	HET	2	2	ANN=A|synonymous_variant|LOW|YML119W|YML119W|transcript|YML119W|protein_coding|1/1|c.33G>A|p.Arg11Arg|33/1074|33/1074|11/357||	CAAGTCCATCAGTGTCGCCAAGAAGgACGCTCAATAACAAATCATCTTACA
SJ167	AND2221	BY/BY	tsa1∆/∆	O25	XIII	297497	.	A	C	805.866	snp	46	0.565217	HET	2	2		TTCTTTTTATTCCATATTTATTCAAaGGTGTTTGTTCATATGATGATTATA
SJ167	AND2221	BY/BY	tsa1∆/∆	O25	XIII	821114	.	A	G	768.534	snp	54	0.462963	HET	2	2	ANN=G|missense_variant|MODERATE|FCP1|YMR277W|transcript|YMR277W|protein_coding|1/1|c.859A>G|p.Thr287Ala|859/2199|859/2199|287/732||	GCAAATTGCCAAAATCGTGGACCCTaCGGGCGAATTGTTTGGCGATAGAAT
SJ167	AND2221	BY/BY	tsa1∆/∆	O25	XIII	886172	.	C	G	869.091	snp	59	0.474576	HET	2	2	ANN=G|missense_variant|MODERATE|FKS3|YMR306W|transcript|YMR306W|protein_coding|1/1|c.5014C>G|p.Pro1672Ala|5014/5358|5014/5358|1672/1785||	TATACAAACGCCCATAATATTGTTAcCATTTATCGATTACTGGCATACAAT
SJ167	AND2221	BY/BY	tsa1∆/∆	O25	XIV	38315	.	G	A	991.538	snp	61	0.508197	HET	2	2	ANN=A|missense_variant|MODERATE|YNL320W|YNL320W|transcript|YNL320W|protein_coding|1/1|c.616G>A|p.Glu206Lys|616/855|616/855|206/284||	GAAACGCTTTACGCTTTTATGTCACgAAATCTGGAATTCAGAAGGCCTTAT
SJ167	AND2221	BY/BY	tsa1∆/∆	O25	XIV	721034	.	CA	C	532.389	del	52	0.461538	HET	2	2		AATGTTTGCTGCCATATAATAAGAAcAAAAAAAAAAATAACAAAAAAAAAG
SJ167	AND2221	BY/BY	tsa1∆/∆	O25	XV	621750	.	C	T	526.325	snp	35	0.514286	HET	2	2	ANN=T|synonymous_variant|LOW|PDR5|YOR153W|transcript|YOR153W|protein_coding|1/1|c.1911C>T|p.Phe637Phe|1911/4536|1911/4536|637/1511||	GAAGAAATGGTGGTGTATTCTTTTTcTACTTATTAATAAACATTGTCGCGG
SJ167	AND2221	BY/BY	tsa1∆/∆	O25	XV	713838	.	C	A	472.875	snp	31	0.516129	HET	2	2	ANN=A|missense_variant|MODERATE|SLK19|YOR195W|transcript|YOR195W|protein_coding|1/1|c.973C>A|p.Gln325Lys|973/2466|973/2466|325/821||	CACTGATCAGATATATCACTTAAATcAAATGTTAAACTCTTTGATTTCCAA
SJ167	AND2221	BY/BY	tsa1∆/∆	O25	XV	753222	.	G	T	887.884	snp	51	0.529412	HET	2	2	ANN=T|missense_variant|MODERATE|STE13|YOR219C|transcript|YOR219C|protein_coding|1/1|c.1788C>A|p.Asp596Glu|1788/2796|1788/2796|596/931||	ATTCGAAGTCATAAAAATCGTATTTgTCTGATGGGTTTTGTAAACTTTGGA
SJ167	AND2221	BY/BY	tsa1∆/∆	O25	XVI	63622	.	C	T	889.613	snp	54	0.537037	HET	2	2	ANN=T|missense_variant|MODERATE|YPL257W|YPL257W|transcript|YPL257W|protein_coding|1/1|c.344C>T|p.Thr115Ile|344/582|344/582|115/193||	AAGAAAAGACACCCCAAGAAATTTAcATGTGCGTTATGGTTGGTATTTTTC
SJ167	AND2221	BY/BY	tsa1∆/∆	O25	XVI	149809	.	C	T	659.921	snp	50	0.44	HET	2	2	ANN=T|missense_variant|MODERATE|THI6|YPL214C|transcript|YPL214C|protein_coding|1/1|c.383G>A|p.Gly128Glu|383/1623|383/1623|128/540||	ACCAATATAATCTACCATATCTGGCcCCCATTTAGCCAATGTCTCTACCTC
SJ167	AND2221	BY/BY	tsa1∆/∆	O25	XVI	265786	.	T	C	433.504	snp	32	0.53125	HET	2	2	ANN=C|synonymous_variant|LOW|RRD2|YPL152W|transcript|YPL152W|protein_coding|1/1|c.759T>C|p.His253His|759/1077|759/1077|253/358||	AGTCATCCGCCTCCTTGAGATGGCAtTCTCCTATGCTAGATGACATCAGCG
SJ167	AND2221	BY/BY	tsa1∆/∆	O25	XVI	695279	.	T	A	891.15	snp	53	0.566038	HET	2	2		CCCGTTTTCAGGGTCAGGTAATATGtAATGTAGTAGCACTTAAACTTGCTA
SJ102	AND2215	BY/BY	pif1∆/∆	B25	VIII	171563	.	C	T	892.545	snp	52	0.538462	HET	2	2	ANN=T|missense_variant|MODERATE|RRM3|YHR031C|transcript|YHR031C|protein_coding|1/1|c.1408G>A|p.Val470Ile|1408/2172|1408/2172|470/723||	CCAGGTAGAGACTGTAATTTCTTTAcGTTGGATAGTTCAACTTCTCTTCTT
SJ102	AND2215	BY/BY	pif1∆/∆	B25	XI	28972	.	C	T	872.234	snp	63	0.444444	HET	3	2	ANN=T|synonymous_variant|LOW|OXP1|YKL215C|transcript|YKL215C|protein_coding|1/1|c.1716G>A|p.Ser572Ser|1716/3861|1716/3861|572/1286||	CCAAGACTATGTCCTCCCGAGAAAAcGACTGAGATAAAAGGTTTTTGATTG
SJ102	AND2215	BY/BY	pif1∆/∆	B25	XII	874928	.	G	T	666.09	snp	46	0.478261	HET	2	2		TTGCTCCATATATATACGTACATTTgTTAGCGAGTGAAATGGATAATATTG
SJ102	AND2215	BY/BY	pif1∆/∆	B25	XVI	111988	.	G	T	912.027	snp	57	0.491228	HET	2	2	ANN=T|missense_variant|MODERATE|FAS2|YPL231W|transcript|YPL231W|protein_coding|1/1|c.3337G>T|p.Gly1113Cys|3337/5664|3337/5664|1113/1887||	ATTGATCGAACCAGAGTTATTCAATgGTTACAACCCAGAAAAGAAGGAAAT
SJ103	AND2215	BY/BY	pif1∆/∆	C25	II	12328	.	T	C	1079.87	snp	63	0.555556	HET	3	2	ANN=C|missense_variant|MODERATE|SRO77|YBL106C|transcript|YBL106C|protein_coding|1/1|c.1552A>G|p.Lys518Glu|1552/3033|1552/3033|518/1010||	GTTTCCGATGCAAAGGAGATATTTTtTATGGCCAGGTTAGTAGCTCTGTTA
SJ103	AND2215	BY/BY	pif1∆/∆	C25	II	668889	.	G	T	710.251	snp	50	0.5	HET	2	2	ANN=T|missense_variant|MODERATE|TDP1|YBR223C|transcript|YBR223C|protein_coding|1/1|c.1409C>A|p.Ala470Glu|1409/1635|1409/1635|470/544||	TGGTTTTCTTGAAACGGTGCCCCATgCTGTTTGGCTGAGGTTTGCCGAAGT
SJ103	AND2215	BY/BY	pif1∆/∆	C25	IV	392657	.	C	A	392.116	snp	29	0.448276	HET	2	2		GGTGATATACTAAATTCATTATCATcACTATGCATGGGTGTCATTATTATT
SJ103	AND2215	BY/BY	pif1∆/∆	C25	VII	352331	.	C	G	251.078	snp	18	0.5	HET	2	2		AATTGTCTGTTAACAAATGCTGATTcACGCTTTGTTTTTGCCTTTGTATGA
SJ103	AND2215	BY/BY	pif1∆/∆	C25	XVI	105909	.	G	A	541.621	snp	37	0.486486	HET	2	2		ACGTACATAAGTACTGATTTAGGCTgCAACCTTTTACCTGGCTCAACTGAC
SJ104	AND2215	BY/BY	pif1∆/∆	D25	IV	506937	.	TA	T	130.339	del	13	0.461538	HET	2	2		TTATGCTCCTCGAGACAAGGTCGCTtAAAAAAAAAAAAAAGCTTAGTCAGA
SJ104	AND2215	BY/BY	pif1∆/∆	D25	VI	57967	.	TA	T	85.8866	del	9	0.444444	HET	4	2	ANN=T|non_coding_transcript_exon_variant|MODIFIER|RUF21|RUF21|transcript|RUF21|lincRNA|1/1|n.554delT||||||	GATTTTTGATCCTCACTTCAGCGGCtAAAAAAAAAAAAAACACCCCGAGTA
SJ104	AND2215	BY/BY	pif1∆/∆	D25	VII	69067	.	C	A	734.012	snp	43	0.534884	HET	3	2	ANN=A|missense_variant|MODERATE|SHE10|YGL228W|transcript|YGL228W|protein_coding|1/1|c.1470C>A|p.Asn490Lys|1470/1734|1470/1734|490/577||	ATTCCGCTGACTTATCCCGTGTTAAcGCGTTTAGGCAAAAAGTGCAAAAGA
SJ104	AND2215	BY/BY	pif1∆/∆	D25	VII	291385	.	C	A	563.526	snp	37	0.486486	HET	2	2	ANN=A|missense_variant|MODERATE|CDC20|YGL116W|transcript|YGL116W|protein_coding|1/1|c.1577C>A|p.Ala526Glu|1577/1833|1577/1833|526/610||	GCAGAAGTAGTTCATGCTCATGAAGcAAGAATATGCTGTTCTCAATTGTCC
SJ104	AND2215	BY/BY	pif1∆/∆	D25	XI	4427	.	G	T	730.301	snp	61	0.409836	HET	3	2	ANN=T|synonymous_variant|LOW|YKL222C|YKL222C|transcript|YKL222C|protein_coding|1/1|c.1194C>A|p.Ile398Ile|1194/2118|1194/2118|398/705||	GTCTTAATGTTGTTTTATACAGAAGgATGTCCCCTGATGAAGAATAGTTTT
SJ104	AND2215	BY/BY	pif1∆/∆	D25	XII	348159	.	G	T	530.946	snp	33	0.575758	HET	2	2	ANN=T|missense_variant|MODERATE|SEN2|YLR105C|transcript|YLR105C|protein_coding|1/1|c.22C>A|p.Gln8Lys|22/1134|22/1134|8/377||	GGAAGAGGATACTTGTAACGCTTCTgATTGACCCTCCCTTTAGACATGCTC
SJ104	AND2215	BY/BY	pif1∆/∆	D25	XIII	843500	.	C	A	865.578	snp	55	0.527273	HET	3	2	ANN=A|missense_variant|MODERATE|DSS1|YMR287C|transcript|YMR287C|protein_coding|1/1|c.1846G>T|p.Gly616Trp|1846/2910|1846/2910|616/969||	GTTTTCGTCCTTTGTCCTTGTTTCCcCAAATCTGATAAGTGACAAATAGAT
SJ104	AND2215	BY/BY	pif1∆/∆	D25	XV	5890	.	G	A	825.408	snp	55	0.490909	HET	3	2		GATATCATTCCCTGTCCTTTCTTATgTATATTACAGCAATTTTGGACATTC
SJ104	AND2215	BY/BY	pif1∆/∆	D25	XV	735791	.	T	A	283.306	snp	25	0.44	HET	2	2	ANN=A|missense_variant|MODERATE|PTP2|YOR208W|transcript|YOR208W|protein_coding|1/1|c.1867T>A|p.Ser623Thr|1867/2253|1867/2253|623/750||	CATTAAACTACACAAAGTCAAAAATtCGTTATTGTTTAACCCGCAAAGTTT
SJ104	AND2215	BY/BY	pif1∆/∆	D25	XV	934473	.	G	A	472.334	snp	31	0.548387	HET	2	2	ANN=A|missense_variant|MODERATE|PDR10|YOR328W|transcript|YOR328W|protein_coding|1/1|c.2671G>A|p.Ala891Thr|2671/4695|2671/4695|891/1564||	TATAATGGGTAACGATAAAACTGTCgCCAAGGAGCATTATTCATCTCCTTC
SJ105	AND2215	BY/BY	pif1∆/∆	E25	II	625619	.	G	A	672.632	snp	42	0.52381	HET	2	2		TCGGTTTGCTTCTTTTTTCACGAAAgTGAGATACAAGCAAAGGACCAGAGC
SJ105	AND2215	BY/BY	pif1∆/∆	E25	IV	50297	.	C	A	761.622	snp	48	0.520833	HET	3	2		GAAACGCTACCGATAATGGCACCGTcTTTTGAATTATGAGGCCCAGATATG
SJ105	AND2215	BY/BY	pif1∆/∆	E25	VII	279540	.	T	G	605.448	snp	39	0.538462	HET	2	2	ANN=G|synonymous_variant|LOW|NAB2|YGL122C|transcript|YGL122C|protein_coding|1/1|c.984A>C|p.Ala328Ala|984/1578|984/1578|328/525||	TACCAGTTTGTACCGGTTTCCTTTTtGCCGCCAATAAATCAGCTTTTCTTT
SJ105	AND2215	BY/BY	pif1∆/∆	E25	VII	867331	.	C	G	715.007	snp	50	0.48	HET	2	2	ANN=G|missense_variant|MODERATE|TYS1|YGR185C|transcript|YGR185C|protein_coding|1/1|c.190G>C|p.Ala64Pro|190/1185|190/1185|64/394||	TCACAACCTGCTTTCAAGAAATCAGcAAGCTTGGTCATAGGAACAAAATAA
SJ105	AND2215	BY/BY	pif1∆/∆	E25	X	25453	.	C	G	688.624	snp	52	0.442308	HET	3	2	ANN=G|missense_variant|MODERATE|IMA5|YJL216C|transcript|YJL216C|protein_coding|1/1|c.634G>C|p.Gly212Arg|634/1746|634/1746|212/581||	CCCTCAACCTTAGAATACATGCTGCcTACGTCAATACGAAAGCCATCAACG
SJ105	AND2215	BY/BY	pif1∆/∆	E25	X	100409	.	C	A	709.884	snp	54	0.425926	HET	3	2	ANN=A|missense_variant|MODERATE|YJL171C|YJL171C|transcript|YJL171C|protein_coding|1/1|c.486G>T|p.Leu162Phe|486/1191|486/1191|162/396||	TTATGTATTCTTGATCTGAAGAAATcAAAGTGCCATCTGCCAAAACGGTAG
SJ105	AND2215	BY/BY	pif1∆/∆	E25	XII	344648	.	A	G	395.949	snp	23	0.565217	HET	2	2	ANN=G|synonymous_variant|LOW|CDC45|YLR103C|transcript|YLR103C|protein_coding|1/1|c.1294T>C|p.Leu432Leu|1294/1953|1294/1953|432/650||	TTATCAGTTGAATTACCTACTTCCAaAAGAGCTGTTAGTGCTTCGACAAAT
SJ105	AND2215	BY/BY	pif1∆/∆	E25	XIII	363904	.	A	G	543.463	snp	39	0.461538	HET	2	2	ANN=G|synonymous_variant|LOW|NUP116|YMR047C|transcript|YMR047C|protein_coding|1/1|c.2802T>C|p.Asn934Asn|2802/3342|2802/3342|934/1113||	TCTGTAAATCGGCGACATTTTCTTTaTTTTCTTCGTCCATATTCCGGGAAT
SJ105	AND2215	BY/BY	pif1∆/∆	E25	XV	830241	.	G	A	601.975	snp	36	0.527778	HET	2	2	ANN=A|missense_variant|MODERATE|VPH1|YOR270C|transcript|YOR270C|protein_coding|1/1|c.334C>T|p.Arg112Trp|334/2523|334/2523|112/840||	CTTTCTTCCAAATATGAAGCGTTCCgGACATAATCATCTATCACTGAACCG
SJ105	AND2215	BY/BY	pif1∆/∆	E25	XVI	206769	.	G	T	640.595	snp	36	0.583333	HET	2	2	ANN=T|missense_variant|MODERATE|TCO89|YPL180W|transcript|YPL180W|protein_coding|1/1|c.1522G>T|p.Ala508Ser|1522/2400|1522/2400|508/799||	GAGTTTAACCAATAATTTGAGGAGAgCTGCTCCTGAAAGCTTCCATGGTTC
SJ105	AND2215	BY/BY	pif1∆/∆	E25	XVI	380158	.	G	T	490.324	snp	38	0.447368	HET	2	2	ANN=T|missense_variant|MODERATE|RLM1|YPL089C|transcript|YPL089C|protein_coding|1/1|c.993C>A|p.Asn331Lys|993/2031|993/2031|331/676||	GAATAGCGGAATTACTGCTGAAATTgTTGTTCGGAATTCTCACACGAAGTA
SJ105	AND2215	BY/BY	pif1∆/∆	E25	XVI	825098	.	C	G	516.916	snp	42	0.404762	HET	2	2		AACACAAGAGTCGTATATGGATGAGcTAATGACTAAGATCCGAGTAGCGAA
SJ106	AND2215	BY/BY	pif1∆/∆	F25	I	109900	.	G	T	1261.44	snp	74	0.567568	HET	4	2	ANN=T|missense_variant|MODERATE|FUN26|YAL022C|transcript|YAL022C|protein_coding|1/1|c.531C>A|p.Phe177Leu|531/1554|531/1554|177/517||	TCACTACAAGCATCATTATAAACATgAAATTGAACCATTTAGGTAAAAGGA
SJ106	AND2215	BY/BY	pif1∆/∆	F25	IV	80037	.	G	A	786.928	snp	51	0.490196	HET	3	2	ANN=A|missense_variant|MODERATE|YDL211C|YDL211C|transcript|YDL211C|protein_coding|1/1|c.376C>T|p.Pro126Ser|376/1119|376/1119|126/372||	GTTGAGGTAAATGTTGTAGATAATGgTGTTGTTAGTTTAGTCGTCGAAGGC
SJ106	AND2215	BY/BY	pif1∆/∆	F25	VII	384785	.	TG	CA	129.033	mnp	17	0.470588	HET	2	2		AATCTAGCCGCCCAATGTCGCGGGTtGACCCGCGACATTGGGCGGGCAATA
SJ106	AND2215	BY/BY	pif1∆/∆	F25	VIII	363688	.	T	C	624.403	snp	46	0.456522	HET	2	2	ANN=C|missense_variant|MODERATE|ARP1|YHR129C|transcript|YHR129C|protein_coding|1/1|c.466A>G|p.Thr156Ala|466/1155|466/1155|156/384||	CCACAGTCAACTACACAACCTGTAGtTCTCCCACTAGCATATAATGACAGA
SJ106	AND2215	BY/BY	pif1∆/∆	F25	XII	948897	.	A	G	771.029	snp	50	0.52	HET	2	2	ANN=G|missense_variant|MODERATE|BER1|YLR412W|transcript|YLR412W|protein_coding|1/1|c.530A>G|p.Glu177Gly|530/825|530/825|177/274||	AGATACACCAAAGCAAAACTTTGTGaAAACTATCCTAATTTAAGCAAGCTA
SJ106	AND2215	BY/BY	pif1∆/∆	F25	XIII	814475	.	C	T	1027.07	snp	60	0.533333	HET	3	2	ANN=T|synonymous_variant|LOW|RCE1|YMR274C|transcript|YMR274C|protein_coding|1/1|c.837G>A|p.Leu279Leu|837/948|837/948|279/315||	AGTAGCACTTATTCCAGATTGAGACcAATTTGGAAATGCGTCCAGCTTTCT
SJ107	AND2215	BY/BY	pif1∆/∆	G25	IV	229020	.	T	G	394.858	snp	34	0.411765	HET	2	2		CGTCAAATGATCGGTTTCTATTTGCtAACTATTTCAAGCATCATTATTATC
SJ107	AND2215	BY/BY	pif1∆/∆	G25	X	382540	.	C	A	457.925	snp	33	0.484848	HET	2	2	ANN=A|missense_variant|MODERATE|KAR2|YJL034W|transcript|YJL034W|protein_coding|1/1|c.1214C>A|p.Ser405Tyr|1214/2049|1214/2049|405/682||	TCATACTTTGATGGTAAGAAGGCCTcCAAGGGTATTAACCCAGATGAAGCT
SJ107	AND2215	BY/BY	pif1∆/∆	G25	XIII	27083	.	C	A	940.294	snp	59	0.508475	HET	3	2	ANN=A|missense_variant|MODERATE|GTR1|YML121W|transcript|YML121W|protein_coding|1/1|c.154C>A|p.Leu52Ile|154/933|154/933|52/310||	TGTAGAGCACTCCCATTTGAGATTTcTTGGGAATATGACTCTAAATCTGTG
SJ108	AND2215	BY/BY	pif1∆/∆	J25	I	137063	.	C	A	1131.2	snp	73	0.493151	HET	4	2	ANN=A|synonymous_variant|LOW|FUN14|YAL008W|transcript|YAL008W|protein_coding|1/1|c.150C>A|p.Gly50Gly|150/597|150/597|50/198||	GCTCTGTAGGGTTAGGCGGTGCTGGcATAGTTGCTGGTGGCTTTTACTTGA
SJ108	AND2215	BY/BY	pif1∆/∆	J25	IV	1518767	.	C	A	863.978	snp	51	0.529412	HET	3	2		GTATAAGTAATAATATTATCTCAAGcAATAATGAATTCCCAATAATTATCT
SJ108	AND2215	BY/BY	pif1∆/∆	J25	V	515171	.	G	A	1305.09	snp	73	0.589041	HET	3	2	ANN=A|missense_variant|MODERATE|DNF1|YER166W|transcript|YER166W|protein_coding|1/1|c.2428G>A|p.Asp810Asn|2428/4716|2428/4716|810/1571||	AGCAGCGTTAGTAGCCACAGCTAGAgATGTAGGATTCAGTTTTGTTGGAAA
SJ108	AND2215	BY/BY	pif1∆/∆	J25	VII	128763	.	C	A	777.445	snp	51	0.490196	HET	3	2	ANN=A|missense_variant|MODERATE|MDS3|YGL197W|transcript|YGL197W|protein_coding|1/1|c.4066C>A|p.Leu1356Ile|4066/4464|4066/4464|1356/1487||	AGAATTCGATTTTGGTTTGGGAATGcTTTCGCTCAATAAAATAAAAAGAGA
SJ108	AND2215	BY/BY	pif1∆/∆	J25	VII	185829	.	CA	C	357.184	del	28	0.428571	HET	2	2		CAGGCTTCAAAATTATTATATGTATcAAAAATATTTTTTTGAGAAATTTCA
SJ108	AND2215	BY/BY	pif1∆/∆	J25	XI	281006	.	G	T	303.144	snp	24	0.416667	HET	2	2	ANN=T|missense_variant|MODERATE|YKL083W|YKL083W|transcript|YKL083W|protein_coding|1/1|c.86G>T|p.Cys29Phe|86/615|86/615|29/204||	ACATATATATATATCTATTATTGTTgTTATTATTATCGTGATTATTATTTA
SJ108	AND2215	BY/BY	pif1∆/∆	J25	XIII	639856	.	G	C	602.917	snp	38	0.526316	HET	2	2	ANN=C|missense_variant|MODERATE|GCV2|YMR189W|transcript|YMR189W|protein_coding|1/1|c.2357G>C|p.Gly786Ala|2357/3105|2357/3105|786/1034||	CCTCATGGTGGTGGTGGTCCAGCTGgAGCTCCCATTTGCGTCAAATCTCAT
SJ108	AND2215	BY/BY	pif1∆/∆	J25	XIII	846009	.	G	T	662.816	snp	51	0.431373	HET	3	2	ANN=T|missense_variant|MODERATE|HSH155|YMR288W|transcript|YMR288W|protein_coding|1/1|c.439G>T|p.Val147Phe|439/2916|439/2916|147/971||	TTCTGACCATAAATATTTCGCCGACgTTATATCCAAAAAACCCATAGATGA
SJ108	AND2215	BY/BY	pif1∆/∆	J25	XVI	210733	.	A	C	597.315	snp	43	0.44186	HET	2	2		TGTTTAGCTAATATTGTAGCCTTTAaCCACAATAAAATGCACTCCAAGTAT
SJ109	AND2215	BY/BY	pif1∆/∆	K25	VII	501134	.	G	A	440.971	snp	33	0.454545	HET	2	2	ANN=A|missense_variant|MODERATE|CUL3|YGR003W|transcript|YGR003W|protein_coding|1/1|c.1003G>A|p.Glu335Lys|1003/2235|1003/2235|335/744||	GCAGAATGCGATTACTTGGTCTTCGgAAATTGTAGAGCTATATCGCAGTCA
SJ109	AND2215	BY/BY	pif1∆/∆	K25	XII	537505	.	G	T	591.996	snp	38	0.526316	HET	2	2	ANN=T|synonymous_variant|LOW|PEX13|YLR191W|transcript|YLR191W|protein_coding|1/1|c.234G>T|p.Pro78Pro|234/1161|234/1161|78/386||	CCTACGGCGAATCGAATACAATACCgGGAATATACGGTAATAGCAATTATG
SJ109	AND2215	BY/BY	pif1∆/∆	K25	XII	830798	.	G	A	642.047	snp	39	0.538462	HET	2	2		AGCCAATTTGTACAATTCCCCATTAgAGTCAAATAAAAGGATGCCTCACGG
SJ109	AND2215	BY/BY	pif1∆/∆	K25	XIII	840437	.	G	T	741.278	snp	52	0.461538	HET	3	2	ANN=T|missense_variant|MODERATE|NGL2|YMR285C|transcript|YMR285C|protein_coding|1/1|c.1255C>A|p.His419Asn|1255/1548|1255/1548|419/515||	TTATCAAGACCTGCATTTTCTGGATgAACATTCTTATACCCAACAGAGTAT
SJ109	AND2215	BY/BY	pif1∆/∆	K25	XIII	890445	.	C	A	1066.27	snp	67	0.492537	HET	3	2	ANN=A|missense_variant|MODERATE|PSE1|YMR308C|transcript|YMR308C|protein_coding|1/1|c.1777G>T|p.Asp593Tyr|1777/3270|1777/3270|593/1089||	TATGATCTGAGCGCATCATCTTCATcGATATCTGAGTTTTGTAAAGCGACC
SJ144	AND2217	BY/BY	clb5∆/∆	A25	IV	933331	.	T	G	804.532	snp	46	0.586957	HET	2	2		GATACACAAGTTCTTATTTGTAATTtTTCTACTTCTTTTCATTAAATTTCA
SJ144	AND2217	BY/BY	clb5∆/∆	A25	IV	1221740	.	C	T	590.132	snp	37	0.513514	HET	2	2	ANN=T|missense_variant|MODERATE|VPS74|YDR372C|transcript|YDR372C|protein_coding|1/1|c.410G>A|p.Gly137Glu|410/1038|410/1038|137/345||	CAAAGTTTCATCCAGTAAAACTTCCcCAGTTTTGGAACTGTCAATAACTTC
SJ144	AND2217	BY/BY	clb5∆/∆	A25	VII	93543	.	C	T	591.325	snp	35	0.542857	HET	2	2	ANN=T|synonymous_variant|LOW|NCS6|YGL211W|transcript|YGL211W|protein_coding|1/1|c.1032C>T|p.Ala344Ala|1032/1080|1032/1080|344/359||	TGGCAATCGAGAATGACACTTCTGCcGATGGTGCAGCCTTGAAGCTGAGAG
SJ144	AND2217	BY/BY	clb5∆/∆	A25	VII	99738	.	A	G	693.304	snp	47	0.489362	HET	2	2	ANN=G|missense_variant|MODERATE|SPT16|YGL207W|transcript|YGL207W|protein_coding|1/1|c.770A>G|p.Tyr257Cys|770/3108|770/3108|257/1035||	AACTTTGATTTATTGGATTGGACCTaTTCTCCAATCATTCAGTCCGGGAAA
SJ144	AND2217	BY/BY	clb5∆/∆	A25	VII	607756	.	G	T	639.68	snp	43	0.511628	HET	2	2	ANN=T|missense_variant|MODERATE|SPR3|YGR059W|transcript|YGR059W|protein_coding|1/1|c.194G>T|p.Cys65Phe|194/1539|194/1539|65/512||	TCATCCTCTTTTGTTAACGGTAAATgCAGGAACAGGGACCTTCCATTGTTA
SJ144	AND2217	BY/BY	clb5∆/∆	A25	VII	756411	.	C	G	444.115	snp	38	0.421053	HET	2	2	ANN=G|synonymous_variant|LOW|PHB1|YGR132C|transcript|YGR132C|protein_coding|1/1|c.42G>C|p.Val14Val|42/864|42/864|14/287||	TAGCAATTATACCAATGGGCAACGCcACCTTGGTGATGACATCGATAAGTT
SJ144	AND2217	BY/BY	clb5∆/∆	A25	VII	806763	.	G	A	765.189	snp	49	0.530612	HET	2	2	ANN=A|synonymous_variant|LOW|NSR1|YGR159C|transcript|YGR159C|protein_coding|1/1|c.894C>T|p.Ile298Ile|894/1245|894/1245|298/414||	GTTGTTCAGTTTCTGGATGTGTTGGgATACGGACGGAAACAACTTCACCGT
SJ144	AND2217	BY/BY	clb5∆/∆	A25	VII	902560	.	C	G	800.971	snp	50	0.52	HET	2	2	ANN=G|missense_variant|MODERATE|YGR201C|YGR201C|transcript|YGR201C|protein_coding|1/1|c.638G>C|p.Ser213Thr|638/678|638/678|213/225||	CATCTCAGTCTCACACATTTTGAAAcTCTCAAATTCACCTTCAAAAAAGCG
SJ144	AND2217	BY/BY	clb5∆/∆	A25	VII	980525	.	T	G	972.105	snp	54	0.592593	HET	2	2	ANN=G|missense_variant|MODERATE|SDA1|YGR245C|transcript|YGR245C|protein_coding|1/1|c.1544A>C|p.Lys515Thr|1544/2304|1544/2304|515/767||	CGGTCTTTTTGAATCTTTACCTCCTtTCTTGGCTTCTTGTACTTCCATGGC
SJ144	AND2217	BY/BY	clb5∆/∆	A25	VIII	216968	.	C	T	568.556	snp	38	0.5	HET	5	2	ANN=T|synonymous_variant|LOW|RSC30|YHR056C|transcript|YHR056C|protein_coding|1/1|c.867G>A|p.Val289Val|867/2652|867/2652|289/883||	ACGGTTTCACTTGGACTAAACTTTGcACATCTGTTATTGTGAGCGCTGTAA
SJ144	AND2217	BY/BY	clb5∆/∆	A25	VIII	290481	.	A	G	552.07	snp	42	0.452381	HET	2	2		TCCCTGTGCCAGTCAGAAAATACATaTGATTGGCAACTGTATATCCATTGA
SJ144	AND2217	BY/BY	clb5∆/∆	A25	XI	346440	.	C	G	944.892	snp	58	0.517241	HET	2	2	ANN=G|missense_variant|MODERATE|CSE4|YKL049C|transcript|YKL049C|protein_coding|1/1|c.325G>C|p.Asp109His|325/690|325/690|109/229||	CTCCTTTTCTGTCTAACATATCTGTcTAAGGCATATGAATGAGTTCGCACT
SJ144	AND2217	BY/BY	clb5∆/∆	A25	XI	429769	.	C	A	404.434	snp	33	0.424242	HET	2	2	ANN=A|missense_variant|MODERATE|CAP1|YKL007W|transcript|YKL007W|protein_coding|1/1|c.468C>A|p.Asn156Lys|468/807|468/807|156/268||	TTGTTAGCACCAAATATAATCCAAAcAATTTCTGGAACGGCCATTGGAGAT
SJ144	AND2217	BY/BY	clb5∆/∆	A25	XII	115021	.	T	G	583.591	snp	43	0.44186	HET	2	2	ANN=G|non_coding_transcript_exon_variant|MODIFIER|SDC25|YLL016W|transcript|YLL016W|pseudogene|1/1|n.2175T>G||||||	CGACTGCACCAATGAAAACGTTAGAtCAACAGATCTGCCAGGACCATTACT
SJ144	AND2217	BY/BY	clb5∆/∆	A25	XIV	47133	.	T	C	590.814	snp	45	0.444444	HET	2	2	ANN=C|missense_variant|MODERATE|EMW1|YNL313C|transcript|YNL313C|protein_coding|1/1|c.890A>G|p.Gln297Arg|890/2715|890/2715|297/904||	GATCAAACCGGCATGAGCCTTTTGCtGATATTTAGTTCTAGTAGCGCGTGC
SJ144	AND2217	BY/BY	clb5∆/∆	A25	XV	37863	.	T	C	603.377	snp	39	0.512821	HET	2	2	ANN=C|non_coding_transcript_exon_variant|MODIFIER|YOL153C|YOL153C|transcript|YOL153C|pseudogene|1/1|n.705A>G||||||	TTGACTCCTCATCAAAGCCCAGAGAtAATATAACGGTCCTTTCAGTCTGAT
SJ144	AND2217	BY/BY	clb5∆/∆	A25	XVI	134689	.	C	T	638.284	snp	38	0.552632	HET	2	2	ANN=T|synonymous_variant|LOW|FLC1|YPL221W|transcript|YPL221W|protein_coding|1/1|c.1647C>T|p.Ile549Ile|1647/2382|1647/2382|549/793||	ACCAAAAGTATGCTGTCTCTGCCATcATGGGCTGGGTGTTTTTCATTATGA
SJ144	AND2217	BY/BY	clb5∆/∆	A25	XVI	583375	.	G	C	450.967	snp	35	0.428571	HET	2	2	ANN=C|missense_variant|MODERATE|YPR011C|YPR011C|transcript|YPR011C|protein_coding|1/1|c.668C>G|p.Ser223Cys|668/981|668/981|223/326||	TTTCCAGGAAGGCTGAGCATCGGAGgAATTGACACCGAATTCTCTCAATTG
SJ145	AND2217	BY/BY	clb5∆/∆	B25	III	239240	.	G	T	954.969	snp	79	0.405063	HET	3	3	ANN=T|synonymous_variant|LOW|CPR4|YCR069W|transcript|YCR069W|protein_coding|1/1|c.186G>T|p.Ser62Ser|186/957|186/957|62/318||	AATACTTTGATCCCGTTTCGAAGTCgATGAAAGAGGCGGATCTGACTTTTG
SJ145	AND2217	BY/BY	clb5∆/∆	B25	VI	200240	.	T	G	572.989	snp	39	0.487179	HET	2	2	ANN=G|missense_variant|MODERATE|PES4|YFR023W|transcript|YFR023W|protein_coding|1/1|c.367T>G|p.Cys123Gly|367/1836|367/1836|123/611||	TCCCTCTTTTGTCTCTGCTAAAGTTtGTCTTGATTCAGTGACAAAAAAATC
SJ145	AND2217	BY/BY	clb5∆/∆	B25	VII	900922	.	T	C	790.235	snp	62	0.419355	HET	3	3	ANN=C|missense_variant|MODERATE|ELP2|YGR200C|transcript|YGR200C|protein_coding|1/1|c.1349A>G|p.Asp450Gly|1349/2367|1349/2367|450/788||	ATCACCACCACTTACAAATCTGGTAtCCGTCACTGTCTCAACACAAATCAT
SJ145	AND2217	BY/BY	clb5∆/∆	B25	XIV	148601	.	G	T	777.427	snp	51	0.490196	HET	2	2	ANN=T|missense_variant|MODERATE|POL2|YNL262W|transcript|YNL262W|protein_coding|1/1|c.390G>T|p.Lys130Asn|390/6669|390/6669|130/2222||	TAGATGAAGAGGGTGGGAGCTTCAAgTCGACAGTTGTCTATGACCCATACT
SJ145	AND2217	BY/BY	clb5∆/∆	B25	XVI	713043	.	C	G	568.997	snp	44	0.431818	HET	2	2		GCCAAAACCATCCTTTAGTTAGACTcGATGCTGTGTTTTCTTTCCCTTCTC
SJ146	AND2217	BY/BY	clb5∆/∆	C25	IV	131441	.	A	T	531.071	snp	34	0.529412	HET	2	2	ANN=T|synonymous_variant|LOW|YDL183C|YDL183C|transcript|YDL183C|protein_coding|1/1|c.393T>A|p.Ile131Ile|393/963|393/963|131/320||	CTTGGGTCTTATCTTTCTCTCCCTTaATTCTCTTCAATATATAGCTTTCAC
SJ146	AND2217	BY/BY	clb5∆/∆	C25	VII	1064830	.	C	G	842.7	snp	52	0.519231	HET	2	2	ANN=G|synonymous_variant|LOW|BIO2|YGR286C|transcript|YGR286C|protein_coding|1/1|c.111G>C|p.Leu37Leu|111/1128|111/1128|37/375||	AAGACAATGCATATTGTAGAGCACCcAGAGTACTAGCTTCTGAGGATGCAG
SJ146	AND2217	BY/BY	clb5∆/∆	C25	VIII	226162	.	G	T	674.805	snp	45	0.488889	HET	2	2	ANN=T|missense_variant|MODERATE|SSZ1|YHR064C|transcript|YHR064C|protein_coding|1/1|c.980C>A|p.Pro327Gln|980/1617|980/1617|327/538||	CAAAAGAACAGCATCGATGTCCAATgGGTCTAATTCAGCCTTGGCAATGAC
SJ146	AND2217	BY/BY	clb5∆/∆	C25	X	321517	.	G	C	535.987	snp	35	0.542857	HET	2	2	ANN=C|missense_variant|MODERATE|NUP82|YJL061W|transcript|YJL061W|protein_coding|1/1|c.1502G>C|p.Ser501Thr|1502/2142|1502/2142|501/713||	GATAATTTTCAAAAAGCCTGTATTAgTCCATGTGAACGAATTATCCCATCA
SJ146	AND2217	BY/BY	clb5∆/∆	C25	XIV	442549	.	G	A	619.823	snp	48	0.458333	HET	2	2		TTTCCTACATATTTTTTTTTCAAGGgCATTTTTAACTTTCTTCGGAAATCG
SJ146	AND2217	BY/BY	clb5∆/∆	C25	XV	21267	.	T	C	979.274	snp	60	0.55	HET	2	2	ANN=C|synonymous_variant|LOW|ENB1|YOL158C|transcript|YOL158C|protein_coding|1/1|c.45A>G|p.Lys15Lys|45/1821|45/1821|15/606||	TCTTTTCGCTGTAGCAGACAGTGCTtTTATCGTCTAAATTGTCATTCCTAG
SJ146	AND2217	BY/BY	clb5∆/∆	C25	XV	57490	.	C	T	1211.1	snp	69	0.550725	HET	2	2	ANN=T|missense_variant|MODERATE|PPM2|YOL141W|transcript|YOL141W|protein_coding|1/1|c.1039C>T|p.His347Tyr|1039/2088|1039/2088|347/695||	ATTTTGTCATCATTATGTTTTATGCcACGCTACGAACTATAAAGAATTCGC
SJ146	AND2217	BY/BY	clb5∆/∆	C25	XVI	123944	.	A	G	996.48	snp	64	0.515625	HET	2	2	ANN=G|synonymous_variant|LOW|NEW1|YPL226W|transcript|YPL226W|protein_coding|1/1|c.2178A>G|p.Leu726Leu|2178/3591|2178/3591|726/1196||	TAGATGTTTCGAACGTTAAATGGTTaGAAGAATACTTACTGGAACATACTG
SJ146	AND2217	BY/BY	clb5∆/∆	C25	XVI	939183	.	G	GA	265.831	ins	28	0.428571	HET	2	2		TATTTAATTTAATAAGAAAAGAAACgAAAAAAAAAAAAAAAATGGAATTAA
SJ147	AND2217	BY/BY	clb5∆/∆	D25	II	152878	.	A	C	752.222	snp	52	0.480769	HET	2	2	ANN=C|missense_variant|MODERATE|POL12|YBL035C|transcript|YBL035C|protein_coding|1/1|c.733T>G|p.Tyr245Asp|733/2118|733/2118|245/705||	TTTTGCCTCATTGTTCTGAATTTATaCTTTTTAGCATCATAAAATGGTTCT
SJ147	AND2217	BY/BY	clb5∆/∆	D25	II	784280	.	A	C	866.204	snp	65	0.446154	HET	2	2	ANN=C|missense_variant|MODERATE|CTP1|YBR291C|transcript|YBR291C|protein_coding|1/1|c.293T>G|p.Leu98Arg|293/900|293/900|98/299||	TAGTTCTCCAGTTTCACTATCTCTTaGCATGTCTTTAATGGTATCAAAGCC
SJ147	AND2217	BY/BY	clb5∆/∆	D25	IV	112184	.	G	T	881.56	snp	53	0.566038	HET	2	2	ANN=T|missense_variant|MODERATE|SNF3|YDL194W|transcript|YDL194W|protein_coding|1/1|c.605G>T|p.Arg202Met|605/2655|605/2655|202/884||	GGAATCACATTATTGATTGTGGGAAgGGTCATTTCAGGTATCGGTATAGGC
SJ147	AND2217	BY/BY	clb5∆/∆	D25	IV	1448512	.	G	A	663.183	snp	47	0.468085	HET	2	2	ANN=A|missense_variant|MODERATE|LCD1|YDR499W|transcript|YDR499W|protein_coding|1/1|c.683G>A|p.Arg228Lys|683/2244|683/2244|228/747||	CTGAGCACAATAGAAATATTAAATAgATTGAAGCTTGACTACATCACAGAG
SJ147	AND2217	BY/BY	clb5∆/∆	D25	V	274683	.	T	A	766.741	snp	50	0.5	HET	2	2	ANN=A|missense_variant|MODERATE|FCY21|YER060W|transcript|YER060W|protein_coding|1/1|c.117T>A|p.Asp39Glu|117/1587|117/1587|39/528||	CTCCTTCAACAAATGAATTCTATGAtGATGTAGAATCGCACGGAACAGAAG
SJ147	AND2217	BY/BY	clb5∆/∆	D25	X	313718	.	A	G	831.277	snp	51	0.54902	HET	2	2	ANN=G|synonymous_variant|LOW|YJL068C|YJL068C|transcript|YJL068C|protein_coding|1/1|c.198T>C|p.Ser66Ser|198/900|198/900|66/299||	CTTGAAACTGCCAAAAAGCCTTCTCaGAGGCGTTGTCTGGCGTGCACGTCA
SJ147	AND2217	BY/BY	clb5∆/∆	D25	XII	169929	.	C	T	983.995	snp	58	0.534483	HET	2	2		GTATTCATATTTCATGAACTTATTTcATAAAAAAAGATAAAGCAAACCTAA
SJ147	AND2217	BY/BY	clb5∆/∆	D25	XIII	692578	.	T	TA	598.967	ins	48	0.416667	HET	2	2	ANN=TA|frameshift_variant|HIGH|EFR3|YMR212C|transcript|YMR212C|protein_coding|1/1|c.465dupT|p.Lys156fs|465/2349|465/2349|155/782||_LOF=(EFR3|YMR212C|1|1.00)	TTATGAATTCTTTCAGTAACTATTTtAAAAAAAAGATCAACAAAGTTCTGG
SJ147	AND2217	BY/BY	clb5∆/∆	D25	XIV	767681	.	TG	T	965.963	del	57	0.578947	HET	2	2	ANN=T|frameshift_variant|HIGH|PDR18|YNR070W|transcript|YNR070W|protein_coding|1/1|c.2309delG|p.Gly770fs|2309/4002|2309/4002|770/1333||INFO_REALIGN_3_PRIME_LOF=(PDR18|YNR070W|1|1.00)	CAGCATTAATAGGTGAGTCCGGCGCtGGTAAGACCACATTATTAAACACTT
SJ147	AND2217	BY/BY	clb5∆/∆	D25	XV	610796	.	G	A	622.172	snp	41	0.487805	HET	2	2	ANN=A|missense_variant|MODERATE|SMP3|YOR149C|transcript|YOR149C|protein_coding|1/1|c.593C>T|p.Pro198Leu|593/1551|593/1551|198/516||	AAACTTCCAGAATAATATCAAACATgGTAAGAAAATAAATGCAGGAAAAGT
SJ147	AND2217	BY/BY	clb5∆/∆	D25	XVI	614522	.	C	G	868.951	snp	56	0.482143	HET	2	2	ANN=G|missense_variant|MODERATE|CCL1|YPR025C|transcript|YPR025C|protein_coding|1/1|c.37G>C|p.Asp13His|37/1182|37/1182|13/393||	GCTGACATGGTAGCAGAAGGAGTATcTAATGTACTCTTTCCATTTAGTTGA
SJ148	AND2217	BY/BY	clb5∆/∆	E25	IV	153325	.	G	A	780.049	snp	57	0.45614	HET	2	2	ANN=A|synonymous_variant|LOW|GLT1|YDL171C|transcript|YDL171C|protein_coding|1/1|c.2316C>T|p.Tyr772Tyr|2316/6438|2316/6438|772/2145||	AGATACCTGCATCAATAGCGTGCTTgTAATTTTCTAGTATTTGCCCTTCCT
SJ148	AND2217	BY/BY	clb5∆/∆	E25	IX	151931	.	G	A	958.038	snp	58	0.534483	HET	2	2	ANN=A|missense_variant|MODERATE|HOS4|YIL112W|transcript|YIL112W|protein_coding|1/1|c.337G>A|p.Val113Ile|337/3252|337/3252|113/1083||	TAATGGGGACAGCCGTCCGGACGATgTTCCTGAAACGAATGAAAAAATAAG
SJ148	AND2217	BY/BY	clb5∆/∆	E25	IX	244084	.	C	G	491.926	snp	31	0.580645	HET	2	2	ANN=G|missense_variant|MODERATE|ARC15|YIL062C|transcript|YIL062C|protein_coding|1/1|c.379G>C|p.Val127Leu|379/465|379/465|127/154||	ATTCTTTCCAGCCACGCAAGCAAGAcACCCCCTTGTTTCTGGCCCTGAGGT
SJ148	AND2217	BY/BY	clb5∆/∆	E25	V	193623	.	T	G	520.581	snp	46	0.456522	HET	2	2	ANN=G|missense_variant|MODERATE|ISC1|YER019W|transcript|YER019W|protein_coding|1/1|c.827T>G|p.Leu276Arg|827/1434|827/1434|276/477||	CGTCTGTCTCCATTGCAACAATTGCtTAAGGGCTGTACCACGTGCGATTCG
SJ148	AND2217	BY/BY	clb5∆/∆	E25	VII	151401	.	T	A	815.808	snp	60	0.45	HET	2	2	ANN=A|missense_variant|MODERATE|TPN1|YGL186C|transcript|YGL186C|protein_coding|1/1|c.1376A>T|p.Glu459Val|1376/1740|1376/1740|459/579||	TATTTCTCCTGTAACTGTAGGAAACtCTTTGGTGTACAAATGTAAGAAAAA
SJ148	AND2217	BY/BY	clb5∆/∆	E25	VII	575779	.	C	G	769.291	snp	51	0.490196	HET	2	2	ANN=G|missense_variant|MODERATE|KSS1|YGR040W|transcript|YGR040W|protein_coding|1/1|c.382C>G|p.Leu128Val|382/1107|382/1107|128/368||	TGTTCAATACTTTACATACCAAATCcTCAGAGCCTTAAAGTCTATTCACAG
SJ148	AND2217	BY/BY	clb5∆/∆	E25	VIII	221286	.	G	C	700.399	snp	50	0.52	HET	2	2		GCAGGAATAAAGAGTTAAGAATATAgTAAAAAGAAATAATACATACGTGTA
SJ148	AND2217	BY/BY	clb5∆/∆	E25	XI	633185	.	A	G	696.52	snp	50	0.46	HET	2	2	ANN=G|synonymous_variant|LOW|UBP11|YKR098C|transcript|YKR098C|protein_coding|1/1|c.1995T>C|p.Asn665Asn|1995/2154|1995/2154|665/717||	CATCAAATGTAACCCAAACTTGTCTaTTCAGTCCAATTTCATGGCTCTTTT
SJ148	AND2217	BY/BY	clb5∆/∆	E25	XIII	73445	.	G	C	689.644	snp	44	0.522727	HET	2	2	ANN=C|missense_variant|MODERATE|TSL1|YML100W|transcript|YML100W|protein_coding|1/1|c.2822G>C|p.Arg941Pro|2822/3297|2822/3297|941/1098||	ACTGAAAATGCGGAAGATCAAGATCgTGTAGCTAGTGTTATCGGTGATGCC
SJ148	AND2217	BY/BY	clb5∆/∆	E25	XIV	72380	.	C	T	853.837	snp	52	0.519231	HET	2	2	ANN=T|missense_variant|MODERATE|MON2|YNL297C|transcript|YNL297C|protein_coding|1/1|c.4204G>A|p.Asp1402Asn|4204/4911|4204/4911|1402/1636||	ACAACAATAACATTTATAAATAAATcACAAAAGTTATCCTTTAATGGATTT
SJ148	AND2217	BY/BY	clb5∆/∆	E25	XIV	378011	.	T	A	773.477	snp	52	0.480769	HET	2	2	ANN=A|synonymous_variant|LOW|KRE33|YNL132W|transcript|YNL132W|protein_coding|1/1|c.2691T>A|p.Thr897Thr|2691/3171|2691/3171|897/1056||	GGTTACAGCGTAAAAACATCGACACtATTGCCAAGGAATTGAATTTACCTT
SJ148	AND2217	BY/BY	clb5∆/∆	E25	XV	674411	.	C	T	553.079	snp	39	0.461538	HET	2	2	ANN=T|missense_variant|MODERATE|DCI1|YOR180C|transcript|YOR180C|protein_coding|1/1|c.757G>A|p.Gly253Ser|757/816|757/816|253/271||	TGTTTAAATCTTTTGAATGGCTCGCcGCTTGCCCAAAAAGGCAAGGTTCCG
SJ148	AND2217	BY/BY	clb5∆/∆	E25	XV	928032	.	G	C	730.438	snp	42	0.595238	HET	2	2	ANN=C|missense_variant|MODERATE|MYO2|YOR326W|transcript|YOR326W|protein_coding|1/1|c.2312G>C|p.Gly771Ala|2312/4725|2312/4725|771/1574||	AATACAAAAATTTTCTTCAAAGCAGgTATGCTTGCATATCTGGAAAAACTT
SJ149	AND2217	BY/BY	clb5∆/∆	I25	II	550595	.	G	A	703.517	snp	43	0.55814	HET	2	2	ANN=A|synonymous_variant|LOW|CNS1|YBR155W|transcript|YBR155W|protein_coding|1/1|c.825G>A|p.Thr275Thr|825/1158|825/1158|275/385||	ATCCCGCATTAATTATGTACCCCACgCAAGATGAATTTGATTTTGTAGGTG
SJ149	AND2217	BY/BY	clb5∆/∆	I25	IV	913276	.	C	A	663.362	snp	41	0.536585	HET	2	2	ANN=A|missense_variant|MODERATE|CRF1|YDR223W|transcript|YDR223W|protein_coding|1/1|c.1178C>A|p.Pro393Gln|1178/1404|1178/1404|393/467||	TACGTTTGGTCTTTAAGTGATAAACcGTTTAGTGTTATCGATGGGTTGTGC
SJ149	AND2217	BY/BY	clb5∆/∆	I25	IV	1115163	.	A	C	719.925	snp	40	0.575	HET	2	2	ANN=C|missense_variant|MODERATE|UTP4|YDR324C|transcript|YDR324C|protein_coding|1/1|c.1601T>G|p.Leu534Trp|1601/2331|1601/2331|534/776||	TACTGCAATGTTCTGGTCTACTTCCaAATGGTTGATCCTGTTAATATAGGG
SJ149	AND2217	BY/BY	clb5∆/∆	I25	VII	91657	.	C	A	608.709	snp	44	0.477273	HET	2	2	ANN=A|missense_variant|MODERATE|VAM7|YGL212W|transcript|YGL212W|protein_coding|1/1|c.226C>A|p.Gln76Lys|226/951|226/951|76/316||	GCCCGGTGTATTGGACAGGAGGTGGcAAAGAAGATATGATGATCCGGAAAT
SJ149	AND2217	BY/BY	clb5∆/∆	I25	VII	293148	.	C	G	731.632	snp	59	0.40678	HET	2	2		ATTCGGCGGAAATTCGGTTATAAAGcGAAGTGAAAAATCGATTAGTAATGA
SJ149	AND2217	BY/BY	clb5∆/∆	I25	VII	462744	.	C	T	1127.07	snp	74	0.472973	HET	2	2	ANN=T|missense_variant|MODERATE|KAP122|YGL016W|transcript|YGL016W|protein_coding|1/1|c.1079C>T|p.Ser360Phe|1079/3246|1079/3246|360/1081||	TATTTAGTTACCAATGATTTTTTTTcCGAATTGAAGGAATTGGCCATTTGT
SJ149	AND2217	BY/BY	clb5∆/∆	I25	VIII	209398	.	G	A	657.773	snp	54	0.425926	HET	2	2		AAAGTTGGTGTTAGGCTATACTGATgGCCGTATCGCTCCATACGAGCCAAT
SJ149	AND2217	BY/BY	clb5∆/∆	I25	XI	197150	.	C	G	1139.13	snp	66	0.560606	HET	2	2	ANN=G|missense_variant|MODERATE|MYO3|YKL129C|transcript|YKL129C|protein_coding|1/1|c.3018G>C|p.Lys1006Asn|3018/3819|3018/3819|1006/1272||	CAGGTTTTTGCGAAGGGAGAGGTTGcTTTTTTGCAGCATCCCTATGACTTC
SJ149	AND2217	BY/BY	clb5∆/∆	I25	XIV	662551	.	G	T	971.57	snp	68	0.470588	HET	2	2		GTTACCCGGCTGTTTGCTAGTCGCTgCGTACGAACTGGCTTGCTAAAGCTG
SJ149	AND2217	BY/BY	clb5∆/∆	I25	XVI	165951	.	A	C	442.025	snp	32	0.5	HET	2	2		GCTAAAAGAACCACTTTTTTTATGCaTTTTTTTCTTCGGGAAGGAAATTAA
SJ150	AND2217	BY/BY	clb5∆/∆	J25	III	288489	.	T	C	1113.65	snp	64	0.546875	HET	2	2	ANN=C|missense_variant|MODERATE|OCA4|YCR095C|transcript|YCR095C|protein_coding|1/1|c.770A>G|p.Gln257Arg|770/1089|770/1089|257/362||	TTGATTTATTAATGTCAAAAGCCGCtGAGGCACTTCTGGCTCTCTGCAAAG
SJ150	AND2217	BY/BY	clb5∆/∆	J25	IX	194012	.	G	C	733.581	snp	58	0.448276	HET	2	2	ANN=C|missense_variant|MODERATE|ICE2|YIL090W|transcript|YIL090W|protein_coding|1/1|c.418G>C|p.Val140Leu|418/1476|418/1476|140/491||	ATATTATTACTACTATCGATTTGTTgTACAACCGTGGCAATTCGTGCTTAC
SJ150	AND2217	BY/BY	clb5∆/∆	J25	XI	522246	.	G	A	770.711	snp	55	0.490909	HET	2	2	ANN=A|missense_variant|MODERATE|UIP5|YKR044W|transcript|YKR044W|protein_coding|1/1|c.232G>A|p.Ala78Thr|232/1332|232/1332|78/443||	CAACCAGTTTTGGCATGTAGGCGGTgCCACGCAAATTAGGAATATTCAGTC
SJ150	AND2217	BY/BY	clb5∆/∆	J25	XIV	456033	.	G	T	534.454	snp	45	0.444444	HET	2	2	ANN=T|missense_variant|MODERATE|NST1|YNL091W|transcript|YNL091W|protein_coding|1/1|c.3626G>T|p.Gly1209Val|3626/3723|3626/3723|1209/1240||	GGGTTGCTGAATCAACTCTTTAGTGgATTGAACGATCCAACTGCTACACCA
SJ151	AND2217	BY/BY	clb5∆/∆	K25	IV	187032	.	G	T	953.91	snp	53	0.54717	HET	2	2	ANN=T|missense_variant|MODERATE|ATG9|YDL149W|transcript|YDL149W|protein_coding|1/1|c.2108G>T|p.Trp703Leu|2108/2994|2108/2994|703/997||	TATACACACTATCTACCAAAGGAATgGGAAGGAAGATATCACAAAGAGGAA
SJ151	AND2217	BY/BY	clb5∆/∆	K25	IV	471750	.	C	A	650.802	snp	47	0.446809	HET	2	2		ACTCTGGAAAAGTTTTCATGAAGATcATGAATACGTTACACTACTATTATT
SJ151	AND2217	BY/BY	clb5∆/∆	K25	IV	835147	.	A	C	850.715	snp	55	0.509091	HET	2	2	ANN=C|missense_variant|MODERATE|YDR186C|YDR186C|transcript|YDR186C|protein_coding|1/1|c.346T>G|p.Phe116Val|346/2634|346/2634|116/877||	ATCAGACTTTTCAACTCCTCCCAAAaCTTATCGTTATCTTCCGCAGTAGAT
SJ151	AND2217	BY/BY	clb5∆/∆	K25	IV	1086228	.	T	G	787.423	snp	60	0.416667	HET	2	2	ANN=G|synonymous_variant|LOW|TFB1|YDR311W|transcript|YDR311W|protein_coding|1/1|c.1164T>G|p.Ala388Ala|1164/1929|1164/1929|388/642||	GATTGAGTGAAAAAATGATTATGGCtTTGAAGAATGAGTATTCAAGGACAA
SJ151	AND2217	BY/BY	clb5∆/∆	K25	IV	1432989	.	T	C	720.871	snp	56	0.446429	HET	2	2	ANN=C|missense_variant|MODERATE|PKH1|YDR490C|transcript|YDR490C|protein_coding|1/1|c.1280A>G|p.Glu427Gly|1280/2301|1280/2301|427/766||	GGCCATTTTGACAGTGGTATCAGATtCAGAAACCTTTTGCAGGGGCTTCAT
SJ151	AND2217	BY/BY	clb5∆/∆	K25	IX	325719	.	G	T	726.048	snp	51	0.45098	HET	2	2		CCACATTTTAAATGATATCCTTTATgCGATAATCTCATCTACCGTAAAATA
SJ151	AND2217	BY/BY	clb5∆/∆	K25	VII	990650	.	A	C	749.297	snp	60	0.416667	HET	2	2		AAGGATATCGCTTTAGCCAAACAAAaATTTGTTGTGCTATTCAGTGAGCAT
SJ151	AND2217	BY/BY	clb5∆/∆	K25	X	598400	.	G	C	829.652	snp	50	0.56	HET	2	2		CACATACACACAAATCTCTCGAAGTgCCTCTTATTGTTTTAACTATTCATC
SJ151	AND2217	BY/BY	clb5∆/∆	K25	XII	19914	.	CT	C	207.675	del	22	0.409091	HET	2	2		GTTCTGTGACAATGCTAATATATTCcTTTTTTTTTTTTTTTTAACTTAGTA
SJ151	AND2217	BY/BY	clb5∆/∆	K25	XIV	192301	.	G	C	594.115	snp	38	0.5	HET	2	2	ANN=C|synonymous_variant|LOW|ATG2|YNL242W|transcript|YNL242W|protein_coding|1/1|c.978G>C|p.Ala326Ala|978/4779|978/4779|326/1592||	TTGATATTCAGGATGTTCATTTAGCgATACACAAAATTGTCGAAATCAAAA
SJ151	AND2217	BY/BY	clb5∆/∆	K25	XV	473638	.	C	A	705.086	snp	50	0.48	HET	2	2	ANN=A|missense_variant|MODERATE|ATX2|YOR079C|transcript|YOR079C|protein_coding|1/1|c.779G>T|p.Gly260Val|779/942|779/942|260/313||	TGTGAAAGACGCATATAGTAAACTGcCACCACTCATAAGCAGAAGATTTCC
SJ151	AND2217	BY/BY	clb5∆/∆	K25	XVI	865181	.	C	G	635.575	snp	44	0.477273	HET	2	2	ANN=G|missense_variant|MODERATE|SGV1|YPR161C|transcript|YPR161C|protein_coding|1/1|c.1242G>C|p.Lys414Asn|1242/1974|1242/1974|414/657||	GATTTTTCACGACAGGTGATTCACCcTTTTCAACTATATGACCTCTTGGCG
SJ152	AND2219	BY/BY	mre11∆/∆	A25	IV	1213226	.	C	T	881.19	snp	56	0.517857	HET	2	2	ANN=T|missense_variant|MODERATE|KEI1|YDR367W|transcript|YDR367W|protein_coding|2/2|c.278C>T|p.Thr93Ile|278/666|278/666|93/221||	ATCTGCGTACTTTATACAATCGATAcCATTTCCACTTGTTTTTTTACTCTA
SJ152	AND2219	BY/BY	mre11∆/∆	A25	IX	366991	.	T	A	1164.99	snp	65	0.584615	HET	2	2	ANN=A|missense_variant|MODERATE|PAN1|YIR006C|transcript|YIR006C|protein_coding|1/1|c.2918A>T|p.Asp973Val|2918/4443|2918/4443|973/1480||	TGATTTATTTGAATTTGACTTCAGAtCATCCAAAAATTCACGAACACCATC
SJ152	AND2219	BY/BY	mre11∆/∆	A25	V	530470	.	A	G	892.359	snp	52	0.576923	HET	2	2	ANN=G|missense_variant|MODERATE|BRR2|YER172C|transcript|YER172C|protein_coding|1/1|c.5552T>C|p.Leu1851Pro|5552/6492|5552/6492|1851/2163||	TGATACGCCATAGTGAGAAGCAATTaGCCCGTTGCTCAAGGTAGAAATGAT
SJ152	AND2219	BY/BY	mre11∆/∆	A25	X	312536	.	C	G	746.802	snp	50	0.46	HET	2	2	ANN=G|missense_variant|MODERATE|UTP18|YJL069C|transcript|YJL069C|protein_coding|1/1|c.171G>C|p.Glu57Asp|171/1785|171/1785|57/594||	TGTTATCTGATTCAGATCCCTCATCcTCCTGGTCTTCAACATCCATTTCTT
SJ152	AND2219	BY/BY	mre11∆/∆	A25	XI	463261	.	CT	C	119.79	del	14	0.428571	HET	2	2		ATCAAAATTCTACCATTACTGGATTcTTTTTTTTTTTTTTTTTTTTTTGGG
SJ152	AND2219	BY/BY	mre11∆/∆	A25	XII	303235	.	T	C	824.633	snp	50	0.54	HET	2	2	ANN=C|synonymous_variant|LOW|SMC4|YLR086W|transcript|YLR086W|protein_coding|1/1|c.993T>C|p.Ile331Ile|993/4257|993/4257|331/1418||	TACTGGAATATCTGGAGGACATAATtGGAACTGCAAACTATAAGCCGTTAA
SJ152	AND2219	BY/BY	mre11∆/∆	A25	XV	191182	.	A	C	931.215	snp	53	0.54717	HET	2	2	ANN=C|synonymous_variant|LOW|YOL075C|YOL075C|transcript|YOL075C|protein_coding|1/1|c.2361T>G|p.Ala787Ala|2361/3885|2361/3885|787/1294||	ATTTCAGGGTTTCTTTAACGGTTAAaGCTGCCAAAAGGTGGTCATCATCCT
SJ152	AND2219	BY/BY	mre11∆/∆	A25	XV	844926	.	T	C	543.532	snp	45	0.422222	HET	2	2		GCAGAAAAGTCACACTATTCCTTTTtCTCGTCGATATTTTCAATAGTTTTA
SJ153	AND2219	BY/BY	mre11∆/∆	B25	XII	229938	.	G	T	732.938	snp	47	0.510638	HET	2	2		GGAGACCACGGGTTTTCTTACACCTgCGAAGACCTTGAACCTAATATATTT
SJ153	AND2219	BY/BY	mre11∆/∆	B25	XIV	91864	.	G	GT	609.649	ins	41	0.487805	HET	2	2		CTTCTTCAGTTATTCTGCTAAACCCgTTTTTTTGTTCTTAGCTTCATCCAG
SJ153	AND2219	BY/BY	mre11∆/∆	B25	XV	753240	.	A	G	752.129	snp	43	0.55814	HET	2	2	ANN=G|synonymous_variant|LOW|STE13|YOR219C|transcript|YOR219C|protein_coding|1/1|c.1770T>C|p.Ser590Ser|1770/2796|1770/2796|590/931||	CGTATTTGTCTGATGGGTTTTGTAAaCTTTGGAAAGTATTCTGAGTTGTAG
SJ153	AND2219	BY/BY	mre11∆/∆	B25	XVI	462267	.	GAC	AAA	70.1792	complex	44	0.431818	HET	2	2		AGGAAAAAAAAAAAAAAAAAAAAAAgACAAACCAATGCTGTCGTGTCTAGT
SJ153	AND2219	BY/BY	mre11∆/∆	B25	XVI	668311	.	A	C	838.383	snp	46	0.586957	HET	2	2	ANN=C|missense_variant|MODERATE|SEC8|YPR055W|transcript|YPR055W|protein_coding|1/1|c.636A>C|p.Gln212His|636/3198|636/3198|212/1065||	AGATTTTAAAGCCTATAAACCAACAaCTTGAGTTACAAGAACATTTACTTT
SJ154	AND2219	BY/BY	mre11∆/∆	C25	IV	1237509	.	T	A	677.852	snp	45	0.488889	HET	2	2		TTATTTTTCCTACGCAATGGTATACtTTTAATACTCTCAACTCCTTGATTG
SJ154	AND2219	BY/BY	mre11∆/∆	C25	VII	305217	.	C	T	916.078	snp	56	0.535714	HET	2	2	ANN=T|missense_variant|MODERATE|RMD9|YGL107C|transcript|YGL107C|protein_coding|1/1|c.1057G>A|p.Asp353Asn|1057/1941|1057/1941|353/646||	AAAATAATCTTGTATGGCATTTCATcGTTGATAATTTTGTCAAAGAAACTT
SJ154	AND2219	BY/BY	mre11∆/∆	C25	VII	721203	.	A	G	660.052	snp	52	0.423077	HET	2	2	ANN=G|synonymous_variant|LOW|SPT6|YGR116W|transcript|YGR116W|protein_coding|1/1|c.795A>G|p.Glu265Glu|795/4356|795/4356|265/1451||	GGGCTTTAGAAATTGAAAATGAAGAaCTAGAAAATGGTAACGACAACAATG
SJ154	AND2219	BY/BY	mre11∆/∆	C25	XI	371526	.	C	CA	618.039	ins	54	0.425926	HET	2	2		TTATATGTTTAGACTTATACAGAAGcAAAAAAAAATGCAAAAGAAGCTTAG
SJ154	AND2219	BY/BY	mre11∆/∆	C25	XII	129445	.	G	T	638.379	snp	48	0.4375	HET	2	2	ANN=T|stop_gained|HIGH|PSR1|YLL010C|transcript|YLL010C|protein_coding|1/1|c.1169C>A|p.Ser390*|1169/1284|1169/1284|390/427||	ATCATGAGTATCTGAGAACCAGGACgAAATCGGTATTGCATGTTGGGGATG
SJ154	AND2219	BY/BY	mre11∆/∆	C25	XIV	611655	.	G	A	912.627	snp	59	0.491525	HET	2	2	ANN=A|missense_variant|MODERATE|SPO1|YNL012W|transcript|YNL012W|protein_coding|2/2|c.1886G>A|p.Cys629Tyr|1886/1896|1886/1896|629/631||	TGCTTACAATGCTTTAAAGACTACTgTTACTCATAAGAGAGTAGACTTTTT
SJ154	AND2219	BY/BY	mre11∆/∆	C25	XV	373803	.	GA	G	772.409	del	45	0.555556	HET	2	2	ANN=G|frameshift_variant|HIGH|YOR022C|YOR022C|transcript|YOR022C|protein_coding|1/1|c.2054delT|p.Phe685fs|2054/2148|2054/2148|685/715||	TAAACGCTGCAATATCCGGTTCTTCgAAATAAGAAACATGTGATTTTATAG
SJ155	AND2219	BY/BY	mre11∆/∆	D25	IV	577253	.	T	C	441.165	snp	30	0.5	HET	2	2	ANN=C|synonymous_variant|LOW|LCB2|YDR062W|transcript|YDR062W|protein_coding|1/1|c.780T>C|p.Ser260Ser|780/1686|780/1686|260/561||	CTATTAGAACAGGTGTTAGGCTTTCtGGTGCTGCTGTGCGAACTTTCAAGC
SJ155	AND2219	BY/BY	mre11∆/∆	D25	V	62633	.	C	A	592.582	snp	40	0.5	HET	2	2		AAGTTACATAATTATGTAGCACTATcGACTTCCTTTTGGGCATTTCTATAA
SJ155	AND2219	BY/BY	mre11∆/∆	D25	XIII	310203	.	G	T	639.091	snp	43	0.534884	HET	2	2		TAAGAATAAAGGGTACCTTTTGTAAgCACGATGAACGAAGTTACTTGTTCC
SJ155	AND2219	BY/BY	mre11∆/∆	D25	XVI	491096	.	A	G	824.661	snp	46	0.586957	HET	2	2	ANN=G|missense_variant|MODERATE|SVL3|YPL032C|transcript|YPL032C|protein_coding|1/1|c.269T>C|p.Leu90Ser|269/2478|269/2478|90/825||	GGACGCTAACGAGGATAATTCCTGTaAAGATGGAGCACTCATGATGATTAT
SJ156	AND2219	BY/BY	mre11∆/∆	E25	II	689904	.	G	C	523.442	snp	43	0.465116	HET	2	2	ANN=C|missense_variant|MODERATE|YBR235W|YBR235W|transcript|YBR235W|protein_coding|1/1|c.3004G>C|p.Asp1002His|3004/3363|3004/3363|1002/1120||	GACACTGATCCCAATTGCCGAACCTgACCTTTCGAATGGGAACGGTACTGG
SJ156	AND2219	BY/BY	mre11∆/∆	E25	IV	921834	.	TAAAC	AAAAA	30.6403	complex	22	0.409091	HET	2	2		TAAGCAAAAAAAAAAAAAAAAAAAAtAAACAAATGAGCAACCCATCAAATA
SJ156	AND2219	BY/BY	mre11∆/∆	E25	VI	183260	.	C	T	470.331	snp	36	0.472222	HET	7	2	ANN=T|synonymous_variant|LOW|YFR018C|YFR018C|transcript|YFR018C|protein_coding|1/1|c.963G>A|p.Pro321Pro|963/1092|963/1092|321/363||	TGTGCCATGTACTTGGGAATGGTAGcGGGATTGCATGTAATACGGGTACTC
SJ156	AND2219	BY/BY	mre11∆/∆	E25	X	526383	.	A	G	705.607	snp	43	0.581395	HET	2	2	ANN=G|missense_variant|MODERATE|CYC1|YJR048W|transcript|YJR048W|protein_coding|1/1|c.49A>G|p.Lys17Glu|49/330|49/330|17/109||	TGCTAAGAAAGGTGCTACACTTTTCaAGACTAGATGTCTACAATGCCACAC
SJ156	AND2219	BY/BY	mre11∆/∆	E25	XIII	144194	.	C	T	891.348	snp	68	0.441176	HET	2	2	ANN=T|missense_variant|MODERATE|ORC1|YML065W|transcript|YML065W|protein_coding|1/1|c.1985C>T|p.Ala662Val|1985/2745|1985/2745|662/914||	ACTGGCAATGCTATTTTGATTGATGcGGCTGGAAACGACACTACAGTTAAG
SJ156	AND2219	BY/BY	mre11∆/∆	E25	XIII	894993	.	T	A	695.147	snp	49	0.469388	HET	2	2	ANN=A|missense_variant|MODERATE|NIP1|YMR309C|transcript|YMR309C|protein_coding|1/1|c.434A>T|p.Glu145Val|434/2439|434/2439|145/812||	TAAGAGACGCGAGATCAAATCAAACtCATTAGAAATAGTCAACCAGTCATC
SJ156	AND2219	BY/BY	mre11∆/∆	E25	XVI	155318	.	T	G	722.676	snp	52	0.442308	HET	2	2	ANN=G|missense_variant|MODERATE|SRP72|YPL210C|transcript|YPL210C|protein_coding|1/1|c.895A>C|p.Thr299Pro|895/1923|895/1923|299/640||	TGGGTGAAGGTTTGTAAATTAAAAGtGTTTAGTTTTTCTACGTTTAATTCC
SJ157	AND2219	BY/BY	mre11∆/∆	H25	V	305439	.	T	A	1219.49	snp	67	0.58209	HET	2	2	ANN=A|synonymous_variant|LOW|ALD5|YER073W|transcript|YER073W|protein_coding|1/1|c.1410T>A|p.Thr470Thr|1410/1563|1410/1563|470/520||	TGTCCAAAAGAGTGAAAGCTGGTACtGTTTGGATAAATACCTATAACAACT
SJ157	AND2219	BY/BY	mre11∆/∆	H25	XI	139826	.	C	A	769.043	snp	66	0.424242	HET	2	2	ANN=A|missense_variant|MODERATE|MCD4|YKL165C|transcript|YKL165C|protein_coding|1/1|c.866G>T|p.Arg289Met|866/2760|866/2760|289/919||	CGCACCCCAAGCAACAAGAGGGGTCcTTGTGTTGTTAGGATGACCGTCACC
SJ157	AND2219	BY/BY	mre11∆/∆	H25	XIV	259442	.	T	C	895.836	snp	57	0.508772	HET	2	2	ANN=C|synonymous_variant|LOW|YNL203C|YNL203C|transcript|YNL203C|protein_coding|1/1|c.609A>G|p.Gln203Gln|609/612|609/612|203/203||	TTAAGTATATCAAACTCCGTCACTAtTGGAGTTTACCAAAAAGGATAGGTA
SJ157	AND2219	BY/BY	mre11∆/∆	H25	XV	162916	.	C	A	770.139	snp	60	0.416667	HET	2	2	ANN=A|synonymous_variant|LOW|PHM7|YOL084W|transcript|YOL084W|protein_coding|1/1|c.561C>A|p.Ile187Ile|561/2976|561/2976|187/991||	GACTGCTGTCTTCTAGGACGGTTATcGTCACAGAATTGCACAAGAGCATCG
SJ158	AND2219	BY/BY	mre11∆/∆	K25	VIII	179514	.	C	A	663.208	snp	49	0.428571	HET	2	2	ANN=A|synonymous_variant|LOW|YHR035W|YHR035W|transcript|YHR035W|protein_coding|1/1|c.1296C>A|p.Ile432Ile|1296/1893|1296/1893|432/630||	TGAAAAAGATAGCCTCACGAATTATcGATAGCTTTGCTTACTCATCCAAGC
SJ158	AND2219	BY/BY	mre11∆/∆	K25	VIII	309429	.	A	T	329.383	snp	24	0.458333	HET	2	2	ANN=T|synonymous_variant|LOW|TRA1|YHR099W|transcript|YHR099W|protein_coding|1/1|c.6669A>T|p.Ser2223Ser|6669/11235|6669/11235|2223/3744||	AGGCAATAAAAGCTCAGGGTGTATCaGTGATAATTGAAGAAGAAAGCCCTG
SJ158	AND2219	BY/BY	mre11∆/∆	K25	XIII	383932	.	C	T	790.583	snp	46	0.565217	HET	2	2	ANN=T|synonymous_variant|LOW|STV1|YMR054W|transcript|YMR054W|protein_coding|1/1|c.630C>T|p.Asp210Asp|630/2673|630/2673|210/890||	CTTTTGACGACGAAACACCACAGGAcCGGGGCGCTCTAGGGAATGACCTCA
SJ158	AND2219	BY/BY	mre11∆/∆	K25	XIII	818057	.	G	A	510.499	snp	38	0.473684	HET	2	2	ANN=A|synonymous_variant|LOW|BUL1|YMR275C|transcript|YMR275C|protein_coding|1/1|c.525C>T|p.Ser175Ser|525/2931|525/2931|175/976||	ACAATGATTGATGTGAGAGATCAGCgCTCGAGCCCGCAGCACCTGTTGCAG
SJ158	AND2219	BY/BY	mre11∆/∆	K25	XVI	429102	.	C	A	753.911	snp	50	0.48	HET	2	2	ANN=A|missense_variant|MODERATE|CWC27|YPL064C|transcript|YPL064C|protein_coding|1/1|c.515G>T|p.Arg172Ile|515/906|515/906|172/301||	TTTTTTTTCATTATCTTCCAGTCTTcTTTTTGATCCAAAGATGTCCTCAAA
SJ159	AND2219	BY/BY	mre11∆/∆	M25	II	331034	.	C	T	797.77	snp	55	0.490909	HET	2	2	ANN=T|missense_variant|MODERATE|ZTA1|YBR046C|transcript|YBR046C|protein_coding|1/1|c.478G>A|p.Gly160Ser|478/1005|478/1005|160/334||	AGCTGATTTAAAATCAATCCCACACcACCCGCTGCGGCAAAAAGTAATACA
SJ159	AND2219	BY/BY	mre11∆/∆	M25	IV	640690	.	C	G	757.147	snp	51	0.529412	HET	2	2	ANN=G|missense_variant|MODERATE|MSH6|YDR097C|transcript|YDR097C|protein_coding|1/1|c.3148G>C|p.Asp1050His|3148/3729|3148/3729|1050/1242||	AATAATGACCTATTGGTAGCCATGTcTAATATTTTTTTTGTTTCCGCCAAT
SJ159	AND2219	BY/BY	mre11∆/∆	M25	VII	153052	.	T	C	728.477	snp	54	0.462963	HET	2	2		TCGAAACAAAAACGGCACTTAATGTtGACTTCTTTTTGAAGTCAAATGCAT
SJ159	AND2219	BY/BY	mre11∆/∆	M25	VII	939794	.	A	AT	525.916	ins	44	0.409091	HET	2	2		GCACTCCGTTTCTACAAAATTTTCAaTTTTTTTTTTCATATTCGTTAATCG
SJ110	AND2220	BY/BY	cac1∆/∆ cac3∆/∆	A25	VII	550090	.	A	G	869.214	snp	60	0.466667	HET	2	2	ANN=G|synonymous_variant|LOW|GSC2|YGR032W|transcript|YGR032W|protein_coding|1/1|c.1827A>G|p.Thr609Thr|1827/5688|1827/5688|609/1895||	TAATGCCATTGGGTGGATTATTTACaTCGTATATGAAAAAGTCCACAAGAA
SJ111	AND2220	BY/BY	cac1∆/∆ cac3∆/∆	B25	VIII	120495	.	A	C	703.738	snp	42	0.52381	HET	2	2	ANN=C|missense_variant|MODERATE|ERG11|YHR007C|transcript|YHR007C|protein_coding|1/1|c.1189T>G|p.Ser397Ala|1189/1593|1189/1593|397/530||	TGATAACCTGCTGGGATGACATAAGaAGTGTTTGGAACGTGCATATCTTTC
SJ111	AND2220	BY/BY	cac1∆/∆ cac3∆/∆	B25	XII	681465	.	T	G	819.664	snp	48	0.5625	HET	2	2	ANN=G|missense_variant|MODERATE|DCS1|YLR270W|transcript|YLR270W|protein_coding|1/1|c.280T>G|p.Tyr94Asp|280/1053|280/1053|94/350||	AAAGGAGATTACTTCCAATGATATTtACTACTGGGGTTTGTCAGTGATAAA
SJ112	AND2220	BY/BY	cac1∆/∆ cac3∆/∆	C25	XI	440740	.	G	A	625.14	snp	47	0.425532	HET	2	2	ANN=A|synonymous_variant|LOW|VPS1|YKR001C|transcript|YKR001C|protein_coding|1/1|c.1983C>T|p.Leu661Leu|1983/2115|1983/2115|661/704||	TATCTTGCTTTCCGTAAAGTTTTTCgAGTAAAACTTTCTGAATATCAGTTT
SJ112	AND2220	BY/BY	cac1∆/∆ cac3∆/∆	C25	XIII	548887	.	C	T	491.098	snp	35	0.485714	HET	2	2	ANN=T|missense_variant|MODERATE|SIP5|YMR140W|transcript|YMR140W|protein_coding|1/1|c.1174C>T|p.Arg392Cys|1174/1470|1174/1470|392/489||	ATCAGCCATTACTTCGGATACCATTcGTCCTGATTGGGAGATTAAATTGAA
SJ112	AND2220	BY/BY	cac1∆/∆ cac3∆/∆	C25	XIV	723581	.	T	C	684.2	snp	51	0.45098	HET	2	2	ANN=C|synonymous_variant|LOW|ESF2|YNR054C|transcript|YNR054C|protein_coding|1/1|c.726A>G|p.Lys242Lys|726/951|726/951|242/316||	CGTTTCTAATGAATTCCGCGTTCAGtTTGTTGGCCTGCGAGATTTCCATCT
SJ112	AND2220	BY/BY	cac1∆/∆ cac3∆/∆	C25	XVI	219449	.	C	T	310.264	snp	32	0.4375	HET	2	2	ANN=T|missense_variant|MODERATE|SPT14|YPL175W|transcript|YPL175W|protein_coding|2/2|c.719C>T|p.Ala240Val|719/1358|719/1358|240/451||WARNING_TRANSCRIPT_MULTIPLE_STOP_CODONS	AAGATGTCGAATTTATAGTAGCGGGcGATGGTCCAAAGTTCATAGATTTTC
SJ112	AND2220	BY/BY	cac1∆/∆ cac3∆/∆	C25	XVI	393441	.	C	T	638.395	snp	50	0.42	HET	2	2	ANN=T|synonymous_variant|LOW|SEC16|YPL085W|transcript|YPL085W|protein_coding|1/1|c.6375C>T|p.Ile2125Ile|6375/6588|6375/6588|2125/2195||	CAATCACTGGTGAGCCTTTGCCGATcAAAACATCCCCTTCTCCTACAGGAC
SJ113	AND2220	BY/BY	cac1∆/∆ cac3∆/∆	D25	IV	621745	.	G	T	451.593	snp	37	0.459459	HET	2	2		AAATAATACCAGAAAAGCAGAGGCGgTTCTTAACTTCTGTGTAAATTCAGT
SJ113	AND2220	BY/BY	cac1∆/∆ cac3∆/∆	D25	V	180133	.	T	C	568.929	snp	44	0.431818	HET	2	2	ANN=C|synonymous_variant|LOW|PRP22|YER013W|transcript|YER013W|protein_coding|1/1|c.1293T>C|p.Phe431Phe|1293/3438|1293/3438|431/1145||	AACAGATTAGGAAACAACAGTCGTTtGATGATCCTACGAAAAACAAAAAAG
SJ114	AND2220	BY/BY	cac1∆/∆ cac3∆/∆	E25	IV	954307	.	T	A	417.11	snp	32	0.4375	HET	2	2	ANN=A|missense_variant|MODERATE|TRS23|YDR246W|transcript|YDR246W|protein_coding|1/1|c.20T>A|p.Leu7His|20/660|20/660|7/219||	ATTGAAATGGCCATCGAAACAATACtTGTAATAAACAAATCAGGCGGACTA
SJ114	AND2220	BY/BY	cac1∆/∆ cac3∆/∆	E25	XII	532280	.	T	G	656.918	snp	56	0.410714	HET	2	2	ANN=G|missense_variant|MODERATE|ATG26|YLR189C|transcript|YLR189C|protein_coding|1/1|c.2114A>C|p.Lys705Thr|2114/3597|2114/3597|705/1198||	AATTTTATCTTCGAAAAGCTTCAACtTCGCTGAGTCAGGGTTATGCTGAAC
SJ114	AND2220	BY/BY	cac1∆/∆ cac3∆/∆	E25	XIII	595549	.	G	A	668.675	snp	44	0.522727	HET	2	2	ANN=A|missense_variant|MODERATE|MLH1|YMR167W|transcript|YMR167W|protein_coding|1/1|c.664G>A|p.Ala222Thr|664/2310|664/2310|222/769||	TAGGACTGTGTTCAATAAATCTGTGgCTTCGAATTTAATTACTTTTCATAT
SJ115	AND2220	BY/BY	cac1∆/∆ cac3∆/∆	F25	III	155482	.	C	A	314.972	snp	25	0.44	HET	2	2	ANN=A|missense_variant|MODERATE|HTL1|YCR020W-B|transcript|YCR020W-B|protein_coding|1/1|c.163C>A|p.Pro55Thr|163/237|163/237|55/78||	GGAAAGACACAATAGTATTATCAATcCTGAAAGGCAAAGGATGAGTTTGGA
SJ115	AND2220	BY/BY	cac1∆/∆ cac3∆/∆	F25	XII	507858	.	A	G	588.452	snp	36	0.555556	HET	2	2	ANN=G|missense_variant|MODERATE|RFX1|YLR176C|transcript|YLR176C|protein_coding|1/1|c.2375T>C|p.Met792Thr|2375/2436|2375/2436|792/811||	AAAACAGTAGTTCAGCAATTGGCCCaTGACATTATTTAGAAACAACCATGA
SJ116	AND2220	BY/BY	cac1∆/∆ cac3∆/∆	G25	IV	631432	.	G	A	614.526	snp	47	0.425532	HET	2	2	ANN=A|missense_variant|MODERATE|DNF2|YDR093W|transcript|YDR093W|protein_coding|1/1|c.151G>A|p.Ala51Thr|151/4839|151/4839|51/1612||	TAGTGCGCATGGAAATATTGAAGTAgCGAAAACCGGCGGTTCTGTTTTGAA
SJ116	AND2220	BY/BY	cac1∆/∆ cac3∆/∆	G25	XI	141351	.	G	A	729.008	snp	52	0.442308	HET	2	2		TGACGAATATATGGCATTATAAGATgACAACAATTTGTTTCCTTCTCAAAT
SJ116	AND2220	BY/BY	cac1∆/∆ cac3∆/∆	G25	XIII	90384	.	G	T	717.315	snp	49	0.469388	HET	2	2	ANN=T|missense_variant|MODERATE|RPM2|YML091C|transcript|YML091C|protein_coding|1/1|c.348C>A|p.Asn116Lys|348/3609|348/3609|116/1202||	CGGTAGAATAATACCTATGTTGATTgTTGTTGTTGTTATTAACATAGTTTG
SJ116	AND2220	BY/BY	cac1∆/∆ cac3∆/∆	G25	XIII	768486	.	T	C	581.303	snp	47	0.425532	HET	2	2		AGCCACTGTAAAAAGTGAAATCAGTtTAAAATGGAAGTGTCTATCAAAACT
SJ117	AND2220	BY/BY	cac1∆/∆ cac3∆/∆	H25	III	179079	.	T	C	748.411	snp	41	0.585366	HET	2	2		TTACCATGAAGCTTTTTTACTGCTCtCAGACCATAAAGACAGGAAGCAACT
SJ117	AND2220	BY/BY	cac1∆/∆ cac3∆/∆	H25	IX	138429	.	AC	A	84.9214	del	9	0.555556	HET	2	2		CATTCCCGTCGACAAAATTTAACCGaCCCCCCCCCCCCCCAATTTACGTTT
A1120_1126R41	AND2210	BY/BY	WT/WT	O25	I	5159	.	G	T	1418.22	snp	85	0.541176	HET	2	2		AAAGCCATCTTAATTTCAATTTCATgCCCTCCTTCACCGTTTTCTGTTGGT
A1120_1126R41	AND2210	BY/BY	WT/WT	O25	IV	1409104	.	T	C	2659.82	snp	178	0.449438	HET	2	2	ANN=C|missense_variant|MODERATE|JIP4|YDR475C|transcript|YDR475C|protein_coding|1/1|c.991A>G|p.Met331Val|991/2631|991/2631|331/876||	CTAACACTCCTGCTATCATCCATCAtCATTAGCATTCTTTTTCGCTCACTC
A1120_1126R42	AND2210	BY/BY	WT/WT	P25	IV	450925	.	T	G	2960.46	snp	172	0.5	HET	2	2	ANN=G|missense_variant|MODERATE|NTH1|YDR001C|transcript|YDR001C|protein_coding|1/1|c.1551A>C|p.Lys517Asn|1551/2256|1551/2256|517/751||	TAGAATGGTCTAAAGGATCTTCATAtTTGTCGTCGCAGAATTCCTTTATGA
A1120_1126R42	AND2210	BY/BY	WT/WT	P25	IV	450940	.	T	G	3003.77	snp	171	0.508772	HET	2	2	ANN=G|missense_variant|MODERATE|NTH1|YDR001C|transcript|YDR001C|protein_coding|1/1|c.1536A>C|p.Glu512Asp|1536/2256|1536/2256|512/751||	GATCTTCATATTTGTCGTCGCAGAAtTCCTTTATGAAGTCTGCAATATCAA
A1120_1126R42	AND2210	BY/BY	WT/WT	P25	IV	919353	.	C	CA	906.692	ins	63	0.460317	HET	2	2	ANN=CA|frameshift_variant|HIGH|SIR4|YDR227W|transcript|YDR227W|protein_coding|1/1|c.1791dupA|p.Asp598fs|1792/4077|1792/4077|598/1358||INFO_REALIGN_3_PRIME_LOF=(SIR4|YDR227W|1|1.00)	TCTTCCTTCCACACATAAAGTTACAcAAAAAAAAGATATAAAAATTGGAAC
A1120_1126R42	AND2210	BY/BY	WT/WT	P25	IV	1084242	.	G	T	2282.87	snp	143	0.468531	HET	2	2	ANN=T|missense_variant|MODERATE|SUM1|YDR310C|transcript|YDR310C|protein_coding|1/1|c.75C>A|p.Asp25Glu|75/3189|75/3189|25/1062||	CACTGGTAAGTGCTAACGTATCTACgTCATCTTTGGGTCCAGACGGAAGTC
A1120_1126R42	AND2210	BY/BY	WT/WT	P25	XI	409731	.	T	G	1306.77	snp	72	0.555556	HET	2	2	ANN=G|synonymous_variant|LOW|PUT3|YKL015W|transcript|YKL015W|protein_coding|1/1|c.1188T>G|p.Ala396Ala|1188/2940|1188/2940|396/979||	ATGAGAATGATCCAATTTTACAAGCtGTTTGGTTTTGCAAAATTTTGTTAA
A1120_1126R42	AND2210	BY/BY	WT/WT	P25	XII	393136	.	C	A	2052.05	snp	117	0.512821	HET	2	2		GCTAATCTTCGGATAGAGATCAGCTcCTTGATACTGTATAATCCCTATCCA
A1120_1126R42	AND2210	BY/BY	WT/WT	P25	XIII	795396	.	A	T	2720.14	snp	157	0.522293	HET	2	2	ANN=T|stop_gained|HIGH|SAP30|YMR263W|transcript|YMR263W|protein_coding|1/1|c.478A>T|p.Arg160*|478/606|478/606|160/201||	GCAGCACGATAAAAGGATACATAAGaGAGACCTGGCCAACGTGGTGAGAAG
A1120_1126R42	AND2210	BY/BY	WT/WT	P25	XIV	70026	.	T	TGCA	2467.16	ins	180	0.427778	HET	2	2	ANN=TGCA|disruptive_inframe_insertion|MODERATE|CLA4|YNL298W|transcript|YNL298W|protein_coding|1/1|c.1137_1139dupGCA|p.Gln380dup|1140/2529|1140/2529|380/842||INFO_REALIGN_3_PRIME	CATCCAAACAATTCTCAACGATCTTtGCAGCAGCAGCAGCAGCAGCAGCAG
A1120_1126R42	AND2210	BY/BY	WT/WT	P25	XV	393642	.	T	C	2511.66	snp	159	0.465409	HET	2	2	ANN=C|missense_variant|MODERATE|EXO1|YOR033C|transcript|YOR033C|protein_coding|1/1|c.883A>G|p.Ser295Gly|883/2109|883/2109|295/702||	AAGTACAGCGGAATTTCATTCAAGCtCACTATTTTCTTCCGAATAGGGCAA
A1120_1126R39	AND2210	BY/BY	WT/WT	M25	V	45136	.	A	G	1624.73	snp	85	0.576471	HET	2	2	ANN=G|missense_variant|MODERATE|YEL057C|YEL057C|transcript|YEL057C|protein_coding|1/1|c.586T>C|p.Phe196Leu|586/702|586/702|196/233||	AAAATCAAATAATCTTCATAAAAGAaATCACTTTCAATAAATGAACTTCTC
A1120_1126R39	AND2210	BY/BY	WT/WT	M25	X	126329	.	T	C	2090.37	snp	126	0.531746	HET	2	2		ACGAAACTCTTGTTGGTGTCTTCATtAATAGATTGCCTTCTTACGCCCACG
A1120_1126R39	AND2210	BY/BY	WT/WT	M25	X	281171	.	A	T	2099.17	snp	145	0.441379	HET	2	2		GAAGGGCAAACAGTGCGCCAAAACGaAAGATAGTAGAAGATGTTTAGAGTA
A1120_1126R39	AND2210	BY/BY	WT/WT	M25	X	308209	.	C	G	2021.76	snp	128	0.46875	HET	2	2	ANN=G|missense_variant|MODERATE|YJL070C|YJL070C|transcript|YJL070C|protein_coding|1/1|c.2429G>C|p.Ser810Thr|2429/2667|2429/2667|810/888||	ACCTTCATAGCCACTAGATAGCACAcTTGTTCTCGACAACTCGCACAAATC
A1120_1126R39	AND2210	BY/BY	WT/WT	M25	X	407828	.	G	A	2145.03	snp	135	0.466667	HET	2	2	ANN=A|missense_variant|MODERATE|CCT3|YJL014W|transcript|YJL014W|protein_coding|1/1|c.271G>A|p.Asp91Asn|271/1605|271/1605|91/534||	CCGTACTCAAGACGAAGAGGTTGGTgACGGGACTACAACAGTTATTATTCT
A1120_1126R39	AND2210	BY/BY	WT/WT	M25	XI	252921	.	G	T	2243.94	snp	144	0.458333	HET	2	2	ANN=T|synonymous_variant|LOW|HSL1|YKL101W|transcript|YKL101W|protein_coding|1/1|c.4002G>T|p.Pro1334Pro|4002/4557|4002/4557|1334/1518||	AGGAATCTTCTCAACTTGTGTTGCCgGTGGTTGAAAAAAAGGAAAATGCAA
A1120_1126R40	AND2210	BY/BY	WT/WT	N25	VI	96694	.	C	G	2241.43	snp	145	0.482759	HET	2	2	ANN=G|missense_variant|MODERATE|GAT1|YFL021W|transcript|YFL021W|protein_coding|1/1|c.729C>G|p.Asn243Lys|729/1533|729/1533|243/510||	CCAATAATACAAACGCAAACACAAAcACAAACACAAGTGCAAGTACAAACA
A1120_1126R40	AND2210	BY/BY	WT/WT	N25	XV	985833	.	G	A	3233.93	snp	169	0.56213	HET	2	2	ANN=A|synonymous_variant|LOW|PYK2|YOR347C|transcript|YOR347C|protein_coding|1/1|c.630C>T|p.His210His|630/1521|630/1521|210/506||	TTCTTATGAAAGAGGCAAATACGATgTGAATGCCATTGCGGACTCCGAATT
A1120_1126R35	AND2210	BY/BY	WT/WT	I25	VII	378026	.	A	AATG	2286.6	ins	181	0.40884	HET	2	2	ANN=AATG|disruptive_inframe_insertion|MODERATE|SGF73|YGL066W|transcript|YGL066W|protein_coding|1/1|c.435_437dupTGA|p.Asp146dup|438/1974|438/1974|146/657||INFO_REALIGN_3_PRIME	CGATGACAATAGCAATGATAATAACaATGATGATGATGATGATGACGATAA
A1120_1126R37	AND2210	BY/BY	WT/WT	K25	IX	111996	.	C	A	2352.27	snp	140	0.492857	HET	2	2	ANN=A|synonymous_variant|LOW|TAO3|YIL129C|transcript|YIL129C|protein_coding|1/1|c.1242G>T|p.Leu414Leu|1242/7131|1242/7131|414/2376||	AAAATTTCTTTTCAGACATAGAGCCcAGTAGTTCGGCAAAAGAATTCCAAT
A1120_1126R37	AND2210	BY/BY	WT/WT	K25	XI	283825	.	T	C	3449.87	snp	203	0.497537	HET	2	2	ANN=C|stop_lost|HIGH|TEF4|YKL081W|transcript|YKL081W|protein_coding|2/2|c.607T>C|p.Ter203Argext*?|607/1237|607/1237|203/411||WARNING_TRANSCRIPT_MULTIPLE_STOP_CODONS	CTCCAATCGTGAAGACTCCATTTGCtGAAGTCAAATTGGCTGAAAAGGCTC
A1120_1126R37	AND2210	BY/BY	WT/WT	K25	XIV	618769	.	T	C	3237.38	snp	181	0.524862	HET	2	2	ANN=C|missense_variant|MODERATE|SIS1|YNL007C|transcript|YNL007C|protein_coding|1/1|c.797A>G|p.Asp266Gly|797/1059|797/1059|266/352||	TAGTGGCAGAGTGTAAATTAGGTCAtCACCGTCTCTTTTAAAGTTTGGATG
A1120_1126R37	AND2210	BY/BY	WT/WT	K25	XVI	82336	.	G	A	2628.43	snp	156	0.512821	HET	2	2	ANN=A|synonymous_variant|LOW|GAL4|YPL248C|transcript|YPL248C|protein_coding|1/1|c.21C>T|p.Ile7Ile|21/2646|21/2646|7/881||	GTCGGCAAATATCGCATGCTTGTTCgATAGAAGACAGTAGCTTCATCTTTC
A1120_1126R38	AND2210	BY/BY	WT/WT	L25	XIII	315301	.	T	G	2406.39	snp	153	0.477124	HET	2	2		ATTTTCAAATTTGCTCTGCTGCAGTtTTTTATTTCTGTTTTTCTTTTTTTG
A1120_1126R36	AND2210	BY/BY	WT/WT	J25	XVI	694693	.	C	G	2971.58	snp	216	0.407407	HET	2	2	ANN=G|missense_variant|MODERATE|TKL1|YPR074C|transcript|YPR074C|protein_coding|1/1|c.146G>C|p.Arg49Pro|146/2043|146/2043|49/680||	CCAGTCTGGGTTGGTTGGGTTCATGcGCATTTGACTCCATAGAACGTGTGC
A336_337R32	AND3146	BY/BY	WT/WT	P12	II	291910	.	G	C	1986.46	snp	113	0.548673	HET	2	2		TTGATTGTTTTTACGGATACTAGAAgTAACACAAAAAGCTAAAAAAGGCAA
A336_337R32	AND3146	BY/BY	WT/WT	P12	XV	38553	.	A	T	4015.49	snp	234	0.521368	HET	2	2	ANN=T|non_coding_transcript_exon_variant|MODIFIER|YOL153C|YOL153C|transcript|YOL153C|pseudogene|1/1|n.15T>A||||||	GATACACATCCGGAAGCGGAGCGTGaTGAGTCTCTGTCATATAAGCGTTTT
A336_337R19	AND3146	BY/BY	WT/WT	C12	III	60857	.	G	T	3985.03	snp	222	0.540541	HET	2	2	ANN=T|missense_variant|MODERATE|GRX1|YCL035C|transcript|YCL035C|protein_coding|1/1|c.317C>A|p.Pro106His|317/333|317/333|106/110||	TGTCTGCCCTTAATTTGCAAGAATAgGTTCTAACAATTCCTCCAATTCACC
A336_337R19	AND3146	BY/BY	WT/WT	C12	XII	964117	.	G	A	4139.09	snp	232	0.534483	HET	2	2	ANN=A|synonymous_variant|LOW|URA4|YLR420W|transcript|YLR420W|protein_coding|1/1|c.333G>A|p.Gly111Gly|333/1095|333/1095|111/364||	GAGTAACAACAAATTCGGCTGCTGGgGTGGATCCAAATGACTTCAGCGCAT
A336_337R19	AND3146	BY/BY	WT/WT	C12	XV	300794	.	C	A	831.293	snp	42	0.595238	HET	2	2	ANN=A|missense_variant|MODERATE|YOL013W-B|YOL013W-B|transcript|YOL013W-B|protein_coding|1/1|c.105C>A|p.His35Gln|105/291|105/291|35/96||	TTCTTCTTGAGTATATAGGAATTCAcAAAAGGAGAGTCGATATATCTACAT
A336_337R23	AND3146	BY/BY	WT/WT	G12	III	67357	.	A	G	5018.5	snp	324	0.462963	HET	2	2	ANN=G|missense_variant|MODERATE|HIS4|YCL030C|transcript|YCL030C|protein_coding|1/1|c.977T>C|p.Met326Thr|977/2400|977/2400|326/799||	CCGTCTTGTAACCTTCAGATGCTTCaTATTCAGATTATTCTCGACGTCCTT
A336_337R23	AND3146	BY/BY	WT/WT	G12	X	24764	.	T	G	5503.35	snp	326	0.5	HET	3	2	ANN=G|missense_variant|MODERATE|IMA5|YJL216C|transcript|YJL216C|protein_coding|1/1|c.1323A>C|p.Arg441Ser|1323/1746|1323/1746|441/581||	CATCAGCACTCCATGGGAATGGTGTtCTCCCATGATCTCTAGAGATCAAAG
A336_337R31	AND3146	BY/BY	WT/WT	O12	III	45577	.	G	T	3865.64	snp	243	0.465021	HET	2	2	ANN=T|missense_variant|MODERATE|EMC1|YCL045C|transcript|YCL045C|protein_coding|1/1|c.1329C>A|p.Asn443Lys|1329/2283|1329/2283|443/760||	TTTTCCAAGTTTGTTTTACCGTATCgTTTTCGATTATGTAGCCATAAATGC
A336_337R27	AND3146	BY/BY	WT/WT	K12	IV	1269361	.	G	T	3349.47	snp	215	0.47907	HET	2	2	ANN=T|missense_variant|MODERATE|UTP5|YDR398W|transcript|YDR398W|protein_coding|1/1|c.1891G>T|p.Gly631Cys|1891/1932|1891/1932|631/643||	CCGTTTAGAAACGGAGCAGAGCGACgGCGAGGAGGAAGCCGGATATAGTGA
A336_337R27	AND3146	BY/BY	WT/WT	K12	X	598407	.	A	C	3339.37	snp	208	0.480769	HET	2	2		ACACAAATCTCTCGAAGTGCCTCTTaTTGTTTTAACTATTCATCTCTATGC
A336_337R27	AND3146	BY/BY	WT/WT	K12	XII	891231	.	T	C	3782.7	snp	246	0.463415	HET	2	2	ANN=C|missense_variant|MODERATE|IKI3|YLR384C|transcript|YLR384C|protein_coding|1/1|c.1670A>G|p.Asp557Gly|1670/4050|1670/4050|557/1349||	AGTTGGTTGCGTAATATCCTGGATAtCCAAAAGCGCTATTCTAGAAAGGTT
A336_337R27	AND3146	BY/BY	WT/WT	K12	XVI	267855	.	G	C	2546.66	snp	155	0.490323	HET	2	2		TCTTAGGTCATCGTGGATTTGTGTGgTGATTTTCGGCTTATCTTAACAATG
A336_337R28	AND3146	BY/BY	WT/WT	L12	IV	387997	.	C	G	4190.87	snp	250	0.512	HET	2	2	ANN=G|missense_variant|MODERATE|PUS9|YDL036C|transcript|YDL036C|protein_coding|1/1|c.905G>C|p.Cys302Ser|905/1389|905/1389|302/462||	TTTGGCTCCTTTCTCGTCCATTTGAcAAACTGCATTAAGAGCAAGCCTTGG
A336_337R28	AND3146	BY/BY	WT/WT	L12	XIV	748841	.	T	A	2942.01	snp	159	0.54717	HET	2	2		AGATACAAGTTTACTAGGGGAAAGAtCCATATGACATGGTAGTAGGTTTAC
A336_337R24	AND3146	BY/BY	WT/WT	H12	V	391673	.	T	C	5073.02	snp	295	0.511864	HET	2	2	ANN=C|synonymous_variant|LOW|BOI2|YER114C|transcript|YER114C|protein_coding|1/1|c.2040A>G|p.Lys680Lys|2040/3123|2040/3123|680/1040||	TTTTATCAACTATCGGTGAGCTGTTtTTTTCTGACGGCATTGAGGTTATGG
A336_337R24	AND3146	BY/BY	WT/WT	H12	V	428502	.	T	G	3574.16	snp	224	0.46875	HET	2	2	ANN=G|missense_variant|MODERATE|PMD1|YER132C|transcript|YER132C|protein_coding|1/1|c.1948A>C|p.Lys650Gln|1948/5262|1948/5262|650/1753||	CTAGAGTTACCAAACTTGGTAGTTTtTGAGGCTGTATGAGGTGAAAAACTT
A336_337R24	AND3146	BY/BY	WT/WT	H12	XIII	202544	.	GC	CG	432.431	mnp	34	0.411765	HET	2	2		TATTCAATAATTTAGTGTCTAAAACgCAAAGGTATAAATTTGATAATGTTC
A336_337R17	AND3146	BY/BY	WT/WT	A12	VI	227505	.	ATA	TTT	143.872	complex	39	0.487179	HET	2	2	ANN=TTT|missense_variant|MODERATE|YFR036W-A|YFR036W-A|transcript|YFR036W-A|protein_coding|1/1|c.55_57delATAinsTTT|p.Ile19Phe|55/651|55/651|19/216||	TTTTTTTTTTTTTTTTTTTTCTTATaTATTTTTTTACAATGACCACGGTTT
A336_337R17	AND3146	BY/BY	WT/WT	A12	XVI	170402	.	T	G	2116.04	snp	136	0.463235	HET	2	2	ANN=G|missense_variant|MODERATE|YIG1|YPL201C|transcript|YPL201C|protein_coding|1/1|c.754A>C|p.Ser252Arg|754/1386|754/1386|252/461||	ATGTTGGTATGGAAACTTTGAAAACtTCCATTGCTTTGTTGGTGATCTAAA
A336_337R18	AND3146	BY/BY	WT/WT	B12	X	596258	.	G	C	4023.51	snp	225	0.528889	HET	2	2	ANN=C|missense_variant|MODERATE|JSN1|YJR091C|transcript|YJR091C|protein_coding|1/1|c.2079C>G|p.Asp693Glu|2079/3276|2079/3276|693/1091||	GGTCATTGATTAATGGAGTACAGTAgTCCTTGACCCCTTGCGTCACTTGCA
A336_337R18	AND3146	BY/BY	WT/WT	B12	XV	778977	.	T	C	1721.41	snp	108	0.472222	HET	2	2		ATTCGACATTTCATTGAGCCCATGAtGGAAAGGGACGCAGTTATGTCAGAA
A336_337R20	AND3146	BY/BY	WT/WT	D12	X	187701	.	A	G	2530.24	snp	157	0.522293	HET	2	2		TTTCTTTTATAGGTTTTGAAAGCGGaGCAAATGTTGGTATAACTCTACTGC
A336_337R29	AND3146	BY/BY	WT/WT	M12	X	242016	.	C	T	1246.09	snp	95	0.410526	HET	2	2		AGTTGATTAGAGATTCTGAAAAATTcGTTTTAGTTAGTGTTTAAGAATAGT
A336_337R29	AND3146	BY/BY	WT/WT	M12	XII	449356	.	G	T	1785.81	snp	113	0.469027	HET	2	2		CTTGTTCCAACGATTACATGTAAATgAAGGGAGAAATAATTATGGTAAATC
A336_337R29	AND3146	BY/BY	WT/WT	M12	XII	951494	.	G	T	5527.36	snp	321	0.507788	HET	2	2	ANN=T|missense_variant|MODERATE|YLR413W|YLR413W|transcript|YLR413W|protein_coding|1/1|c.339G>T|p.Gln113His|339/2028|339/2028|113/675||	CAGCCACATTATCATCTTTGACACAgTTGGCTCCAATGGCTTTGCTAGGAA
A336_337R22	AND3146	BY/BY	WT/WT	F12	XII	916331	.	G	A	2538.33	snp	183	0.415301	HET	2	2	ANN=A|missense_variant|MODERATE|SKI2|YLR398C|transcript|YLR398C|protein_coding|1/1|c.2689C>T|p.His897Tyr|2689/3864|2689/3864|897/1287||	ACGAGTCTGCCCTCTTTCAAGATATgCAATATCGAAGGCGATTTAACCATT
A336_337R22	AND3146	BY/BY	WT/WT	F12	XIV	417232	.	T	G	2828.48	snp	179	0.486034	HET	2	2	ANN=G|missense_variant|MODERATE|CYB5|YNL111C|transcript|YNL111C|protein_coding|1/1|c.71A>C|p.Asp24Ala|71/363|71/363|24/120||	TTGAGAAACATCGTAAACTTTGTCAtCGATGATAATCCAGAAATTTTCTGG
A336_337R21	AND3146	BY/BY	WT/WT	E12	XV	897527	.	T	G	3069.63	snp	199	0.462312	HET	2	2	ANN=G|synonymous_variant|LOW|NOP58|YOR310C|transcript|YOR310C|protein_coding|1/1|c.834A>C|p.Ala278Ala|834/1536|834/1536|278/511||	AGTTTGGAGCAATAGCCTTCATTCTtGCAGACAAGTAATTGGACAACTGTT
A336_337R25	AND3146	BY/BY	WT/WT	I12	XV	503598	.	GC	G	1847.07	del	136	0.455882	HET	2	2	ANN=G|frameshift_variant|HIGH|RKI1|YOR095C|transcript|YOR095C|protein_coding|1/1|c.730delG|p.Ala244fs|730/777|730/777|244/258||_LOF=(RKI1|YOR095C|1|1.00)	ACTACCGTCAGAATTACCGAAGTAGgCTTTTGAAGCGTTGTCGATGAATAA
A336_337R30	AND3146	BY/BY	WT/WT	N12	XV	976270	.	G	T	1645.27	snp	111	0.441441	HET	2	2		ACAGTCATACTCGTAAGAATTGGTTgAATTTGAGATAATTGTTGGGATTCC
A336_337R26	AND3146	BY/BY	WT/WT	J12	XVI	76565	.	C	CA	3855.7	ins	277	0.462094	HET	2	2		GTGGATGTACGGGTGAAAATACAGTcAAAAAAAAAACAACAACAACAACAT
A336_337R36	AND3148	BY/BY	pol32∆/∆	D12	II	590935	.	T	C	3731.86	snp	219	0.502283	HET	2	2	ANN=C|missense_variant|MODERATE|DTR1|YBR180W|transcript|YBR180W|protein_coding|1/1|c.1195T>C|p.Phe399Leu|1195/1719|1195/1719|399/572||	GTATTACCTTGAACATGACTACCGTtTTACTATGTTAGAAATTGGTGCTGC
A336_337R36	AND3148	BY/BY	pol32∆/∆	D12	IV	376828	.	T	C	2608.73	snp	150	0.533333	HET	2	2	ANN=C|missense_variant|MODERATE|SIR2|YDL042C|transcript|YDL042C|protein_coding|1/1|c.1618A>G|p.Asn540Asp|1618/1689|1618/1689|540/562||	TTATCCTTCTCTTGGCATTTAAAGTtCTTGTTCTTCAAATCGTTCCATTTC
A336_337R38	AND3148	BY/BY	pol32∆/∆	F12	II	702147	.	C	A	5058.8	snp	299	0.508361	HET	2	2		ATGCAGGAATTCCGACTCTTTCAAGcTAAATGCCGTTTCATTTTGGCACGG
A336_337R39	AND3148	BY/BY	pol32∆/∆	G12	II	711386	.	AT	A	3111.1	del	204	0.470588	HET	2	2	ANN=A|frameshift_variant|HIGH|ISW1|YBR245C|transcript|YBR245C|protein_coding|1/1|c.153delA|p.Lys51fs|153/3390|153/3390|51/1129||	ATTGAACCAGATGAAATACAATCGTaTTTTTTTTTTTCTTGCAAAAATATG
A336_337R39	AND3148	BY/BY	pol32∆/∆	G12	VI	55301	.	CGT	C	905.774	del	77	0.402597	HET	2	2		CTGTAATTGTGTATATATGTTCTCGcGTGTGTCTTATTTACTTATTTAGTT
A336_337R46	AND3148	BY/BY	pol32∆/∆	N12	II	445263	.	A	T	3837.21	snp	217	0.511521	HET	2	2	ANN=T|synonymous_variant|LOW|EXO84|YBR102C|transcript|YBR102C|protein_coding|1/1|c.2061T>A|p.Ser687Ser|2061/2262|2061/2262|687/753||	CGCTACACCAATCTACTAGGATGGAaGAAATCTTAGCCCCGAGTTCTTTGA
A336_337R46	AND3148	BY/BY	pol32∆/∆	N12	III	41349	.	C	T	1954.28	snp	140	0.428571	HET	2	2		AGATTAGCATCTATATAAGAAAGTAcATAACCTCCATTTAAGTTGAAAAAA
A336_337R46	AND3148	BY/BY	pol32∆/∆	N12	XVI	285628	.	CT	C	1843.69	del	114	0.5	HET	2	2	ANN=C|frameshift_variant|HIGH|FRK1|YPL141C|transcript|YPL141C|protein_coding|1/1|c.433delA|p.Arg145fs|433/2598|433/2598|145/865||_LOF=(FRK1|YPL141C|1|1.00)	GCATGCATTCATTTCCTTAAGCCTCcTTTTTTTTTGAATATATTTATAGAA
A336_337R42	AND3148	BY/BY	pol32∆/∆	J12	IV	236676	.	T	C	5331.83	snp	307	0.504886	HET	2	2	ANN=C|synonymous_variant|LOW|CDC48|YDL126C|transcript|YDL126C|protein_coding|1/1|c.1989A>G|p.Arg663Arg|1989/2508|1989/2508|663/835||	TTAATTGAGCATTTAGAATAGATAAtCTAGCGTTTTCATCTGGCAATGGAA
A336_337R42	AND3148	BY/BY	pol32∆/∆	J12	XI	151393	.	T	A	2391.93	snp	154	0.461039	HET	2	2		AAGGGATGGCGATGGAGTACTTATGtCCAATTATGAAGTCAAATTTATTTT
A336_337R42	AND3148	BY/BY	pol32∆/∆	J12	XII	402017	.	A	C	3517.18	snp	195	0.548718	HET	2	2	ANN=C|missense_variant|MODERATE|DIP2|YLR129W|transcript|YLR129W|protein_coding|1/1|c.2361A>C|p.Lys787Asn|2361/2832|2361/2832|787/943||	AGAAGTTGGGTGAAGCGCCAATAAAaCCACAGGGTAACGCTGTTCTAATTG
A336_337R42	AND3148	BY/BY	pol32∆/∆	J12	XV	277022	.	C	T	2565.07	snp	170	0.458824	HET	2	2		CAACATGTTTTTGCCCGTATTAATAcACAATAATCTATCCTCTCAGGCAGG
A336_337R42	AND3148	BY/BY	pol32∆/∆	J12	XV	940468	.	T	C	2600.25	snp	162	0.475309	HET	2	2	ANN=C|missense_variant|MODERATE|MIP1|YOR330C|transcript|YOR330C|protein_coding|1/1|c.2918A>G|p.Gln973Arg|2918/3765|2918/3765|973/1254||	TTTACTATTGGATTTGTCTAGCAGTtGATTGATATCAAGCGCCTCCCCATG
A336_337R43	AND3148	BY/BY	pol32∆/∆	K12	VI	43881	.	T	C	4331.15	snp	262	0.496183	HET	2	2	ANN=C|missense_variant|MODERATE|SEC53|YFL045C|transcript|YFL045C|protein_coding|1/1|c.512A>G|p.Glu171Gly|512/765|512/765|171/254||	GAAAGTCAAACCGTAGTCTGGGAATtCCTTTTTCAAAGCTTCAACGAACTT
A336_337R43	AND3148	BY/BY	pol32∆/∆	K12	XIII	78683	.	T	A	5364.52	snp	305	0.527869	HET	2	2	ANN=A|missense_variant|MODERATE|VPS9|YML097C|transcript|YML097C|protein_coding|1/1|c.1008A>T|p.Glu336Asp|1008/1356|1008/1356|336/451||	TCTCTAGTTGTTTTTTCTTCTCTTCtTCCTCTTTTTCTTCTGCTAGTTGTT
A336_337R40	AND3148	BY/BY	pol32∆/∆	H12	VII	258162	.	C	A	5127.03	snp	285	0.526316	HET	2	2	ANN=A|synonymous_variant|LOW|ITC1|YGL133W|transcript|YGL133W|protein_coding|1/1|c.456C>A|p.Ile152Ile|456/3795|456/3795|152/1264||	CTCAACCTGATGATATGGTCGAAATcAACAGTGTTGGTAATCCTGGCTTAC
A336_337R40	AND3148	BY/BY	pol32∆/∆	H12	X	430143	.	C	G	4332.79	snp	241	0.53527	HET	2	2	ANN=G|missense_variant|MODERATE|CYR1|YJL005W|transcript|YJL005W|protein_coding|1/1|c.4987C>G|p.Pro1663Ala|4987/6081|4987/6081|1663/2026||	AAGACTTCAACCTGAGATTTCTCCGcCAACAGGTAACCTAGCAATGGTCTT
A336_337R40	AND3148	BY/BY	pol32∆/∆	H12	XIII	544711	.	C	A	4963.23	snp	317	0.457413	HET	2	2	ANN=A|missense_variant|MODERATE|PSO2|YMR137C|transcript|YMR137C|protein_coding|1/1|c.253G>T|p.Asp85Tyr|253/1986|253/1986|85/661||	TCAAGGCAAATGCTATTGTGATCGTcATCGTTAATAATTACTGGCTCTGTA
A336_337R33	AND3148	BY/BY	pol32∆/∆	A12	IX	83618	.	C	A	3629.95	snp	246	0.434959	HET	2	2	ANN=A|missense_variant|MODERATE|CCT2|YIL142W|transcript|YIL142W|protein_coding|1/1|c.317C>A|p.Ala106Glu|317/1584|317/1584|106/527||	TTGAGCGCAGAGTTGCTTAGAGAAGcAGAGAAGTTGATTGATCAATCCAAA
A336_337R33	AND3148	BY/BY	pol32∆/∆	A12	X	494360	.	T	C	2703.13	snp	163	0.490798	HET	2	2	ANN=C|missense_variant|MODERATE|RAV1|YJR033C|transcript|YJR033C|protein_coding|1/1|c.2092A>G|p.Asn698Asp|2092/4074|2092/4074|698/1357||	TTCATCCATACGGAGTCACCTATATtATGAGCTGTATGTGCTGTGATATCA
A336_337R33	AND3148	BY/BY	pol32∆/∆	A12	XII	210952	.	C	A	3507.65	snp	219	0.479452	HET	2	2	ANN=A|missense_variant|MODERATE|SMF3|YLR034C|transcript|YLR034C|protein_coding|1/1|c.982G>T|p.Ala328Ser|982/1422|982/1422|328/473||	AATCCCTCAGAAACGATTTGCCCGGcAAGTGTACAGATGATACCGGCAGAT
A336_337R45	AND3148	BY/BY	pol32∆/∆	M12	XII	799226	.	G	A	3027.65	snp	195	0.45641	HET	5	2	ANN=A|synonymous_variant|LOW|NUP2|YLR335W|transcript|YLR335W|protein_coding|1/1|c.1797G>A|p.Leu599Leu|1797/2163|1797/2163|599/720||	CAGAAGAATCAAAGCCAATAAACTTgCAAAACGGTGAGGAAGACGAAGTGG
A336_337R45	AND3148	BY/BY	pol32∆/∆	M12	XV	47707	.	C	T	3139.65	snp	159	0.591195	HET	2	2		TTCATGATTAATGGTCGTCAGGTATcACGAGCGGGTAACAGAACTAAGCAG
A336_337R37	AND3148	BY/BY	pol32∆/∆	E12	XIII	68236	.	G	A	3045.52	snp	205	0.478049	HET	2	2		GATGGGCTATTATTATAGCGTTATAgTACGTATCAGAATTTAAAAGAAGGA
A336_337R34	AND3148	BY/BY	pol32∆/∆	B12	XV	278371	.	G	A	2292.01	snp	157	0.433121	HET	2	2	ANN=A|missense_variant|MODERATE|IFM1|YOL023W|transcript|YOL023W|protein_coding|1/1|c.316G>A|p.Glu106Lys|316/2031|316/2031|106/676||	GTATATATTATCAAAAGAATACGTCgAATTGATTTTACAAGAATACAACTT
A336_337R49	AND1385	BY/BY	sic1∆/∆	A12	III	311591	.	G	C	3642.79	snp	204	0.534314	HET	2	2	ANN=C|missense_variant|MODERATE|RDS1|YCR106W|transcript|YCR106W|protein_coding|1/1|c.634G>C|p.Ala212Pro|634/2499|634/2499|212/832||	CTCGACTCTTCTACCGTCACTCATCgCTGAAGTGGAAGACGTGTTGATGCA
A336_337R49	AND1385	BY/BY	sic1∆/∆	A12	XIV	136491	.	T	A	3537.58	snp	216	0.481481	HET	2	2	ANN=A|missense_variant|MODERATE|ALP1|YNL270C|transcript|YNL270C|protein_coding|1/1|c.1171A>T|p.Ser391Cys|1171/1722|1171/1722|391/573||	TTAGACAAGAACCTTGGCGCCAAGCtATTTTTAGACAGACTATACAGTACT
A336_337R49	AND1385	BY/BY	sic1∆/∆	A12	XV	921448	.	A	T	3003.51	snp	178	0.522472	HET	2	2		CAATTAACTATCACACCATAGAATGaGTTGACAAGAGTACTTATTTGATGG
A336_337R49	AND1385	BY/BY	sic1∆/∆	A12	XV	1056796	.	A	G	4327.72	snp	258	0.496124	HET	2	2	ANN=G|missense_variant|MODERATE|FRE3|YOR381W|transcript|YOR381W|protein_coding|1/1|c.1252A>G|p.Thr418Ala|1252/2136|1252/2136|418/711||	GATATACGCTGCTATTGCTATCTGGaCTATTGATAGGCTAATTCGAATTGT
A336_337R49	AND1385	BY/BY	sic1∆/∆	A12	XV	1074149	.	T	TA	820.403	ins	65	0.446154	HET	2	2		GTATTAGGATGATAAAAAAAATTCAtAAAAAAAAAAAATTCTATGGCCTCA
A336_337R49	AND1385	BY/BY	sic1∆/∆	A12	XVI	732064	.	C	CA	1251.05	ins	89	0.460674	HET	2	2		TTTCACCGTTCTTTTTTCATTTATAcAAAAAAGACAGAACTTAATGAAATA
A336_337R50	AND1385	BY/BY	sic1∆/∆	B12	III	258910	.	G	T	3583.76	snp	224	0.477679	HET	2	2	ANN=T|missense_variant|MODERATE|AHC2|YCR082W|transcript|YCR082W|protein_coding|1/1|c.28G>T|p.Ala10Ser|28/387|28/387|10/128||	GATCACCCCAAAGGGAACGCACGATgCTGTGGCCAAGTTTCAAAAAACTGA
A336_337R50	AND1385	BY/BY	sic1∆/∆	B12	VII	854660	.	T	A	3511.89	snp	212	0.490566	HET	2	2	ANN=A|missense_variant|MODERATE|OKP1|YGR179C|transcript|YGR179C|protein_coding|1/1|c.236A>T|p.Glu79Val|236/1221|236/1221|79/406||	TCCTTCTTCTTTGTTCGTGCGCTCTtCTATTTCTCCTTCTTCAGCATCATC
A336_337R50	AND1385	BY/BY	sic1∆/∆	B12	XVI	878447	.	A	G	2513.23	snp	146	0.520548	HET	2	2	ANN=G|synonymous_variant|LOW|NUT2|YPR168W|transcript|YPR168W|protein_coding|1/1|c.372A>G|p.Ser124Ser|372/474|372/474|124/157||	ATGGATTGAAGCAATTAAGAGATTCaCTTGCTGACAAGATTGTGGATGAAT
A336_337R63	AND1385	BY/BY	sic1∆/∆	O12	III	100716	.	T	C	4821.64	snp	273	0.520147	HET	3	2	ANN=C|missense_variant|MODERATE|BUD3|YCL014W|transcript|YCL014W|protein_coding|1/1|c.4436T>C|p.Phe1479Ser|4436/4911|4436/4911|1479/1636||	TTAGATGATTTAGAATTCAGTTCATtTAATATAGCATTTGGAAATACCTCC
A336_337R63	AND1385	BY/BY	sic1∆/∆	O12	VII	892490	.	C	A	1077.89	snp	84	0.440476	HET	2	2		TGTATATATGAATAAGCTATTAACCcTACCCATTAATTTCCGGGCGGGTTG
A336_337R55	AND1385	BY/BY	sic1∆/∆	G12	IV	438535	.	C	A	3711.03	snp	224	0.486607	HET	2	2	ANN=A|missense_variant|MODERATE|RPT2|YDL007W|transcript|YDL007W|protein_coding|1/1|c.489C>A|p.Asp163Glu|489/1314|489/1314|163/437||	CCATCGTAGGTGTTTTACAGGATGAcGCCGATCCAATGGTTTCGGTCATGA
A336_337R55	AND1385	BY/BY	sic1∆/∆	G12	XII	1008681	.	T	G	3242.66	snp	180	0.55	HET	2	2	ANN=G|synonymous_variant|LOW|ECM30|YLR436C|transcript|YLR436C|protein_coding|1/1|c.2565A>C|p.Ser855Ser|2565/3825|2565/3825|855/1274||	GGTAGTTCTTATCATGATTCGTACTtGAAAAATGCTTAACTGTCCCAGGTG
A336_337R57	AND1385	BY/BY	sic1∆/∆	I12	IV	1435127	.	A	C	3300.2	snp	208	0.471154	HET	2	2	ANN=C|missense_variant|MODERATE|IZH1|YDR492W|transcript|YDR492W|protein_coding|1/1|c.204A>C|p.Lys68Asn|204/951|204/951|68/316||	ACGTTCGTGAAACACTGTCATGGAAaAAGTGCTTATATTCTTTATTTTATT
A336_337R57	AND1385	BY/BY	sic1∆/∆	I12	VII	647302	.	C	T	2706.68	snp	152	0.526316	HET	2	2	ANN=T|missense_variant|MODERATE|MRP13|YGR084C|transcript|YGR084C|protein_coding|1/1|c.841G>A|p.Ala281Thr|841/1020|841/1020|281/339||	TGATCGATGTCCAATAATGTTCTTGcAATAAGGTATATCCCCTCGTATTTG
A336_337R51	AND1385	BY/BY	sic1∆/∆	C12	V	99223	.	C	G	3521.29	snp	200	0.535	HET	2	2		TGCATGAATGGTGCAAATATCTCGAcGATGCGCAGTAAAGAAAGCAATTTA
A336_337R51	AND1385	BY/BY	sic1∆/∆	C12	VII	742478	.	G	A	3157.55	snp	196	0.47449	HET	2	2	ANN=A|missense_variant|MODERATE|YGR125W|YGR125W|transcript|YGR125W|protein_coding|1/1|c.154G>A|p.Gly52Arg|154/3111|154/3111|52/1036||	TCCATTATGCCGTTCATACATGAGCgGATTTTTTACTGGTGGAAACTCACC
A336_337R51	AND1385	BY/BY	sic1∆/∆	C12	X	60266	.	G	T	3957.25	snp	241	0.493776	HET	2	2		ATATTTGGTTTACATAGCAACAACCgATAGCGGGTAACAGCATTAAGCTTC
A336_337R60	AND1385	BY/BY	sic1∆/∆	L12	V	208996	.	A	G	2163.24	snp	129	0.511628	HET	2	2	ANN=G|missense_variant|MODERATE|GAL83|YER027C|transcript|YER027C|protein_coding|1/1|c.1237T>C|p.Tyr413His|1237/1254|1237/1254|413/417||	AATCATATCTATTGCAATGGTGTATaCAGTATTTGGGTCACGTATTTTTGT
A336_337R60	AND1385	BY/BY	sic1∆/∆	L12	XII	356813	.	G	C	2435.54	snp	158	0.462025	HET	2	2	ANN=C|missense_variant|MODERATE|MDN1|YLR106C|transcript|YLR106C|protein_coding|1/1|c.6926C>G|p.Ser2309Cys|6926/14733|6926/14733|2309/4910||	TATTTTTTTGATGCCATCATCAATAgAAACAAAGTCTATATTCTCTCCAAG
A336_337R60	AND1385	BY/BY	sic1∆/∆	L12	XII	699214	.	A	T	3317.34	snp	212	0.457547	HET	2	2	ANN=T|missense_variant|MODERATE|YSH1|YLR277C|transcript|YLR277C|protein_coding|1/1|c.282T>A|p.His94Gln|282/2340|282/2340|94/779||	GCCATCTGTAAATGGCTTTGGTTGGaTGTGTCATGAAAACTCTGCCTTGAA
A336_337R62	AND1385	BY/BY	sic1∆/∆	N12	VII	186567	.	C	T	3744.63	snp	231	0.47619	HET	2	2	ANN=T|missense_variant|MODERATE|SUA5|YGL169W|transcript|YGL169W|protein_coding|1/1|c.509C>T|p.Thr170Met|509/1281|509/1281|170/426||	AAGTTAACGACCGCAGATCAGCCTAcGTTTGCGGTACGCATACCCGCTAAT
A336_337R62	AND1385	BY/BY	sic1∆/∆	N12	VII	1038724	.	G	T	1755.78	snp	103	0.514563	HET	2	2	ANN=T|synonymous_variant|LOW|YGR273C|YGR273C|transcript|YGR273C|protein_coding|1/1|c.516C>A|p.Leu172Leu|516/525|516/525|172/174||	GTACTTATCTTTATATTCATCTGCAgAGTAACCGAGAAAGCCGTGATATGT
A336_337R62	AND1385	BY/BY	sic1∆/∆	N12	X	60309	.	T	C	3627.45	snp	202	0.534653	HET	2	2		TAAGCTTCCCATCTCCCGTTCACTGtTATTACCTTTGGCACGTAAAGGGCC
A336_337R59	AND1385	BY/BY	sic1∆/∆	K12	VIII	500712	.	G	T	2349.95	snp	142	0.492958	HET	2	2	ANN=T|synonymous_variant|LOW|PPX1|YHR201C|transcript|YHR201C|protein_coding|1/1|c.432C>A|p.Gly144Gly|432/1194|432/1194|144/397||	GCAAGTCAAAATGGTGGTCTATAATgCCAACGACGTTATCTATATAATTTT
A336_337R59	AND1385	BY/BY	sic1∆/∆	K12	XII	378580	.	A	T	3685.93	snp	235	0.46383	HET	2	2	ANN=T|missense_variant|MODERATE|CFT2|YLR115W|transcript|YLR115W|protein_coding|1/1|c.596A>T|p.Lys199Met|596/2580|596/2580|199/859||	GCTTCTATATTGGACGCCACTGGTAaGCCCTTATCAACTTTGATGAGGCCC
A336_337R59	AND1385	BY/BY	sic1∆/∆	K12	XV	376460	.	T	A	2524.22	snp	165	0.460606	HET	2	2	ANN=A|missense_variant|MODERATE|AHC1|YOR023C|transcript|YOR023C|protein_coding|1/1|c.1253A>T|p.Asn418Ile|1253/1701|1253/1701|418/566||	AATCAGTTTTTTGAAGTCTTCTTTAtTTTGGTATAGTTTTTCTAAATGAGG
A336_337R58	AND1385	BY/BY	sic1∆/∆	J12	IX	161950	.	C	A	3681.44	snp	229	0.471616	HET	2	2	ANN=A|missense_variant|MODERATE|YIL108W|YIL108W|transcript|YIL108W|protein_coding|1/1|c.1064C>A|p.Thr355Asn|1064/2091|1064/2091|355/696||	ACTAAAGAGGCTTATTCTGTAAGAAcTAATTCAACTGGTGCTAGTCCTCCC
A336_337R54	AND1385	BY/BY	sic1∆/∆	F12	X	314961	.	C	T	2085.21	snp	129	0.496124	HET	2	2		ATTCAAGGCTTAATATTTTTTTTTTcCCCTTTACTTAATTAACGTATAAAG
A336_337R54	AND1385	BY/BY	sic1∆/∆	F12	XV	1029083	.	A	AT	605.388	ins	44	0.454545	HET	2	2		GAGGTGCGTATATACATGAAGCAGAaTTTTTTTTTACATATATATACTATT
A336_337R61	AND1385	BY/BY	sic1∆/∆	M12	X	313453	.	C	A	3490.89	snp	205	0.492683	HET	2	2	ANN=A|missense_variant|MODERATE|YJL068C|YJL068C|transcript|YJL068C|protein_coding|1/1|c.463G>T|p.Val155Phe|463/900|463/900|155/299||	CCCATCGAATGGCCTGTGATGGCAAcATTGTCCAAGAAGTCCAGCTTTACG
A336_337R52	AND1385	BY/BY	sic1∆/∆	D12	XI	406752	.	A	G	1519.24	snp	102	0.45098	HET	2	2	ANN=G|missense_variant|MODERATE|HCS1|YKL017C|transcript|YKL017C|protein_coding|1/1|c.490T>C|p.Ser164Pro|490/2052|490/2052|164/683||	ATTTCAGACAGTTTTCTCATTGTGGaTTCCATTCTATTATACGTGACGACA
A336_337R52	AND1385	BY/BY	sic1∆/∆	D12	XV	214740	.	A	T	4993.41	snp	253	0.581028	HET	2	2	ANN=T|synonymous_variant|LOW|MAM3|YOL060C|transcript|YOL060C|protein_coding|1/1|c.1398T>A|p.Gly466Gly|1398/2121|1398/2121|466/706||	ACAATACAGCGTTGGACCTGTCGTAaCCATCATTTGACTTCTGCTTCCAAG
A336_337R64	AND1385	BY/BY	sic1∆/∆	P12	XVI	568025	.	A	G	5096.12	snp	320	0.465625	HET	2	2	ANN=G|synonymous_variant|LOW|ICL2|YPR006C|transcript|YPR006C|protein_coding|1/1|c.972T>C|p.Ile324Ile|972/1728|972/1728|324/575||	GGTACCATTCTTTTTCCATGTCAGCaATGGCGGAGTTGGGAATTTTTTTGT
A724R31	AND3230	BY/BY	msh2∆/∆	A25	I	120485	.	AC	A	1798.72	del	93	0.591398	HET	2	2	ANN=A|frameshift_variant|HIGH|PSK1|YAL017W|transcript|YAL017W|protein_coding|1/1|c.266delC|p.Pro89fs|266/4071|266/4071|89/1356||INFO_REALIGN_3_PRIME_LOF=(PSK1|YAL017W|1|1.00)	CATTTGCGAGCTTTCGGAAGACTAAaCCCCCACCTCCTTTAGATTTTGAAC
A724R31	AND3230	BY/BY	msh2∆/∆	A25	I	173262	.	G	T	999.259	snp	68	0.441176	HET	2	2	ANN=T|missense_variant|MODERATE|CDC15|YAR019C|transcript|YAR019C|protein_coding|1/1|c.1874C>A|p.Ser625Tyr|1874/2925|1874/2925|625/974||	GATTTGGGCCATGTCAACAAAAAAAgATGTTAGCCAGGTAAAGAAACCCTC
A724R31	AND3230	BY/BY	msh2∆/∆	A25	I	179225	.	C	CA	556.875	ins	47	0.404255	HET	2	2		TGACTTCCTGGAGCCCAGAACAGCCcAAAAAAAAAAAGATGCGTTCTTTTT
A724R31	AND3230	BY/BY	msh2∆/∆	A25	I	198838	.	CT	C	1357.63	del	76	0.539474	HET	2	2		CTGGCGTTTGGAAACCAGCTCTTCAcTTTTTCTTCGTGGTTTCTTCGTGGT
A724R31	AND3230	BY/BY	msh2∆/∆	A25	II	58763	.	C	A	892.446	snp	63	0.428571	HET	2	2	ANN=A|missense_variant|MODERATE|TEL1|YBL088C|transcript|YBL088C|protein_coding|1/1|c.620G>T|p.Trp207Leu|620/8364|620/8364|207/2787||	GAGCCTCAAAAAATCTATTACGGTCcAAGTAATTGTCCTTGTCACTTGAAA
A724R31	AND3230	BY/BY	msh2∆/∆	A25	II	92266	.	T	C	825.557	snp	56	0.464286	HET	2	2		TAGCAAATCAGCCTTGCTGCTCGATtCTCTGCTTTTTTTTTACTTCTCGGT
A724R31	AND3230	BY/BY	msh2∆/∆	A25	II	96034	.	G	GA	445.961	ins	35	0.514286	HET	2	2		AGGCAATAATAATATTATCCAAATGgAAAAAAAAAAAATGAACAGGTGAAA
A724R31	AND3230	BY/BY	msh2∆/∆	A25	II	125698	.	C	A	1079.36	snp	62	0.516129	HET	2	2	ANN=A|stop_gained|HIGH|SEC17|YBL050W|transcript|YBL050W|protein_coding|2/2|c.458C>A|p.Ser153*|458/879|458/879|153/292||	GGTGAGTGGTATGCCCAAGACCAGTcGGTAGCATTATCGAATAAGTGTTTT
A724R31	AND3230	BY/BY	msh2∆/∆	A25	II	142029	.	AT	A	250.951	del	19	0.526316	HET	2	2		ACCAATATCAACATCAATTTTATGTaTTTTTTTTTTCTTTTGGTATAGCAT
A724R31	AND3230	BY/BY	msh2∆/∆	A25	II	142103	.	G	GT	582.939	ins	36	0.527778	HET	2	2		TTGCTGCGAACACTATTTAAAACAGgTTTTTTTTTTATTTTGGCAGTTTGA
A724R31	AND3230	BY/BY	msh2∆/∆	A25	II	175743	.	G	GC	993.429	ins	56	0.535714	HET	2	2	ANN=GC|frameshift_variant|HIGH|MCM2|YBL023C|transcript|YBL023C|protein_coding|1/1|c.1783dupG|p.Ala595fs|1783/2607|1783/2607|595/868||_LOF=(MCM2|YBL023C|1|1.00)	AACACCCTTATCAGCCAATACTAGCgCCCCCCCTTCTAAGGTCCATTCTTT
A724R31	AND3230	BY/BY	msh2∆/∆	A25	II	218237	.	TA	T	320.414	del	20	0.5	HET	2	2	ANN=T|frameshift_variant|HIGH|PDR3|YBL005W|transcript|YBL005W|protein_coding|1/1|c.776delA|p.Asn259fs|776/2931|776/2931|259/976||INFO_REALIGN_3_PRIME_LOF=(PDR3|YBL005W|1|1.00)	CACTAAGAGGTATAGGATATTTAATtAAAAAAAATATCGAAAACACGGGTT
A724R31	AND3230	BY/BY	msh2∆/∆	A25	II	373454	.	GT	G	854.926	del	57	0.45614	HET	2	2		AGTCAAAATACCAAGAAGAAGAAAGgTTTTTTTTTCTTTTTTTCCCTACCT
A724R31	AND3230	BY/BY	msh2∆/∆	A25	II	373698	.	TA	T	414.486	del	26	0.5	HET	2	2		GCTACGGATGATTAATGAATGTATGtAAAAAAAATATAAAATTACAGAAAC
A724R31	AND3230	BY/BY	msh2∆/∆	A25	II	385446	.	CA	C	655.08	del	47	0.425532	HET	2	2	ANN=C|frameshift_variant|HIGH|RDH54|YBR073W|transcript|YBR073W|protein_coding|1/1|c.2342delA|p.Lys781fs|2342/2877|2342/2877|781/958||INFO_REALIGN_3_PRIME_LOF=(RDH54|YBR073W|1|1.00)	GATGTCACGAATTCATAGAGATGGTcAAAAAAAGCCGTGCTTCATATATAG
A724R31	AND3230	BY/BY	msh2∆/∆	A25	II	392336	.	C	CT	881.694	ins	65	0.492308	HET	2	2		GATACCGTTTGCTGCTGATAACTGCcTTTTTTTTTTCTTCTTATCTTCCCT
A724R31	AND3230	BY/BY	msh2∆/∆	A25	II	454635	.	AT	A	798.926	del	55	0.472727	HET	2	2		TTGTCTATTTCATATCGGTGTCGGCaTTTTTTTTTCCCGTAGTACCACTGG
A724R31	AND3230	BY/BY	msh2∆/∆	A25	II	554188	.	A	G	788.131	snp	57	0.421053	HET	2	2	ANN=G|synonymous_variant|LOW|ICS2|YBR157C|transcript|YBR157C|protein_coding|1/1|c.123T>C|p.Ser41Ser|123/768|123/768|41/255||	CGAACTGAGATTCTGTTGAAGAGAGaGAGCTGAAACGTCCATAGAGTGGGC
A724R31	AND3230	BY/BY	msh2∆/∆	A25	II	628558	.	GTT	G	632.297	del	40	0.525	HET	2	2		GTCCGTGCACCGCGGCCCAATTCTTgTTTTTTTTTTTTTGCGGAGAAAGGA
A724R31	AND3230	BY/BY	msh2∆/∆	A25	II	634594	.	T	TG	948.278	ins	68	0.455882	HET	2	2	ANN=TG|frameshift_variant|HIGH|KTR3|YBR205W|transcript|YBR205W|protein_coding|1/1|c.979dupG|p.Asp327fs|980/1215|980/1215|327/404||INFO_REALIGN_3_PRIME_LOF=(KTR3|YBR205W|1|1.00)	TTCTGGTGGATTCTTCTACGAAAGAtGGGGGGATGCGCCAGTGCACTCCAT
A724R31	AND3230	BY/BY	msh2∆/∆	A25	II	749769	.	A	T	1160.03	snp	81	0.432099	HET	2	2	ANN=T|missense_variant|MODERATE|CHK1|YBR274W|transcript|YBR274W|protein_coding|1/1|c.176A>T|p.Asp59Val|176/1584|176/1584|59/527||	ACTTGCAAAAAAATGGGACTCAGTGaCAAGGATATCACAAAAGAGGTTGTT
A724R31	AND3230	BY/BY	msh2∆/∆	A25	II	784824	.	GAA	G	168.706	del	14	0.5	HET	2	2	ANN=G|frameshift_variant|HIGH|YBR292C|YBR292C|transcript|YBR292C|protein_coding|1/1|c.248_249delTT|p.Phe83fs|249/372|248/372|83/123||_LOF=(YBR292C|YBR292C|1|1.00)	GAAATAGAGAAAATAGTACATATTTgAAAAAAAAAAAAGAGGTGTTGAAAT
A724R31	AND3230	BY/BY	msh2∆/∆	A25	III	72232	.	GATATTGAGAAGTATA	TATACTTCTCAATATC	659.438	complex	36	0.583333	HET	2	2	ANN=TATACTTCTCAATATC|missense_variant|MODERATE|FUS1|YCL027W|transcript|YCL027W|protein_coding|1/1|c.430_445delGATATTGAGAAGTATAinsTATACTTCTCAATATC|p.AspIleGluLysTyrAsn144TyrThrSerGlnTyrHis|430/1539|430/1539|144/512||	GGATCAGAATTCATATTCTAATCGTgATATTGAGAAGTATAACGACACCCA
A724R31	AND3230	BY/BY	msh2∆/∆	A25	III	130514	.	T	TA	283.22	ins	27	0.481481	HET	2	2		TAAAAAAAAAAATAGTACATAACAAtAAAAAAAAAAAAGATAATAATTTTG
A724R31	AND3230	BY/BY	msh2∆/∆	A25	III	244297	.	C	A	1407.74	snp	78	0.525641	HET	2	2	ANN=A|missense_variant|MODERATE|SSK22|YCR073C|transcript|YCR073C|protein_coding|1/1|c.2287G>T|p.Gly763Trp|2287/3996|2287/3996|763/1331||	AACGTATTTGGGTTACCAATTTTCCcTAAATCCATTTCGTTGGATGCAAAA
A724R31	AND3230	BY/BY	msh2∆/∆	A25	III	248680	.	C	T	1098.86	snp	64	0.515625	HET	2	2	ANN=T|missense_variant|MODERATE|ERS1|YCR075C|transcript|YCR075C|protein_coding|1/1|c.136G>A|p.Ala46Thr|136/783|136/783|46/260||	GATATGACCAGGTAAGAGTAACCTGcCGTATTTAACATGACAAAATCCATC
A724R31	AND3230	BY/BY	msh2∆/∆	A25	IV	69411	.	G	GT	1150.41	ins	67	0.507463	HET	2	2	ANN=GT|frameshift_variant|HIGH|RRI1|YDL216C|transcript|YDL216C|protein_coding|1/1|c.908dupA|p.Asn303fs|908/1323|908/1323|303/440||_LOF=(RRI1|YDL216C|1|1.00)	TTGTTGAACGGTTTTGATAGTCAATgTTTTTTTTATTTTCGTTGCTAACAC
A724R31	AND3230	BY/BY	msh2∆/∆	A25	IV	109924	.	C	T	1397.85	snp	88	0.465909	HET	2	2	ANN=T|missense_variant|MODERATE|SEC31|YDL195W|transcript|YDL195W|protein_coding|1/1|c.2717C>T|p.Ala906Val|2717/3822|2717/3822|906/1273||	ATTCCTTCACAACCTCCAATTAATGcTGTATCGGGTCAAACGCCACATCTC
A724R31	AND3230	BY/BY	msh2∆/∆	A25	IV	301504	.	C	T	1118.88	snp	61	0.57377	HET	2	2	ANN=T|missense_variant|MODERATE|YDL086W|YDL086W|transcript|YDL086W|protein_coding|1/1|c.92C>T|p.Pro31Leu|92/822|92/822|31/273||	TATTCTCCTAAGATTGCAGGCTATCcACAAGCTAAGTTTCCTGGGGTGATT
A724R31	AND3230	BY/BY	msh2∆/∆	A25	IV	350185	.	GA	G	952.906	del	66	0.454545	HET	2	2	ANN=G|frameshift_variant|HIGH|USO1|YDL058W|transcript|YDL058W|protein_coding|1/1|c.4526delA|p.Lys1509fs|4526/5373|4526/5373|1509/1790||INFO_REALIGN_3_PRIME_LOF=(USO1|YDL058W|1|1.00)	AGCTTGAAAAGTCTAAAGAAATGATgAAAAAGCTAGAGAGTACGATTGAGA
A724R31	AND3230	BY/BY	msh2∆/∆	A25	IV	358277	.	A	AT	1254.13	ins	79	0.493671	HET	2	2		GTATGGGTGGTGTGTACACCAAGGTaTTTTTTTTTTTACTTGGCAGATCTG
A724R31	AND3230	BY/BY	msh2∆/∆	A25	IV	445851	.	TA	T	1237.67	del	69	0.536232	HET	2	2	ANN=T|frameshift_variant|HIGH|MCD1|YDL003W|transcript|YDL003W|protein_coding|1/1|c.1177delA|p.Arg393fs|1177/1701|1177/1701|393/566||INFO_REALIGN_3_PRIME_LOF=(MCD1|YDL003W|1|1.00)	AAGAACTTCTTATCCTACGAATCTCtAAAAAAAAGAAAAATACATAATGGG
A724R31	AND3230	BY/BY	msh2∆/∆	A25	IV	489335	.	TA	T	665.565	del	44	0.522727	HET	2	2		CTCGAAAATTGTTCCTCATATATATtAAAAAAAAATCACGTGGTGCAAAAA
A724R31	AND3230	BY/BY	msh2∆/∆	A25	IV	580373	.	C	A	1201.34	snp	69	0.521739	HET	2	2	ANN=A|missense_variant|MODERATE|RPS13|YDR064W|transcript|YDR064W|protein_coding|2/2|c.377C>A|p.Ala126Asp|377/456|377/456|126/151||	ATCGAATCTAGAATTCACAGATTGGcCAGATACTACAGAACTGTTGCTGTC
A724R31	AND3230	BY/BY	msh2∆/∆	A25	IV	657631	.	TA	T	976.46	del	53	0.566038	HET	2	2		TCACAGAGGCATGACCCTCTCCGGGtAAAAAAAAGCTTAGGGTTACCGGCC
A724R31	AND3230	BY/BY	msh2∆/∆	A25	IV	694879	.	G	T	1059.12	snp	77	0.428571	HET	2	2	ANN=T|synonymous_variant|LOW|KIN1|YDR122W|transcript|YDR122W|protein_coding|1/1|c.180G>T|p.Pro60Pro|180/3195|180/3195|60/1064||	AGCAGAACACACCGCTAATGCCCCCgGCGGATATCAAATACGCCAATAATG
A724R31	AND3230	BY/BY	msh2∆/∆	A25	IV	703410	.	C	A	658.025	snp	52	0.403846	HET	2	2	ANN=A|synonymous_variant|LOW|SWF1|YDR126W|transcript|YDR126W|protein_coding|1/1|c.177C>A|p.Thr59Thr|177/1011|177/1011|59/336||	TGCATTTAGTACCTCTTTTCTACACcTCTATTTACCTGTACCTAGTATATA
A724R31	AND3230	BY/BY	msh2∆/∆	A25	IV	711526	.	G	A	1157.43	snp	67	0.522388	HET	2	2	ANN=A|missense_variant|MODERATE|MTC5|YDR128W|transcript|YDR128W|protein_coding|1/1|c.1978G>A|p.Val660Ile|1978/3447|1978/3447|660/1148||	TAAACTCTCTCAAAAAGAAGCAGGGgTAGAGAAGCATCCTTTTAAAATTGA
A724R31	AND3230	BY/BY	msh2∆/∆	A25	IV	722606	.	C	T	1007.87	snp	70	0.428571	HET	2	2		TTGCCCCTTCTCCGAAGGTAAGCTGcGGAATTTCCTGATAAGTGCATTACC
A724R31	AND3230	BY/BY	msh2∆/∆	A25	IV	822375	.	G	A	913.721	snp	53	0.509434	HET	2	2	ANN=A|missense_variant|MODERATE|SCC2|YDR180W|transcript|YDR180W|protein_coding|1/1|c.1081G>A|p.Ala361Thr|1081/4482|1081/4482|361/1493||	CCCTTTTCTGGATGATAATGTCACGgCAAAGCTTGTGTACATCTTTAGCGA
A724R31	AND3230	BY/BY	msh2∆/∆	A25	IV	894993	.	C	CA	141.329	ins	12	0.5	HET	2	2		ACTTTACTATAAGAATTTTGTTTTCcAAAAAAAAAAAATATAAAAAAAATA
A724R31	AND3230	BY/BY	msh2∆/∆	A25	IV	1025470	.	T	C	1208.84	snp	63	0.571429	HET	2	2	ANN=C|missense_variant|MODERATE|GCN2|YDR283C|transcript|YDR283C|protein_coding|1/1|c.4580A>G|p.Asp1527Gly|4580/4980|4580/4980|1527/1659||	CGAACCAGCAACAACATCATCTATGtCACCTTCTTGACTACTACCGGCACT
A724R31	AND3230	BY/BY	msh2∆/∆	A25	IV	1134199	.	G	T	722.405	snp	47	0.468085	HET	2	2	ANN=T|synonymous_variant|LOW|YDR333C|YDR333C|transcript|YDR333C|protein_coding|1/1|c.1233C>A|p.Ser411Ser|1233/2172|1233/2172|411/723||	ATATATAAGGTAGTTGACAATTCAAgGAATCGAAAATAATATTTGCTTTCA
A724R31	AND3230	BY/BY	msh2∆/∆	A25	IV	1146481	.	G	T	1045.18	snp	77	0.415584	HET	2	2	ANN=T|missense_variant|MODERATE|MRPS28|YDR337W|transcript|YDR337W|protein_coding|1/1|c.163G>T|p.Ala55Ser|163/861|163/861|55/286||	AAAACAGAAAAATGAAGCCAAACAAgCCACTTTGAAAGCGTCAACCGATAA
A724R31	AND3230	BY/BY	msh2∆/∆	A25	IV	1188406	.	TA	T	665.48	del	44	0.454545	HET	2	2	ANN=T|frameshift_variant|HIGH|SPC110|YDR356W|transcript|YDR356W|protein_coding|1/1|c.2309delA|p.Asn770fs|2309/2835|2309/2835|770/944||INFO_REALIGN_3_PRIME_LOF=(SPC110|YDR356W|1|1.00)	ATCATGGAAGACAAGATGACTAGGAtAAAAAAAAATTATTTGAGTGAAATC
A724R31	AND3230	BY/BY	msh2∆/∆	A25	IV	1455998	.	C	T	1058.75	snp	65	0.523077	HET	2	2		CTATAAGTTGTCAGGTTTCACGTGGcAACTACAAGAAAAAAAATTCTTACG
A724R31	AND3230	BY/BY	msh2∆/∆	A25	V	24974	.	C	T	1339.61	snp	78	0.512821	HET	2	2		TTCCGACACTGCAGTGAGGCAGATGcCAATATTGAATCGAAGTTTTGATTA
A724R31	AND3230	BY/BY	msh2∆/∆	A25	V	67755	.	C	A	1413.04	snp	83	0.506024	HET	2	2	ANN=A|missense_variant|MODERATE|GLY1|YEL046C|transcript|YEL046C|protein_coding|1/1|c.1038G>T|p.Glu346Asp|1038/1164|1038/1164|346/387||	GATGTTCTTTAGCATAGTCGAAGGCcTCGGAGATGGCCAATTTGACTTTTT
A724R31	AND3230	BY/BY	msh2∆/∆	A25	V	303745	.	CT	C	1362.85	del	72	0.583333	HET	2	2		CCAAAAGATGGAAGCTATTCTCTTTcTTTTTTTTTTCACAAACTGAGAGGG
A724R31	AND3230	BY/BY	msh2∆/∆	A25	V	501861	.	G	A	1073.9	snp	66	0.484848	HET	2	2	ANN=A|missense_variant|MODERATE|RAD4|YER162C|transcript|YER162C|protein_coding|1/1|c.1034C>T|p.Ser345Phe|1034/2265|1034/2265|345/754||	CGCCACGCCTTTCGGTGCCAACTTGgAATGAAGTCTGACCTGTTCAATGGT
A724R31	AND3230	BY/BY	msh2∆/∆	A25	VI	76169	.	AT	A	877.77	del	57	0.491228	HET	2	2		ATGAAGACAATCGCAAGAGGGTATAaTTTTTTTTTTCTCGTTATTATCGCT
A724R31	AND3230	BY/BY	msh2∆/∆	A25	VI	87585	.	TA	T	640.115	del	35	0.571429	HET	2	2		GGTCACAACCGTGTGAAATGGAAATtAAAAAAAACGTTAAAAATATGTAGT
A724R31	AND3230	BY/BY	msh2∆/∆	A25	VI	182877	.	CGT	C	589.973	del	44	0.454545	HET	2	2		GATCTGTCATGAGGGTGAGTGTATGcGTGTGTGTGTGTGTTGCGTAGATGT
A724R31	AND3230	BY/BY	msh2∆/∆	A25	VII	147771	.	GA	G	750.12	del	53	0.45283	HET	2	2		GTTAGGCAAAATTGGATGGAAAAGAgAAAAAAGGAAGGAAAAAAACAAAAA
A724R31	AND3230	BY/BY	msh2∆/∆	A25	VII	183055	.	GA	G	806.84	del	55	0.436364	HET	2	2	ANN=G|frameshift_variant|HIGH|ROK1|YGL171W|transcript|YGL171W|protein_coding|1/1|c.673delA|p.Arg225fs|673/1695|673/1695|225/564||INFO_REALIGN_3_PRIME_LOF=(ROK1|YGL171W|1|1.00)	AGCTATCTTACAAGATATTTTTGGAgAAAAAAAGGCCTCTGCAAGTTGCAC
A724R31	AND3230	BY/BY	msh2∆/∆	A25	VII	187059	.	TA	T	1098.71	del	62	0.548387	HET	2	2	ANN=T|frameshift_variant|HIGH|SUA5|YGL169W|transcript|YGL169W|protein_coding|1/1|c.1009delA|p.Ile337fs|1009/1281|1009/1281|337/426||INFO_REALIGN_3_PRIME_LOF=(SUA5|YGL169W|1|1.00)	ACGGAATTAAAAGCCAACAGTAATAtAAAAAAAATTGCGATTTTAACTTCC
A724R31	AND3230	BY/BY	msh2∆/∆	A25	VII	274400	.	ATT	A	206.965	del	17	0.470588	HET	2	2		TGCATTACATTCAACATTACATTGCaTTTTTTTTTTTTTATTCACTATTAT
A724R31	AND3230	BY/BY	msh2∆/∆	A25	VII	512089	.	C	A	1201.38	snp	82	0.439024	HET	2	2	ANN=A|missense_variant|MODERATE|NMA2|YGR010W|transcript|YGR010W|protein_coding|1/1|c.545C>A|p.Ala182Asp|545/1188|545/1188|182/395||	CTACATTTGAGAATGTTTGAAATGGcTTTAGATGATATCAATGAGCAAACG
A724R31	AND3230	BY/BY	msh2∆/∆	A25	VII	514427	.	G	A	666.144	snp	42	0.47619	HET	2	2		AGCAGTTTTCGCTGCTACATTTTTTgCTACTTTCCGTGGTAATGATGCCCG
A724R31	AND3230	BY/BY	msh2∆/∆	A25	VII	609540	.	CT	C	1006.86	del	66	0.469697	HET	2	2		CTTTTTCTTGAATTGTCAATCCGCCcTTTTTTTCTTTTCAGTTTTTTCTCC
A724R31	AND3230	BY/BY	msh2∆/∆	A25	VII	644871	.	C	A	419.222	snp	33	0.424242	HET	2	2	ANN=A|missense_variant|MODERATE|GCD2|YGR083C|transcript|YGR083C|protein_coding|1/1|c.1945G>T|p.Gly649Cys|1945/1956|1945/1956|649/651||	AATGTTGTATATGCTTATGCGGAACcTTTGTACTCTCTTAAAATAACAGGG
A724R31	AND3230	BY/BY	msh2∆/∆	A25	VII	660004	.	GA	G	420.979	del	23	0.565217	HET	2	2		TAACATAAGTAAACATAAAATATGAgAAAAACTAAGAATGTTTGCTGATGT
A724R31	AND3230	BY/BY	msh2∆/∆	A25	VII	806220	.	GA	G	544.497	del	39	0.435897	HET	2	2		GTATCTAGCGATCTCATCTCATCGTgAAAAAAAAAAGAGTAAGCCATTCGA
A724R31	AND3230	BY/BY	msh2∆/∆	A25	VII	896833	.	C	A	988.191	snp	63	0.460317	HET	2	2	ANN=A|missense_variant|MODERATE|YPP1|YGR198W|transcript|YGR198W|protein_coding|1/1|c.2141C>A|p.Pro714His|2141/2454|2141/2454|714/817||	GTCGGATTCGCTGAATTAATTTTCCcTGAAGAACTAGGCGTCGAGGAAACT
A724R31	AND3230	BY/BY	msh2∆/∆	A25	VII	967128	.	AT	A	1110.08	del	61	0.557377	HET	2	2	ANN=A|frameshift_variant|HIGH|KEL2|YGR238C|transcript|YGR238C|protein_coding|1/1|c.1559delA|p.Asn520fs|1559/2649|1559/2649|520/882||_LOF=(KEL2|YGR238C|1|1.00)	CTGTTAGTCCTCGTAGAACAGGGAAaTTTTTTTTAGATACTTTGATACCAG
A724R31	AND3230	BY/BY	msh2∆/∆	A25	VII	1007177	.	C	A	966.127	snp	73	0.410959	HET	2	2	ANN=A|missense_variant|MODERATE|MTM1|YGR257C|transcript|YGR257C|protein_coding|1/1|c.129G>T|p.Gln43His|129/1101|129/1101|43/366||	CACATGAACAGTCAGGAATCATCTGcTGCTGTTGCAGCCGTATTCTCACTA
A724R31	AND3230	BY/BY	msh2∆/∆	A25	VIII	123771	.	CT	C	870.086	del	61	0.459016	HET	2	2		GCGGAAATTTTTCGGCACATCCCTAcTTTTTTTTTTGCGAAGCTAGTGGTT
A724R31	AND3230	BY/BY	msh2∆/∆	A25	VIII	136310	.	TA	T	387.042	del	24	0.5	HET	2	2	ANN=T|frameshift_variant|HIGH|MIP6|YHR015W|transcript|YHR015W|protein_coding|1/1|c.1765delA|p.Ile589fs|1765/1980|1765/1980|589/659||INFO_REALIGN_3_PRIME_LOF=(MIP6|YHR015W|1|1.00)	GAGAATGCAGAAATACTTGAGTCCTtAAAAAAAATTATAAACAGAAATTTA
A724R31	AND3230	BY/BY	msh2∆/∆	A25	VIII	150606	.	AT	A	1052.56	del	61	0.540984	HET	2	2		GGCAAGCATAGACGATCTCTACGACaTTTTTTTTTGCCCTTGATGTTCTTA
A724R31	AND3230	BY/BY	msh2∆/∆	A25	VIII	175488	.	CT	C	705.896	del	50	0.52	HET	2	2		TCGTGCATATGATTATTCATTACCAcTTTTTTTGTTTTTGATTTTGTTCGT
A724R31	AND3230	BY/BY	msh2∆/∆	A25	VIII	187814	.	G	GA	1098.49	ins	89	0.460674	HET	2	2		GATACCCAAGGCAGGGTAACAAATTgAAAAAAAAAAAAATTCGCGGTAATA
A724R31	AND3230	BY/BY	msh2∆/∆	A25	VIII	231286	.	TA	T	1004.16	del	59	0.525424	HET	2	2	ANN=T|frameshift_variant|HIGH|HTD2|YHR067W|transcript|YHR067W|protein_coding|1/1|c.325delA|p.Ile109fs|325/843|325/843|109/280||INFO_REALIGN_3_PRIME_LOF=(HTD2|YHR067W|1|1.00)	ACATGCCACGAATCAATCAAATACGtAAAAAAAATACGAGATGAACATGTT
A724R31	AND3230	BY/BY	msh2∆/∆	A25	VIII	290056	.	CT	C	960.796	del	57	0.508772	HET	2	2		GATTCCCCACCTCCTTCCTATTAGTcTTTTTTCCCGTAAAAGTTGGAAAAT
A724R31	AND3230	BY/BY	msh2∆/∆	A25	VIII	377809	.	GC	G	558.92	del	45	0.444444	HET	2	2		GCATCGCTTTTTCTTAAATACTTTTgCCCCCCACCCCTTTATCCACTTGCG
A724R31	AND3230	BY/BY	msh2∆/∆	A25	VIII	443640	.	AT	A	1224.58	del	82	0.45122	HET	2	2		ACGTACAATCACCGACGGGTAACTTaTTTTTTTTTCTTTTTCTCTTGTAGT
A724R31	AND3230	BY/BY	msh2∆/∆	A25	IX	123119	.	C	A	1273.72	snp	82	0.47561	HET	2	2	ANN=A|missense_variant|MODERATE|KGD1|YIL125W|transcript|YIL125W|protein_coding|1/1|c.431C>A|p.Pro144His|431/3045|431/3045|144/1014||	GGTCATTTAAAAGCCCATATAGATCcTTTAGGGATCTCATTTGGTAGTAAT
A724R31	AND3230	BY/BY	msh2∆/∆	A25	IX	254003	.	TAAA	T	572.382	del	52	0.461538	HET	2	2		ACTGAACTGGAGGCCAAGACCAATCtAAAAAAAAAAAAAAATGAAAGAAAC
A724R31	AND3230	BY/BY	msh2∆/∆	A25	IX	275552	.	C	T	843.05	snp	43	0.581395	HET	2	2	ANN=T|synonymous_variant|LOW|PKP1|YIL042C|transcript|YIL042C|protein_coding|1/1|c.741G>A|p.Pro247Pro|741/1185|741/1185|247/394||	ACGTGAATGTGATGTCTTGTGATGGcGGGTGAATTAGGACCGGGGTCCGCT
A724R31	AND3230	BY/BY	msh2∆/∆	A25	IX	346240	.	G	A	1380.25	snp	87	0.471264	HET	2	2	ANN=A|stop_gained|HIGH|EPS1|YIL005W|transcript|YIL005W|protein_coding|1/1|c.549G>A|p.Trp183*|549/2106|549/2106|183/701||	CTAGGCCACATTTGGTTTCCTTCTGgCCAACAAAAGATATGAAAAATAGCG
A724R31	AND3230	BY/BY	msh2∆/∆	A25	X	114823	.	AT	A	1225.75	del	80	0.4625	HET	2	2	ANN=A|frameshift_variant|HIGH|JJJ2|YJL162C|transcript|YJL162C|protein_coding|1/1|c.806delA|p.Asn269fs|806/1752|806/1752|269/583||_LOF=(JJJ2|YJL162C|1|1.00)	TGCTTTCCCTTTTCGGTTCTTTATTaTTTTTTTTTTCTTCATCAGGACTGC
A724R31	AND3230	BY/BY	msh2∆/∆	A25	X	160258	.	GT	G	904.629	del	61	0.47541	HET	2	2		TGTTTTAGGTCTGAGACATTTTAGGgTTTTTTTTCATCAAGTCTAGATCGT
A724R31	AND3230	BY/BY	msh2∆/∆	A25	X	423805	.	GT	G	960.153	del	56	0.535714	HET	2	2	ANN=G|frameshift_variant|HIGH|CTK2|YJL006C|transcript|YJL006C|protein_coding|1/1|c.304delA|p.Thr102fs|304/972|304/972|102/323||_LOF=(CTK2|YJL006C|1|1.00)	TAATGACAAAGTACATATATCATTTgTTTTTTTAATTGTCTCAACTTCTTT
A724R31	AND3230	BY/BY	msh2∆/∆	A25	X	634519	.	AT	A	692.606	del	42	0.5	HET	2	2	ANN=A|frameshift_variant|HIGH|YMR1|YJR110W|transcript|YJR110W|protein_coding|1/1|c.914delT|p.Leu305fs|914/2067|914/2067|305/688||INFO_REALIGN_3_PRIME_LOF=(YMR1|YJR110W|1|1.00)	GGGACAGAAAATATGGATAATTATAaTTTTTTTTTAGCTGATAACAATATG
A724R31	AND3230	BY/BY	msh2∆/∆	A25	X	657308	.	C	T	1345.78	snp	78	0.512821	HET	2	2	ANN=T|missense_variant|MODERATE|VPS70|YJR126C|transcript|YJR126C|protein_coding|1/1|c.1382G>A|p.Ser461Asn|1382/2436|1382/2436|461/811||	TCGTGCAATTTCTAAAAGAATAGCGcTGCCACTATTTGCATCACCGGCGCT
A724R31	AND3230	BY/BY	msh2∆/∆	A25	X	667224	.	GTA	G	121.109	del	9	0.555556	HET	2	2		CATTCTACTATCGTTATATATATGGgTATATATATATATATATATCCAAAA
A724R31	AND3230	BY/BY	msh2∆/∆	A25	XI	53928	.	T	TA	616.678	ins	54	0.407407	HET	2	2	ANN=TA|frameshift_variant|HIGH|EAP1|YKL204W|transcript|YKL204W|protein_coding|1/1|c.236dupA|p.Asn79fs|237/1899|237/1899|79/632||INFO_REALIGN_3_PRIME_LOF=(EAP1|YKL204W|1|1.00)	CGAGCGGTAACAATAAAGAAAGCAAtAAAAAAAAAAATAAGAAAACGGCCA
A724R31	AND3230	BY/BY	msh2∆/∆	A25	XI	136548	.	GA	G	822.64	del	48	0.520833	HET	2	2		AACTATCTGAGATGGATAGCTTGAAgAAAAAAAAATACTTGCTGATGGACC
A724R31	AND3230	BY/BY	msh2∆/∆	A25	XI	256440	.	CT	C	891.732	del	55	0.490909	HET	2	2	ANN=C|frameshift_variant|HIGH|UTP11|YKL099C|transcript|YKL099C|protein_coding|1/1|c.32delA|p.Lys11fs|32/753|32/753|11/250||	TTAGCTGAGAACGTTCTCTATGCTGcTTTTTCTGAACATCATGTACAAGTT
A724R31	AND3230	BY/BY	msh2∆/∆	A25	XI	299419	.	GA	G	271.677	del	24	0.416667	HET	2	2		AATTTAAAAACATATAAATATAAAAgAAAAAAAAGAAGAATTTCGAGACTG
A724R31	AND3230	BY/BY	msh2∆/∆	A25	XI	356332	.	T	C	1102.59	snp	60	0.55	HET	2	2	ANN=C|missense_variant|MODERATE|YKL044W|YKL044W|transcript|YKL044W|protein_coding|1/1|c.11T>C|p.Val4Ala|11/321|11/321|4/106||	AAAATCAAGCTCAGAATGGGTTACGtAATTATGACGTTTTCGAGTGCGAGG
A724R31	AND3230	BY/BY	msh2∆/∆	A25	XI	382677	.	GTT	G	248.175	del	24	0.458333	HET	2	2	ANN=G|frameshift_variant|HIGH|YKL030W|YKL030W|transcript|YKL030W|protein_coding|1/1|c.191_192delTT|p.Phe64fs|191/606|191/606|64/201||INFO_REALIGN_3_PRIME_LOF=(YKL030W|YKL030W|1|1.00)	ATATATTTATATATTACTCTATATGgTTTTTTTTTTTTAAGTGCAGGCGTT
A724R31	AND3230	BY/BY	msh2∆/∆	A25	XI	387148	.	GTGA	G	619.501	del	44	0.477273	HET	2	2	ANN=G|disruptive_inframe_deletion|MODERATE|TFA1|YKL028W|transcript|YKL028W|protein_coding|1/1|c.1419_1421delTGA|p.Asp473del|1419/1449|1419/1449|473/482||INFO_REALIGN_3_PRIME	AGTGCAAACGCTAAACCAAATGATGgTGATGATGATGATGATGATGATGAT
A724R31	AND3230	BY/BY	msh2∆/∆	A25	XI	572697	.	G	A	1007.93	snp	64	0.46875	HET	2	2	ANN=A|synonymous_variant|LOW|MET1|YKR069W|transcript|YKR069W|protein_coding|1/1|c.1086G>A|p.Pro362Pro|1086/1782|1086/1782|362/593||	TAATACTGGCAGATAAACTGGTACCgCAAGCCATTTTAGATTTAATACCTC
A724R31	AND3230	BY/BY	msh2∆/∆	A25	XI	613967	.	AT	A	917.23	del	61	0.491803	HET	2	2		TGCGATGAGTTCAATCATCAAGTGAaTTTTTTTTTTTCAGCCTGCATTGAA
A724R31	AND3230	BY/BY	msh2∆/∆	A25	XII	178692	.	GT	G	358.615	del	24	0.5	HET	2	2		TATATAGCTATGGAAAGTATTAAATgTTTTTTTGCTGTTTTTATATTTTCC
A724R31	AND3230	BY/BY	msh2∆/∆	A25	XII	212033	.	GA	G	501.073	del	34	0.470588	HET	2	2		AAATAATAGTTTGGGTATGACAACTgAAAAAAAAAATGAACTAATATATAA
A724R31	AND3230	BY/BY	msh2∆/∆	A25	XII	590596	.	C	T	587.823	snp	32	0.5625	HET	2	2	ANN=T|missense_variant|MODERATE|ADY4|YLR227C|transcript|YLR227C|protein_coding|1/1|c.1448G>A|p.Arg483His|1448/1482|1448/1482|483/493||	GGGATCAGTAAAGGTTTGATATATAcGTGACAAAATGTCCGGCAAGTTCCC
A724R31	AND3230	BY/BY	msh2∆/∆	A25	XII	747292	.	CA	C	278.024	del	21	0.428571	HET	2	2		TTTTTCAAAGATTCTTATTACTGCAcAAAAAAAAATAAGATCCCAAATTGA
A724R31	AND3230	BY/BY	msh2∆/∆	A25	XII	815877	.	GT	G	590.969	del	42	0.452381	HET	2	2	ANN=G|frameshift_variant|HIGH|YLR342W-A|YLR342W-A|transcript|YLR342W-A|protein_coding|1/1|c.75delT|p.His26fs|75/174|75/174|25/57||INFO_REALIGN_3_PRIME_LOF=(YLR342W-A|YLR342W-A|1|1.00)	GTGATTATAAACAGTCTTTTGTCTAgTTTTTTTCACCAGTATCGGCCTCTA
A724R31	AND3230	BY/BY	msh2∆/∆	A25	XII	972851	.	C	T	1317.1	snp	86	0.476744	HET	2	2	ANN=T|missense_variant|MODERATE|ATG17|YLR423C|transcript|YLR423C|protein_coding|1/1|c.320G>A|p.Gly107Asp|320/1254|320/1254|107/417||	TGATATGCTCAATTCATTTACTATAcCATCCAACCTTTGTACTTTAGAAGT
A724R31	AND3230	BY/BY	msh2∆/∆	A25	XII	1053293	.	ATTT	A	101.003	del	12	0.5	HET	2	2		AGTATTTTTCTTTTCTATTTTATTTaTTTTTTTTTTTTTTTTTGATTTTCT
A724R31	AND3230	BY/BY	msh2∆/∆	A25	XIII	158746	.	TA	T	406.711	del	27	0.481481	HET	2	2		ATATAACTACAAACCACATCAGCAAtAAAAAAAAACTATATGACCATGGAC
A724R31	AND3230	BY/BY	msh2∆/∆	A25	XIII	305471	.	C	T	1586.23	snp	92	0.5	HET	2	2	ANN=T|synonymous_variant|LOW|SOK2|YMR016C|transcript|YMR016C|protein_coding|1/1|c.123G>A|p.Gln41Gln|123/2358|123/2358|41/785||	TCTGGCCGAGATATTGTTGTTGTTGcTGCTGCTGTTGGGTGGACTGGCCAA
A724R31	AND3230	BY/BY	msh2∆/∆	A25	XIII	369165	.	C	T	1091.8	snp	74	0.445946	HET	2	2	ANN=T|stop_gained|HIGH|ERB1|YMR049C|transcript|YMR049C|protein_coding|1/1|c.1353G>A|p.Trp451*|1353/2424|1353/2424|451/807||	TTCCGTCATCAGATCCTGTTGCTAGcCATAATCCAGAAGGATCAATGGATA
A724R31	AND3230	BY/BY	msh2∆/∆	A25	XIII	383141	.	G	A	894.388	snp	59	0.457627	HET	2	2		CAGTGTTGACAATAATAGAATAGTAgCACACTCTTTTTATTTCGTTTTGCT
A724R31	AND3230	BY/BY	msh2∆/∆	A25	XIII	444769	.	CA	C	1295.05	del	83	0.457831	HET	2	2	ANN=C|frameshift_variant|HIGH|VBA1|YMR088C|transcript|YMR088C|protein_coding|1/1|c.333delT|p.Phe111fs|333/1689|333/1689|111/562||_LOF=(VBA1|YMR088C|1|1.00)	AAACATGTTAATAAGCACCCAAGGCcAAAAAAAAATTGAGCGGTTAATAAT
A724R31	AND3230	BY/BY	msh2∆/∆	A25	XIII	534305	.	T	C	720.513	snp	51	0.431373	HET	2	2	ANN=C|missense_variant|MODERATE|RRB1|YMR131C|transcript|YMR131C|protein_coding|1/1|c.394A>G|p.Thr132Ala|394/1536|394/1536|132/511||	AGTGTATCTGGAATGACATCTAATGtCAAGCATGGCCATGGCATATTGACA
A724R31	AND3230	BY/BY	msh2∆/∆	A25	XIII	774593	.	GA	G	863.533	del	52	0.519231	HET	2	2		CTTTCGATGAGAGAATTAGCAAGCGgAAAAAAACTATGGCTAGCTGGGAGT
A724R31	AND3230	BY/BY	msh2∆/∆	A25	XIII	785380	.	A	G	1115.03	snp	60	0.55	HET	2	2	ANN=G|synonymous_variant|LOW|YMR259C|YMR259C|transcript|YMR259C|protein_coding|1/1|c.3504T>C|p.Asp1168Asp|3504/4263|3504/4263|1168/1420||	GTGATGAAACGGCAGCAAGTTTTGTaTCTTCACTATTATTTGTTTTTAGGA
A724R31	AND3230	BY/BY	msh2∆/∆	A25	XIV	127007	.	T	G	1208.84	snp	68	0.544118	HET	2	2	ANN=G|missense_variant|MODERATE|SEC2|YNL272C|transcript|YNL272C|protein_coding|1/1|c.2078A>C|p.Asn693Thr|2078/2280|2078/2280|693/759||	CTTCGAGGATATATTTTGTTTTACAtTAGACTCAGCGTTTTCAAATTCAGT
A724R31	AND3230	BY/BY	msh2∆/∆	A25	XIV	146660	.	CT	C	881.187	del	63	0.444444	HET	2	2		CTTTCTTTGTGTGATTTTTCAGGGTcTTTTTTTTTAAACAATGATGTAAAT
A724R31	AND3230	BY/BY	msh2∆/∆	A25	XIV	285084	.	T	C	1148.88	snp	66	0.515152	HET	2	2	ANN=C|synonymous_variant|LOW|SRP1|YNL189W|transcript|YNL189W|protein_coding|1/1|c.825T>C|p.Val275Val|825/1629|825/1629|275/542||	ATTCGATGGACACTGAAACTTTAGTtGATGCTTGTTGGGCTATCTCTTATC
A724R31	AND3230	BY/BY	msh2∆/∆	A25	XIV	286340	.	C	T	999.385	snp	72	0.416667	HET	2	2	ANN=T|synonymous_variant|LOW|KAR1|YNL188W|transcript|YNL188W|protein_coding|1/1|c.33C>T|p.His11His|33/1302|33/1302|11/433||	TAACTTCTCCAAAAGATGGGAATCAcAGTTTCTCGAAGAAAAATAGATTTA
A724R31	AND3230	BY/BY	msh2∆/∆	A25	XIV	290742	.	TA	T	660.122	del	45	0.444444	HET	2	2	ANN=T|frameshift_variant|HIGH|UBP10|YNL186W|transcript|YNL186W|protein_coding|1/1|c.1252delA|p.Met418fs|1252/2379|1252/2379|418/792||INFO_REALIGN_3_PRIME_LOF=(UBP10|YNL186W|1|1.00)	TTTCCTATACTTTAGCTGAAACAAGtAAAAAAATGTGGTTACCGGTCTCAA
A724R31	AND3230	BY/BY	msh2∆/∆	A25	XIV	404350	.	A	G	744.027	snp	55	0.418182	HET	2	2	ANN=G|synonymous_variant|LOW|DCP2|YNL118C|transcript|YNL118C|protein_coding|1/1|c.1215T>C|p.Phe405Phe|1215/2913|1215/2913|405/970||	AAAGGTTATGCATGTTTGGAACACCaAAAGCCATCGGATTCGGAGGAGCAT
A724R31	AND3230	BY/BY	msh2∆/∆	A25	XIV	420872	.	G	A	1139.51	snp	64	0.53125	HET	2	2		CGGCGCTCACAAAACCGAAATGTGTgCAGAGTCATATAAACATCTAAACAA
A724R31	AND3230	BY/BY	msh2∆/∆	A25	XIV	437992	.	C	T	927.017	snp	69	0.42029	HET	2	2	ANN=T|missense_variant|MODERATE|AIM37|YNL100W|transcript|YNL100W|protein_coding|1/1|c.380C>T|p.Ala127Val|380/705|380/705|127/234||	GCTGTGAACAGGTCTAATTGGGGAGcTAAAAGGTTGATATTTGGTCACAAA
A724R31	AND3230	BY/BY	msh2∆/∆	A25	XIV	471427	.	G	A	1219.66	snp	73	0.493151	HET	2	2	ANN=A|synonymous_variant|LOW|SAL1|YNL083W|transcript|YNL083W|protein_coding|1/1|c.51G>A|p.Ala17Ala|51/1485|51/1485|17/494||	ACAAGCAGCGAGATATACGGTATGCgTGTTTGTTCAAGGAACTTGATGTTA
A724R31	AND3230	BY/BY	msh2∆/∆	A25	XIV	499475	.	A	AT	1374.18	ins	81	0.54321	HET	2	2	ANN=AT|frameshift_variant|HIGH|YNL067W-B|YNL067W-B|transcript|YNL067W-B|protein_coding|1/1|c.70dupT|p.Ser24fs|71/141|71/141|24/46||INFO_REALIGN_3_PRIME_LOF=(YNL067W-B|YNL067W-B|1|1.00)	TCCAAGACTGCACTATTAACTGGGAaTTTTTTTTTTTCTTCTAGTGAATTT
A724R31	AND3230	BY/BY	msh2∆/∆	A25	XIV	501778	.	C	A	1127.17	snp	70	0.471429	HET	2	2	ANN=A|synonymous_variant|LOW|SUN4|YNL066W|transcript|YNL066W|protein_coding|1/1|c.264C>A|p.Val88Val|264/1263|264/1263|88/420||	CTACTCTGATTTCCGAATCTTCGGTcACCAAGTCTTCTTCCAAAGTTGCTT
A724R31	AND3230	BY/BY	msh2∆/∆	A25	XV	20522	.	CT	C	1576.96	del	82	0.585366	HET	2	2	ANN=C|frameshift_variant|HIGH|ENB1|YOL158C|transcript|YOL158C|protein_coding|1/1|c.789delA|p.Gly264fs|789/1821|789/1821|263/606||_LOF=(ENB1|YOL158C|1|1.00)	CAGAGCGTTTGACGCAGGGTCTGTCcTTTTTCTTTCAATTTTAATGGTGGT
A724R31	AND3230	BY/BY	msh2∆/∆	A25	XV	71193	.	CA	C	447.079	del	33	0.484848	HET	2	2		GTAAGGTGAGACTGAGGTAGCGGCAcAAAAAAACGACACATAATAGGATAC
A724R31	AND3230	BY/BY	msh2∆/∆	A25	XV	156302	.	T	C	1381.66	snp	85	0.482353	HET	2	2	ANN=C|missense_variant|MODERATE|YOL087C|YOL087C|transcript|YOL087C|protein_coding|1/1|c.2336A>G|p.Glu779Gly|2336/3351|2336/3351|779/1116||	GGGCATGAACTCAGGCTTCTTCTTTtCGTTGCCTTCCAAGGTTGACGTGGA
A724R31	AND3230	BY/BY	msh2∆/∆	A25	XV	278346	.	G	T	656.672	snp	44	0.454545	HET	2	2	ANN=T|synonymous_variant|LOW|IFM1|YOL023W|transcript|YOL023W|protein_coding|1/1|c.291G>T|p.Thr97Thr|291/2031|291/2031|97/676||	TAGGTTTCGAAAATATTACAACCACgTATATATTATCAAAAGAATACGTCG
A724R31	AND3230	BY/BY	msh2∆/∆	A25	XV	433136	.	T	TA	854.029	ins	67	0.402985	HET	2	2	ANN=TA|frameshift_variant|HIGH|SGT1|YOR057W|transcript|YOR057W|protein_coding|1/1|c.961dupA|p.Ile321fs|962/1188|962/1188|321/395||INFO_REALIGN_3_PRIME_LOF=(SGT1|YOR057W|1|1.00)	AGAGATTGTCTTATCCATCGTCCTCtAAAAAAAAAATAGATTGGTCTAAAC
A724R31	AND3230	BY/BY	msh2∆/∆	A25	XV	521258	.	GA	G	824.301	del	42	0.595238	HET	2	2		CAAGCGACGAGGCAAGGAAAGAGAAgAAAAAAAAAATATTACATTGGCTAT
A724R31	AND3230	BY/BY	msh2∆/∆	A25	XV	667475	.	GA	G	558.315	del	36	0.472222	HET	2	2		CATGTTTTTTTATCAAAATAGCATCgAAAAAAAATTTAGGTAAGGCTTTAC
A724R31	AND3230	BY/BY	msh2∆/∆	A25	XV	696327	.	G	GA	1292.72	ins	71	0.549296	HET	2	2	ANN=GA|frameshift_variant|HIGH|ULS1|YOR191W|transcript|YOR191W|protein_coding|1/1|c.3861dupA|p.Ala1288fs|3862/4860|3862/4860|1288/1619||INFO_REALIGN_3_PRIME_LOF=(ULS1|YOR191W|1|1.00)	TCATTCAGAATTAGTTGTGATGGGAgAAAAAAAAGCGGAAGGTACAAAGGT
A724R31	AND3230	BY/BY	msh2∆/∆	A25	XV	789754	.	G	GA	970.127	ins	58	0.5	HET	2	2	ANN=GA|frameshift_variant|HIGH|SSP2|YOR242C|transcript|YOR242C|protein_coding|1/1|c.103dupT|p.Ser35fs|103/1116|103/1116|35/371||_LOF=(SSP2|YOR242C|1|1.00)	CGAACTAGACGAGTCATTGAAAAATgAAAAAAAAGATGATCTTCTCGATCT
A724R31	AND3230	BY/BY	msh2∆/∆	A25	XV	1008892	.	T	C	1464.7	snp	85	0.505882	HET	2	2	ANN=C|missense_variant|MODERATE|CIR2|YOR356W|transcript|YOR356W|protein_coding|1/1|c.1672T>C|p.Tyr558His|1672/1896|1672/1896|558/631||	GGTTCCTGGACAAGATATGGTAAAGtACGCCGAGAGAAGCTTTCCCGTTTG
A724R31	AND3230	BY/BY	msh2∆/∆	A25	XVI	482409	.	GA	G	918.844	del	56	0.5	HET	2	2		GAGGAAGAGCAGCCGTGAGAAAAAAgAAAAAAAAAGGCCTAAGGTATTCTC
A724R31	AND3230	BY/BY	msh2∆/∆	A25	XVI	522543	.	G	A	1108.31	snp	59	0.559322	HET	2	2	ANN=A|synonymous_variant|LOW|SWI1|YPL016W|transcript|YPL016W|protein_coding|1/1|c.1530G>A|p.Gln510Gln|1530/3945|1530/3945|510/1314||	AAGCGAAAAGAATATTCTTGCAACAgTTCTTACAAGAACTATTGAAGAAAG
A724R31	AND3230	BY/BY	msh2∆/∆	A25	XVI	843022	.	GA	G	1149.4	del	68	0.514706	HET	2	2		AGCGCCACACTTCTCAAAAGCAGTGgAAAAAAAAATCATTTCCCAGAAGAA
A724R31	AND3230	BY/BY	msh2∆/∆	A25	XVI	878701	.	C	CA	899.769	ins	65	0.476923	HET	2	2	ANN=CA|frameshift_variant|HIGH|JIP5|YPR169W|transcript|YPR169W|protein_coding|1/1|c.22dupA|p.Thr8fs|23/1479|23/1479|8/492||INFO_REALIGN_3_PRIME	TCCACGCATCAGCTATGGCAAAGAGcAAAAAAAAAACAGATGTTGTCGATT
A724R32	AND3230	BY/BY	msh2∆/∆	B25	I	48798	.	GA	G	779.253	del	54	0.444444	HET	2	2	ANN=G|frameshift_variant|HIGH|OAF1|YAL051W|transcript|YAL051W|protein_coding|1/1|c.240delA|p.Lys80fs|240/3144|240/3144|80/1047||INFO_REALIGN_3_PRIME_LOF=(OAF1|YAL051W|1|1.00)	GAAGTCAAAAACAAAGTGTGATAGAgAAAAACCTGAATGTGGTCGATGCGT
A724R32	AND3230	BY/BY	msh2∆/∆	B25	I	69364	.	C	T	1691.14	snp	99	0.505051	HET	2	2	ANN=T|synonymous_variant|LOW|CYC3|YAL039C|transcript|YAL039C|protein_coding|1/1|c.162G>A|p.Pro54Pro|162/810|162/810|54/269||	CTGCCAACTCCGGCATATTGTTCAGcGGGTTTATTCTATCGTTATCTCCCT
A724R32	AND3230	BY/BY	msh2∆/∆	B25	I	122107	.	C	T	1709.54	snp	91	0.549451	HET	2	2	ANN=T|missense_variant|MODERATE|PSK1|YAL017W|transcript|YAL017W|protein_coding|1/1|c.1883C>T|p.Thr628Ile|1883/4071|1883/4071|628/1356||	AGGAAAATCCTGGAAAAGAGTTATAcTAAGCCTACTTCAACAGAGAATCGC
A724R32	AND3230	BY/BY	msh2∆/∆	B25	I	197769	.	G	A	1220.36	snp	79	0.455696	HET	2	2		TAGTAACATACAACATGGTTTCCATgAGATTACAAACCGGCCAACCTAATG
A724R32	AND3230	BY/BY	msh2∆/∆	B25	I	203406	.	A	T	1362.63	snp	87	0.45977	HET	2	2	ANN=T|missense_variant|MODERATE|FLO1|YAR050W|transcript|YAR050W|protein_coding|1/1|c.4A>T|p.Thr2Ser|4/4614|4/4614|2/1537||	CCAGTAAACAGAACATCCAAAAATGaCAATGCCTCATCGCTATATGTTTTT
A724R32	AND3230	BY/BY	msh2∆/∆	B25	II	10641	.	C	T	1048.21	snp	60	0.516667	HET	2	2		ACTACCCAAAGGATATTTAACTTGGcGGACAAAATTACCGTCACGTTCAAA
A724R32	AND3230	BY/BY	msh2∆/∆	B25	II	23290	.	C	T	1307.83	snp	78	0.5	HET	2	2	ANN=T|missense_variant|MODERATE|RTG3|YBL103C|transcript|YBL103C|protein_coding|1/1|c.247G>A|p.Ala83Thr|247/1461|247/1461|83/486||	GTAGGAGTTTGTGAATTGGACCTCGcTTGACTGCCCATTAAGTTATTATTA
A724R32	AND3230	BY/BY	msh2∆/∆	B25	II	61664	.	C	T	1477.87	snp	78	0.564103	HET	2	2	ANN=T|synonymous_variant|LOW|YBL086C|YBL086C|transcript|YBL086C|protein_coding|1/1|c.939G>A|p.Thr313Thr|939/1401|939/1401|313/466||	GTCGAGGATCCCACGGTAATTTAAAcGTTTTCTGGTACAAGCTCTCAATCA
A724R32	AND3230	BY/BY	msh2∆/∆	B25	II	123089	.	C	T	1040.4	snp	69	0.478261	HET	2	2	ANN=T|synonymous_variant|LOW|PIN4|YBL051C|transcript|YBL051C|protein_coding|1/1|c.1671G>A|p.Ala557Ala|1671/2007|1671/2007|557/668||	GAGTTTGGGACTGTGCTGGTGGTTGcGCTTGGGATAGGGTTTGGCTGTTGA
A724R32	AND3230	BY/BY	msh2∆/∆	B25	II	167275	.	CA	C	364.173	del	23	0.565217	HET	2	2		AAAAGAACAACCTAATTTTATTACCcAAAAAAAAAAATGCATTATATATTT
A724R32	AND3230	BY/BY	msh2∆/∆	B25	II	220817	.	C	CT	873.16	ins	67	0.41791	HET	2	2		TTGCGTTACTTTGATAAATTCATTTcTTTTTTTTTGTAATACAGAAGAATT
A724R32	AND3230	BY/BY	msh2∆/∆	B25	II	275869	.	A	G	852.818	snp	51	0.509804	HET	2	2		AGAATGTATGAACAAAATAAAGGGGaAAAATTACCCCCTCTACTTTACCAA
A724R32	AND3230	BY/BY	msh2∆/∆	B25	II	282179	.	GT	G	1444.39	del	76	0.552632	HET	2	2	ANN=G|frameshift_variant|HIGH|FUR4|YBR021W|transcript|YBR021W|protein_coding|1/1|c.744delT|p.Phe248fs|744/1902|744/1902|248/633||INFO_REALIGN_3_PRIME_LOF=(FUR4|YBR021W|1|1.00)	AATGCTACTACTTACGAGTTCATGTgTTTTTTTATCTTTTGGGCTGCCAGT
A724R32	AND3230	BY/BY	msh2∆/∆	B25	II	320697	.	AT	A	1080.6	del	68	0.470588	HET	2	2	ANN=A|frameshift_variant|HIGH|CST26|YBR042C|transcript|YBR042C|protein_coding|1/1|c.912delA|p.Lys304fs|912/1194|912/1194|304/397||_LOF=(CST26|YBR042C|1|1.00)	ATGTGAATATCGACTAACTTCGGGTaTTTTCCTTCTAAAAATATGCTCTTC
A724R32	AND3230	BY/BY	msh2∆/∆	B25	II	344499	.	C	CT	250.419	ins	21	0.428571	HET	2	2		AATTAAATCTAATTCTTTTCTTTAAcTTTTTTTTTGAGCATCGCTTCTATC
A724R32	AND3230	BY/BY	msh2∆/∆	B25	II	407170	.	GT	G	641.436	del	47	0.446809	HET	2	2		TAGCAATACGTTTAGAAGAAGACATgTTTTTTTGGATGCTTGTTTATGTAT
A724R32	AND3230	BY/BY	msh2∆/∆	B25	II	450817	.	TA	T	637.641	del	47	0.425532	HET	2	2		AGAATATATGATGAGGGAATATGCAtAAAAAAAAATCTAAAGTTAGTGAAG
A724R32	AND3230	BY/BY	msh2∆/∆	B25	II	465779	.	AT	A	1304.37	del	74	0.527027	HET	2	2	ANN=A|frameshift_variant|HIGH|YBR113W|YBR113W|transcript|YBR113W|protein_coding|1/1|c.224delT|p.Phe75fs|224/483|224/483|75/160||INFO_REALIGN_3_PRIME_LOF=(YBR113W|YBR113W|1|1.00)	TCACCGCCCGGATTCATTTTTCCTAaTTTTTTTTTTCCAGTCGTGTTTTGT
A724R32	AND3230	BY/BY	msh2∆/∆	B25	II	514390	.	G	A	556.436	snp	36	0.472222	HET	2	2	ANN=A|missense_variant|MODERATE|YBR138C|YBR138C|transcript|YBR138C|protein_coding|1/1|c.947C>T|p.Ser316Phe|947/1575|947/1575|316/524||	CATATTTTCAATGGAATTTGGTATGgAAATATCACTTATTTCAATTTCCTC
A724R32	AND3230	BY/BY	msh2∆/∆	B25	II	514727	.	C	T	884.561	snp	60	0.433333	HET	2	2	ANN=T|missense_variant|MODERATE|YBR138C|YBR138C|transcript|YBR138C|protein_coding|1/1|c.610G>A|p.Asp204Asn|610/1575|610/1575|204/524||	TCTGTTAGCTCGTAGTTTTTTGTATcTAAACTCGGCCCATAACTGACGTAC
A724R32	AND3230	BY/BY	msh2∆/∆	B25	II	538985	.	GA	G	383.961	del	27	0.518519	HET	2	2	ANN=G|frameshift_variant|HIGH|YSW1|YBR148W|transcript|YBR148W|protein_coding|1/1|c.1120delA|p.Ser374fs|1120/1830|1120/1830|374/609||INFO_REALIGN_3_PRIME_LOF=(YSW1|YBR148W|1|1.00)	ATCTTATATTGGAAATGAACAAATTgAAAAAAAAAAGTACGAATAATAAAA
A724R32	AND3230	BY/BY	msh2∆/∆	B25	II	545795	.	T	C	1059.56	snp	67	0.477612	HET	2	2	ANN=C|synonymous_variant|LOW|APD1|YBR151W|transcript|YBR151W|protein_coding|1/1|c.768T>C|p.Val256Val|768/951|768/951|256/316||	TCAAAATTGCATTTGTTAATCATGTtGGTGGTCACAAATTTGCTGCAAATG
A724R32	AND3230	BY/BY	msh2∆/∆	B25	II	563468	.	G	A	1247.61	snp	79	0.468354	HET	2	2	ANN=A|missense_variant|MODERATE|TOS1|YBR162C|transcript|YBR162C|protein_coding|1/1|c.1103C>T|p.Thr368Ile|1103/1368|1103/1368|368/455||	GAACAAATCCATTTCACCACAGCCAgTTTTCCAACAAGAACAAGATGCATC
A724R32	AND3230	BY/BY	msh2∆/∆	B25	II	602961	.	G	T	1351.86	snp	73	0.547945	HET	2	2	ANN=T|missense_variant|MODERATE|GDT1|YBR187W|transcript|YBR187W|protein_coding|1/1|c.328G>T|p.Gly110Cys|328/843|328/843|110/280||	TGAACGCTATACAGCATTTTTTGCAgGTATTTTATTCTTAGTGTTCGGTTA
A724R32	AND3230	BY/BY	msh2∆/∆	B25	II	653039	.	C	CA	673.743	ins	49	0.489796	HET	2	2		CTTTTCCCGCTGTTTCCCTCTCCCTcAAAAAAAAAAATCTTTTACAATGAC
A724R32	AND3230	BY/BY	msh2∆/∆	B25	II	728549	.	A	AT	742.351	ins	55	0.418182	HET	2	2		TGAATAGTTTTACTAGCCAATATTCaTTTTTTTTGAATCGATGTAAAATTT
A724R32	AND3230	BY/BY	msh2∆/∆	B25	II	750029	.	GA	G	969.065	del	62	0.467742	HET	2	2	ANN=G|frameshift_variant|HIGH|CHK1|YBR274W|transcript|YBR274W|protein_coding|1/1|c.440delA|p.Asn147fs|440/1584|440/1584|147/527||INFO_REALIGN_3_PRIME_LOF=(CHK1|YBR274W|1|1.00)	AGTTGCTCACAGAGACATCAAGCCTgAAAACATCTTACTCGATAAGAACGG
A724R32	AND3230	BY/BY	msh2∆/∆	B25	II	787034	.	C	T	1142.59	snp	62	0.580645	HET	2	2	ANN=T|missense_variant|MODERATE|VBA2|YBR293W|transcript|YBR293W|protein_coding|1/1|c.29C>T|p.Ala10Val|29/1425|29/1425|10/474||	AGTATTTCAAATTGGATCACCACTGcGTATTTAATTACATCAACATCTTTT
A724R32	AND3230	BY/BY	msh2∆/∆	B25	III	30781	.	CTT	C	415.614	del	26	0.576923	HET	2	2		CGTTTCTGCTCCTCTTTGTGGTTTTcTTTTTTTTTTTCAATCTTACTTATA
A724R32	AND3230	BY/BY	msh2∆/∆	B25	III	141001	.	G	A	764.024	snp	56	0.410714	HET	2	2		TATCACTGTGACATATAAGTTCTTTgCAAGCCCTTAAAATTATTAGCCCCA
A724R32	AND3230	BY/BY	msh2∆/∆	B25	III	159221	.	C	T	1241.7	snp	74	0.513514	HET	2	2	ANN=T|missense_variant|MODERATE|YCR023C|YCR023C|transcript|YCR023C|protein_coding|1/1|c.1153G>A|p.Val385Ile|1153/1836|1153/1836|385/611||	AGCTTCTTTGGATTTTCTGGATCTAcGGCTAAATCATAAGCTAAAAAAACA
A724R32	AND3230	BY/BY	msh2∆/∆	B25	III	179498	.	C	CAA	1150.57	ins	81	0.469136	HET	2	2		CCAATTGGTTCTTTCTCCTTTCTGCcAAAAAAAAACACAATACGGATATGA
A724R32	AND3230	BY/BY	msh2∆/∆	B25	III	212454	.	GC	G	782.496	del	53	0.471698	HET	2	2	ANN=G|frameshift_variant|HIGH|ARE1|YCR048W|transcript|YCR048W|protein_coding|1/1|c.533delC|p.Pro178fs|533/1833|533/1833|178/610||INFO_REALIGN_3_PRIME_LOF=(ARE1|YCR048W|1|1.00)	TACGGAGAAAACGGACAAGGCAGATgCCCCCCCAGGAGAAAAACTGGAGTC
A724R32	AND3230	BY/BY	msh2∆/∆	B25	IV	64967	.	CA	C	746.014	del	52	0.442308	HET	2	2	ANN=C|frameshift_variant|HIGH|CDC13|YDL220C|transcript|YDL220C|protein_coding|1/1|c.51delT|p.Phe17fs|51/2775|51/2775|17/924||	CCTTCAAAATCTTTACTCGAGCTCAcAAAAATACGATTTTTATGTGGAGGA
A724R32	AND3230	BY/BY	msh2∆/∆	B25	IV	82502	.	C	T	991.853	snp	57	0.561404	HET	2	2		AATTTGTGGCGGTGGAGCCCAGGTAcGTATTAATTTTGAATGGCGCAAATC
A724R32	AND3230	BY/BY	msh2∆/∆	B25	IV	120887	.	C	T	1729.34	snp	98	0.530612	HET	2	2	ANN=T|missense_variant|MODERATE|UFD2|YDL190C|transcript|YDL190C|protein_coding|1/1|c.706G>A|p.Gly236Ser|706/2886|706/2886|236/961||	TGTTTGGAACGCAAAAGGTTATCGCcGTAGTTCCGGATTGCCACAGCAGCT
A724R32	AND3230	BY/BY	msh2∆/∆	B25	IV	169915	.	TA	T	98.8673	del	11	0.454545	HET	2	2		ATAAAAAAAAAAAAAAAAAAGCTTTtAAAAAAAAAAAAACTCAAAAAAAGA
A724R32	AND3230	BY/BY	msh2∆/∆	B25	IV	172674	.	TA	T	820.347	del	61	0.42623	HET	2	2	ANN=T|frameshift_variant|HIGH|STE7|YDL159W|transcript|YDL159W|protein_coding|1/1|c.204delA|p.Lys68fs|204/1548|204/1548|68/515||INFO_REALIGN_3_PRIME_LOF=(STE7|YDL159W|1|1.00)	AGCAACCTGTTTTTGCGAAGAGGCAtAAAAAAAAAACTGACGTTGGATGCG
A724R32	AND3230	BY/BY	msh2∆/∆	B25	IV	172848	.	A	G	1153.65	snp	65	0.538462	HET	2	2	ANN=G|missense_variant|MODERATE|STE7|YDL159W|transcript|YDL159W|protein_coding|1/1|c.368A>G|p.Tyr123Cys|368/1548|368/1548|123/515||	TCCACGCCATGCATTATAGATGCGTaCAGTAATAATTTCGGATTATCGCCA
A724R32	AND3230	BY/BY	msh2∆/∆	B25	IV	231448	.	A	G	1194.26	snp	83	0.421687	HET	2	2	ANN=G|missense_variant|MODERATE|YDL129W|YDL129W|transcript|YDL129W|protein_coding|1/1|c.425A>G|p.Tyr142Cys|425/876|425/876|142/291||	TTAAGGGCCACCTCAGAGGGAAGGTaTGCAGTTGAGACAAACTTGTTGAAA
A724R32	AND3230	BY/BY	msh2∆/∆	B25	IV	303221	.	G	T	1312.18	snp	72	0.541667	HET	2	2	ANN=T|missense_variant|MODERATE|NDE2|YDL085W|transcript|YDL085W|protein_coding|1/1|c.11G>T|p.Arg4Ile|11/1638|11/1638|4/545||	TTGCCATTCGTATAGATGCTGCCCAgACTTGGTTTTGCGAGGACTGCTAGG
A724R32	AND3230	BY/BY	msh2∆/∆	B25	IV	335364	.	C	A	1636.04	snp	91	0.538462	HET	2	2	ANN=A|missense_variant|MODERATE|IDP1|YDL066W|transcript|YDL066W|protein_coding|1/1|c.530C>A|p.Pro177His|530/1287|530/1287|177/428||	GAACTGGTCTACAAGCCATCCGACCcTACGACTGCTCAACCACAAACTTTG
A724R32	AND3230	BY/BY	msh2∆/∆	B25	IV	368338	.	GT	G	519.85	del	37	0.432432	HET	2	2		CATAGGGCACCGAATTTACTTCCATgTTTTTTCCAGCTCCACTTAGAATAT
A724R32	AND3230	BY/BY	msh2∆/∆	B25	IV	386778	.	G	GT	1342	ins	76	0.539474	HET	2	2		TTTTTTCCAGTTCTTTTTTCCCATCgTTTTTTTTTCTAGAAGCCGGGTTTT
A724R32	AND3230	BY/BY	msh2∆/∆	B25	IV	393865	.	C	T	1570.41	snp	83	0.566265	HET	2	2	ANN=T|missense_variant|MODERATE|YDL032W|YDL032W|transcript|YDL032W|protein_coding|1/1|c.176C>T|p.Thr59Met|176/312|176/312|59/103||,T|synonymous_variant|LOW|SLM3|YDL033C|transcript|YDL033C|protein_coding|1/1|c.48G>A|p.Pro16Pro|48/1254|48/1254|16/417||	TTGCCGGTAGCCGCTGTGGTCTGTAcGGTGAAGCACTCCTCCGTCCTATTA
A724R32	AND3230	BY/BY	msh2∆/∆	B25	IV	465202	.	G	A	1057.78	snp	57	0.54386	HET	2	2	ANN=A|missense_variant|MODERATE|YDR010C|YDR010C|transcript|YDR010C|protein_coding|1/1|c.182C>T|p.Thr61Ile|182/333|182/333|61/110||	GTACACATTTTTCCACGGCAAGGAAgTGGCGCGAAAGAAGCACCGCCCTCC
A724R32	AND3230	BY/BY	msh2∆/∆	B25	IV	503398	.	C	T	1482.49	snp	85	0.541176	HET	2	2		AGTTCGGAGTTTTTTTTTTTTCCTAcGCTTAAGAAACTATTCAAAGTAAAC
A724R32	AND3230	BY/BY	msh2∆/∆	B25	IV	512391	.	T	C	1112.97	snp	82	0.414634	HET	2	2		GTCCTCGTAGGCAATGATGTGCAACtTGAAGCGCGGAATTCACGGCTAAGA
A724R32	AND3230	BY/BY	msh2∆/∆	B25	IV	543431	.	A	G	696.429	snp	44	0.477273	HET	2	2		CGAGAGGAACAATCCAAGAAAGGTGaATGGTAGAAAAAGGCGCCGTAATGG
A724R32	AND3230	BY/BY	msh2∆/∆	B25	IV	556579	.	G	A	390.83	snp	24	0.5	HET	2	2		TAGAATTAAAAAGAAAAATATTTACgTAAGAAGGGAAAATAGTAAATGTTG
A724R32	AND3230	BY/BY	msh2∆/∆	B25	IV	641707	.	T	A	1381.81	snp	78	0.538462	HET	2	2	ANN=A|missense_variant|MODERATE|MSH6|YDR097C|transcript|YDR097C|protein_coding|1/1|c.2131A>T|p.Ile711Phe|2131/3729|2131/3729|711/1242||	ACCTTTTCAAAATCTTTCACTTTAAtTGTCCTACTATGGATACGGGCCAAC
A724R32	AND3230	BY/BY	msh2∆/∆	B25	IV	652208	.	G	A	1018.34	snp	59	0.508475	HET	2	2		TTAGCATGAACACTAGTCAAAAAATgACACTAAGATTTCATTCCAACACTA
A724R32	AND3230	BY/BY	msh2∆/∆	B25	IV	667029	.	A	AT	729.86	ins	42	0.547619	HET	2	2	ANN=AT|frameshift_variant|HIGH|ARP10|YDR106W|transcript|YDR106W|protein_coding|1/1|c.29dupT|p.Leu10fs|30/855|30/855|10/284||INFO_REALIGN_3_PRIME	ATGTCGAATACTATTGTGATAGTCTaTTTGGGAGCTAACAGAATCGAAATT
A724R32	AND3230	BY/BY	msh2∆/∆	B25	IV	721682	.	CA	C	614.814	del	39	0.512821	HET	2	2		GTGGAAAGTGTACACAAAAAAATTGcAAAAAAAATAGTTAGAAAAAGAAAA
A724R32	AND3230	BY/BY	msh2∆/∆	B25	IV	721724	.	GA	G	676.344	del	42	0.5	HET	2	2		AAAAGAAAAGTGAGATAAGTACAAGgAAAAAAAAATAACAAACACCAGAAA
A724R32	AND3230	BY/BY	msh2∆/∆	B25	IV	728584	.	A	G	1135.49	snp	71	0.492958	HET	2	2	ANN=G|missense_variant|MODERATE|RGP1|YDR137W|transcript|YDR137W|protein_coding|1/1|c.326A>G|p.Lys109Arg|326/1992|326/1992|109/663||	GAGAGTGTGGATGTGGATAACATGAaAATGCTAAATGAGAGTAAGATGTTA
A724R32	AND3230	BY/BY	msh2∆/∆	B25	IV	782458	.	GT	G	740.693	del	41	0.560976	HET	2	2	ANN=G|frameshift_variant|HIGH|SEC1|YDR164C|transcript|YDR164C|protein_coding|1/1|c.1757delA|p.Asn586fs|1757/2175|1757/2175|586/724||_LOF=(SEC1|YDR164C|1|1.00)	AGTAGAAGAATCTTTGTCTAGGTATgTTTTTTTTTATATTAGAGCTTTTCG
A724R32	AND3230	BY/BY	msh2∆/∆	B25	IV	784751	.	G	A	699.51	snp	44	0.477273	HET	2	2		TTTCTTTTAATCAGCGAAAAAAATGgCGAGGTGAAAAAAATCGATGAGATG
A724R32	AND3230	BY/BY	msh2∆/∆	B25	IV	800271	.	TA	T	728.542	del	49	0.469388	HET	2	2	ANN=T|frameshift_variant|HIGH|SEC7|YDR170C|transcript|YDR170C|protein_coding|1/1|c.1951delT|p.Tyr651fs|1951/6030|1951/6030|651/2009||_LOF=(SEC7|YDR170C|1|1.00)	TCCAGGGTTACAATCATAATTCAAGtAAAATTCAACTAAAGTTCTTGGGTC
A724R32	AND3230	BY/BY	msh2∆/∆	B25	IV	808849	.	T	A	1172.05	snp	66	0.545455	HET	2	2	ANN=A|missense_variant|MODERATE|SUP35|YDR172W|transcript|YDR172W|protein_coding|1/1|c.526T>A|p.Ser176Thr|526/2058|526/2058|176/685||	ATCTGATAAGAAAGAGGAAGAGAAGtCTGCTGAAACCAAAGAACCAACTAA
A724R32	AND3230	BY/BY	msh2∆/∆	B25	IV	811190	.	CT	C	593.201	del	43	0.418605	HET	2	2	ANN=C|frameshift_variant|HIGH|ARG82|YDR173C|transcript|YDR173C|protein_coding|1/1|c.442delA|p.Arg148fs|442/1068|442/1068|148/355||_LOF=(ARG82|YDR173C|1|1.00)	CTCACTGACTCTTTTCATTCTCTCTcTTTTTTCCAATGATGCCTTCGAATC
A724R32	AND3230	BY/BY	msh2∆/∆	B25	IV	866873	.	A	AT	698.765	ins	55	0.436364	HET	2	2	ANN=AT|frameshift_variant|HIGH|UME6|YDR207C|transcript|YDR207C|protein_coding|1/1|c.649dupA|p.Ile217fs|649/2511|649/2511|217/836||_LOF=(UME6|YDR207C|1|1.00)	TGGAGCTTGTGGTGGCGGCAAATGTaTTTTTTTTTTGGCGCCGGCGACGAT
A724R32	AND3230	BY/BY	msh2∆/∆	B25	IV	898915	.	A	G	1043.06	snp	56	0.553571	HET	2	2	ANN=G|missense_variant|MODERATE|ADR1|YDR216W|transcript|YDR216W|protein_coding|1/1|c.3881A>G|p.Asn1294Ser|3881/3972|3881/3972|1294/1323||	ACTATTGCCAAGTTATTTTTCACCAaTGTTAAAGAAAACTACATTCATTGT
A724R32	AND3230	BY/BY	msh2∆/∆	B25	IV	961392	.	TA	T	822.117	del	44	0.568182	HET	2	2	ANN=T|frameshift_variant|HIGH|PAM1|YDR251W|transcript|YDR251W|protein_coding|1/1|c.787delA|p.Met263fs|787/2493|787/2493|263/830||INFO_REALIGN_3_PRIME_LOF=(PAM1|YDR251W|1|1.00)	TTACTAGGCGAGAGCTTATTAATAAtAAAAAAAATGGGTATAGCCATGAAC
A724R32	AND3230	BY/BY	msh2∆/∆	B25	IV	1021190	.	T	C	1328.8	snp	84	0.47619	HET	2	2	ANN=C|synonymous_variant|LOW|RRP45|YDR280W|transcript|YDR280W|protein_coding|1/1|c.444T>C|p.Ile148Ile|444/918|444/918|148/305||	TCCTGGATTGTGATGGTGGATTTATtGACGCTTCGTGTATTGCCGTCATGG
A724R32	AND3230	BY/BY	msh2∆/∆	B25	IV	1087346	.	A	G	962.108	snp	69	0.42029	HET	2	2		TATTACAGCTTGCTAATGGTTCAGTaATATTTTCAAAAATTTTGCCAAACA
A724R32	AND3230	BY/BY	msh2∆/∆	B25	IV	1135318	.	A	G	1408.34	snp	73	0.575342	HET	2	2	ANN=G|synonymous_variant|LOW|YDR333C|YDR333C|transcript|YDR333C|protein_coding|1/1|c.114T>C|p.Ile38Ile|114/2172|114/2172|38/723||	TAGAGAAGATGTTCTCCCGTTTCTGaATATTACCGGCAGTACTTTTACCAC
A724R32	AND3230	BY/BY	msh2∆/∆	B25	IV	1165350	.	A	AT	1036.27	ins	70	0.442857	HET	2	2		TTTCTTTTTTCAAGAAAAAGAAAGTaTTTTTTTTTCCTTTCATTTCATTGC
A724R32	AND3230	BY/BY	msh2∆/∆	B25	IV	1177751	.	C	T	817.138	snp	60	0.416667	HET	2	2	ANN=T|missense_variant|MODERATE|ATP22|YDR350C|transcript|YDR350C|protein_coding|1/1|c.424G>A|p.Val142Met|424/2055|424/2055|142/684||	AGATAAAATCCAATTTTTCTTGCCAcCTCTGGGTATAACTCGTGTTGATGC
A724R32	AND3230	BY/BY	msh2∆/∆	B25	IV	1217664	.	GA	G	685.27	del	43	0.511628	HET	2	2		TTTGGTTTACGCATTGCTTTTCATAgAAAAAAAGGGCTCCCCATATAAATT
A724R32	AND3230	BY/BY	msh2∆/∆	B25	IV	1237671	.	C	G	619.613	snp	36	0.527778	HET	2	2	ANN=G|synonymous_variant|LOW|YRA1|YDR381W|transcript|YDR381W|protein_coding|2/2|c.348C>G|p.Gly116Gly|348/681|348/681|116/226||	TTTTGTTGAGTTATAACGAAAGGGGcCAATCTACTGGTATGGCTAACATCA
A724R32	AND3230	BY/BY	msh2∆/∆	B25	IV	1274311	.	C	A	989.273	snp	63	0.460317	HET	2	2		TGCTCGTCTTTACATACATGGCACTcAATCCCAGACGTCGCGTGCTAAAAA
A724R32	AND3230	BY/BY	msh2∆/∆	B25	IV	1310480	.	G	T	1307.89	snp	94	0.425532	HET	2	2	ANN=T|missense_variant|MODERATE|HKR1|YDR420W|transcript|YDR420W|protein_coding|1/1|c.4214G>T|p.Ser1405Ile|4214/5409|4214/5409|1405/1802||	CTTGATGAAAATTCGACTCTTTATAgCAATCCTCAAACCCCACTGCGAAGT
A724R32	AND3230	BY/BY	msh2∆/∆	B25	IV	1353979	.	C	CA	918.442	ins	60	0.483333	HET	2	2	ANN=CA|frameshift_variant|HIGH|ECM11|YDR446W|transcript|YDR446W|protein_coding|1/1|c.264dupA|p.Glu89fs|265/909|265/909|89/302||INFO_REALIGN_3_PRIME_LOF=(ECM11|YDR446W|1|1.00)	CCCTTATTGTTAAACCTTCTGAGAGcAAAAAAAAAGAAAATATTGTGGCCT
A724R32	AND3230	BY/BY	msh2∆/∆	B25	IV	1388815	.	A	AT	216.714	ins	19	0.421053	HET	2	2		AACGCTTTATACACCTCTATCATTTaTTTTTTTTTTGGTAAAAAAAAAACA
A724R32	AND3230	BY/BY	msh2∆/∆	B25	IV	1476640	.	T	C	816.986	snp	48	0.520833	HET	2	2		CTTTATATAATCCCGAATACATGTTtCCCCCCCCTGCATCGCAAGCATAAT
A724R32	AND3230	BY/BY	msh2∆/∆	B25	IV	1487225	.	CT	C	637.176	del	41	0.487805	HET	2	2		AAAAAAAAAGAAGAGAATTAGCTGGcTTTTTTTGGATAGGAAATATTAAAT
A724R32	AND3230	BY/BY	msh2∆/∆	B25	V	8109	.	AT	A	253.161	del	16	0.5	HET	2	2		TTAGTAAGAACCAGACACCAAAATTaTTTTTTTATAGAAGATCCTTCTTGT
A724R32	AND3230	BY/BY	msh2∆/∆	B25	V	129645	.	C	T	1765.56	snp	93	0.569892	HET	2	2	ANN=T|missense_variant|MODERATE|VAC8|YEL013W|transcript|YEL013W|protein_coding|1/1|c.821C>T|p.Ala274Val|821/1737|821/1737|274/578||	AGGGTAAAATGTCAAGCTACTTTGGcTTTACGAAACCTAGCGTCCGATACA
A724R32	AND3230	BY/BY	msh2∆/∆	B25	V	158040	.	A	AT	1443.36	ins	85	0.505882	HET	2	2	ANN=AT|frameshift_variant|HIGH|PMI40|YER003C|transcript|YER003C|protein_coding|2/2|c.983dupA|p.Asn328fs|983/1288|983/1288|328/428||WARNING_TRANSCRIPT_MULTIPLE_STOP_CODONS_LOF=(PMI40|YER003C|1|1.00)	GGACCTGTCGAACTTTAAAGGCTGCaTTTTTTGCTTTTCCACAGGATCATA
A724R32	AND3230	BY/BY	msh2∆/∆	B25	V	167423	.	GA	G	932.861	del	57	0.491228	HET	2	2		CTTTGAAAGAATGAATATCGGTAATgAAAAAAGGTATTCCAAAAATTCCCT
A724R32	AND3230	BY/BY	msh2∆/∆	B25	V	183422	.	C	A	1238.49	snp	73	0.506849	HET	2	2	ANN=A|missense_variant|MODERATE|HEM14|YER014W|transcript|YER014W|protein_coding|1/1|c.823C>A|p.Leu275Ile|823/1620|823/1620|275/539||	TCCCATGTTGGGTCTTGCTGGGGGAcTAGAAACGTTTCCCAAGATAGTCAG
A724R32	AND3230	BY/BY	msh2∆/∆	B25	V	248834	.	GA	G	569.563	del	31	0.580645	HET	2	2		TGATATGTTACTGACCGTTCGTTGGgAAAAAAATACTGTATCATTTATTAA
A724R32	AND3230	BY/BY	msh2∆/∆	B25	V	270453	.	C	CT	840.845	ins	64	0.453125	HET	2	2		AGCGGGAACAGCGAAAGTCAAGCTTcTTTTTTTTTTCACAATATATGGAAA
A724R32	AND3230	BY/BY	msh2∆/∆	B25	V	295438	.	C	T	1686.29	snp	104	0.480769	HET	2	2	ANN=T|missense_variant|MODERATE|YER068C-A|YER068C-A|transcript|YER068C-A|protein_coding|1/1|c.295G>A|p.Val99Ile|295/432|295/432|99/143||,T|missense_variant|MODERATE|ARG5%2C6|YER069W|transcript|YER069W|protein_coding|1/1|c.29C>T|p.Thr10Ile|29/2592|29/2592|10/863||	CCATCTGCTAGCTTACTCGTCTCGAcAAAGAGACTTAACGCTTCCAAATTC
A724R32	AND3230	BY/BY	msh2∆/∆	B25	V	321933	.	CT	C	422.035	del	25	0.56	HET	2	2		ATAACAAAATAATCAAGTTAAAACCcTTTTTTGTACACAATGGAATCTCTT
A724R32	AND3230	BY/BY	msh2∆/∆	B25	V	386143	.	G	GA	529.942	ins	37	0.513514	HET	2	2		AAAGAGTTTCTTTTTTTATTATCTCgAAAAAAAAAAAAGCTTCCAGTTGAA
A724R32	AND3230	BY/BY	msh2∆/∆	B25	V	390254	.	C	CA	742.374	ins	67	0.402985	HET	2	2		GATCTTAGAGTGGAAAAAAGTAAAAcAAAAAAAAAAAAAATTGAAATATAT
A724R32	AND3230	BY/BY	msh2∆/∆	B25	V	479708	.	C	T	1023.32	snp	64	0.46875	HET	2	2	ANN=T|synonymous_variant|LOW|BEM2|YER155C|transcript|YER155C|protein_coding|1/1|c.3141G>A|p.Leu1047Leu|3141/6504|3141/6504|1047/2167||	TCTTACTTAGTCTTCCAGTGGTATCcAAGGAATCTCTCATCTTTTGGTTTG
A724R32	AND3230	BY/BY	msh2∆/∆	B25	VI	30997	.	CTT	C	1290.02	del	75	0.52	HET	2	2		GTGAAAATAGTAAACCTACGATAACcTTTTTTTTTTTACTAACCGAATTGA
A724R32	AND3230	BY/BY	msh2∆/∆	B25	VI	76448	.	CT	C	491.506	del	31	0.516129	HET	2	2		TTCCACCTCAAAGAGCCACGCTCTGcTTTTTTTCTATCTGTTTGTGTCATA
A724R32	AND3230	BY/BY	msh2∆/∆	B25	VI	116033	.	GA	G	679.101	del	46	0.478261	HET	2	2		GCTTAAAATATAGTGTCTTTTTTGGgAAAAAAACGTTTATTTACAGTATTC
A724R32	AND3230	BY/BY	msh2∆/∆	B25	VI	194606	.	ATT	A	1005.39	del	72	0.416667	HET	2	2		ATTGAACTTTAAGTATTTGGCTTTTaTTTTTTTTTTTTCATTTTCTTACTC
A724R32	AND3230	BY/BY	msh2∆/∆	B25	VI	196007	.	C	T	1804.96	snp	97	0.56701	HET	2	2	ANN=T|missense_variant|MODERATE|ATG18|YFR021W|transcript|YFR021W|protein_coding|1/1|c.1196C>T|p.Pro399Leu|1196/1503|1196/1503|399/500||	GCCAGAACATTGGGTCAGATTTTCCcCATCAAAGTTACATCGTTGTTGGAA
A724R32	AND3230	BY/BY	msh2∆/∆	B25	VI	229607	.	G	C	1507.6	snp	76	0.592105	HET	2	2	ANN=C|synonymous_variant|LOW|IRC5|YFR038W|transcript|YFR038W|protein_coding|1/1|c.228G>C|p.Val76Val|228/2562|228/2562|76/853||	CCCCCATATGGTTACAAGATGATGTgCATTCAGACGAAGATATTCAGCTGG
A724R32	AND3230	BY/BY	msh2∆/∆	B25	VII	4905	.	G	A	1193.29	snp	72	0.486111	HET	2	2		TGCCAGTGGATTTTCAATTACGCTAgCAGGACTCTCCGGTGCATACGCCGC
A724R32	AND3230	BY/BY	msh2∆/∆	B25	VII	16490	.	GA	G	446.698	del	29	0.482759	HET	2	2		ATATATATCTACGTTGTTTTAAATTgAAAAAAGAAGAACGGAAGTTCTATT
A724R32	AND3230	BY/BY	msh2∆/∆	B25	VII	74302	.	G	A	632.551	snp	36	0.527778	HET	2	2		AATTGATAGTTGGTTAAAAAATATTgCAGATTCAATACTACATGAAAGACT
A724R32	AND3230	BY/BY	msh2∆/∆	B25	VII	84763	.	CTT	C	544.042	del	43	0.418605	HET	2	2		CAGTGTTTCGAAGCTGTTGATTTTTcTTTTTTTTTTTTTATATTAAAATTT
A724R32	AND3230	BY/BY	msh2∆/∆	B25	VII	106700	.	C	T	1205.35	snp	67	0.552239	HET	2	2	ANN=T|missense_variant|MODERATE|CHC1|YGL206C|transcript|YGL206C|protein_coding|1/1|c.805G>A|p.Ala269Thr|805/4962|805/4962|269/1653||	CCGTATTTCTCAGACACCTGAACAGcGATTGGGAAATCATTCGTTGCATCT
A724R32	AND3230	BY/BY	msh2∆/∆	B25	VII	125487	.	G	T	844.677	snp	61	0.42623	HET	2	2	ANN=T|stop_gained|HIGH|MDS3|YGL197W|transcript|YGL197W|protein_coding|1/1|c.790G>T|p.Glu264*|790/4464|790/4464|264/1487||	CATCTCACAGAATTGCTGGCAATCCgAAACCATACCCAAACAACCGATGGA
A724R32	AND3230	BY/BY	msh2∆/∆	B25	VII	136797	.	C	T	1372.4	snp	95	0.431579	HET	2	2	ANN=T|missense_variant|MODERATE|GCN1|YGL195W|transcript|YGL195W|protein_coding|1/1|c.5273C>T|p.Thr1758Ile|5273/8019|5273/8019|1758/2672||	AAATTAATTGTCAAAAACTACGCTAcAAAGGCCGTTGATTTGTTGTTGCCT
A724R32	AND3230	BY/BY	msh2∆/∆	B25	VII	157541	.	G	A	1592.96	snp	86	0.546512	HET	2	2	ANN=A|missense_variant|MODERATE|YGL182C|YGL182C|transcript|YGL182C|protein_coding|1/1|c.56C>T|p.Ala19Val|56/324|56/324|19/107||	TTGAGACGATGATGCTGAAATTATGgCAAGACACGAATTCTTCTTCAAGTT
A724R32	AND3230	BY/BY	msh2∆/∆	B25	VII	173190	.	GT	G	1011.45	del	78	0.435897	HET	2	2		TCTCATTGCCTTTTTTTATTTTTCAgTTTTTCCCATATGCCAACGAGGAAA
A724R32	AND3230	BY/BY	msh2∆/∆	B25	VII	173235	.	C	CA	1000.52	ins	60	0.5	HET	2	2		AGGAAAAAAGCCCTTTCAACCATACcAAAAAAAATGTATTTGAAGTAATGA
A724R32	AND3230	BY/BY	msh2∆/∆	B25	VII	176144	.	T	C	1499.95	snp	89	0.494382	HET	2	2	ANN=C|missense_variant|MODERATE|XRN1|YGL173C|transcript|YGL173C|protein_coding|1/1|c.3970A>G|p.Arg1324Gly|3970/4587|3970/4587|1324/1528||	TTTTCACTGCTTTTCTGAGCTGGTCtTTTTAACAAAACTTTCTTTGCGGGT
A724R32	AND3230	BY/BY	msh2∆/∆	B25	VII	349927	.	C	T	1010.64	snp	70	0.428571	HET	2	2	ANN=T|synonymous_variant|LOW|LCL3|YGL085W|transcript|YGL085W|protein_coding|1/1|c.312C>T|p.Ser104Ser|312/825|312/825|104/274||	CGGCAGAAAAGCTTGTTGGAGATAGcAGAAATATGAGGTTTTTCAATTTCA
A724R32	AND3230	BY/BY	msh2∆/∆	B25	VII	378099	.	C	A	1578.59	snp	89	0.516854	HET	2	2	ANN=A|missense_variant|MODERATE|SGF73|YGL066W|transcript|YGL066W|protein_coding|1/1|c.491C>A|p.Ser164Tyr|491/1974|491/1974|164/657||	GACGCTGATGATGACGACGATAATTcCAATGGTGCCAATTACAAGAAGAAT
A724R32	AND3230	BY/BY	msh2∆/∆	B25	VII	401305	.	AT	A	713.05	del	46	0.478261	HET	2	2		GCACCCATTTTTCTTTTTATTCTTAaTTTTTTTACTTTACTTTAATTGCAG
A724R32	AND3230	BY/BY	msh2∆/∆	B25	VII	461025	.	C	T	1471.51	snp	81	0.530864	HET	2	2	ANN=T|missense_variant|MODERATE|ATE1|YGL017W|transcript|YGL017W|protein_coding|1/1|c.1172C>T|p.Ala391Val|1172/1512|1172/1512|391/503||	GCGTTTAAATCTGCAAATGAATCTGcATTGGAATTGAAAGAACTTTACGGT
A724R32	AND3230	BY/BY	msh2∆/∆	B25	VII	482854	.	GA	G	235.256	del	15	0.533333	HET	2	2		AAAAAATTTATCAACGAGGTTGATAgAAAAAAAAAGTTTTTGTAGATATAG
A724R32	AND3230	BY/BY	msh2∆/∆	B25	VII	553425	.	A	G	1338.44	snp	80	0.5	HET	2	2	ANN=G|missense_variant|MODERATE|GSC2|YGR032W|transcript|YGR032W|protein_coding|1/1|c.5162A>G|p.Asp1721Gly|5162/5688|5162/5688|1721/1895||	TTGCTGACCCGTGAGTTCAAGAATGaTCACGCTAATACTGCCTTTTGGACA
A724R32	AND3230	BY/BY	msh2∆/∆	B25	VII	578577	.	C	A	1588.44	snp	90	0.511111	HET	2	2	ANN=A|missense_variant|MODERATE|BUD9|YGR041W|transcript|YGR041W|protein_coding|1/1|c.1091C>A|p.Pro364His|1091/1644|1091/1644|364/547||	AACGAAATTGATTTAGAGAAAATTCcTAATCCTCAAGTCCCTCTTGGTATC
A724R32	AND3230	BY/BY	msh2∆/∆	B25	VII	585173	.	G	GC	814.837	ins	57	0.45614	HET	2	2	ANN=GC|frameshift_variant|HIGH|TAM41|YGR046W|transcript|YGR046W|protein_coding|1/1|c.285dupC|p.Asn96fs|286/1158|286/1158|96/385||INFO_REALIGN_3_PRIME_LOF=(TAM41|YGR046W|1|1.00)	ATTATATGTACAAGTTTCACAGATTgCCCCCCAACTATGGAAGTAACCAGC
A724R32	AND3230	BY/BY	msh2∆/∆	B25	VII	600495	.	C	A	1045.28	snp	58	0.551724	HET	2	2	ANN=A|missense_variant|MODERATE|MUP1|YGR055W|transcript|YGR055W|protein_coding|1/1|c.1079C>A|p.Ser360Tyr|1079/1725|1079/1725|360/574||	GGAAATGTTCTTTCTGTCATTTTTTcTCAGGGTAGAATTATTCAACAACTA
A724R32	AND3230	BY/BY	msh2∆/∆	B25	VII	653814	.	TA	T	760.161	del	43	0.534884	HET	2	2		TCCGTGAGGAAAGAGGAATTTTAGGtAAAAAAAAACCTTTGTCTATCAAAA
A724R32	AND3230	BY/BY	msh2∆/∆	B25	VII	659467	.	GA	G	1230.78	del	98	0.408163	HET	2	2	ANN=G|frameshift_variant|HIGH|NNF2|YGR089W|transcript|YGR089W|protein_coding|1/1|c.2513delA|p.Asn838fs|2513/2811|2513/2811|838/936||INFO_REALIGN_3_PRIME_LOF=(NNF2|YGR089W|1|1.00)	TAGAAGAAAGCTTATCGAAAGACCTgAAAAACTCAGAAGGGAGGTTCCAAA
A724R32	AND3230	BY/BY	msh2∆/∆	B25	VII	698475	.	AT	A	282.765	del	24	0.416667	HET	2	2		ATTTGATAATTTTCTAGGTTATTTTaTTTTTTTCAAATAAAAGAAAGGCAA
A724R32	AND3230	BY/BY	msh2∆/∆	B25	VII	700000	.	ATTTT	A	120.33	del	9	0.444444	HET	2	2		GTAATAATCGTACTGTTGCTTTTTCaTTTTTTTTTTTTTTTTTTTTTTTCT
A724R32	AND3230	BY/BY	msh2∆/∆	B25	VII	808485	.	TA	T	543.75	del	39	0.487179	HET	2	2		CAAAGTTGTACTTAGAATGAGGTTTtAAAAAAAAATTATAAAAAAAAACCA
A724R32	AND3230	BY/BY	msh2∆/∆	B25	VII	827383	.	CT	C	673.28	del	46	0.456522	HET	2	2		TCATGCTACTGCTTCACCATTTGTCcTTTTTTTTACAGAGGCCACGAAAGG
A724R32	AND3230	BY/BY	msh2∆/∆	B25	VII	834107	.	C	T	1420.53	snp	84	0.511905	HET	2	2	ANN=T|missense_variant|MODERATE|YGR168C|YGR168C|transcript|YGR168C|protein_coding|1/1|c.376G>A|p.Ala126Thr|376/1131|376/1131|126/376||	GCTATAGCTTCCACAAGAAAGTGTGcGATAATCCACGAAGGTACCTCACCC
A724R32	AND3230	BY/BY	msh2∆/∆	B25	VII	911769	.	TA	T	438.315	del	29	0.586207	HET	2	2		TCTCGAAAGATCTTCAAGTGAAAAAtAAAAAAAAATGATAAATAAAAAATA
A724R32	AND3230	BY/BY	msh2∆/∆	B25	VII	911812	.	T	TA	553.621	ins	37	0.486486	HET	2	2		AAAAAATAGAAACTATGAAACTATGtAAAAAAAAAACAAATAGACATATCC
A724R32	AND3230	BY/BY	msh2∆/∆	B25	VII	948005	.	G	A	714.313	snp	47	0.468085	HET	2	2	ANN=A|missense_variant|MODERATE|DIE2|YGR227W|transcript|YGR227W|protein_coding|1/1|c.586G>A|p.Val196Met|586/1578|586/1578|196/525||	CGTGTTAACATTACCGTTTGGCCCCgTGAAGAGTATATGGTTGAGTGCTTT
A724R32	AND3230	BY/BY	msh2∆/∆	B25	VII	960369	.	G	T	1222.67	snp	79	0.455696	HET	2	2	ANN=T|missense_variant|MODERATE|YHB1|YGR234W|transcript|YGR234W|protein_coding|1/1|c.466G>T|p.Ala156Ser|466/1200|466/1200|156/399||	AGGTTGGAAACCATTTGACATTACTgCCAAAGAGTACGTTGCTTCAGATAT
A724R32	AND3230	BY/BY	msh2∆/∆	B25	VII	986054	.	C	T	1228.7	snp	72	0.5	HET	2	2	ANN=T|missense_variant|MODERATE|SOL4|YGR248W|transcript|YGR248W|protein_coding|1/1|c.83C>T|p.Ala28Val|83/768|83/768|28/255||	TTTATCCTTGAAAAGCAAGAATCGGcGTTAACGGGCGACGCTGATGCAGTG
A724R32	AND3230	BY/BY	msh2∆/∆	B25	VII	1030224	.	G	A	1325.46	snp	69	0.565217	HET	2	2	ANN=A|missense_variant|MODERATE|YTA7|YGR270W|transcript|YGR270W|protein_coding|1/1|c.2855G>A|p.Gly952Asp|2855/4140|2855/4140|952/1379||	GCTCCAACAAATTTTGATGAAAATGgTGAGCCACTGTCTGAAAAAGTGGTA
A724R32	AND3230	BY/BY	msh2∆/∆	B25	VII	1040496	.	G	A	970.977	snp	72	0.402778	HET	2	2	ANN=A|missense_variant|MODERATE|TAF1|YGR274C|transcript|YGR274C|protein_coding|1/1|c.2600C>T|p.Ala867Val|2600/3201|2600/3201|867/1066||	GGTCTTCGCAATTTCTTCGTCGTAAgCTTTTTGCTGTTGAGCCACATTGTA
A724R32	AND3230	BY/BY	msh2∆/∆	B25	VII	1073937	.	C	CA	393.188	ins	35	0.428571	HET	2	2		AGTCAAAGGGATTCCTTATTTCTTCcAAAAAAAAAAAAACAACCCTTTTAC
A724R32	AND3230	BY/BY	msh2∆/∆	B25	VIII	11853	.	CA	C	345.107	del	22	0.590909	HET	2	2		TAATATAATCAACTATTTATACTATcAAAAAAAAAAGCTTTTTTTTTTTTG
A724R32	AND3230	BY/BY	msh2∆/∆	B25	VIII	96789	.	C	T	969.684	snp	63	0.460317	HET	2	2	ANN=T|missense_variant|MODERATE|STE20|YHL007C|transcript|YHL007C|protein_coding|1/1|c.1149G>A|p.Met383Ile|1149/2820|1149/2820|383/939||	ATTTGACAATATCCATGACTGCTTGcATGTTTTGCTGTTGTTCTCTTTTGG
A724R32	AND3230	BY/BY	msh2∆/∆	B25	VIII	121879	.	GAA	G	432.784	del	39	0.410256	HET	2	2		TAACGAAAAGGGAAAAAGGAAAAGGgAAAAAAAAAAAGACATTGAAAGAGA
A724R32	AND3230	BY/BY	msh2∆/∆	B25	VIII	139211	.	A	T	1148.67	snp	75	0.453333	HET	2	2	ANN=T|missense_variant|MODERATE|YSC83|YHR017W|transcript|YHR017W|protein_coding|1/1|c.518A>T|p.Asp173Val|518/1158|518/1158|173/385||	AAAGACTTCGAGGGTTTTTTTGTTGaTGTACCAAGGCTAGCATCCATATTG
A724R32	AND3230	BY/BY	msh2∆/∆	B25	VIII	172212	.	G	A	1214.95	snp	74	0.486486	HET	2	2	ANN=A|synonymous_variant|LOW|RRM3|YHR031C|transcript|YHR031C|protein_coding|1/1|c.759C>T|p.Thr253Thr|759/2172|759/2172|253/723||	CCGACTTACCTGTACCCGCACTACCgGTGTAAAAGACATTTGTTCTTTTTT
A724R32	AND3230	BY/BY	msh2∆/∆	B25	VIII	189768	.	GA	G	697.967	del	54	0.425926	HET	2	2		TATAACGCTATATACATAAAAGAGAgAAAAAAAAAACTGTTGTTAGCAACA
A724R32	AND3230	BY/BY	msh2∆/∆	B25	VIII	205109	.	G	A	1385.44	snp	83	0.493976	HET	2	2	ANN=A|missense_variant|MODERATE|YHK8|YHR048W|transcript|YHR048W|protein_coding|1/1|c.503G>A|p.Gly168Asp|503/1545|503/1545|168/514||	AAGACCATTACGGGTGTCATGTTTGgCAGATTTCTATCCGGGTTTTTTGGT
A724R32	AND3230	BY/BY	msh2∆/∆	B25	VIII	243660	.	C	T	1017.91	snp	58	0.517241	HET	2	2	ANN=T|missense_variant|MODERATE|OSH3|YHR073W|transcript|YHR073W|protein_coding|1/1|c.1079C>T|p.Ala360Val|1079/2991|1079/2991|360/996||	ACGCCCACGGCTACGACCAAAAGTGcACTATCACATAGACAGCATACTCAG
A724R32	AND3230	BY/BY	msh2∆/∆	B25	VIII	271875	.	G	GT	520.483	ins	42	0.428571	HET	2	2		TTGCCAGCTAATACCAGTAAGTTTTgTTTTTTTGCGACACTAGATTGGAAG
A724R32	AND3230	BY/BY	msh2∆/∆	B25	VIII	326394	.	G	A	599.264	snp	41	0.439024	HET	2	2	ANN=A|missense_variant|MODERATE|TRR2|YHR106W|transcript|YHR106W|protein_coding|1/1|c.797G>A|p.Gly266Glu|797/1029|797/1029|266/342||	GTGGAGAACGATTTAGAAGTAAATGgACTATTTTACGCAATAGGTCACAGC
A724R32	AND3230	BY/BY	msh2∆/∆	B25	VIII	443560	.	C	T	1045.73	snp	56	0.571429	HET	2	2		GGACAACTGATAGATACAATTTTGGcACATATGAAGTATGTTTCTATATAA
A724R32	AND3230	BY/BY	msh2∆/∆	B25	VIII	449331	.	C	T	1077.5	snp	65	0.492308	HET	2	2	ANN=T|missense_variant|MODERATE|SPC97|YHR172W|transcript|YHR172W|protein_coding|1/1|c.997C>T|p.Arg333Trp|997/2472|997/2472|333/823||	CTTCATAAGAAAAGATGTTTTGTTGcGGGATTGTGACTCAGAAGAGGATAA
A724R32	AND3230	BY/BY	msh2∆/∆	B25	VIII	467921	.	C	CTT	406.595	ins	37	0.405405	HET	2	2		TGATAGATTGGCTGTTTAGGATTGCcTTTTTTTTTAACATGTAGTTAGTTT
A724R32	AND3230	BY/BY	msh2∆/∆	B25	IX	76582	.	G	T	1569.88	snp	91	0.505495	HET	2	2	ANN=T|synonymous_variant|LOW|PAN6|YIL145C|transcript|YIL145C|protein_coding|1/1|c.702C>A|p.Ser234Ser|702/930|702/930|234/309||	TCACAGTATCGATGATTTCTGATCTgGAGAGACGTCCCCCTGGTGCTAGTC
A724R32	AND3230	BY/BY	msh2∆/∆	B25	IX	79726	.	A	C	890.06	snp	60	0.45	HET	2	2	ANN=C|missense_variant|MODERATE|TID3|YIL144W|transcript|YIL144W|protein_coding|1/1|c.1653A>C|p.Lys551Asn|1653/2076|1653/2076|551/691||	ACATAACATTAGAAAAAGATATCAAaAACTTAAAGCATGACATAAATGAGA
A724R32	AND3230	BY/BY	msh2∆/∆	B25	IX	343730	.	AT	A	1180.82	del	66	0.560606	HET	2	2		ACTTTTCTATCTCTCAATGCTGAACaTTTTTTTTCCCTTTATTATCCAATA
A724R32	AND3230	BY/BY	msh2∆/∆	B25	IX	358093	.	C	A	1161.63	snp	75	0.453333	HET	2	2	ANN=A|missense_variant|MODERATE|MPH1|YIR002C|transcript|YIR002C|protein_coding|1/1|c.2304G>T|p.Leu768Phe|2304/2982|2304/2982|768/993||	CGGTTGAATCATTCTCCAGATTATCcAAAGCTTTAAAAATCTTCCGCTTCT
A724R32	AND3230	BY/BY	msh2∆/∆	B25	IX	394706	.	C	CA	931.986	ins	72	0.430556	HET	2	2	ANN=CA|non_coding_transcript_exon_variant|MODIFIER|ICR1|ICR1|transcript|ICR1|lincRNA|1/1|n.2376dupT||||||	TTCTTAGCCCCAAAGAAAAGGATGAcAAAAAAAAGAAAAAAAGTTAACTCG
A724R32	AND3230	BY/BY	msh2∆/∆	B25	X	34558	.	G	A	1096.22	snp	67	0.492537	HET	2	2	ANN=A|synonymous_variant|LOW|OPT1|YJL212C|transcript|YJL212C|protein_coding|1/1|c.1692C>T|p.Tyr564Tyr|1692/2400|1692/2400|564/799||	AGCCTTGTCTCATGACAATAAATCCgTATAGCTTGAATAATAAGTTTGCCA
A724R32	AND3230	BY/BY	msh2∆/∆	B25	X	61279	.	GA	G	1327.03	del	76	0.513158	HET	2	2	ANN=G|frameshift_variant|HIGH|PHO90|YJL198W|transcript|YJL198W|protein_coding|1/1|c.441delA|p.Lys147fs|441/2646|441/2646|147/881||INFO_REALIGN_3_PRIME_LOF=(PHO90|YJL198W|1|1.00)	TACGTTTGTTGGTGATTTAACAGCTgAAAAACAGAAAGTAGATGATTTTTA
A724R32	AND3230	BY/BY	msh2∆/∆	B25	X	128352	.	C	CT	1024.45	ins	56	0.571429	HET	2	2	ANN=CT|frameshift_variant|HIGH|SSY5|YJL156C|transcript|YJL156C|protein_coding|1/1|c.600dupA|p.Ala201fs|600/2100|600/2100|200/699||_LOF=(SSY5|YJL156C|1|1.00)	AAATATTCGATGGCTTCAATAACCGcTTTTGAAATACTGATGACATCCTGA
A724R32	AND3230	BY/BY	msh2∆/∆	B25	X	129078	.	CTT	C	314.524	del	24	0.458333	HET	2	2		TGTATAATTTCATTTTCGAATCTTAcTTTTTTTTTTTTACTCAAAAATACT
A724R32	AND3230	BY/BY	msh2∆/∆	B25	X	179314	.	C	T	1423.09	snp	92	0.456522	HET	2	2	ANN=T|missense_variant|MODERATE|PBS2|YJL128C|transcript|YJL128C|protein_coding|1/1|c.790G>A|p.Val264Ile|790/2007|790/2007|264/668||	CCCGGATTCGATCTTTTCCCTTCAAcAACTTTGCTGTTTGATAAGGTTTCT
A724R32	AND3230	BY/BY	msh2∆/∆	B25	X	233600	.	TA	T	1443.41	del	80	0.5375	HET	2	2	ANN=T|frameshift_variant|HIGH|MEF2|YJL102W|transcript|YJL102W|protein_coding|1/1|c.2308delA|p.Ile770fs|2308/2460|2308/2460|770/819||INFO_REALIGN_3_PRIME_LOF=(MEF2|YJL102W|1|1.00)	AACACTCAAGAGACCAGTTCTAATGtAAAAAAAATTATAAAAGCGAAAGTG
A724R32	AND3230	BY/BY	msh2∆/∆	B25	X	238614	.	C	A	1309.71	snp	86	0.453488	HET	2	2	ANN=A|missense_variant|MODERATE|LSB6|YJL100W|transcript|YJL100W|protein_coding|1/1|c.1352C>A|p.Ser451Tyr|1352/1824|1352/1824|451/607||	AAACCATTTTCTGAGCAAATGAGATcTCATTTCCTACCGATATTGACAAGC
A724R32	AND3230	BY/BY	msh2∆/∆	B25	X	285858	.	A	G	1369.27	snp	89	0.449438	HET	2	2	ANN=G|synonymous_variant|LOW|SCP160|YJL080C|transcript|YJL080C|protein_coding|1/1|c.3369T>C|p.Thr1123Thr|3369/3669|3369/3669|1123/1222||	CTTCCTTCTTAGCGGAATCGTTTGAaGTGTCCTTTGTGACTTCCTTTTCTT
A724R32	AND3230	BY/BY	msh2∆/∆	B25	X	337388	.	TAA	T	840.948	del	55	0.472727	HET	2	2		TTAGCTAAGTAAAAGCAGCTTGGAGtAAAAAAAAAAATGAGTAAATTTCTC
A724R32	AND3230	BY/BY	msh2∆/∆	B25	X	464497	.	G	A	1022.62	snp	72	0.430556	HET	2	2	ANN=A|missense_variant|MODERATE|ILV3|YJR016C|transcript|YJR016C|protein_coding|1/1|c.1712C>T|p.Ala571Val|1712/1758|1712/1758|571/585||	GTTGGAAGCGTTGGAAACCAACTTAgCATACTTGGATAGAGTACCTCTTGT
A724R32	AND3230	BY/BY	msh2∆/∆	B25	X	490357	.	A	G	1425.16	snp	79	0.531646	HET	2	2	ANN=G|synonymous_variant|LOW|GEA1|YJR031C|transcript|YJR031C|protein_coding|1/1|c.456T>C|p.Leu152Leu|456/4227|456/4227|152/1408||	TTGAAGCTTCAAATCTACAATGTGTaAGCGCAACAACGGTTTCCCTAACGG
A724R32	AND3230	BY/BY	msh2∆/∆	B25	X	533912	.	TA	T	554.523	del	39	0.487179	HET	2	2		GCGAATAATAAACAAACAATAATAGtAAAAAAAAAAGTGTAAACTTATGTA
A724R32	AND3230	BY/BY	msh2∆/∆	B25	X	698664	.	A	G	1361.49	snp	77	0.532468	HET	2	2	ANN=G|missense_variant|MODERATE|PMT4|YJR143C|transcript|YJR143C|protein_coding|1/1|c.1951T>C|p.Tyr651His|1951/2289|1951/2289|651/762||	CGCGCCATTAAAAAGAATGGAAAATaATGACAGCACCAGGAGACGAAGAAA
A724R32	AND3230	BY/BY	msh2∆/∆	B25	X	700754	.	AT	A	661.99	del	47	0.425532	HET	2	2		TCATTATGCATATTTTTCATTTTTTaTTTTTTTTGTCAAGAAATACACGAA
A724R32	AND3230	BY/BY	msh2∆/∆	B25	X	721544	.	GA	G	1641.8	del	102	0.490196	HET	2	2		AACAGGTAAGGATACCTCGAGAAATgAAAAAAAAAAGTTGATCAGCCGTAC
A724R32	AND3230	BY/BY	msh2∆/∆	B25	XI	4714	.	G	T	976.996	snp	71	0.422535	HET	2	2	ANN=T|missense_variant|MODERATE|YKL222C|YKL222C|transcript|YKL222C|protein_coding|1/1|c.907C>A|p.Leu303Met|907/2118|907/2118|303/705||	TCAAGACCCGCCACATTTATGTACAgGTAACGTAAAAATAAAAATTGCACA
A724R32	AND3230	BY/BY	msh2∆/∆	B25	XI	137968	.	AT	A	730.497	del	44	0.545455	HET	2	2	ANN=A|frameshift_variant|HIGH|MCD4|YKL165C|transcript|YKL165C|protein_coding|1/1|c.2723delA|p.Asn908fs|2723/2760|2723/2760|908/919||	TTTTGGTTTTATCCTGTATGATGACaTTTTTTAGCAACACATGACCGAGTA
A724R32	AND3230	BY/BY	msh2∆/∆	B25	XI	147590	.	TA	T	645.874	del	49	0.408163	HET	2	2		AAACAAAGATTAAGGTCGCTTACTGtAAAAAACGTCTTCATTTTAATTCAA
A724R32	AND3230	BY/BY	msh2∆/∆	B25	XI	148347	.	G	A	1343.48	snp	81	0.493827	HET	2	2	ANN=A|synonymous_variant|LOW|YKL162C|YKL162C|transcript|YKL162C|protein_coding|1/1|c.492C>T|p.Asp164Asp|492/1209|492/1209|164/402||	CCAAACTGACTGATCCAGGTATTCCgTCTAAGAGCTTCGAAGGTATTTTGT
A724R32	AND3230	BY/BY	msh2∆/∆	B25	XI	155552	.	AT	A	1051.91	del	62	0.516129	HET	2	2		TTCAGTTAGACTACGACATCCAGTTaTTTTTTTCTATTTCTCTGCTCGTTA
A724R32	AND3230	BY/BY	msh2∆/∆	B25	XI	193220	.	T	C	753.199	snp	57	0.403509	HET	2	2		TATCCGCAAATCGTTCTTTGTTTGGtATGTATTACTAGTCAAGGATTATTT
A724R32	AND3230	BY/BY	msh2∆/∆	B25	XI	195054	.	AT	A	572.447	del	36	0.5	HET	2	2		TTCATTTTAGGCTATAGTTCCTCATaTTTTTTTTCCTTGGCACACCTGCCA
A724R32	AND3230	BY/BY	msh2∆/∆	B25	XI	278242	.	GA	G	379.044	del	27	0.518519	HET	2	2		ATGAGCTATATATACTTTTCTTACTgAAAAAAAAAACTACAAAACCAAGTA
A724R32	AND3230	BY/BY	msh2∆/∆	B25	XI	286782	.	A	G	1647.6	snp	98	0.5	HET	2	2	ANN=G|synonymous_variant|LOW|SMY1|YKL079W|transcript|YKL079W|protein_coding|1/1|c.180A>G|p.Thr60Thr|180/1971|180/1971|60/656||	ATGAAAATACTGTGCTATTTCGCACaAACAATCCGTTACATGAGACAACCA
A724R32	AND3230	BY/BY	msh2∆/∆	B25	XI	309693	.	GTT	G	265.481	del	19	0.473684	HET	2	2		ATTTTTAGTTTATTAAGCTATAGAGgTTTTTTTTTTTTTCACCTCTTTACC
A724R32	AND3230	BY/BY	msh2∆/∆	B25	XI	342593	.	CT	C	706.538	del	53	0.415094	HET	2	2		TTTGCCGAAGAATTTCTTCTGGCTGcTTTTTTTTTTGACATATTTCGCATT
A724R32	AND3230	BY/BY	msh2∆/∆	B25	XI	346457	.	G	A	1615.01	snp	83	0.578313	HET	2	2	ANN=A|missense_variant|MODERATE|CSE4|YKL049C|transcript|YKL049C|protein_coding|1/1|c.308C>T|p.Thr103Ile|308/690|308/690|103/229||	ATATCTGTCTAAGGCATATGAATGAgTTCGCACTGGTGCAGGTACTTCAGT
A724R32	AND3230	BY/BY	msh2∆/∆	B25	XI	363361	.	C	A	1138.87	snp	80	0.425	HET	2	2	ANN=A|missense_variant|MODERATE|PTM1|YKL039W|transcript|YKL039W|protein_coding|1/1|c.740C>A|p.Ala247Asp|740/1572|740/1572|247/523||	ACCGCAGAAACCATATTTGTATGGGcTTACTATGATTTGAAAAATGAAAAA
A724R32	AND3230	BY/BY	msh2∆/∆	B25	XI	418111	.	CT	C	844.648	del	59	0.474576	HET	2	2		GCCTCTATTTGCTTGGCTTTACAGGcTTTTTTTGTTCTATAATTGTATTTT
A724R32	AND3230	BY/BY	msh2∆/∆	B25	XI	427946	.	GA	G	902.658	del	51	0.54902	HET	2	2	ANN=G|frameshift_variant|HIGH|LAC1|YKL008C|transcript|YKL008C|protein_coding|1/1|c.605delT|p.Phe202fs|605/1257|605/1257|202/418||_LOF=(LAC1|YKL008C|1|1.00)	ATGTTCTGTACATTGCCTTTGTGTTgAAAAACCATAAATCCGAATGGTACA
A724R32	AND3230	BY/BY	msh2∆/∆	B25	XI	432355	.	C	A	510.41	snp	29	0.551724	HET	2	2		TTCCTCAAATATTAAACCATGCCTTcCATCGTTTTGAAAAAATTTCGTTTA
A724R32	AND3230	BY/BY	msh2∆/∆	B25	XI	454583	.	C	T	1102.28	snp	63	0.52381	HET	2	2	ANN=T|synonymous_variant|LOW|FOX2|YKR009C|transcript|YKR009C|protein_coding|1/1|c.2472G>A|p.Leu824Leu|2472/2703|2472/2703|824/900||	TAATACCTAATGTACAAAGCCCATGcAGAATTGGCGTAGGAAATTTAACTG
A724R32	AND3230	BY/BY	msh2∆/∆	B25	XI	596631	.	C	T	748.642	snp	42	0.547619	HET	2	2	ANN=T|synonymous_variant|LOW|DAD2|YKR083C|transcript|YKR083C|protein_coding|1/1|c.192G>A|p.Ser64Ser|192/402|192/402|64/133||	ATTGCAATAATCCCAAACTTGCTTGcGATATATTGTTTATTATAGAATCCC
A724R32	AND3230	BY/BY	msh2∆/∆	B25	XI	596686	.	G	A	816.891	snp	59	0.423729	HET	2	2	ANN=A|missense_variant|MODERATE|DAD2|YKR083C|transcript|YKR083C|protein_coding|1/1|c.137C>T|p.Ala46Val|137/402|137/402|46/133||	GTTCATCAATTGGGCCACTGAATCCgCATTCATTCCCATTTCTTTGATCTG
A724R32	AND3230	BY/BY	msh2∆/∆	B25	XI	614866	.	A	AT	1214.44	ins	71	0.507042	HET	2	2		TGGGGTAACGCAATCAGTATTGTTCaTTTTTTTTCCCGGAAAAGCTAAGAG
A724R32	AND3230	BY/BY	msh2∆/∆	B25	XI	618946	.	GAA	G	931.742	del	76	0.460526	HET	2	2		CGGTACTTCAGAATCTGAAAAACATgAAAAAAAAAAAAAAGTTCAGCAAAA
A724R32	AND3230	BY/BY	msh2∆/∆	B25	XI	635324	.	G	A	971.36	snp	51	0.568627	HET	2	2		ATAATCAACCTAATGATTACTCAGCgCACAATCTAAAAGGGTTTCTCAACT
A724R32	AND3230	BY/BY	msh2∆/∆	B25	XI	641459	.	TA	T	1185.56	del	66	0.530303	HET	2	2	ANN=T|frameshift_variant|HIGH|SIR1|YKR101W|transcript|YKR101W|protein_coding|1/1|c.927delA|p.Lys309fs|927/1965|927/1965|309/654||INFO_REALIGN_3_PRIME_LOF=(SIR1|YKR101W|1|1.00)	ATCTCCAACCTGGATTATTCAGACAtAAAAAAACAGCAGTTTACTGAAGCA
A724R32	AND3230	BY/BY	msh2∆/∆	B25	XII	35378	.	CA	C	521.314	del	36	0.5	HET	2	2		GAACTCTGACCAGAAGAGATAAAAAcAAAAAAAAAATAAAGGACAGTAAAT
A724R32	AND3230	BY/BY	msh2∆/∆	B25	XII	65534	.	A	AT	884.201	ins	66	0.454545	HET	2	2		CTGTGTGATGCTCCACTGGGCGGCTaTTTTTTTTTTTGGTACCGAAATTGG
A724R32	AND3230	BY/BY	msh2∆/∆	B25	XII	69141	.	C	T	917.233	snp	58	0.465517	HET	2	2	ANN=T|synonymous_variant|LOW|GRC3|YLL035W|transcript|YLL035W|protein_coding|1/1|c.562C>T|p.Leu188Leu|562/1899|562/1899|188/632||	TCATTTATATCGGGATGTTAATTATcTATGGAAACCTAAAGAACCTTACTT
A724R32	AND3230	BY/BY	msh2∆/∆	B25	XII	85244	.	G	A	1714.98	snp	93	0.537634	HET	2	2	ANN=A|synonymous_variant|LOW|TPO1|YLL028W|transcript|YLL028W|protein_coding|1/1|c.441G>A|p.Leu147Leu|441/1761|441/1761|147/586||	ACTGGCCCATGAAGAAGAAAGTGCTgCTATGTCTGGTCTTATGTCTGGATT
A724R32	AND3230	BY/BY	msh2∆/∆	B25	XII	108399	.	C	A	1451.22	snp	79	0.531646	HET	2	2		GCTTTTTCCCTTCGCTGTGTGTTTCcTCGCAACTTTAACTCCGGCCACTCA
A724R32	AND3230	BY/BY	msh2∆/∆	B25	XII	119042	.	T	A	1509.45	snp	100	0.45	HET	2	2	ANN=A|missense_variant|MODERATE|BPT1|YLL015W|transcript|YLL015W|protein_coding|1/1|c.2611T>A|p.Leu871Ile|2611/4680|2611/4680|871/1559||	GAACAATACTTCAAAACTGAAAAAAtTACTAGAGGAATTTGATTCTCCGAT
A724R32	AND3230	BY/BY	msh2∆/∆	B25	XII	140556	.	A	G	528.502	snp	32	0.5	HET	2	2		CTTTAGTAGCATTCATCTTCTTGGTaAGTCTTTTTCTTGTTTTTGAAAAAG
A724R32	AND3230	BY/BY	msh2∆/∆	B25	XII	250304	.	C	T	885.172	snp	60	0.45	HET	2	2	ANN=T|missense_variant|MODERATE|OSW2|YLR054C|transcript|YLR054C|protein_coding|2/2|c.586G>A|p.Gly196Arg|586/2173|586/2173|196/723||WARNING_TRANSCRIPT_MULTIPLE_STOP_CODONS	GAAGGAACCTGCGAACATTTGAACCcTTAATCCCTTGCAATTCTAACGAAG
A724R32	AND3230	BY/BY	msh2∆/∆	B25	XII	277092	.	G	A	1226.03	snp	62	0.596774	HET	2	2	ANN=A|missense_variant|MODERATE|RGR1|YLR071C|transcript|YLR071C|protein_coding|1/1|c.1535C>T|p.Pro512Leu|1535/3249|1535/3249|512/1082||	CAATAAATCAATTTTTAATTGAATAgGCGCCATGGAAACACATGTGGTAGG
A724R32	AND3230	BY/BY	msh2∆/∆	B25	XII	326497	.	CT	C	394.001	del	24	0.583333	HET	2	2		ATGTTATTGTCGTGGGACAGCTCCCcTTTTTTTTTATTTACTTACCACAGA
A724R32	AND3230	BY/BY	msh2∆/∆	B25	XII	327751	.	C	T	589.133	snp	43	0.44186	HET	2	2	ANN=T|stop_gained|HIGH|GIS3|YLR094C|transcript|YLR094C|protein_coding|1/1|c.1488G>A|p.Trp496*|1488/1509|1488/1509|496/502||	TCTATCAGAGAAACCTGCTGTCACAcCAGCCCTTTACGACATATTGAATCT
A724R32	AND3230	BY/BY	msh2∆/∆	B25	XII	356789	.	A	AT	690.657	ins	52	0.442308	HET	2	2	ANN=AT|frameshift_variant|HIGH|MDN1|YLR106C|transcript|YLR106C|protein_coding|1/1|c.6949dupA|p.Ile2317fs|6949/14733|6949/14733|2317/4910||_LOF=(MDN1|YLR106C|1|1.00)	CGACATATCAGGTTCATTTAGTTTTaTTTTTTTGATGCCATCATCAATAGA
A724R32	AND3230	BY/BY	msh2∆/∆	B25	XII	362182	.	C	G	1250.44	snp	65	0.569231	HET	2	2	ANN=G|missense_variant|MODERATE|MDN1|YLR106C|transcript|YLR106C|protein_coding|1/1|c.1557G>C|p.Lys519Asn|1557/14733|1557/14733|519/4910||	ATAGGATGTCTAACCTTTCGCACAGcTTAATTAAATCTCTTACAGATACAA
A724R32	AND3230	BY/BY	msh2∆/∆	B25	XII	371732	.	G	A	1680.33	snp	94	0.521277	HET	2	2	ANN=A|missense_variant|MODERATE|HOG1|YLR113W|transcript|YLR113W|protein_coding|1/1|c.113G>A|p.Cys38Tyr|113/1308|113/1308|38/435||	GGGATGGGGGCATTTGGGTTGGTTTgCTCAGCCACGGACACTTTGACATCT
A724R32	AND3230	BY/BY	msh2∆/∆	B25	XII	391529	.	GT	G	1426.01	del	75	0.586667	HET	2	2		TCATCATCCTGAGTCCATTGTCTGCgTTTTTTCTTGAAGCTGAATATAATG
A724R32	AND3230	BY/BY	msh2∆/∆	B25	XII	520839	.	C	T	1307.53	snp	78	0.5	HET	2	2	ANN=T|missense_variant|MODERATE|TOS4|YLR183C|transcript|YLR183C|protein_coding|1/1|c.1174G>A|p.Ala392Thr|1174/1470|1174/1470|392/489||	AATAATGGCGTCTGCTGGACGTTTGcAAAAGCTAGGTGATTGGTTAAAATA
A724R32	AND3230	BY/BY	msh2∆/∆	B25	XII	539598	.	CTT	C	927.068	del	61	0.47541	HET	2	2		TCGTCGTCCCAAGACATTTTTATTAcTTTTTTTTTTTTGAGGTGGTGGTTA
A724R32	AND3230	BY/BY	msh2∆/∆	B25	XII	567681	.	T	C	1541.79	snp	102	0.441176	HET	2	2	ANN=C|missense_variant|MODERATE|CRR1|YLR213C|transcript|YLR213C|protein_coding|1/1|c.242A>G|p.Gln81Arg|242/1269|242/1269|81/422||	TGGTGTGCTAACAAATTCAAGTTTTtGACTGGCGACTAATGCAGGTATAGG
A724R32	AND3230	BY/BY	msh2∆/∆	B25	XII	576753	.	CT	C	340.778	del	27	0.407407	HET	2	2		TATAACAGAACGAAGCCTTTAGACTcTTTTTTTTTATTGGTATATTGAACA
A724R32	AND3230	BY/BY	msh2∆/∆	B25	XII	589562	.	TA	T	436.548	del	31	0.451613	HET	2	2	ANN=T|frameshift_variant|HIGH|BUR2|YLR226W|transcript|YLR226W|protein_coding|1/1|c.218delA|p.Asn73fs|218/1188|218/1188|73/395||INFO_REALIGN_3_PRIME_LOF=(BUR2|YLR226W|1|1.00)	ACTAATGGACCGATAGCAGTGGAAAtAAAAAAAAATATGGAAAAATGCTTA
A724R32	AND3230	BY/BY	msh2∆/∆	B25	XII	618470	.	AC	A	583.399	del	35	0.542857	HET	2	2	ANN=A|frameshift_variant|HIGH|VPS34|YLR240W|transcript|YLR240W|protein_coding|1/1|c.944delC|p.Pro315fs|944/2628|944/2628|315/875||INFO_REALIGN_3_PRIME_LOF=(VPS34|YLR240W|1|1.00)	GACTACTTGAATAAAATCATCAACTaCCCCCCTGGCACTAAATTAACAGCA
A724R32	AND3230	BY/BY	msh2∆/∆	B25	XII	620611	.	G	A	1099.74	snp	57	0.596491	HET	2	2	ANN=A|missense_variant|MODERATE|YLR241W|YLR241W|transcript|YLR241W|protein_coding|1/1|c.139G>A|p.Ala47Thr|139/2349|139/2349|47/782||	TATTGCTACTTCACTAGGTATTTTTgCTTTGCTTTCGTTCTCAATTCTACT
A724R32	AND3230	BY/BY	msh2∆/∆	B25	XII	664846	.	C	A	1369.32	snp	89	0.449438	HET	2	2	ANN=A|missense_variant|MODERATE|HSP60|YLR259C|transcript|YLR259C|protein_coding|1/1|c.157G>T|p.Gly53Cys|157/1719|157/1719|53/572||	ATTAAAACGTTTCTACCCTTTGGACcCAAAGTAGCAGCAACCGCTTCAGCT
A724R32	AND3230	BY/BY	msh2∆/∆	B25	XII	696960	.	AATGAG	A	630.7	del	41	0.487805	HET	2	2		AAAGAAATTAGAAGAATCGAAATGAaATGAGATGAGATGAGATGAGATGAG
A724R32	AND3230	BY/BY	msh2∆/∆	B25	XII	704203	.	TA	T	333.428	del	30	0.466667	HET	2	2		TAAAGAACCATATATAATGAATGACtAAAAAAAGCAAAATAGTTAAGAATC
A724R32	AND3230	BY/BY	msh2∆/∆	B25	XII	713307	.	AT	A	1286.63	del	73	0.547945	HET	2	2		CTGAGGTTTCCGACAACCTCACGACaTTTTTTTTTTTCGAACGGAAAAAAG
A724R32	AND3230	BY/BY	msh2∆/∆	B25	XII	725886	.	G	A	460.217	snp	28	0.571429	HET	2	2		CACGTATATAGATACATATATATATgTGTGTGTGCGCCTGTGTGTACTAGC
A724R32	AND3230	BY/BY	msh2∆/∆	B25	XII	750603	.	AT	A	1231.48	del	70	0.528571	HET	2	2	ANN=A|frameshift_variant|HIGH|IMH1|YLR309C|transcript|YLR309C|protein_coding|1/1|c.1166delA|p.Asn389fs|1166/2736|1166/2736|389/911||_LOF=(IMH1|YLR309C|1|1.00)	TATCTCTCACCTCCTCTAGCTCCGAaTTTTTTTCTTTCAATGACTTCTTGG
A724R32	AND3230	BY/BY	msh2∆/∆	B25	XII	759341	.	GA	G	770.437	del	59	0.40678	HET	2	2		AGTTTGCCCTAATTGATGAGTTTTTgAAAAAAAAAACAACTTAGGTTTCGC
A724R32	AND3230	BY/BY	msh2∆/∆	B25	XII	800981	.	T	C	852.069	snp	66	0.409091	HET	2	2	ANN=C|synonymous_variant|LOW|SGD1|YLR336C|transcript|YLR336C|protein_coding|1/1|c.1416A>G|p.Arg472Arg|1416/2700|1416/2700|472/899||	ATTCATTAGGATCTGCTACAAATATtCGAATAATGTCATAGATTAAGCGAC
A724R32	AND3230	BY/BY	msh2∆/∆	B25	XII	807323	.	TAA	T	896.898	del	55	0.509091	HET	2	2		GATGAGAGGTGAGCAGAAGCTCCCAtAAAAAAAAAAACCTATCTTGCAGTA
A724R32	AND3230	BY/BY	msh2∆/∆	B25	XII	811750	.	TG	T	643.761	del	51	0.411765	HET	2	2	ANN=T|frameshift_variant|HIGH|FKS1|YLR342W|transcript|YLR342W|protein_coding|1/1|c.1761delG|p.Leu588fs|1761/5631|1761/5631|587/1876||INFO_REALIGN_3_PRIME_LOF=(FKS1|YLR342W|1|1.00)	ATCATATTCTTCTCCATTATGCCATtGGGGGGGTTGTTTACGTCATATATG
A724R32	AND3230	BY/BY	msh2∆/∆	B25	XII	830629	.	AT	A	1120.83	del	63	0.555556	HET	2	2		ATCAATACACAGTCTACAGTCAAGAaTTTTTTTTTATCAATTTGTGCGTTC
A724R32	AND3230	BY/BY	msh2∆/∆	B25	XII	858842	.	A	G	675.455	snp	41	0.512195	HET	2	2	ANN=G|missense_variant|MODERATE|MDM30|YLR368W|transcript|YLR368W|protein_coding|1/1|c.1303A>G|p.Met435Val|1303/1797|1303/1797|435/598||	ATTTATATACGATCTTTTCGATGGCaTGTTTGAATCTGGAATGACAAGTTT
A724R32	AND3230	BY/BY	msh2∆/∆	B25	XII	864674	.	C	CA	1230.5	ins	69	0.536232	HET	2	2	ANN=CA|frameshift_variant|HIGH|ROM2|YLR371W|transcript|YLR371W|protein_coding|1/1|c.1967dupA|p.Glu657fs|1968/4071|1968/4071|656/1356||INFO_REALIGN_3_PRIME_LOF=(ROM2|YLR371W|1|1.00)	TCTAAAGAGGATTGGGAAAACTTACcAAAAAAGGAAATAAAAAGACAAGAG
A724R32	AND3230	BY/BY	msh2∆/∆	B25	XII	927249	.	G	A	1711.17	snp	86	0.593023	HET	2	2	ANN=A|missense_variant|MODERATE|SFP1|YLR403W|transcript|YLR403W|protein_coding|1/1|c.1682G>A|p.Ser561Asn|1682/2052|1682/2052|561/683||	GACGATGACACAGAAAATGGCTCCAgTTCCAATGGAAAATCAGTTCATAAC
A724R32	AND3230	BY/BY	msh2∆/∆	B25	XII	950905	.	TA	T	946.286	del	71	0.422535	HET	2	2		AACTACGTCAATCTATTGTTCTGCTtAAAAAAAAAGTTGAAATTGTTAAAT
A724R32	AND3230	BY/BY	msh2∆/∆	B25	XII	954521	.	AG	A	891.299	del	60	0.45	HET	2	2	ANN=A|frameshift_variant|HIGH|YLR415C|YLR415C|transcript|YLR415C|protein_coding|1/1|c.76delC|p.Leu26fs|76/339|76/339|26/112||,A|frameshift_variant|HIGH|YLR416C|YLR416C|transcript|YLR416C|protein_coding|1/1|c.368delC|p.Pro123fs|368/399|368/399|123/132||_LOF=(YLR415C|YLR415C|1|1.00),(YLR416C|YLR416C|1|1.00)	GGCGGCTATCTGGCGATGTTGAAAGaGGGGGGGAGTGGAGAGGGCTCTGAG
A724R32	AND3230	BY/BY	msh2∆/∆	B25	XII	954843	.	CT	C	1141.51	del	69	0.492754	HET	2	2	ANN=C|frameshift_variant|HIGH|YLR416C|YLR416C|transcript|YLR416C|protein_coding|1/1|c.46delA|p.Ser16fs|46/399|46/399|16/132||_LOF=(YLR416C|YLR416C|1|1.00)	AGCTTCGCCTTGTTTTCCAGACGCGcTTTTTTTAGGATCAACGAAGAGGAA
A724R32	AND3230	BY/BY	msh2∆/∆	B25	XII	992735	.	AT	A	453.102	del	26	0.538462	HET	2	2		AAATTGGCGAACTGTCAAAATGAAAaTTTTTTGTACTTTTAATGATAAAAT
A724R32	AND3230	BY/BY	msh2∆/∆	B25	XII	997573	.	C	A	1230.34	snp	89	0.41573	HET	2	2	ANN=A|synonymous_variant|LOW|SEN1|YLR430W|transcript|YLR430W|protein_coding|1/1|c.4140C>A|p.Ala1380Ala|4140/6696|4140/6696|1380/2231||	GTTACTTTTTGTCTACAAAGAATGCcTCATCTTCAAATGTCATCAAAGTGC
A724R32	AND3230	BY/BY	msh2∆/∆	B25	XII	1025603	.	A	AT	1250.44	ins	75	0.533333	HET	2	2	ANN=AT|frameshift_variant|HIGH|YLR446W|YLR446W|transcript|YLR446W|protein_coding|1/1|c.396dupT|p.Val133fs|397/1302|397/1302|133/433||INFO_REALIGN_3_PRIME_LOF=(YLR446W|YLR446W|1|1.00)	AGAACGAGTCATCTGAGGCGTCTAAaTTTTTTGTTTCCGTGACATTCAGTT
A724R32	AND3230	BY/BY	msh2∆/∆	B25	XII	1035046	.	G	A	1649.8	snp	89	0.561798	HET	2	2	ANN=A|missense_variant|MODERATE|HMG2|YLR450W|transcript|YLR450W|protein_coding|1/1|c.2420G>A|p.Gly807Asp|2420/3138|2420/3138|807/1045||	CGGACAACTACCGGTGACGCAATGGgTATGAACATGATATCGAAAGGTGTC
A724R32	AND3230	BY/BY	msh2∆/∆	B25	XIII	14563	.	G	T	1147.96	snp	83	0.409639	HET	2	2	ANN=T|missense_variant|MODERATE|COX14|YML129C|transcript|YML129C|protein_coding|1/1|c.191C>A|p.Pro64His|191/213|191/213|64/70||	AGTTTACTCGGTAGGAGGTGCAGTAgGACTTTGCAGTTGTTGATTGTCTTC
A724R32	AND3230	BY/BY	msh2∆/∆	B25	XIII	60999	.	C	CA	755.493	ins	57	0.421053	HET	2	2	ANN=CA|frameshift_variant|HIGH|MDM1|YML104C|transcript|YML104C|protein_coding|1/1|c.1323dupT|p.Glu442fs|1323/3384|1323/3384|441/1127||_LOF=(MDM1|YML104C|1|1.00)	TCAGGAACACTGCCTAAAAATGATTcAAAAAAAGGAAGAAACTCGCTATCG
A724R32	AND3230	BY/BY	msh2∆/∆	B25	XIII	74634	.	C	CT	1285.39	ins	82	0.487805	HET	2	2	ANN=CT|frameshift_variant|HIGH|ARG81|YML099C|transcript|YML099C|protein_coding|1/1|c.2406dupA|p.Val803fs|2406/2643|2406/2643|802/880||_LOF=(ARG81|YML099C|1|1.00)	TGCCAAATTAAAGGGACAATTTTCAcTTTTTTTTGATCCACCAATTCTTCC
A724R32	AND3230	BY/BY	msh2∆/∆	B25	XIII	92018	.	AT	A	1272.9	del	83	0.46988	HET	2	2		CTTTGGATAAGTAGTTCACTTAGCTaTTTTTTTTTCCGGTTCGAACTCGGG
A724R32	AND3230	BY/BY	msh2∆/∆	B25	XIII	109088	.	G	A	1484.47	snp	89	0.483146	HET	2	2	ANN=A|missense_variant|MODERATE|DUS1|YML080W|transcript|YML080W|protein_coding|1/1|c.283G>A|p.Ala95Thr|283/1272|283/1272|95/423||	TAGGCCGTTGGTTGTACAGTTCTGCgCTAATGACCCAGAGTATCTATTGGC
A724R32	AND3230	BY/BY	msh2∆/∆	B25	XIII	206329	.	T	A	336.399	snp	26	0.423077	HET	2	2		TCTAACGATAAAATTATAAAAAAAAtTCTTTGATTATTTTTCAGATTAGTA
A724R32	AND3230	BY/BY	msh2∆/∆	B25	XIII	287000	.	T	C	1206.39	snp	63	0.571429	HET	2	2		TTTCAACAAATTATGCCCCCCGAATtTAGCAGTGATCAATGTTAATTTGCC
A724R32	AND3230	BY/BY	msh2∆/∆	B25	XIII	327526	.	C	G	1144.38	snp	72	0.472222	HET	2	2	ANN=G|stop_gained|HIGH|TAP42|YMR028W|transcript|YMR028W|protein_coding|1/1|c.45C>G|p.Tyr15*|45/1101|45/1101|15/366||	AATTCAACGATATTATTAGCTTATAcTCAACAAAATTGGAACACACATCTT
A724R32	AND3230	BY/BY	msh2∆/∆	B25	XIII	386684	.	G	A	1454.93	snp	92	0.467391	HET	2	2	ANN=A|missense_variant|MODERATE|BUB2|YMR055C|transcript|YMR055C|protein_coding|1/1|c.338C>T|p.Thr113Ile|338/921|338/921|113/306||	ACGAGTCTTTTGTCTTCTTTGTTGTgTTTGCCAAGCAAAGCACGACAGACA
A724R32	AND3230	BY/BY	msh2∆/∆	B25	XIII	396440	.	CA	C	887.581	del	64	0.421875	HET	2	2		AATAGAAGTATTGCTGATACTAGCCcAAAAATCGTCACCTTTGTGCGGCGA
A724R32	AND3230	BY/BY	msh2∆/∆	B25	XIII	429775	.	CT	C	1014.22	del	66	0.469697	HET	2	2		TGCGTTAAAACGATGCCTCTTTTCGcTTTTTTTTTCTCCTTCACAATAGCA
A724R32	AND3230	BY/BY	msh2∆/∆	B25	XIII	446385	.	C	T	1429.47	snp	81	0.518519	HET	2	2	ANN=T|missense_variant|MODERATE|YTA12|YMR089C|transcript|YMR089C|protein_coding|1/1|c.1702G>A|p.Ala568Thr|1702/2478|1702/2478|568/825||	TCATCACTTCTAGCAGCAATCAAGGcGGCCTCGTTACAAACGTTGGCAATA
A724R32	AND3230	BY/BY	msh2∆/∆	B25	XIII	514095	.	CT	C	726.964	del	55	0.454545	HET	2	2		GATATTTTTTTTTTTTCAAAAATTCcTTTTTTTTAAATCAAATTTTGGGCT
A724R32	AND3230	BY/BY	msh2∆/∆	B25	XIII	589923	.	CT	C	277.81	del	21	0.428571	HET	2	2		TTTTCTTCTATCAAAAAATTTTCTTcTTTTTTTTTTCCTTCTCTTTTCTTA
A724R32	AND3230	BY/BY	msh2∆/∆	B25	XIII	658801	.	C	A	1122.73	snp	73	0.452055	HET	2	2	ANN=A|missense_variant|MODERATE|VTI1|YMR197C|transcript|YMR197C|protein_coding|1/1|c.398G>T|p.Arg133Ile|398/654|398/654|133/217||	TGCTATTCTACTGGCATCTTTTAGTcTATCTCCCGATTTCTGTAAGATTGC
A724R32	AND3230	BY/BY	msh2∆/∆	B25	XIII	669716	.	CT	C	533.998	del	33	0.515152	HET	2	2		AATCATTGTTTTTATCTTTCCTATGcTTTTTTTTTATTAATTTGTGTAACG
A724R32	AND3230	BY/BY	msh2∆/∆	B25	XIII	674091	.	C	A	1474.93	snp	83	0.53012	HET	2	2	ANN=A|missense_variant|MODERATE|PFK2|YMR205C|transcript|YMR205C|protein_coding|1/1|c.676G>T|p.Gly226Cys|676/2880|676/2880|226/959||	TCCATGACAACAAAGGCACGACAACcTTTGAAGATAGCGGAACGCACGATG
A724R32	AND3230	BY/BY	msh2∆/∆	B25	XIII	688905	.	AT	A	1409.87	del	73	0.589041	HET	2	2		AACTTTTTAGATGTGTAACCTGATAaTTTTTTTTTTTGATGTTCGACATCA
A724R32	AND3230	BY/BY	msh2∆/∆	B25	XIII	728148	.	C	T	1089.38	snp	54	0.592593	HET	2	2	ANN=T|synonymous_variant|LOW|RRP5|YMR229C|transcript|YMR229C|protein_coding|1/1|c.2976G>A|p.Val992Val|2976/5190|2976/5190|992/1729||	TGATTTCCTCAAGACTTTTTGTGTGcACTTCCTTAGATTTTAATTCTGATG
A724R32	AND3230	BY/BY	msh2∆/∆	B25	XIII	738477	.	G	T	1407.54	snp	87	0.482759	HET	2	2	ANN=T|missense_variant|MODERATE|FUS2|YMR232W|transcript|YMR232W|protein_coding|1/1|c.1552G>T|p.Asp518Tyr|1552/2034|1552/2034|518/677||	TTTGAAACTCACAGAGCTCGAAACAgATGTGATGAACCCACTTGAAAGAAT
A724R32	AND3230	BY/BY	msh2∆/∆	B25	XIII	804890	.	GA	G	913.077	del	59	0.474576	HET	2	2	ANN=G|frameshift_variant|HIGH|TMA23|YMR269W|transcript|YMR269W|protein_coding|1/1|c.441delA|p.Asp148fs|441/636|441/636|147/211||INFO_REALIGN_3_PRIME_LOF=(TMA23|YMR269W|1|1.00)	ATAACAAGGTCAAGAGAAAAAAATTgAAAAAAGATAAAAAGACTAGTAACG
A724R32	AND3230	BY/BY	msh2∆/∆	B25	XIII	882534	.	CT	C	1368.55	del	76	0.565789	HET	2	2	ANN=C|frameshift_variant|HIGH|FKS3|YMR306W|transcript|YMR306W|protein_coding|1/1|c.1386delT|p.Phe462fs|1386/5358|1386/5358|462/1785||INFO_REALIGN_3_PRIME_LOF=(FKS3|YMR306W|1|1.00)	CAACTAATCATTGCATTTTTAACCAcTTTTTTTTTTGCTGTCAGACCTTTG
A724R32	AND3230	BY/BY	msh2∆/∆	B25	XIII	916556	.	A	G	1196.06	snp	72	0.486111	HET	2	2		TTCGTAGGCGACAATTTTCCATCTCaTAGAGTACTCGAAGAAAAACATAAA
A724R32	AND3230	BY/BY	msh2∆/∆	B25	XIV	44697	.	A	G	825.274	snp	63	0.412698	HET	2	2	ANN=G|missense_variant|MODERATE|DAL82|YNL314W|transcript|YNL314W|protein_coding|1/1|c.251A>G|p.Asp84Gly|251/768|251/768|84/255||	TTGAAGCTGATGGGAGCACTCTTGGaCGAAGCACCAGAACATCCAAGACCA
A724R32	AND3230	BY/BY	msh2∆/∆	B25	XIV	55750	.	C	T	1832.49	snp	95	0.578947	HET	2	2	ANN=T|missense_variant|MODERATE|KRI1|YNL308C|transcript|YNL308C|protein_coding|1/1|c.148G>A|p.Val50Ile|148/1776|148/1776|50/591||	TCTTCTTCCTCATCTTCACTAGGAAcGTACGATTTGCTTGCTTCGATTGCA
A724R32	AND3230	BY/BY	msh2∆/∆	B25	XIV	86767	.	C	T	978.696	snp	65	0.446154	HET	2	2	ANN=T|missense_variant|MODERATE|RFC3|YNL290W|transcript|YNL290W|protein_coding|1/1|c.550C>T|p.His184Tyr|550/1023|550/1023|184/340||	GCGTCGGATAGCCAACGTCTTGGTGcATGAGAAGCTGAAGTTGTCTCCTAA
A724R32	AND3230	BY/BY	msh2∆/∆	B25	XIV	90144	.	C	T	1217.59	snp	87	0.413793	HET	2	2		CATAGAAGACATTGTAAAGGGATTGcAAAGACGTAGAGTACGCAAGTTAGA
A724R32	AND3230	BY/BY	msh2∆/∆	B25	XIV	148226	.	GA	G	696.428	del	48	0.4375	HET	2	2	ANN=G|frameshift_variant|HIGH|POL2|YNL262W|transcript|YNL262W|protein_coding|1/1|c.23delA|p.Asn8fs|23/6669|23/6669|8/2222||INFO_REALIGN_3_PRIME	GGGACAAGTATATGATGTTTGGCAAgAAAAAAAACAACGGAGGATCTTCCA
A724R32	AND3230	BY/BY	msh2∆/∆	B25	XIV	149676	.	G	T	1115.39	snp	63	0.52381	HET	2	2	ANN=T|missense_variant|MODERATE|POL2|YNL262W|transcript|YNL262W|protein_coding|1/1|c.1465G>T|p.Val489Phe|1465/6669|1465/6669|489/2222||	TACGTATTACCTTTACATGAAATATgTTCATCCTTTTATCTTTTCCCTTTG
A724R32	AND3230	BY/BY	msh2∆/∆	B25	XIV	221033	.	CT	C	1166.18	del	69	0.492754	HET	2	2	ANN=C|frameshift_variant|HIGH|YNL228W|YNL228W|transcript|YNL228W|protein_coding|1/1|c.398delT|p.Phe133fs|398/777|398/777|133/258||INFO_REALIGN_3_PRIME,C|frameshift_variant|HIGH|JJJ1|YNL227C|transcript|YNL227C|protein_coding|1/1|c.1398delA|p.Ala467fs|1398/1773|1398/1773|466/590||_LOF=(YNL228W|YNL228W|1|1.00),(JJJ1|YNL227C|1|1.00)	TCCTCTGTTTCTGTGTCAACCTTTGcTTTTTTTTTCTTTTTTCTTTTCTTT
A724R32	AND3230	BY/BY	msh2∆/∆	B25	XIV	237958	.	A	G	1326.44	snp	78	0.512821	HET	2	2		CCGTAGATAGTAAAAAGTAGGTATAaCATGCGCAAGAGCAAAACGGATTTG
A724R32	AND3230	BY/BY	msh2∆/∆	B25	XIV	282303	.	CT	C	820.298	del	46	0.543478	HET	2	2		TAAGCATTTAGCTGCACATTAAACAcTTTTTTTTTTACTTCTAACTCACAC
A724R32	AND3230	BY/BY	msh2∆/∆	B25	XIV	287708	.	C	CA	1276.54	ins	70	0.557143	HET	2	2		GTATTATCACGGTCTGAAAATTAAGcAAAAAAAGAAAAGCGTGCACTTAAA
A724R32	AND3230	BY/BY	msh2∆/∆	B25	XIV	293082	.	TA	T	311.401	del	22	0.5	HET	2	2		TATTTTAACATATACTCAAATAGGAtAAAAAAAGGTTATATACAAATGCTT
A724R32	AND3230	BY/BY	msh2∆/∆	B25	XIV	300014	.	C	T	857.501	snp	64	0.40625	HET	2	2	ANN=T|synonymous_variant|LOW|RHO5|YNL180C|transcript|YNL180C|protein_coding|1/1|c.636G>A|p.Gln212Gln|636/996|636/996|212/331||	GTTCGTAGATAGCGTACCTCACCGCcTGTTCAAAGACTTCCCGGACACCTG
A724R32	AND3230	BY/BY	msh2∆/∆	B25	XIV	308662	.	GA	G	900.164	del	57	0.473684	HET	2	2		TTGGGTTTAGGTAATGTTCTGTGGGgAAAAGGATTTCTCTTTGTTGTATGG
A724R32	AND3230	BY/BY	msh2∆/∆	B25	XIV	394530	.	CT	C	370.434	del	28	0.428571	HET	2	2		GTGACATGATAATTTTTCTTTTTTTcTTTTTTTTTCCTCAAGGCGATGATA
A724R32	AND3230	BY/BY	msh2∆/∆	B25	XIV	395280	.	C	T	1352.58	snp	76	0.526316	HET	2	2	ANN=T|missense_variant|MODERATE|NMA111|YNL123W|transcript|YNL123W|protein_coding|1/1|c.596C>T|p.Ala199Val|596/2994|596/2994|199/997||	GCCGGTGAGAAATTAAGTATCCTAGcAGGTTTTATTAGTAGAATTGACAGG
A724R32	AND3230	BY/BY	msh2∆/∆	B25	XIV	429194	.	C	T	728.237	snp	46	0.478261	HET	2	2	ANN=T|missense_variant|MODERATE|MET4|YNL103W|transcript|YNL103W|protein_coding|1/1|c.1460C>T|p.Ser487Leu|1460/2019|1460/2019|487/672||	AATATTCACAATCAACGACAACCTTcACGAAACGATCATAAAATATCAAGA
A724R32	AND3230	BY/BY	msh2∆/∆	B25	XIV	538018	.	A	G	1392.09	snp	82	0.5	HET	2	2		CGACGAAGACCCTTTTAACTGACGTaTCATTCATCGTTGTCATCGCTACAT
A724R32	AND3230	BY/BY	msh2∆/∆	B25	XIV	586406	.	TA	T	422.485	del	24	0.583333	HET	2	2		ATACTCAACACAAAACACTATAAAAtAAAAAAAAATACAAAAGTGTTTATA
A724R32	AND3230	BY/BY	msh2∆/∆	B25	XIV	711232	.	ATT	A	412.094	del	28	0.5	HET	2	2		GGGGCTTTGACGTATAAGTGTCGGTaTTTTTTTTTTTTTTATTGATTTTTT
A724R32	AND3230	BY/BY	msh2∆/∆	B25	XIV	711251	.	AT	A	258.186	del	26	0.461538	HET	2	2		GTCGGTATTTTTTTTTTTTTTATTGaTTTTTTTTTCACTCTTATTTTTTCC
A724R32	AND3230	BY/BY	msh2∆/∆	B25	XIV	711429	.	G	C	837.517	snp	57	0.438596	HET	2	2		TCGGTGTTTCAATTTCTAGCATTCTgTGTAAACATCAGATGAAGCATTGCC
A724R32	AND3230	BY/BY	msh2∆/∆	B25	XIV	719304	.	C	CT	675.42	ins	39	0.564103	HET	2	2		ATCATAAGCTGATGTTGCTTTTAAAcTTTTTTTTTTAAAATTGTGTATACA
A724R32	AND3230	BY/BY	msh2∆/∆	B25	XIV	780322	.	A	AT	1449.48	ins	96	0.46875	HET	2	2	ANN=AT|frameshift_variant&stop_gained|HIGH|COS10|YNR075W|transcript|YNR075W|protein_coding|1/1|c.417dupT|p.Asn140fs|418/1125|418/1125|140/374||INFO_REALIGN_3_PRIME_LOF=(COS10|YNR075W|1|1.00)	GAAAACAAAGCATGGAAAACTGCACaTTTTTTTTTTAATGGTACTGACTGC
A724R32	AND3230	BY/BY	msh2∆/∆	B25	XV	58669	.	T	A	1251.51	snp	74	0.513514	HET	2	2		TCTATTTAAAAGCGTGAAAAAAAAAtTGCAACATGAAGAAAATTCGACTCT
A724R32	AND3230	BY/BY	msh2∆/∆	B25	XV	128296	.	G	A	653.912	snp	49	0.428571	HET	2	2		CTTGGCTTGCTATGTTTCAATGTCAgCCTTTGCTTTTATGTGCCCTTGCAT
A724R32	AND3230	BY/BY	msh2∆/∆	B25	XV	142832	.	A	G	1289.59	snp	72	0.541667	HET	2	2	ANN=G|missense_variant|MODERATE|TRM10|YOL093W|transcript|YOL093W|protein_coding|1/1|c.18A>G|p.Ile6Met|18/882|18/882|6/293||	AAAACAACATGTCCAATGATGAGATaAACCAGAACGAGGAAAAGGTGAAAA
A724R32	AND3230	BY/BY	msh2∆/∆	B25	XV	164567	.	AT	A	1151.44	del	78	0.448718	HET	2	2	ANN=A|frameshift_variant|HIGH|PHM7|YOL084W|transcript|YOL084W|protein_coding|1/1|c.2216delT|p.Leu739fs|2216/2976|2216/2976|739/991||INFO_REALIGN_3_PRIME_LOF=(PHM7|YOL084W|1|1.00)	ATACGAACAAGACAATACACACGGGaTTTTGACGCCCGTGACCAAGGATGA
A724R32	AND3230	BY/BY	msh2∆/∆	B25	XV	297004	.	AT	A	701.435	del	48	0.4375	HET	2	2		ACTGTAATATAAGCCTACATTATTGaTTTTTTTAGTTCTCTTGCCCTTATA
A724R32	AND3230	BY/BY	msh2∆/∆	B25	XV	303175	.	G	GT	704.959	ins	59	0.40678	HET	2	2		AGCTGTTATTAGAAATGGTAGGGGGgTTTTTTTTTTGTCCTGTCGGCACGT
A724R32	AND3230	BY/BY	msh2∆/∆	B25	XV	379099	.	TA	T	948.153	del	66	0.439394	HET	2	2	ANN=T|frameshift_variant|HIGH|HST3|YOR025W|transcript|YOR025W|protein_coding|1/1|c.888delA|p.Lys296fs|888/1344|888/1344|296/447||INFO_REALIGN_3_PRIME_LOF=(HST3|YOR025W|1|1.00)	AAAGTTGATGGTGTGAAACAACTGGtAAAAAAATTAAGTAAGAAAATTCAC
A724R32	AND3230	BY/BY	msh2∆/∆	B25	XV	484518	.	A	G	1371.54	snp	72	0.569444	HET	2	2	ANN=G|synonymous_variant|LOW|TCB1|YOR086C|transcript|YOR086C|protein_coding|1/1|c.2262T>C|p.Asp754Asp|2262/3561|2262/3561|754/1186||	TTTCATCAATAGTTTCCTCATATTTaTCATTCTCATCCTTCTTAAATAAAT
A724R32	AND3230	BY/BY	msh2∆/∆	B25	XV	544587	.	G	A	1017.69	snp	58	0.534483	HET	2	2		CAGCTTCTACTTTCTGCAATGTGATgCCGTTGGCATTGAGATTCCAACGAA
A724R32	AND3230	BY/BY	msh2∆/∆	B25	XV	557485	.	T	C	1091.74	snp	66	0.5	HET	2	2	ANN=C|synonymous_variant|LOW|UBP2|YOR124C|transcript|YOR124C|protein_coding|1/1|c.1158A>G|p.Gln386Gln|1158/3819|1158/3819|386/1272||	TAGGTGCCAGTAATGAGGTAGATAGtTGACCCCAAAATATCAGTTGTAAAC
A724R32	AND3230	BY/BY	msh2∆/∆	B25	XV	579917	.	AG	A	668.677	del	46	0.456522	HET	2	2		AGCAATCTCGGTCCGCATCTCGGCAaGGGGGGGCATGACACGGGCCGCTCT
A724R32	AND3230	BY/BY	msh2∆/∆	B25	XV	588766	.	C	T	1329.76	snp	93	0.430108	HET	2	2	ANN=T|missense_variant|MODERATE|SFL1|YOR140W|transcript|YOR140W|protein_coding|1/1|c.1786C>T|p.Pro596Ser|1786/2301|1786/2301|596/766||	AAGAAACAGTCCTCTGAAGCTGACAcCGAGATCATCGTTGAATGAAGATAG
A724R32	AND3230	BY/BY	msh2∆/∆	B25	XV	657982	.	T	TC	890.096	ins	65	0.446154	HET	2	2	ANN=TC|frameshift_variant|HIGH|DCS2|YOR173W|transcript|YOR173W|protein_coding|1/1|c.724dupC|p.Gln242fs|725/1062|725/1062|242/353||INFO_REALIGN_3_PRIME_LOF=(DCS2|YOR173W|1|1.00)	CTCAATAAGAAGATTAAGACCATCAtCCCCCAGCACTATGACTATAATGTA
A724R32	AND3230	BY/BY	msh2∆/∆	B25	XV	690499	.	G	A	1027.5	snp	69	0.449275	HET	2	2		GGTTCATTAGAAATTTGTCAGTAATgCTGTCAATCTTTGTGTAAAAAGTCT
A724R32	AND3230	BY/BY	msh2∆/∆	B25	XV	717310	.	TC	T	777.378	del	42	0.571429	HET	2	2	ANN=T|frameshift_variant|HIGH|MCA1|YOR197W|transcript|YOR197W|protein_coding|1/1|c.233delC|p.Pro78fs|233/1299|233/1299|78/432||INFO_REALIGN_3_PRIME_LOF=(MCA1|YOR197W|1|1.00)	CTATGGCTTATAACAGGCCTGTGTAtCCCCCCCCTCAATTCCAGCAGGAAC
A724R32	AND3230	BY/BY	msh2∆/∆	B25	XV	721800	.	ATT	A	509.469	del	39	0.410256	HET	2	2		TTTTTATGCCTCGGTAATGATTTTCaTTTTTTTTTTTCCACCTAGCGGATG
A724R32	AND3230	BY/BY	msh2∆/∆	B25	XV	746559	.	CAAA	C	295.342	del	29	0.448276	HET	2	2		GCCATGGGACACAAAAACGTAGCCAcAAAAAAAAAAAAAAAGGTGAAAGGA
A724R32	AND3230	BY/BY	msh2∆/∆	B25	XV	781052	.	CA	C	1251.41	del	78	0.5	HET	2	2	ANN=C|frameshift_variant|HIGH|DFR1|YOR236W|transcript|YOR236W|protein_coding|1/1|c.155delA|p.Asn52fs|155/636|155/636|52/211||INFO_REALIGN_3_PRIME_LOF=(DFR1|YOR236W|1|1.00)	TCACTTCATTGACGAAAGATCCAAAcAAAAAAAATGCTTTGATAATGGGAA
A724R32	AND3230	BY/BY	msh2∆/∆	B25	XV	783558	.	C	CTT	377.21	ins	34	0.411765	HET	2	2		TTTTGGATAAAATGTATTCCTGCAAcTTTTTTTTTTGAAGAGATAAAAAGA
A724R32	AND3230	BY/BY	msh2∆/∆	B25	XV	890119	.	GA	G	1003.73	del	57	0.54386	HET	2	2	ANN=G|frameshift_variant|HIGH|MCH5|YOR306C|transcript|YOR306C|protein_coding|1/1|c.1313delT|p.Phe438fs|1313/1566|1313/1566|438/521||_LOF=(MCH5|YOR306C|1|1.00)	GGCCACAGCAAACAGGAAGTAAGGAgAAAACGCTTCCAGAACAAAATCCAT
A724R32	AND3230	BY/BY	msh2∆/∆	B25	XV	913129	.	T	C	808.244	snp	55	0.436364	HET	2	2	ANN=C|missense_variant|MODERATE|HSH49|YOR319W|transcript|YOR319W|protein_coding|1/1|c.308T>C|p.Met103Thr|308/642|308/642|103/213||	TTACCTTCAAATATTTCTAAGGACAtGATTCTACCTATTGCTAAGTTGTTC
A724R32	AND3230	BY/BY	msh2∆/∆	B25	XV	917891	.	T	C	1438.62	snp	77	0.545455	HET	2	2	ANN=C|missense_variant|MODERATE|PMT3|YOR321W|transcript|YOR321W|protein_coding|1/1|c.1862T>C|p.Leu621Ser|1862/2262|1862/2262|621/753||	GCACTGATAATACACGTTATATTCTtAACTCTGAAATGGCAGAGACAATGT
A724R32	AND3230	BY/BY	msh2∆/∆	B25	XV	1008923	.	G	A	2045.24	snp	110	0.554545	HET	2	2	ANN=A|missense_variant|MODERATE|CIR2|YOR356W|transcript|YOR356W|protein_coding|1/1|c.1703G>A|p.Gly568Asp|1703/1896|1703/1896|568/631||	GAGAGAAGCTTTCCCGTTTGGAAAGgTGTTGAATCGAGGTTCTGCCCAGCA
A724R32	AND3230	BY/BY	msh2∆/∆	B25	XV	1046063	.	C	T	1393.68	snp	72	0.583333	HET	2	2		TTTTTTGCCGCACATCATTTTTTGGcCTGGTATTGTCATCGCGTTGAGCGG
A724R32	AND3230	BY/BY	msh2∆/∆	B25	XVI	82456	.	GA	G	917.084	del	53	0.528302	HET	2	2		GCTGAAAATCTGGGGAAGGATGACGgAAAAAATAGCTCATAAAACAGAAAA
A724R32	AND3230	BY/BY	msh2∆/∆	B25	XVI	122330	.	A	T	1034.78	snp	73	0.424658	HET	2	2	ANN=T|synonymous_variant|LOW|NEW1|YPL226W|transcript|YPL226W|protein_coding|1/1|c.564A>T|p.Leu188Leu|564/3591|564/3591|188/1196||	AAGAGTGGAAAATCGTCGATGTTCTaTCTAAATTCATCAAACCTAAGAATC
A724R32	AND3230	BY/BY	msh2∆/∆	B25	XVI	313191	.	CT	C	777.197	del	50	0.48	HET	2	2		AATAATCTCTCCAAATAAGCCGCCTcTTTTTTTTTGAATTACACTTCTATA
A724R32	AND3230	BY/BY	msh2∆/∆	B25	XVI	321541	.	CT	C	1020.41	del	62	0.516129	HET	2	2	ANN=C|frameshift_variant|HIGH|MEI5|YPL121C|transcript|YPL121C|protein_coding|1/1|c.89delA|p.Lys30fs|89/669|89/669|30/222||_LOF=(MEI5|YPL121C|1|1.00)	TACCGACCCGATAGTTATTAGTGTCcTTTTTTGTATAAGAATGGTTGATGC
A724R32	AND3230	BY/BY	msh2∆/∆	B25	XVI	381257	.	G	GA	800.147	ins	67	0.402985	HET	2	2		AACCTCACAACGTGATAGAAACCTTgAAAAAAAAAAAGAATAATTCTGCTT
A724R32	AND3230	BY/BY	msh2∆/∆	B25	XVI	383323	.	G	GA	557.415	ins	46	0.434783	HET	2	2		CAATCTTTGAATATTTGCTAATAGTgAAAAAAAAAAAGGAAATAACTATCT
A724R32	AND3230	BY/BY	msh2∆/∆	B25	XVI	396604	.	C	CT	390.834	ins	23	0.565217	HET	2	2		TTCTTATTTCTTAATTTTATTGTAGcTTTTTTTTTTCAACTAATATGATAA
A724R32	AND3230	BY/BY	msh2∆/∆	B25	XVI	445448	.	AT	A	990.334	del	71	0.43662	HET	2	2		ACTGTTACCAGTTTGCTTTTCCCCCaTTTTTTTTAACGTAAAAGGATTGGA
A724R32	AND3230	BY/BY	msh2∆/∆	B25	XVI	561549	.	C	T	1100.34	snp	82	0.414634	HET	2	2	ANN=T|synonymous_variant|LOW|YPR003C|YPR003C|transcript|YPR003C|protein_coding|1/1|c.2220G>A|p.Ser740Ser|2220/2265|2220/2265|740/754||	ATAAAGTATTGGACATAAAACTCTCcGAATCATTGTTCGGGACGTTGTTCC
A724R32	AND3230	BY/BY	msh2∆/∆	B25	XVI	573221	.	GA	G	1532.8	del	106	0.433962	HET	2	2	ANN=G|frameshift_variant|HIGH|HAA1|YPR008W|transcript|YPR008W|protein_coding|1/1|c.210delA|p.Lys70fs|210/2085|210/2085|70/694||INFO_REALIGN_3_PRIME_LOF=(HAA1|YPR008W|1|1.00)	TTTGCACGTGTGGCCGGCTAGAGAAgAAAAAACTGGCACAGAAAGCCAAAG
A724R32	AND3230	BY/BY	msh2∆/∆	B25	XVI	677053	.	CTT	C	854.68	del	63	0.412698	HET	2	2		TAGTACCCGGAGACCCTGAACTTTTcTTTTTTTTTTTGCGAAATTAAAAAG
A724R32	AND3230	BY/BY	msh2∆/∆	B25	XVI	719419	.	GA	G	1486.6	del	87	0.505747	HET	2	2		CGAAGAAGCAAACAAAGGAAGATGTgAAAAAAAAATTCTATGGGTCAAACT
A724R32	AND3230	BY/BY	msh2∆/∆	B25	XVI	776566	.	AT	A	803.94	del	43	0.581395	HET	2	2		TTGTATATGCTCATCCCGACCTTCCaTTTTTTTTTTCTTGGAATCAGTACA
A724R32	AND3230	BY/BY	msh2∆/∆	B25	XVI	794637	.	A	G	339.793	snp	19	0.578947	HET	2	2		TAATAAAAAGGACATGCATAAAGTAaCATCCGAACATCTCCAAACACCCAT
A724R32	AND3230	BY/BY	msh2∆/∆	B25	XVI	909481	.	CA	C	401.85	del	22	0.590909	HET	2	2		AAGGGCACAACTAAAGAAAAATAATcAAAAAAAAGGTGAAATAGATATGCA
A724R32	AND3230	BY/BY	msh2∆/∆	B25	XVI	922730	.	C	CA	955.593	ins	65	0.446154	HET	2	2	ANN=CA|frameshift_variant|HIGH|AQY1|YPR192W|transcript|YPR192W|protein_coding|1/1|c.879dupA|p.Gly294fs|880/918|880/918|294/305||INFO_REALIGN_3_PRIME	GGCTGCCAGCACCAAGGAAAAAGCTcAAAAAAAAGGTGAAACCAGCAGTTC
A724R33	AND3230	BY/BY	msh2∆/∆	C25	I	69734	.	TG	T	834.227	del	50	0.52	HET	3	2		AAAAAGAAAAAATAGAAAATTTGGGtGGGGGGGGCGGAAGATCCCACGCCG
A724R33	AND3230	BY/BY	msh2∆/∆	C25	I	69828	.	CTT	C	418.061	del	32	0.5625	HET	3	2		GCTACCATACGTACAACTTTTTTTTcTTTTTTTTTTTTTTTGCCTTCTAAA
A724R33	AND3230	BY/BY	msh2∆/∆	C25	II	59420	.	CT	C	946.305	del	54	0.518519	HET	2	2		ACTGATTTCCCTTTTTCTTTGAAGGcTTTTTTTTCGAATTTCCTGCTTTTT
A724R33	AND3230	BY/BY	msh2∆/∆	C25	II	117293	.	GA	G	801.252	del	57	0.438596	HET	2	2		TGAGAGAGGCTATTTTTGGTCCGGTgAAAAAAAAATTTTTTCTCTGCTGAG
A724R33	AND3230	BY/BY	msh2∆/∆	C25	II	153075	.	C	T	1278.01	snp	75	0.506667	HET	2	2	ANN=T|missense_variant|MODERATE|POL12|YBL035C|transcript|YBL035C|protein_coding|1/1|c.536G>A|p.Gly179Asp|536/2118|536/2118|179/705||	TGTTGGAGTTTGGAATGTCGACGAGcCGGGAGTCTTGGCATCCGAGCTTTT
A724R33	AND3230	BY/BY	msh2∆/∆	C25	II	214773	.	C	T	1475.74	snp	76	0.565789	HET	2	2	ANN=T|missense_variant|MODERATE|SLA1|YBL007C|transcript|YBL007C|protein_coding|1/1|c.1594G>A|p.Ala532Thr|1594/3735|1594/3735|532/1244||	TTGGATAGTTTATCAGCGGCGACAGcAATCTTGACACCATTAGCCTTGTGC
A724R33	AND3230	BY/BY	msh2∆/∆	C25	II	219737	.	C	T	564.311	snp	33	0.515152	HET	2	2	ANN=T|synonymous_variant|LOW|PDR3|YBL005W|transcript|YBL005W|protein_coding|1/1|c.2268C>T|p.Asp756Asp|2268/2931|2268/2931|756/976||	TTTCTTTTTTTAATAATAATTTGGAcGAGAAGGATTATGATTGTCAAACTT
A724R33	AND3230	BY/BY	msh2∆/∆	C25	II	235255	.	C	T	234.75	snp	21	0.428571	HET	2	2		TTTATTTTCTTTATTAATAGTAATAcTATACACTGTCTTTAATAAAACGAC
A724R33	AND3230	BY/BY	msh2∆/∆	C25	II	408049	.	TA	T	482.469	del	28	0.571429	HET	2	2		GCTTCCAGAACAAAATATAAATAAAtAAAAAAAACTTCTCTTCAGGCAAGA
A724R33	AND3230	BY/BY	msh2∆/∆	C25	II	410124	.	G	T	1223.69	snp	61	0.590164	HET	2	2	ANN=T|missense_variant|MODERATE|TEC1|YBR083W|transcript|YBR083W|protein_coding|1/1|c.956G>T|p.Arg319Met|956/1461|956/1461|319/486||	GGCTACAAGTGCGTTCCGTCAAAGAgGCCTCTTGAACAACTTTCCCCCACG
A724R33	AND3230	BY/BY	msh2∆/∆	C25	II	424814	.	G	A	422.153	snp	26	0.538462	HET	2	2	ANN=A|missense_variant|MODERATE|RFC5|YBR087W|transcript|YBR087W|protein_coding|1/1|c.1050G>A|p.Met350Ile|1050/1065|1050/1065|350/354||	TGGAAGGGTTCATAGCAAAAGTTATgTGCTGTCTAGATTAATGTAAGATAT
A724R33	AND3230	BY/BY	msh2∆/∆	C25	II	602108	.	G	GT	1103.86	ins	71	0.464789	HET	2	2		AAAATTGCTATCAAATGCTCGGTATgTTTTTTTCTTTTATTCTACTTTTAC
A724R33	AND3230	BY/BY	msh2∆/∆	C25	II	653039	.	CA	C	382.087	del	24	0.541667	HET	2	2		CTTTTCCCGCTGTTTCCCTCTCCCTcAAAAAAAAAAATCTTTTACAATGAC
A724R33	AND3230	BY/BY	msh2∆/∆	C25	II	746686	.	T	C	849.198	snp	50	0.5	HET	2	2	ANN=C|missense_variant|MODERATE|HSM3|YBR272C|transcript|YBR272C|protein_coding|1/1|c.1118A>G|p.Lys373Arg|1118/1443|1118/1443|373/480||	TCTTAAGACAATCTCAGCACTAAACtTGTTTCTTATAGCATTGAAACATTC
A724R33	AND3230	BY/BY	msh2∆/∆	C25	II	774669	.	CAA	C	466.134	del	42	0.404762	HET	2	2		CCTTTCAACAATTGGTAGAAGAAGCcAAAAAAAAAAAAAAAACAGAAACGC
A724R33	AND3230	BY/BY	msh2∆/∆	C25	III	24258	.	C	T	1395.03	snp	84	0.488095	HET	2	2	ANN=T|missense_variant|MODERATE|MOS1|YCL057C-A|transcript|YCL057C-A|protein_coding|1/1|c.68G>A|p.Gly23Asp|68/294|68/294|23/97||	GTCGAGGATCGTGGACACGGAGCTGcCATTCTTGTTAGAATCCTTGGAGGG
A724R33	AND3230	BY/BY	msh2∆/∆	C25	III	99118	.	C	T	852.918	snp	57	0.473684	HET	2	2	ANN=T|synonymous_variant|LOW|BUD3|YCL014W|transcript|YCL014W|protein_coding|1/1|c.2838C>T|p.Gly946Gly|2838/4911|2838/4911|946/1636||	GAAAACCACCTGATGTTGGAAATGGcGCACATCCTCAAGAAAATACCAGAA
A724R33	AND3230	BY/BY	msh2∆/∆	C25	III	153148	.	C	T	1443.56	snp	105	0.419048	HET	2	2	ANN=T|synonymous_variant|LOW|MAK32|YCR019W|transcript|YCR019W|protein_coding|1/1|c.312C>T|p.Tyr104Tyr|312/1092|312/1092|104/363||	TAACTACCAAAGGGTTGAATTATTAcGAGGGAAGTGATGATTTGAGAAAGT
A724R33	AND3230	BY/BY	msh2∆/∆	C25	III	177969	.	GT	G	585.292	del	44	0.409091	HET	2	2		AACGTAATGTTGTTAGTATCCAAAAgTTTTTTTTTTTAATTCTTACATAGT
A724R33	AND3230	BY/BY	msh2∆/∆	C25	III	197693	.	C	T	628.66	snp	46	0.413043	HET	2	2	ANN=T|synonymous_variant|LOW|BUD5|YCR038C|transcript|YCR038C|protein_coding|1/1|c.1857G>A|p.Val619Val|1857/1929|1857/1929|619/642||	CTTTGTTGTCGTTATATAAAGTGTGcACCTTTATCATAGCCCCTAATAAGC
A724R33	AND3230	BY/BY	msh2∆/∆	C25	III	231005	.	CTTTT	C	399.664	del	30	0.566667	HET	2	2		CGATAGCGGTAATGAAAAGAATTGAcTTTTTTTTTTTTTTTTTTTCATTTT
A724R33	AND3230	BY/BY	msh2∆/∆	C25	IV	26295	.	C	A	740.218	snp	40	0.575	HET	2	2		CCAGCGGTAAAATATCTGCCATGCTcTATATTATGTGACTTTATTTTAGGT
A724R33	AND3230	BY/BY	msh2∆/∆	C25	IV	33159	.	G	A	1019.16	snp	52	0.576923	HET	2	2	ANN=A|synonymous_variant|LOW|PHO13|YDL236W|transcript|YDL236W|protein_coding|1/1|c.864G>A|p.Ser288Ser|864/939|864/939|288/312||	CCGAAGAGAGAGCCTTGAAGATTTCgCACGATTATCCAAGACCTAAATTTT
A724R33	AND3230	BY/BY	msh2∆/∆	C25	IV	177708	.	C	T	807.02	snp	47	0.510638	HET	2	2	ANN=T|synonymous_variant|LOW|CLB3|YDL155W|transcript|YDL155W|protein_coding|1/1|c.936C>T|p.Asp312Asp|936/1284|936/1284|312/427||	TTTTACGAAGAATCAGTAAGGCAGAcGATTACGAGCATGATACGAGAACAC
A724R33	AND3230	BY/BY	msh2∆/∆	C25	IV	187651	.	C	T	530.538	snp	39	0.435897	HET	2	2	ANN=T|synonymous_variant|LOW|ATG9|YDL149W|transcript|YDL149W|protein_coding|1/1|c.2727C>T|p.Gly909Gly|2727/2994|2727/2994|909/997||	CTATATATTCTACAAGGAATCCCGGcAAGAACTGGGATAACAATAATAATG
A724R33	AND3230	BY/BY	msh2∆/∆	C25	IV	215631	.	TC	T	695.565	del	51	0.470588	HET	2	2	ANN=T|frameshift_variant|HIGH|RGT2|YDL138W|transcript|YDL138W|protein_coding|1/1|c.2287delC|p.Gln763fs|2287/2292|2287/2292|763/763||INFO_REALIGN_3_PRIME	CGCTAGTAAGCACAGCCAATACACTtCCCCCCAATAAAAACCAATAGCATC
A724R33	AND3230	BY/BY	msh2∆/∆	C25	IV	242176	.	C	T	669.624	snp	36	0.583333	HET	2	2		CTTTTCCTCTTTACGTACAGAATGAcATCTATGTAGGCAAGTTTCTTTTTC
A724R33	AND3230	BY/BY	msh2∆/∆	C25	IV	282313	.	A	G	851.499	snp	61	0.42623	HET	2	2	ANN=G|synonymous_variant|LOW|GET3|YDL100C|transcript|YDL100C|protein_coding|1/1|c.864T>C|p.Cys288Cys|864/1065|864/1065|288/354||	TCTTTTGCATCTTCCATCTTGCCTGaCATCTCTTACAGTTGTGCTCTTGAT
A724R33	AND3230	BY/BY	msh2∆/∆	C25	IV	311090	.	T	C	566.998	snp	35	0.485714	HET	2	2	ANN=C|missense_variant|MODERATE|THI3|YDL080C|transcript|YDL080C|protein_coding|1/1|c.1382A>G|p.Asp461Gly|1382/1830|1382/1830|461/609||	TTGAACTGTCAATTGGAAAGCACCGtCACCCATAAACAGAATAACTCTATG
A724R33	AND3230	BY/BY	msh2∆/∆	C25	IV	321864	.	G	A	671.233	snp	53	0.415094	HET	2	2		GTATTCTGAAATTGAGAAATGATTTgTGGTGCTTTTTTTTTTGGACAATCT
A724R33	AND3230	BY/BY	msh2∆/∆	C25	IV	429355	.	C	T	952.985	snp	57	0.508772	HET	2	2	ANN=T|stop_gained|HIGH|SLX5|YDL013W|transcript|YDL013W|protein_coding|1/1|c.289C>T|p.Arg97*|289/1860|289/1860|97/619||	TAATAACGACGATATCACTATAATAcGAGAAGTTGGACGGTTTTTTGGAGA
A724R33	AND3230	BY/BY	msh2∆/∆	C25	IV	576025	.	C	CA	408.152	ins	32	0.4375	HET	2	2		TCTCCTTTTCTCTACGACAAATTCCcAAAAAAAAAATTTATGCTATGTTAA
A724R33	AND3230	BY/BY	msh2∆/∆	C25	IV	578295	.	G	GA	610.592	ins	40	0.5	HET	2	2		TTGCAAAAAAAGTAAAAAAAGTTACgAAAAAAAAAACATTTAAAAGAAAGA
A724R33	AND3230	BY/BY	msh2∆/∆	C25	IV	621879	.	GAAAA	G	39.014	del	9	0.444444	HET	2	2		TGTGGAAGAGTCAAAACTGAACCAAgAAAAAAAAAAAAAAAAAAACAAAAC
A724R33	AND3230	BY/BY	msh2∆/∆	C25	IV	781986	.	CT	C	712.323	del	50	0.46	HET	2	2		CGATACATAAATAGTACGTTTATATcTTTTTTTTTTGACAAGAGCAAGTGA
A724R33	AND3230	BY/BY	msh2∆/∆	C25	IV	801201	.	AT	A	870.915	del	53	0.528302	HET	2	2	ANN=A|frameshift_variant|HIGH|SEC7|YDR170C|transcript|YDR170C|protein_coding|1/1|c.1021delA|p.Ile341fs|1021/6030|1021/6030|341/2009||_LOF=(SEC7|YDR170C|1|1.00)	AATAGTATCAATTGCAGCGTCTATAaTTTTTTGTTTTGGAGGCGGCGTTAT
A724R33	AND3230	BY/BY	msh2∆/∆	C25	IV	938073	.	T	G	1044.79	snp	61	0.508197	HET	2	2	ANN=G|missense_variant|MODERATE|SEC26|YDR238C|transcript|YDR238C|protein_coding|1/1|c.2744A>C|p.Lys915Thr|2744/2922|2744/2922|915/973||	TAGGGCATCTTCACCAAAGGACGACtTCGCATACAGATTACAACTTAAGAA
A724R33	AND3230	BY/BY	msh2∆/∆	C25	IV	1013362	.	CA	C	473.348	del	26	0.576923	HET	2	2		GAGGAAACCTTAAGAGAAAGAGAAAcAAAAAAAAAGAAAGGAAACAAATAA
A724R33	AND3230	BY/BY	msh2∆/∆	C25	IV	1013404	.	A	G	389.184	snp	29	0.448276	HET	2	2		AACAAATAAAAATGAGGGTGACCCGaACATGTTGATACCGTTTCCTAATAC
A724R33	AND3230	BY/BY	msh2∆/∆	C25	IV	1074887	.	AT	A	711.375	del	38	0.578947	HET	2	2	ANN=A|frameshift_variant|HIGH|YDR306C|YDR306C|transcript|YDR306C|protein_coding|1/1|c.284delA|p.Asn95fs|284/1437|284/1437|95/478||_LOF=(YDR306C|YDR306C|1|1.00)	CTTCCTCACTCTCTATGACTTTGCCaTTTTTTTCTCCTTTGGAGGACGATG
A724R33	AND3230	BY/BY	msh2∆/∆	C25	IV	1157323	.	CT	C	626.234	del	38	0.526316	HET	2	2		AATCTAAGACTTGAAGATTACAGGAcTTTTTTTTTTCTTACTGTATTTTTC
A724R33	AND3230	BY/BY	msh2∆/∆	C25	IV	1240959	.	GAA	G	180.318	del	19	0.421053	HET	2	2		ATTTATATTTAGTCCAAATATTACAgAAAAAAAAAAAAAAGATGCCTAAGC
A724R33	AND3230	BY/BY	msh2∆/∆	C25	IV	1273107	.	AT	A	681.813	del	50	0.42	HET	2	2	ANN=A|frameshift_variant|HIGH|DIT2|YDR402C|transcript|YDR402C|protein_coding|1/1|c.596delA|p.Asn199fs|596/1470|596/1470|199/489||_LOF=(DIT2|YDR402C|1|1.00)	TACGAATCAAATGCTCGTGGAAAGCaTTTTTTTCATGTGTTAGAGCACCAA
A724R33	AND3230	BY/BY	msh2∆/∆	C25	IV	1445719	.	TG	T	799.026	del	45	0.555556	HET	2	2		GGGAAGGCGTATTTAGCGCAACCAGtGGGGGGTATAAGCTATACCTAACGC
A724R33	AND3230	BY/BY	msh2∆/∆	C25	IV	1519218	.	G	T	986.145	snp	61	0.47541	HET	2	2		TTTCGCATCAATTTTTCCATATGTTgAATTACAGAATTCCAAAGGCAGGAT
A724R33	AND3230	BY/BY	msh2∆/∆	C25	V	117082	.	GA	G	213.082	del	15	0.533333	HET	2	2		CGGTCGTAATGATTTCTATAATGACgAAAAAAAAAAAATTGGAAAGAAAAA
A724R33	AND3230	BY/BY	msh2∆/∆	C25	V	185568	.	GT	G	797.967	del	44	0.545455	HET	2	2	ANN=G|frameshift_variant|HIGH|FAA2|YER015W|transcript|YER015W|protein_coding|1/1|c.1034delT|p.Leu345fs|1034/2235|1034/2235|345/744||INFO_REALIGN_3_PRIME_LOF=(FAA2|YER015W|1|1.00)	AGAAACCAACAGTTATATGATATGTgTTTTTTGCCATTGGCTCATATTTTT
A724R33	AND3230	BY/BY	msh2∆/∆	C25	VI	111477	.	ATT	A	589.383	del	37	0.540541	HET	2	2		ATTGCAAAACCATTAGTTTTATTATaTTTTTTTTTTTTTCTTTCATTGAAG
A724R33	AND3230	BY/BY	msh2∆/∆	C25	VI	187504	.	TA	T	562.238	del	40	0.45	HET	3	2	ANN=T|frameshift_variant|HIGH|FAB1|YFR019W|transcript|YFR019W|protein_coding|1/1|c.3007delA|p.Thr1003fs|3007/6837|3007/6837|1003/2278||INFO_REALIGN_3_PRIME_LOF=(FAB1|YFR019W|1|1.00)	AAAGCTACATTTATGGAAACATCAGtAAAACATATACATTTCTTCGGGGCT
A724R33	AND3230	BY/BY	msh2∆/∆	C25	VI	265378	.	CT	C	1595.2	del	105	0.466667	HET	3	2		TCCTTTACAAATCTGATTTTTTTTCcTTTTTTTTTTGGATTTCCAAGCAAT
A724R33	AND3230	BY/BY	msh2∆/∆	C25	VII	180135	.	T	C	955.708	snp	53	0.528302	HET	2	2		CCATACCGTACTGATATATATTTGTtGCTGCTGTTGTTACAAGTGTTGATT
A724R33	AND3230	BY/BY	msh2∆/∆	C25	VII	220923	.	G	A	759.803	snp	46	0.543478	HET	2	2		TATGCTGAAAACATGCGTATTCTGAgCCATCTCTCCTGATATATAAGACAG
A724R33	AND3230	BY/BY	msh2∆/∆	C25	VII	293740	.	C	T	1188.36	snp	61	0.590164	HET	2	2	ANN=T|missense_variant|MODERATE|YGL114W|YGL114W|transcript|YGL114W|protein_coding|1/1|c.281C>T|p.Ala94Val|281/2178|281/2178|94/725||	GAAAATGTATACGTACAAAGTATGGcAGTAGCTGTCGGAACAGGCCCATTA
A724R33	AND3230	BY/BY	msh2∆/∆	C25	VII	531028	.	CT	C	525.904	del	35	0.457143	HET	2	2		CTAATAATTTATGCATATTACAGAAcTTTTTTTTCCCTTTTTCTGTCACAG
A724R33	AND3230	BY/BY	msh2∆/∆	C25	VII	598999	.	G	A	398.295	snp	37	0.432432	HET	2	2		CTGTCGCCGCTTTGCCACAGAAAAAgAAAAAAAAAAAAGAAACGGCGCCGT
A724R33	AND3230	BY/BY	msh2∆/∆	C25	VII	599387	.	G	T	983.341	snp	58	0.5	HET	2	2		TTCACATTCTGTAGAAATCTTTAAAgACAAGAGAAGAGAAAACAAAGGCGG
A724R33	AND3230	BY/BY	msh2∆/∆	C25	VII	609723	.	GA	G	548.742	del	31	0.580645	HET	2	2		TACTATGATTAAACAGACCGAGGGAgAAAAAAAAAAGGAACTAAAAAAGGG
A724R33	AND3230	BY/BY	msh2∆/∆	C25	VII	616171	.	ATT	A	442.379	del	38	0.447368	HET	2	2		CATCTGTTTAATGAGTCCTCATTCAaTTTTTTTTTTTTTTTTTCAATTTCA
A724R33	AND3230	BY/BY	msh2∆/∆	C25	VII	634048	.	C	A	729.447	snp	49	0.469388	HET	2	2	ANN=A|missense_variant|MODERATE|ENV11|YGR071C|transcript|YGR071C|protein_coding|1/1|c.16G>T|p.Asp6Tyr|16/2583|16/2583|6/860||	GTCACCAAATCCCCATGTAAATCATcCAATGCAGTGTTCATATTAATGATT
A724R33	AND3230	BY/BY	msh2∆/∆	C25	VII	655625	.	C	A	1013.34	snp	58	0.517241	HET	2	2	ANN=A|missense_variant|MODERATE|CTT1|YGR088W|transcript|YGR088W|protein_coding|1/1|c.992C>A|p.Thr331Asn|992/1689|992/1689|331/562||	CAAGTTGCATTCAGTCCAACGAACAcTTGTATCCCAGGTATTAAGCCTTCT
A724R33	AND3230	BY/BY	msh2∆/∆	C25	VII	706852	.	CA	C	692	del	49	0.44898	HET	2	2		AGGGCCCTTTTTTTGTTTACCGTCGcAAAAAAAAAACGCGAAGAATACGCG
A724R33	AND3230	BY/BY	msh2∆/∆	C25	VII	707041	.	CAA	C	642.268	del	44	0.522727	HET	2	2		TAACCTCTTACATTGTAATGAGGCCcAAAAAAAAAAAAAGAACATCTTCAA
A724R33	AND3230	BY/BY	msh2∆/∆	C25	VII	755100	.	G	GT	1006.47	ins	59	0.508475	HET	2	2	ANN=GT|frameshift_variant|HIGH|FHN1|YGR131W|transcript|YGR131W|protein_coding|1/1|c.382dupT|p.Tyr128fs|383/525|383/525|128/174||INFO_REALIGN_3_PRIME_LOF=(FHN1|YGR131W|1|1.00)	GTCATCAATCTCAGGCTGCTGTTGCgTTTTTTTACTTTTCCTGTTTTCTAT
A724R33	AND3230	BY/BY	msh2∆/∆	C25	VII	790975	.	G	T	613.43	snp	46	0.413043	HET	2	2	ANN=T|synonymous_variant|LOW|CCM1|YGR150C|transcript|YGR150C|protein_coding|1/1|c.2079C>A|p.Ser693Ser|2079/2595|2079/2595|693/864||	ATATTGAATTTTGGTCACGCGTATGgGACGAAGGAATATTACGGTATCCTT
A724R33	AND3230	BY/BY	msh2∆/∆	C25	VII	855140	.	TA	T	137.663	del	12	0.416667	HET	2	2		ATGGCAAATATTGTCATAATAAATAtAAAAAAAAACTGTAGTTTCTTTTTA
A724R33	AND3230	BY/BY	msh2∆/∆	C25	VII	858368	.	C	A	923.22	snp	58	0.482759	HET	2	2	ANN=A|missense_variant|MODERATE|TIM13|YGR181W|transcript|YGR181W|protein_coding|1/1|c.82C>A|p.Pro28Thr|82/318|82/318|28/105||	CACTACTGCAAAGACAACCCCAAACcCTATAGCCAAGGAGCTGAAAAACCA
A724R33	AND3230	BY/BY	msh2∆/∆	C25	VII	860225	.	T	C	916.704	snp	61	0.47541	HET	2	2	ANN=C|synonymous_variant|LOW|UBR1|YGR184C|transcript|YGR184C|protein_coding|1/1|c.5529A>G|p.Gly1843Gly|5529/5853|5529/5853|1843/1950||	TTCCCTCCGTAAAAAACCCGTCTTCtCCCTCTTCCATATCTTCATCATCTT
A724R33	AND3230	BY/BY	msh2∆/∆	C25	VII	910777	.	AT	A	269.299	del	20	0.45	HET	2	2		GATATCTATGTACACATATACAGCAaTTTTTTTTTATAAACCTTAGTAATA
A724R33	AND3230	BY/BY	msh2∆/∆	C25	VII	927322	.	G	T	518.031	snp	33	0.484848	HET	2	2	ANN=T|missense_variant|MODERATE|CCH1|YGR217W|transcript|YGR217W|protein_coding|1/1|c.2627G>T|p.Arg876Met|2627/6120|2627/6120|876/2039||	ATATTCCACATATCCAGATTTTACAgGGTGATTATTTCTTTCAATTTAACA
A724R33	AND3230	BY/BY	msh2∆/∆	C25	VII	947324	.	CA	C	827.62	del	44	0.590909	HET	2	2		AAACCCAGCAACGTTAGATGATGCTcAAAAAAATATAGAGACAGAGAAAAA
A724R33	AND3230	BY/BY	msh2∆/∆	C25	VII	966041	.	AT	A	373.625	del	28	0.464286	HET	2	2	ANN=A|frameshift_variant|HIGH|KEL2|YGR238C|transcript|YGR238C|protein_coding|1/1|c.2646delA|p.Lys882fs|2646/2649|2646/2649|882/882||	TGCGTAACAACGTCTTCCAATGACTaTTTTTTTTGTTCGAGAGTATATAGT
A724R33	AND3230	BY/BY	msh2∆/∆	C25	VII	966065	.	GT	G	396.826	del	33	0.454545	HET	2	2	ANN=G|frameshift_variant|HIGH|KEL2|YGR238C|transcript|YGR238C|protein_coding|1/1|c.2622delA|p.Lys874fs|2622/2649|2622/2649|874/882||	TATTTTTTTTGTTCGAGAGTATATAgTTTTTTTTTTAAAGCTAGCAGTTCG
A724R33	AND3230	BY/BY	msh2∆/∆	C25	VII	975074	.	G	A	800.766	snp	61	0.409836	HET	2	2	ANN=A|missense_variant|MODERATE|YAP1802|YGR241C|transcript|YGR241C|protein_coding|1/1|c.1508C>T|p.Thr503Ile|1508/1707|1508/1707|503/568||	CGTCATGTATGTGCCCATTGGTGATgTCACCACGTTTTGAGCCTGAAATGG
A724R33	AND3230	BY/BY	msh2∆/∆	C25	VII	1048639	.	G	GA	173.76	ins	19	0.421053	HET	2	2		CATAAACGAACTAAAATAGGAAAATgAAAAAAAAAAAAAAAGATTAGCGAA
A724R33	AND3230	BY/BY	msh2∆/∆	C25	VII	1059780	.	C	A	618.942	snp	42	0.452381	HET	2	2	ANN=A|missense_variant|MODERATE|YGR283C|YGR283C|transcript|YGR283C|protein_coding|1/1|c.261G>T|p.Lys87Asn|261/1026|261/1026|87/341||	CCTTTGATCTTGATTTTTTTTCATGcTTTTTATCTTTTGACTGGTCTAGAA
A724R33	AND3230	BY/BY	msh2∆/∆	C25	VIII	17455	.	C	T	792.852	snp	49	0.510204	HET	2	2	ANN=T|missense_variant|MODERATE|YHL041W|YHL041W|transcript|YHL041W|protein_coding|1/1|c.64C>T|p.Pro22Ser|64/450|64/450|22/149||	GCGTTTTCTAAGGCATATTTTATTGcCATTTTTGCATCTCTCTATTCATTT
A724R33	AND3230	BY/BY	msh2∆/∆	C25	VIII	24081	.	C	T	982.42	snp	72	0.416667	HET	2	2	ANN=T|missense_variant|MODERATE|CBP2|YHL038C|transcript|YHL038C|protein_coding|1/1|c.1429G>A|p.Val477Met|1429/1893|1429/1893|477/630||	GCATTTATTGACTCAGTGAAACCCAcCAACTCCATTAAAGTTGGTCTTAAA
A724R33	AND3230	BY/BY	msh2∆/∆	C25	VIII	100505	.	ATT	A	400.685	del	31	0.451613	HET	2	2		CAACCCGAAGACGCTAAATAAACGCaTTTTTTTTTTTTTTTACAGAATTAT
A724R33	AND3230	BY/BY	msh2∆/∆	C25	VIII	133428	.	C	T	310.034	snp	21	0.52381	HET	2	2		GGCTTCTTTTATGTGTATGCGATTGcGTATTACTAAATATAAATTTATATT
A724R33	AND3230	BY/BY	msh2∆/∆	C25	VIII	173184	.	GA	G	354.751	del	31	0.451613	HET	2	2		ATAGAAGAGCACGGCAACTTAAAAAgAAAAAAAAAATTTATGATAACTACA
A724R33	AND3230	BY/BY	msh2∆/∆	C25	VIII	314986	.	GT	G	704.583	del	44	0.5	HET	2	2	ANN=G|frameshift_variant|HIGH|BIG1|YHR101C|transcript|YHR101C|protein_coding|2/2|c.894delA|p.Lys298fs|894/1007|894/1007|298/334||WARNING_TRANSCRIPT_MULTIPLE_STOP_CODONS_LOF=(BIG1|YHR101C|1|1.00)	ATTAGTAATCTTCTCATCTACAATAgTTTTTTTTGTGAAAAAAAACTGAAT
A724R33	AND3230	BY/BY	msh2∆/∆	C25	VIII	456259	.	GAA	G	1175.41	del	64	0.5625	HET	2	2		AAGAGGAAGTGAAGAAGAAAGCCTAgAAAAAAAAAATAGGCATTAACACAA
A724R33	AND3230	BY/BY	msh2∆/∆	C25	IX	65070	.	CT	C	840.104	del	54	0.481481	HET	2	2	ANN=C|frameshift_variant|HIGH|MLP2|YIL149C|transcript|YIL149C|protein_coding|1/1|c.2997delA|p.Glu1000fs|2997/5040|2997/5040|999/1679||_LOF=(MLP2|YIL149C|1|1.00)	ATTGTGGACTGATATTGGGACATTTcTTTTTTTTTGCACAGTTGGACAATC
A724R33	AND3230	BY/BY	msh2∆/∆	C25	IX	65460	.	C	T	1321.14	snp	81	0.481481	HET	2	2	ANN=T|missense_variant|MODERATE|MLP2|YIL149C|transcript|YIL149C|protein_coding|1/1|c.2608G>A|p.Ala870Thr|2608/5040|2608/5040|870/1679||	CTCAAAGTCGGTTCTAACGTGCTTGcATCACTATTTTGATCCAAGAATTTA
A724R33	AND3230	BY/BY	msh2∆/∆	C25	IX	105100	.	A	G	1437.8	snp	75	0.573333	HET	2	2	ANN=G|synonymous_variant|LOW|ASG1|YIL130W|transcript|YIL130W|protein_coding|1/1|c.2319A>G|p.Arg773Arg|2319/2895|2319/2895|773/964||	ACAATTTCTTATCTATTGATATCAGaCTTGATAATAATGGCCAATCAAATA
A724R33	AND3230	BY/BY	msh2∆/∆	C25	IX	113323	.	C	A	984.273	snp	62	0.483871	HET	2	2		TTTTCACACTTTAACCAGTCACGTCcTATTATGAAGACCTAAATCCACATT
A724R33	AND3230	BY/BY	msh2∆/∆	C25	IX	138429	.	ACC	A	133.36	del	11	0.545455	HET	2	2		CATTCCCGTCGACAAAATTTAACCGaCCCCCCCCCCCCCCAATTTACGTTT
A724R33	AND3230	BY/BY	msh2∆/∆	C25	IX	254903	.	CT	C	534.202	del	39	0.461538	HET	2	2		TTTTCTTTTTTTCTTTTCTTTTTTCcTTTTTTTTTCTTTTCTTACTCTGTT
A724R33	AND3230	BY/BY	msh2∆/∆	C25	IX	286352	.	AT	A	1030.24	del	62	0.5	HET	2	2	ANN=A|frameshift_variant|HIGH|CST6|YIL036W|transcript|YIL036W|protein_coding|1/1|c.693delT|p.Gln232fs|693/1764|693/1764|231/587||INFO_REALIGN_3_PRIME_LOF=(CST6|YIL036W|1|1.00)	CATCCATCCTGGAAACATTGTCGCCaTTTTTTCAACCTTTTGGTGTTGATG
A724R33	AND3230	BY/BY	msh2∆/∆	C25	X	63648	.	AT	A	661.711	del	40	0.525	HET	2	2		ATTCTTATAAGCTAAAAGATTAAAAaTTTTTCCACTTTCCTTGAAATTTGG
A724R33	AND3230	BY/BY	msh2∆/∆	C25	X	71495	.	CT	C	661.343	del	40	0.525	HET	2	2	ANN=C|frameshift_variant|HIGH|YJL193W|YJL193W|transcript|YJL193W|protein_coding|1/1|c.137delT|p.Leu46fs|137/1209|137/1209|46/402||INFO_REALIGN_3_PRIME_LOF=(YJL193W|YJL193W|1|1.00)	GGTACTAACGGTTTGCCCATTACCAcTTTTTTTGGGTGAGTTTCAGTTCAT
A724R33	AND3230	BY/BY	msh2∆/∆	C25	X	101045	.	G	GA	760.968	ins	50	0.52	HET	2	2		AAGAAAAGGGCGGAGCCAAGACTTTgAAAAAAAAAAATGGAAAAAGGAACC
A724R33	AND3230	BY/BY	msh2∆/∆	C25	X	102125	.	CA	C	615.287	del	41	0.463415	HET	2	2	ANN=C|frameshift_variant|HIGH|YJL169W|YJL169W|transcript|YJL169W|protein_coding|1/1|c.35delA|p.Asn12fs|35/369|35/369|12/122||INFO_REALIGN_3_PRIME_LOF=(YJL169W|YJL169W|1|1.00)	TGTATAAAGAAATAAACGGTAAAGAcAAAAAAAATTACTTATTACAAATCG
A724R33	AND3230	BY/BY	msh2∆/∆	C25	X	269905	.	TAA	T	321.581	del	24	0.5	HET	2	2		ACATTGATTATTTTGCAATGTCAATtAAAAAAAAAAAATGTTAGTAAAACT
A724R33	AND3230	BY/BY	msh2∆/∆	C25	X	278205	.	CT	C	1084.36	del	65	0.507692	HET	2	2		AGACGAAAAGGAGAACTAGCCAAGTcTTTTTTTTTTCCCAAATTGGACCAT
A724R33	AND3230	BY/BY	msh2∆/∆	C25	X	361507	.	C	T	1159.74	snp	72	0.486111	HET	3	2	ANN=T|synonymous_variant|LOW|MHP1|YJL042W|transcript|YJL042W|protein_coding|1/1|c.259C>T|p.Leu87Leu|259/4197|259/4197|87/1398||	CCGTCACTCCGTAGCTGCGAGCTTGcTAATGGATAATCAGCGTGCTAACGC
A724R33	AND3230	BY/BY	msh2∆/∆	C25	X	376230	.	GA	G	697.854	del	53	0.433962	HET	2	2		AGGGTACACGAGTCTTAAGAGAAATgAAAAAAAATGACACTAAATCGGTGA
A724R33	AND3230	BY/BY	msh2∆/∆	C25	X	400151	.	TTGGAGGTAC	T	437.331	del	35	0.485714	HET	2	2	ANN=T|conservative_inframe_deletion|MODERATE|BBC1|YJL020C|transcript|YJL020C|protein_coding|1/1|c.2251_2259delGTACCTCCA|p.Val751_Pro753del|2259/3474|2251/3474|751/1157||	GGAGGTGCTGGAGGTGCTGGAGGTGtTGGAGGTACTGGAGGTATTGAAGGT
A724R33	AND3230	BY/BY	msh2∆/∆	C25	X	432746	.	CT	C	932.47	del	50	0.58	HET	2	2	ANN=C|frameshift_variant|HIGH|COX16|YJL003W|transcript|YJL003W|protein_coding|1/1|c.111delT|p.Phe37fs|111/357|111/357|37/118||INFO_REALIGN_3_PRIME_LOF=(COX16|YJL003W|1|1.00)	AAAAGCATTGAGTAAGCACCCCTTTcTTTTTTTTGGTTTACCATTTTGTGC
A724R33	AND3230	BY/BY	msh2∆/∆	C25	X	513619	.	CT	C	1036.19	del	55	0.563636	HET	2	2	ANN=C|frameshift_variant|HIGH|URB2|YJR041C|transcript|YJR041C|protein_coding|1/1|c.144delA|p.Glu49fs|144/3525|144/3525|48/1174||	ATGAGTAAATCTAAGACGAAAATTTcTTTTTTTGGAAAGTAGGTTTCTAAT
A724R33	AND3230	BY/BY	msh2∆/∆	C25	X	521309	.	C	T	1114.76	snp	77	0.441558	HET	2	2	ANN=T|synonymous_variant|LOW|SSC1|YJR045C|transcript|YJR045C|protein_coding|1/1|c.294G>A|p.Lys98Lys|294/1965|294/1965|98/654||	CTTCGAAACGACGACCAATCAAACGcTTGGTAGCAAATAGGGTGTTTTCTG
A724R33	AND3230	BY/BY	msh2∆/∆	C25	X	598691	.	A	AT	781.417	ins	41	0.585366	HET	2	2		CTTTGATTCAGTCTGTGCAAGAAGAaTTTTTTAGTTCATTAAATTATATAA
A724R33	AND3230	BY/BY	msh2∆/∆	C25	X	630224	.	CT	C	963.396	del	63	0.47619	HET	2	2	ANN=C|frameshift_variant|HIGH|CPA2|YJR109C|transcript|YJR109C|protein_coding|1/1|c.2717delA|p.Lys906fs|2717/3357|2717/3357|906/1118||_LOF=(CPA2|YJR109C|1|1.00)	GAACTTTAGTAGCAACATAGTCGTAcTTTTTGTTGAGCATCAAATCAACAG
A724R33	AND3230	BY/BY	msh2∆/∆	C25	X	722310	.	C	A	809.785	snp	42	0.571429	HET	2	2		GATCTTGCCGTAGAGATAATAGCTGcACAAAGGCCAAGGATTAGATTAATG
A724R33	AND3230	BY/BY	msh2∆/∆	C25	XI	10933	.	G	GT	1097.23	ins	83	0.409639	HET	2	2	ANN=GT|frameshift_variant|HIGH|FRE2|YKL220C|transcript|YKL220C|protein_coding|1/1|c.293dupA|p.Asn98fs|293/2136|293/2136|98/711||_LOF=(FRE2|YKL220C|1|1.00)	GAAGAGCATCACTATAACTTGCACAgTTTTTTTTGATGGTACTAAATGTTT
A724R33	AND3230	BY/BY	msh2∆/∆	C25	XI	92090	.	C	T	971.591	snp	58	0.517241	HET	2	2		GGGTGTAACTCAACAGAAAAATGTGcCATAGAACAAGACTAGGCAAAAGCC
A724R33	AND3230	BY/BY	msh2∆/∆	C25	XI	229584	.	G	A	1245.98	snp	66	0.560606	HET	2	2	ANN=A|synonymous_variant|LOW|KTI12|YKL110C|transcript|YKL110C|protein_coding|1/1|c.297C>T|p.Cys99Cys|297/942|297/942|99/313||	ATGTGGTGGACAAATTTTTCACCTCgCAGTGAAGTTGATACCGGAAACCCT
A724R33	AND3230	BY/BY	msh2∆/∆	C25	XI	358650	.	C	T	871.79	snp	61	0.442623	HET	2	2	ANN=T|missense_variant|MODERATE|SPC42|YKL042W|transcript|YKL042W|protein_coding|1/1|c.176C>T|p.Thr59Ile|176/1092|176/1092|59/363||	GTACCAGAGGAATACAAACGGAATAcAGAATTTATCAACAAAGCTGTCCAA
A724R33	AND3230	BY/BY	msh2∆/∆	C25	XI	396967	.	C	T	822.64	snp	57	0.438596	HET	2	2	ANN=T|synonymous_variant|LOW|CDC16|YKL022C|transcript|YKL022C|protein_coding|1/1|c.282G>A|p.Thr94Thr|282/2523|282/2523|94/840||	TATTTGCTAACGACTGGTAGGGACTcGTAGCCGTATTGGTTCTGTTCCAGG
A724R33	AND3230	BY/BY	msh2∆/∆	C25	XI	402396	.	G	A	869.577	snp	62	0.435484	HET	2	2		AAGCGCTCTCTCATTTTTGAAGGTTgCAGCAGTGCTCGCGCCGGTTTTCGA
A724R33	AND3230	BY/BY	msh2∆/∆	C25	XI	420396	.	CT	C	739.73	del	48	0.479167	HET	2	2	ANN=C|frameshift_variant|HIGH|CCE1|YKL011C|transcript|YKL011C|protein_coding|1/1|c.820delA|p.Ser274fs|820/1062|820/1062|274/353||_LOF=(CCE1|YKL011C|1|1.00)	CTCTAGTATATCACATAGCTTGAAAcTTTTTTTTTTGGTAAGGGCATTTCT
A724R33	AND3230	BY/BY	msh2∆/∆	C25	XI	596251	.	GA	G	457.234	del	26	0.576923	HET	2	2	ANN=G|frameshift_variant|HIGH|NUP133|YKR082W|transcript|YKR082W|protein_coding|1/1|c.3434delA|p.Asn1145fs|3434/3474|3434/3474|1145/1157||INFO_REALIGN_3_PRIME	CTCGACTATTGGTTCTGTAGCGAAAgAAAAAAACTATACCATCAACTATGA
A724R33	AND3230	BY/BY	msh2∆/∆	C25	XI	610622	.	C	T	981.869	snp	54	0.537037	HET	2	2	ANN=T|synonymous_variant|LOW|PXL1|YKR090W|transcript|YKR090W|protein_coding|1/1|c.1677C>T|p.Cys559Cys|1677/2121|1677/2121|559/706||	CTGGGGAGGGACCTTGCAGAGCATGcGGCTTGGAAGTCACAGGGAAAAGAA
A724R33	AND3230	BY/BY	msh2∆/∆	C25	XI	615892	.	C	A	870.593	snp	50	0.52	HET	2	2	ANN=A|missense_variant|MODERATE|PTR2|YKR093W|transcript|YKR093W|protein_coding|1/1|c.163C>A|p.Pro55Thr|163/1806|163/1806|55/601||	GGAACGCTACAACTTGTCCCCTTCTcCGGAGGACGAAGACTTCGAAGGCCC
A724R33	AND3230	BY/BY	msh2∆/∆	C25	XII	100550	.	CT	C	627.633	del	40	0.475	HET	2	2		TAAACTAGGAGAAGGTAGCGCAGTTcTTTTTTTTTACCAAAGGTTTGCACA
A724R33	AND3230	BY/BY	msh2∆/∆	C25	XII	168978	.	C	CA	578.902	ins	41	0.463415	HET	2	2		ATATGAATCAAAGAAGGTGCAAAATcAAAAAAAATCGAAAGATTTGACATG
A724R33	AND3230	BY/BY	msh2∆/∆	C25	XII	282604	.	GA	G	574.484	del	40	0.475	HET	2	2		ATAAAAAAATTTTCCGCAGGATATAgAAAAAAAAGAAATGAAATTATAGTA
A724R33	AND3230	BY/BY	msh2∆/∆	C25	XII	394693	.	GAAA	G	740.753	del	40	0.575	HET	2	2		CCTTCATGCAACACTAGTTGAAATTgAAAAAAAAAAAAACCTTATAAGCTA
A724R33	AND3230	BY/BY	msh2∆/∆	C25	XII	423554	.	CTT	C	240.375	del	19	0.526316	HET	2	2	ANN=C|frameshift_variant|HIGH|YLR140W|YLR140W|transcript|YLR140W|protein_coding|1/1|c.95_96delTT|p.Phe32fs|95/327|95/327|32/108||INFO_REALIGN_3_PRIME_LOF=(YLR140W|YLR140W|1|1.00)	GTTTTATTACATTAAAGATACATAAcTTTTTTTTTTTTTTTCAGTTCACTG
A724R33	AND3230	BY/BY	msh2∆/∆	C25	XII	431401	.	G	A	455.728	snp	33	0.424242	HET	2	2	ANN=A|synonymous_variant|LOW|ACF2|YLR144C|transcript|YLR144C|protein_coding|1/1|c.616C>T|p.Leu206Leu|616/2340|616/2340|206/779||	AACTGGGAACTACTCAAAGACATTAgTAAGCACATGGACATATGTTTCATA
A724R33	AND3230	BY/BY	msh2∆/∆	C25	XII	538731	.	CT	C	560.91	del	41	0.439024	HET	2	2		CCAAGGCCTGCGGTGCTGGGCTTCGcTTTTTTTCACCAACAAAATGAGATG
A724R33	AND3230	BY/BY	msh2∆/∆	C25	XII	560446	.	G	T	717.566	snp	40	0.575	HET	2	2		CCCGCTGGTGAAGTTCATCAGTGAAgAGTATCAAGAATTTAAAATGAAACA
A724R33	AND3230	BY/BY	msh2∆/∆	C25	XII	585056	.	A	G	845.726	snp	56	0.464286	HET	2	2	ANN=G|synonymous_variant|LOW|IFH1|YLR223C|transcript|YLR223C|protein_coding|1/1|c.435T>C|p.Asp145Asp|435/3258|435/3258|145/1085||	TATCACTATCACTTCCGTCATCATCaTCGTCGTCGTCGTCTTCGTCATCAT
A724R33	AND3230	BY/BY	msh2∆/∆	C25	XII	721491	.	GA	G	620.061	del	41	0.487805	HET	2	2		GTACTGGACTAAAAATCGATTGAGGgAAAAATGTTGAAGGAGCAGTTCTTC
A724R33	AND3230	BY/BY	msh2∆/∆	C25	XII	754060	.	AT	A	758.609	del	43	0.534884	HET	2	2	ANN=A|frameshift_variant|HIGH|CDC25|YLR310C|transcript|YLR310C|protein_coding|1/1|c.2933delA|p.Asn978fs|2933/4770|2933/4770|978/1589||_LOF=(CDC25|YLR310C|1|1.00)	GAAATAAGGAGAGTGCCAATTGTTCaTTTTTTTTATGGAAGGGGCCCTTGA
A724R33	AND3230	BY/BY	msh2∆/∆	C25	XII	807479	.	CA	C	421.271	del	23	0.565217	HET	2	2	ANN=C|frameshift_variant|HIGH|SPO77|YLR341W|transcript|YLR341W|protein_coding|1/1|c.104delA|p.Lys35fs|104/1434|104/1434|35/477||INFO_REALIGN_3_PRIME_LOF=(SPO77|YLR341W|1|1.00)	TATACCGTAAAAGATAATGTACCTTcAAAAAAAAAGAGTAGTATAGGTTTT
A724R33	AND3230	BY/BY	msh2∆/∆	C25	XII	931538	.	G	A	658.879	snp	38	0.526316	HET	2	2		AAGAACCTTCCAGTCCTTGCATCACgCATTCCATATAATAACCTCTAATAT
A724R33	AND3230	BY/BY	msh2∆/∆	C25	XII	1054059	.	GA	G	790.267	del	41	0.585366	HET	2	2	ANN=G|frameshift_variant|HIGH|YLR455W|YLR455W|transcript|YLR455W|protein_coding|1/1|c.440delA|p.Asn147fs|440/915|440/915|147/304||INFO_REALIGN_3_PRIME_LOF=(YLR455W|YLR455W|1|1.00)	GGTCGAACAAAAGTAGTGAATAAAAgAAAAAAAAATTCAATATCCATCAAA
A724R33	AND3230	BY/BY	msh2∆/∆	C25	XIII	298099	.	G	GT	674.804	ins	50	0.42	HET	2	2		GTTGATGTGTCTGTATTGCTTCCATgTTTTTTAAAGAAAATTTCTACCTTA
A724R33	AND3230	BY/BY	msh2∆/∆	C25	XIII	317639	.	TA	T	972.186	del	63	0.460317	HET	2	2	ANN=T|frameshift_variant|HIGH|MAC1|YMR021C|transcript|YMR021C|protein_coding|1/1|c.779delT|p.Leu260fs|779/1254|779/1254|260/417||_LOF=(MAC1|YMR021C|1|1.00)	CATCTTCACAAGAGCACTGCGTGCTtAAAAAAATGCCCTTATGAGTCAGGA
A724R33	AND3230	BY/BY	msh2∆/∆	C25	XIII	574226	.	C	CA	1004.73	ins	69	0.463768	HET	2	2		TGAGTTTCTCTCAAGATACATTCTCcAAAAAAAAAGCCTGTTCTCGCACAA
A724R33	AND3230	BY/BY	msh2∆/∆	C25	XIII	614221	.	C	A	743.345	snp	47	0.468085	HET	2	2	ANN=A|missense_variant|MODERATE|ECM5|YMR176W|transcript|YMR176W|protein_coding|1/1|c.2482C>A|p.Leu828Ile|2482/4236|2482/4236|828/1411||	GCACTCATACTTTGATAGCGCAAGCcTAGGAATTGCTCTCGATGGCTTGGA
A724R33	AND3230	BY/BY	msh2∆/∆	C25	XIII	631211	.	G	T	1250.7	snp	73	0.506849	HET	2	2	ANN=T|missense_variant|MODERATE|YMR185W|YMR185W|transcript|YMR185W|protein_coding|1/1|c.2187G>T|p.Glu729Asp|2187/2946|2187/2946|729/981||	ACAACATAGAAATTGAGATGGATGAgGAAAGGCTTGACAAAGCGATAACTA
A724R33	AND3230	BY/BY	msh2∆/∆	C25	XIII	650999	.	GT	G	771.697	del	46	0.521739	HET	2	2		CTGTTTTACACCCGTACATTTCACAgTTTTTTTTTGAAGTTAAATTCCAAC
A724R33	AND3230	BY/BY	msh2∆/∆	C25	XIII	752958	.	ATT	A	471.45	del	32	0.5	HET	2	2		AAAAAATTAATTATTTAGCTTAGTCaTTTTTTTTTTTTCTGAGGATATTGC
A724R33	AND3230	BY/BY	msh2∆/∆	C25	XIII	765989	.	GA	G	804.966	del	45	0.533333	HET	2	2	ANN=G|frameshift_variant|HIGH|RKR1|YMR247C|transcript|YMR247C|protein_coding|1/1|c.2050delT|p.Ser684fs|2050/4689|2050/4689|684/1562||_LOF=(RKR1|YMR247C|1|1.00)	AAAATCGGTATTCAGCAATAACGTTgAAAAAAAAGTTTCATCTAATTTAGA
A724R33	AND3230	BY/BY	msh2∆/∆	C25	XIII	848305	.	C	A	648.376	snp	49	0.408163	HET	2	2	ANN=A|missense_variant|MODERATE|HSH155|YMR288W|transcript|YMR288W|protein_coding|1/1|c.2735C>A|p.Pro912His|2735/2916|2735/2916|912/971||	GAGGCACTGAGTCAAGCTCTTGGCCcTGGACTATTCATGAACTACATATGG
A724R33	AND3230	BY/BY	msh2∆/∆	C25	XIV	164401	.	G	T	772.235	snp	50	0.48	HET	2	2		TGCAGCTATGTTTTAGTTACACCTAgTAGTTTAAAATTTCACGTGTACTTT
A724R33	AND3230	BY/BY	msh2∆/∆	C25	XIV	225597	.	A	G	696.519	snp	45	0.466667	HET	2	2	ANN=G|synonymous_variant|LOW|SQS1|YNL224C|transcript|YNL224C|protein_coding|1/1|c.1503T>C|p.Ile501Ile|1503/2304|1503/2304|501/767||	CAATTAGGTCGTCCAGACCCTCTTCaATGTCGCTATGCACAACCGAGGAGG
A724R33	AND3230	BY/BY	msh2∆/∆	C25	XIV	240168	.	CT	C	472.774	del	34	0.441176	HET	2	2		TAATTTTAGATAATCAAGGATCCACcTTTTTTTTTCATGCTAGAAAAGTCT
A724R33	AND3230	BY/BY	msh2∆/∆	C25	XIV	267071	.	TA	T	437.695	del	25	0.56	HET	2	2		AAGGAAAGAATAAAAGTTGGCAGCAtAAAAAAAAGATATTCTCTCTTCAAA
A724R33	AND3230	BY/BY	msh2∆/∆	C25	XIV	344043	.	G	T	1123.47	snp	66	0.5	HET	2	2	ANN=T|missense_variant|MODERATE|YCK2|YNL154C|transcript|YNL154C|protein_coding|1/1|c.1234C>A|p.Gln412Lys|1234/1641|1234/1641|412/546||	TGAGCCTGCTGTTGTTGTTGCTGTTgATTGTAATGATGGTGATGATCGGGT
A724R33	AND3230	BY/BY	msh2∆/∆	C25	XIV	357692	.	GT	G	901.14	del	65	0.415385	HET	2	2	ANN=G|frameshift_variant|HIGH|MEP2|YNL142W|transcript|YNL142W|protein_coding|1/1|c.245delT|p.Phe82fs|245/1500|245/1500|82/499||INFO_REALIGN_3_PRIME_LOF=(MEP2|YNL142W|1|1.00)	CTTCCGCCGTGTGTATTTTCCAATGgTTTTTCTGGGGATACTCATTAGCTT
A724R33	AND3230	BY/BY	msh2∆/∆	C25	XIV	639021	.	CA	C	441.882	del	24	0.583333	HET	2	2		ATGTCAGTATTAACATTGAAACCGTcAAAAAAAAAAGTATCAATATAGACA
A724R33	AND3230	BY/BY	msh2∆/∆	C25	XIV	659411	.	A	G	343.646	snp	24	0.458333	HET	2	2	ANN=G|missense_variant|MODERATE|ACC1|YNR016C|transcript|YNR016C|protein_coding|1/1|c.1964T>C|p.Leu655Pro|1964/6702|1964/6702|655/2233||	AAGACCACCATCAGATAGTTGACGCaGTATGATATCACATTTAGAACCATT
A724R33	AND3230	BY/BY	msh2∆/∆	C25	XIV	662249	.	GTTGTTC	G	554.462	del	49	0.408163	HET	2	2		AAGCCGAGAGATGTGCCCGGAGTTTgTTGTTCTTGTTCTTGTTCTTGTTCT
A724R33	AND3230	BY/BY	msh2∆/∆	C25	XV	20755	.	C	T	1155.42	snp	64	0.53125	HET	2	2	ANN=T|missense_variant|MODERATE|ENB1|YOL158C|transcript|YOL158C|protein_coding|1/1|c.557G>A|p.Arg186His|557/1821|557/1821|186/606||	CAGAAATATGTTCATCGCAAATGTAcGATCTCTCAATCCAGACAGATCACC
A724R33	AND3230	BY/BY	msh2∆/∆	C25	XV	106336	.	A	G	390.903	snp	22	0.545455	HET	2	2		TTTAGGAGAAACAATATATATATATaTGTATATACGTATGTATGATTCATA
A724R33	AND3230	BY/BY	msh2∆/∆	C25	XV	142907	.	GA	G	708.313	del	47	0.468085	HET	2	2	ANN=G|frameshift_variant|HIGH|TRM10|YOL093W|transcript|YOL093W|protein_coding|1/1|c.100delA|p.Met34fs|100/882|100/882|34/293||INFO_REALIGN_3_PRIME_LOF=(TRM10|YOL093W|1|1.00)	CAGAAGGCATGTCTAAAAAGCAATGgAAAAAAATGTGTAAAAGACAGAGAT
A724R33	AND3230	BY/BY	msh2∆/∆	C25	XV	166759	.	C	T	946.552	snp	55	0.509091	HET	2	2	ANN=T|missense_variant|MODERATE|ATG34|YOL083W|transcript|YOL083W|protein_coding|1/1|c.1046C>T|p.Ala349Val|1046/1239|1046/1239|349/412||	GAAATAACTCTAAAATCTCCACTAGcCTCATTTTCGACAGGCAGTTTCCAG
A724R33	AND3230	BY/BY	msh2∆/∆	C25	XV	224209	.	AT	A	445.192	del	37	0.405405	HET	2	2		TTTTTAAAAATAAAAAATTAGCGCCaTTTTTTTCATGGTTTCCTTTTATAT
A724R33	AND3230	BY/BY	msh2∆/∆	C25	XV	299706	.	AT	A	615.676	del	35	0.542857	HET	2	2	ANN=A|frameshift_variant|HIGH|YOL014W|YOL014W|transcript|YOL014W|protein_coding|1/1|c.22delT|p.Cys8fs|22/375|22/375|8/124||INFO_REALIGN_3_PRIME_LOF=(YOL014W|YOL014W|1|1.00)	CATTATCACCAAATGCGACCACATCaTTTTTTTTGTGGTAACATGGGAGTG
A724R33	AND3230	BY/BY	msh2∆/∆	C25	XV	397478	.	GAA	G	471.794	del	39	0.410256	HET	2	2	ANN=G|frameshift_variant|HIGH|YOR034C-A|YOR034C-A|transcript|YOR034C-A|protein_coding|1/1|c.189_190delTT|p.Ser64fs|190/243|189/243|63/80||_LOF=(YOR034C-A|YOR034C-A|1|1.00)	GAAGCCATCGGACCGAGGCACCTTTgAAAAAAAAAAAAAGGAGCACTTTCT
A724R33	AND3230	BY/BY	msh2∆/∆	C25	XV	685837	.	C	CA	880.849	ins	57	0.491228	HET	2	2	ANN=CA|frameshift_variant|HIGH|MSB1|YOR188W|transcript|YOR188W|protein_coding|1/1|c.78dupA|p.Ala27fs|79/3414|79/3414|27/1137||INFO_REALIGN_3_PRIME	ATCAGGAAAAGTCGATCCAATTCACcAAAAAAAGCTCAGAAAACAAATCTA
A724R33	AND3230	BY/BY	msh2∆/∆	C25	XV	720176	.	GA	G	807.662	del	71	0.408451	HET	2	2		GAACGAAGAAATGACCAGAATGAGTgAAAAATGGAGATGGAGGGGCAAAAT
A724R33	AND3230	BY/BY	msh2∆/∆	C25	XV	770573	.	CT	C	265.834	del	24	0.416667	HET	2	2		CATATTTAAGAGTACCATTTCGGGGcTTTTTTTTACCTTTTCCTTTTCCAT
A724R33	AND3230	BY/BY	msh2∆/∆	C25	XV	836918	.	G	A	1007.29	snp	55	0.545455	HET	2	2		TGGGATCCGTGGAAGTCGGCCATTAgTGGTAATCGGCGAAAACAAGTTTAT
A724R33	AND3230	BY/BY	msh2∆/∆	C25	XV	874716	.	CA	C	476.032	del	26	0.576923	HET	2	2		CTCTAAAAATGAAATCTTAGAAATGcAAAAAAAAAGAAAAAGTATGGGTGA
A724R33	AND3230	BY/BY	msh2∆/∆	C25	XV	888186	.	C	A	768.523	snp	51	0.45098	HET	2	2		TCTAAGATAATTGAACTGCTGAAAAcTAAAGCCTGCTTTGATACTTGTCAT
A724R33	AND3230	BY/BY	msh2∆/∆	C25	XV	1030691	.	C	T	914.209	snp	61	0.442623	HET	2	2	ANN=T|missense_variant|MODERATE|MRS6|YOR370C|transcript|YOR370C|protein_coding|1/1|c.304G>A|p.Glu102Lys|304/1812|304/1812|102/603||	TTTTTATAGCAACTTACTGAGCCTTcATTAACTTCATTTACCCATCTTTTG
A724R33	AND3230	BY/BY	msh2∆/∆	C25	XVI	44428	.	GT	G	435.838	del	32	0.4375	HET	2	2		TGAGATAATTTTCCCTGTCTCCTTTgTTTTTTTTTCCAGATGACTCAATTA
A724R33	AND3230	BY/BY	msh2∆/∆	C25	XVI	99753	.	C	T	941.898	snp	55	0.509091	HET	2	2	ANN=T|synonymous_variant|LOW|YAR1|YPL239W|transcript|YPL239W|protein_coding|1/1|c.270C>T|p.Asn90Asn|270/603|270/603|90/200||	TGAAAGCTTTTGTTAATGAGGTGAAcAAAACAGGCAACACGGCTTTACATT
A724R33	AND3230	BY/BY	msh2∆/∆	C25	XVI	138809	.	A	AT	574.229	ins	47	0.425532	HET	2	2		ATTGAATGTTTTCAGCTTAAGATCTaTTTTTTTTTTTCTAGAAGAAATTGC
A724R33	AND3230	BY/BY	msh2∆/∆	C25	XVI	181494	.	A	G	720.172	snp	47	0.468085	HET	2	2	ANN=G|missense_variant|MODERATE|RSA1|YPL193W|transcript|YPL193W|protein_coding|1/1|c.92A>G|p.Asp31Gly|92/1146|92/1146|31/381||	TCCGGAACGCTATCAGATGGCTATGaTGAATCGAAAATTAAAAGGCAAAAA
A724R33	AND3230	BY/BY	msh2∆/∆	C25	XVI	255277	.	G	T	801.571	snp	56	0.428571	HET	2	2	ANN=T|missense_variant|MODERATE|TGS1|YPL157W|transcript|YPL157W|protein_coding|1/1|c.464G>T|p.Trp155Leu|464/948|464/948|155/315||	AGAATATGGCTGAAGCGGGGATCCTgGAAAAAGCTAGTCTCTAAGCAGAAA
A724R33	AND3230	BY/BY	msh2∆/∆	C25	XVI	297326	.	G	GA	897.195	ins	58	0.5	HET	2	2		TGCACCCCAATTAGCCATGGAGAAGgAAAAAAAAAGCATGTATGATCATGA
A724R33	AND3230	BY/BY	msh2∆/∆	C25	XVI	475106	.	GA	G	802.379	del	59	0.423729	HET	2	2		CGTCTCTGGGCCAGAAAAAAAAAAGgAAAAAAAAGCTTTATTTCTTAATAA
A724R33	AND3230	BY/BY	msh2∆/∆	C25	XVI	568052	.	C	A	932.749	snp	57	0.491228	HET	2	2	ANN=A|missense_variant|MODERATE|ICL2|YPR006C|transcript|YPR006C|protein_coding|1/1|c.945G>T|p.Glu315Asp|945/1728|945/1728|315/575||	TGGCGGAGTTGGGAATTTTTTTGTCcTCCATCTCAATCAATTTTTCGCTCC
A724R33	AND3230	BY/BY	msh2∆/∆	C25	XVI	583585	.	T	C	1047.37	snp	63	0.492063	HET	2	2	ANN=C|missense_variant|MODERATE|YPR011C|YPR011C|transcript|YPR011C|protein_coding|1/1|c.458A>G|p.Gln153Arg|458/981|458/981|153/326||	GTTTAAACTGCTCAAATTTGCTGTCtGAATCGATAGTCTTGTTTTGATCAA
A724R33	AND3230	BY/BY	msh2∆/∆	C25	XVI	602889	.	CT	C	455.77	del	27	0.555556	HET	2	2	ANN=C|frameshift_variant|HIGH|AGC1|YPR021C|transcript|YPR021C|protein_coding|1/1|c.468delA|p.Glu157fs|468/2709|468/2709|156/902||_LOF=(AGC1|YPR021C|1|1.00)	AAATTAAACGACGAACTACCAAGCTcTTTTTTTTGTTTTGCCTTCAAATTC
A724R33	AND3230	BY/BY	msh2∆/∆	C25	XVI	685582	.	GA	G	925.373	del	52	0.538462	HET	2	2		ATTTTTAGAGAAAAAAATGAAAGGTgAAAAAATTTTTTTTCTCAAGCAAAG
A724R33	AND3230	BY/BY	msh2∆/∆	C25	XVI	767176	.	AT	A	724.361	del	47	0.468085	HET	2	2	ANN=A|frameshift_variant|HIGH|YPR117W|YPR117W|transcript|YPR117W|protein_coding|1/1|c.7158delT|p.Phe2386fs|7158/7470|7158/7470|2386/2489||INFO_REALIGN_3_PRIME	ATAACAAACTGTGGTCGAGGGAAGAaTTTTTTACTGCTTTGAAAAGAGACG
A724R33	AND3230	BY/BY	msh2∆/∆	C25	XVI	782850	.	T	TA	787.753	ins	62	0.403226	HET	2	2	ANN=TA|frameshift_variant|HIGH|AXL1|YPR122W|transcript|YPR122W|protein_coding|1/1|c.813dupA|p.Arg272fs|814/3627|814/3627|272/1208||INFO_REALIGN_3_PRIME_LOF=(AXL1|YPR122W|1|1.00)	AGGTCATTTCGAAGATCGAAGTCTTtAAAAAAACGCCAAGATTCTTCCAAA
A724R34	AND3230	BY/BY	msh2∆/∆	D25	I	69734	.	TGG	T	798.017	del	55	0.472727	HET	2	2		AAAAAGAAAAAATAGAAAATTTGGGtGGGGGGGGCGGAAGATCCCACGCCG
A724R34	AND3230	BY/BY	msh2∆/∆	D25	I	175433	.	A	G	945.425	snp	60	0.466667	HET	2	2		CATTACAGTAGTTCGCCGCTAGATGaCAAACGACATCCTTACCGATATGAG
A724R34	AND3230	BY/BY	msh2∆/∆	D25	II	59048	.	G	T	1483.12	snp	100	0.44	HET	2	2	ANN=T|missense_variant|MODERATE|TEL1|YBL088C|transcript|YBL088C|protein_coding|1/1|c.335C>A|p.Ala112Glu|335/8364|335/8364|112/2787||	TTTGACCATTAATTCAGGTACTACTgCTAAAAGTAACTTCAACGTTTTCAC
A724R34	AND3230	BY/BY	msh2∆/∆	D25	II	71825	.	C	CT	471.75	ins	44	0.409091	HET	2	2		GGTTTCGGTTTTTTGTAATAATTTTcTTTTTTTTTTTTGGCTCTATTTCAC
A724R34	AND3230	BY/BY	msh2∆/∆	D25	II	172371	.	CT	C	814.864	del	44	0.568182	HET	2	2		ACCCACTTACGTATTAAATGACGTAcTTTTTTTTTGTCCTCTTCTGTAGCT
A724R34	AND3230	BY/BY	msh2∆/∆	D25	II	173736	.	C	T	1873.55	snp	104	0.528846	HET	2	2	ANN=T|synonymous_variant|LOW|NCL1|YBL024W|transcript|YBL024W|protein_coding|1/1|c.1203C>T|p.Gly401Gly|1203/2055|1203/2055|401/684||	TTTATCCTCACCAACAAAACACAGGcGGATTTTTCATTACTGTTTTCGAAA
A724R34	AND3230	BY/BY	msh2∆/∆	D25	II	174607	.	TC	T	203.484	del	15	0.466667	HET	2	2		TAATTGATAGTTATCATGTTTCTTAtCCCCTCCACTGTAAAGTAAATGTAT
A724R34	AND3230	BY/BY	msh2∆/∆	D25	II	174714	.	ATT	A	200.404	del	16	0.5	HET	2	2		GGTCTTGTTACTTCTTTTTTACTTCaTTTTTTTTTTTTTTTTTGGATAGTA
A724R34	AND3230	BY/BY	msh2∆/∆	D25	II	196964	.	AT	A	517.001	del	33	0.484848	HET	2	2		CGCTGTTTTTCCATAGTATGGAGGCaTTTTTTTTTCTGTGAATGTACGTAT
A724R34	AND3230	BY/BY	msh2∆/∆	D25	II	275548	.	GT	G	1006.45	del	65	0.476923	HET	2	2		GTCATTTTTGAGGGAATATTCAACTgTTTTTTTTTATCATGTTGATGCTCT
A724R34	AND3230	BY/BY	msh2∆/∆	D25	II	371469	.	C	T	1021.06	snp	63	0.507937	HET	2	2		TTCTATATGCAGAGCCGCTGCTCTGcAGGGATTTATGATCTCGAGTGCCAT
A724R34	AND3230	BY/BY	msh2∆/∆	D25	II	454564	.	C	T	1315.44	snp	68	0.588235	HET	2	2		AAGGAAGTACGTTGATACCTATAGAcAATCAAATCAACCATGCAGTCGACC
A724R34	AND3230	BY/BY	msh2∆/∆	D25	II	491090	.	C	CT	493.232	ins	46	0.478261	HET	2	2		GGGTGATGTGTTCCTTGATCTTTTTcTTTTTTTTTTTTCAATTACGGATTA
A724R34	AND3230	BY/BY	msh2∆/∆	D25	II	564742	.	TA	T	446.916	del	32	0.4375	HET	2	2		TGCGAGAAAAGAAATAATTATAATAtAAAAAAAAATTGAATGGAGATAAGA
A724R34	AND3230	BY/BY	msh2∆/∆	D25	II	629536	.	TA	T	698.288	del	40	0.525	HET	2	2	ANN=T|frameshift_variant|HIGH|COS111|YBR203W|transcript|YBR203W|protein_coding|1/1|c.377delA|p.Lys126fs|377/2775|377/2775|126/924||INFO_REALIGN_3_PRIME_LOF=(COS111|YBR203W|1|1.00)	CGATGAATTCAAGGAAATCAAGGATtAAAAAAAAGTATAAATCCTTAATCT
A724R34	AND3230	BY/BY	msh2∆/∆	D25	II	648726	.	G	GAAC	1232.19	ins	78	0.5	HET	2	2	ANN=GAAC|disruptive_inframe_insertion|MODERATE|NGR1|YBR212W|transcript|YBR212W|protein_coding|1/1|c.852_854dupACA|p.Gln285dup|855/2019|855/2019|285/672||INFO_REALIGN_3_PRIME	AAATAATATGATGCTGCAGTTACAGgAACAACAACAACAGCAACAACAATT
A724R34	AND3230	BY/BY	msh2∆/∆	D25	II	697405	.	GA	G	935.385	del	69	0.405797	HET	2	2		CAACTATAGAACGTACTGTATTCAAgAAAAAAAACTGAGAGAAGAATGAAA
A724R34	AND3230	BY/BY	msh2∆/∆	D25	II	708108	.	G	A	313.432	snp	23	0.478261	HET	2	2		ATATATTTTTCTTCAGAAGCATGGTgTAGGATATATTAAAAAAAATCGAAA
A724R34	AND3230	BY/BY	msh2∆/∆	D25	II	771948	.	G	T	1323.12	snp	71	0.549296	HET	2	2	ANN=T|missense_variant|MODERATE|YBR284W|YBR284W|transcript|YBR284W|protein_coding|1/1|c.710G>T|p.Arg237Met|710/2394|710/2394|237/797||	ATTATAAGAGATAGAAGCCTATCAAgGTTTAGCGAAAAAAGATTACAATAT
A724R34	AND3230	BY/BY	msh2∆/∆	D25	II	773801	.	AT	A	232.642	del	15	0.533333	HET	2	2		AAATAGAACACACGTTTTTTAATTTaTTTTTTTTTTTACATATCTTAATTT
A724R34	AND3230	BY/BY	msh2∆/∆	D25	II	780347	.	G	A	1691.11	snp	92	0.543478	HET	2	2	ANN=A|synonymous_variant|LOW|SNF5|YBR289W|transcript|YBR289W|protein_coding|1/1|c.681G>A|p.Gln227Gln|681/2718|681/2718|227/905||	AGCAGCAACAAAAGCAACAACAACAgCAGCAGCAGCATCAGCAACAACAAC
A724R34	AND3230	BY/BY	msh2∆/∆	D25	II	797881	.	G	A	1206.08	snp	74	0.486486	HET	2	2	ANN=A|synonymous_variant|LOW|PHO89|YBR296C|transcript|YBR296C|protein_coding|1/1|c.642C>T|p.Asp214Asp|642/1725|642/1725|214/574||	CGGCAGTTTCAGTTTCAGATAAATCgTCCAAGTGTAGGTTTGGAGAACCCT
A724R34	AND3230	BY/BY	msh2∆/∆	D25	II	802527	.	CA	C	532.857	del	39	0.435897	HET	2	2		AAAAACTTCAAAGCCGCAACAAAACcAAAAAAAAGTCATAATGTCGAGTAA
A724R34	AND3230	BY/BY	msh2∆/∆	D25	III	68340	.	G	GA	897.739	ins	54	0.5	HET	2	2		GTAGAATCGGCAAAACCATTATTCAgAAAAAAAATTTTGTAAACTATTGTA
A724R34	AND3230	BY/BY	msh2∆/∆	D25	III	80307	.	CA	C	937.644	del	62	0.467742	HET	2	2	ANN=C|frameshift_variant|HIGH|KCC4|YCL024W|transcript|YCL024W|protein_coding|1/1|c.1154delA|p.Asn385fs|1154/3114|1154/3114|385/1037||INFO_REALIGN_3_PRIME_LOF=(KCC4|YCL024W|1|1.00)	AGAACCGCAATAAGATAAAGAAAACcAAAAAAAATAAAAGATCTAGCACAC
A724R34	AND3230	BY/BY	msh2∆/∆	D25	III	101203	.	AT	A	661.046	del	40	0.525	HET	2	2		TGAAATTTTATTGAGTGTTTTATTGaTTTTTTTTTTCTTTTTAATTTAATG
A724R34	AND3230	BY/BY	msh2∆/∆	D25	IV	46263	.	T	C	707.508	snp	47	0.468085	HET	2	2		TTACATACAACTTTTTAAACTAATAtACACATTTTAGCAGATGCGCGCACC
A724R34	AND3230	BY/BY	msh2∆/∆	D25	IV	169389	.	C	A	741.027	snp	44	0.5	HET	2	2	ANN=A|missense_variant|MODERATE|YDL160C-A|YDL160C-A|transcript|YDL160C-A|protein_coding|1/1|c.220G>T|p.Gly74Trp|220/243|220/243|74/80||	TTTTACATATCCATCAGAAGAAGCCcTACGATACGCTCTAAATCTTGATGC
A724R34	AND3230	BY/BY	msh2∆/∆	D25	IV	229306	.	G	A	947.155	snp	59	0.474576	HET	2	2	ANN=A|missense_variant|MODERATE|STF1|YDL130W-A|transcript|YDL130W-A|protein_coding|1/1|c.136G>A|p.Ala46Thr|136/261|136/261|46/86||	AGATATCTTTATCAAGAGAGAACGTgCCAAAGAGGATTATTATGCCAGACA
A724R34	AND3230	BY/BY	msh2∆/∆	D25	IV	286059	.	G	C	1012.47	snp	60	0.5	HET	2	2	ANN=C|missense_variant|MODERATE|RPN6|YDL097C|transcript|YDL097C|protein_coding|1/1|c.637C>G|p.Gln213Glu|637/1305|637/1305|213/434||	ATCAAGTCCAGCTCCGCAACTGTTTgTGTAGGACAGTATATGGAGTTAGCG
A724R34	AND3230	BY/BY	msh2∆/∆	D25	IV	362378	.	TAA	T	416.338	del	23	0.565217	HET	2	2		ATGAAAAATTTCAGAAAAAAAGAATtAAAAAAAAAAAGGGAAAAAATATGC
A724R34	AND3230	BY/BY	msh2∆/∆	D25	IV	406024	.	TA	T	1034.6	del	71	0.43662	HET	2	2	ANN=T|frameshift_variant|HIGH|RTK1|YDL025C|transcript|YDL025C|protein_coding|1/1|c.1182delT|p.Phe394fs|1182/1863|1182/1863|394/620||_LOF=(RTK1|YDL025C|1|1.00)	GTCATTAGGTTACTCATGACGAGATtAAAAAAATCATATGGCGCATACTCC
A724R34	AND3230	BY/BY	msh2∆/∆	D25	IV	408422	.	AT	A	830.141	del	62	0.419355	HET	2	2		CCATGTTATGTAAAGACAATTTCCTaTTTTTTTTTATTTCTGCCCATGCAT
A724R34	AND3230	BY/BY	msh2∆/∆	D25	IV	409904	.	CA	C	666.098	del	38	0.552632	HET	2	2	ANN=C|frameshift_variant|HIGH|YDL022C-A|YDL022C-A|transcript|YDL022C-A|protein_coding|1/1|c.152delT|p.Leu51fs|152/249|152/249|51/82||_LOF=(YDL022C-A|YDL022C-A|1|1.00)	AACATAGCTGAAAATACTTCTGCCTcAAAAAAGTGTTAAAAAAAAGAGGCA
A724R34	AND3230	BY/BY	msh2∆/∆	D25	IV	453438	.	T	C	1309.72	snp	69	0.565217	HET	2	2	ANN=C|synonymous_variant|LOW|YRB1|YDR002W|transcript|YDR002W|protein_coding|1/1|c.394T>C|p.Leu132Leu|394/606|394/606|132/201||	AATATTGATGAGAAGAGACAAGACCtTAAAGATTTGTGCTAACCACATCAT
A724R34	AND3230	BY/BY	msh2∆/∆	D25	IV	489355	.	CA	C	750.569	del	47	0.510638	HET	2	2		TATATTAAAAAAAAATCACGTGGTGcAAAAAAAAATTTTTTTGTCATTTCT
A724R34	AND3230	BY/BY	msh2∆/∆	D25	IV	497464	.	T	C	1047.48	snp	69	0.463768	HET	2	2		TTGTTTTGTTTACTTTCTAGACTGTtGTGTGGTGTCTTCTTTATAAAGGAA
A724R34	AND3230	BY/BY	msh2∆/∆	D25	IV	513094	.	C	A	415.336	snp	29	0.448276	HET	2	2		AACACCTCCTCAGGGATATAGGAATcTGCACAAGGGAATTGACATTTCAAA
A724R34	AND3230	BY/BY	msh2∆/∆	D25	IV	544142	.	AT	A	403.695	del	31	0.419355	HET	2	2		AGAAAGGCTTATCTGCCACAGTTTAaTTTTTTTTTAATTTTATTTCTTTTT
A724R34	AND3230	BY/BY	msh2∆/∆	D25	IV	552163	.	C	T	952.811	snp	52	0.557692	HET	2	2	ANN=T|missense_variant|MODERATE|HEM12|YDR047W|transcript|YDR047W|protein_coding|1/1|c.304C>T|p.His102Tyr|304/1089|304/1089|102/362||	CGAGATGCTCGAAGGTAAAGGTCCAcATTTCCCAGAACCTTTAAGAAATCC
A724R34	AND3230	BY/BY	msh2∆/∆	D25	IV	653336	.	C	CT	544.013	ins	44	0.409091	HET	2	2		TGTTATTATAAGTCCCTCCAGTAGTcTTTTTTTTTTCAAATATTCATCATC
A724R34	AND3230	BY/BY	msh2∆/∆	D25	IV	674861	.	GT	G	1096.2	del	80	0.4125	HET	2	2	ANN=G|frameshift_variant|HIGH|YDR109C|YDR109C|transcript|YDR109C|protein_coding|1/1|c.806delA|p.Asn269fs|806/2148|806/2148|269/715||_LOF=(YDR109C|YDR109C|1|1.00)	TGATACATTCACCTGCGGTCAGAAAgTTTTTTTTTTCCCTTAACGATCCAC
A724R34	AND3230	BY/BY	msh2∆/∆	D25	IV	771768	.	GA	G	912.82	del	63	0.444444	HET	2	2		GCATACAAACAACTCATTTACATGGgAAAAAAAAGGAGAGAGGAAAGCAGC
A724R34	AND3230	BY/BY	msh2∆/∆	D25	IV	808170	.	AT	A	423.019	del	30	0.466667	HET	2	2		AATATGATCTTTCTTTATGGAGAAAaTTTTTTTTTCACTCGACCAAAGCTC
A724R34	AND3230	BY/BY	msh2∆/∆	D25	IV	938915	.	A	G	1251.85	snp	80	0.4625	HET	2	2	ANN=G|synonymous_variant|LOW|SEC26|YDR238C|transcript|YDR238C|protein_coding|1/1|c.1902T>C|p.Val634Val|1902/2922|1902/2922|634/973||	CTTCTTCCTTCTTTTCCTCAGGATTaACTTCATCCAATAAAATAGAAATAG
A724R34	AND3230	BY/BY	msh2∆/∆	D25	IV	1000910	.	C	T	1205.46	snp	84	0.440476	HET	2	2	ANN=T|missense_variant|MODERATE|YDR266C|YDR266C|transcript|YDR266C|protein_coding|1/1|c.1114G>A|p.Ala372Thr|1114/1920|1114/1920|372/639||	TCCAGATAGTATTTTGCTCTTTCTGcCAATCTTAGTCTACTTTCCTCGGGA
A724R34	AND3230	BY/BY	msh2∆/∆	D25	IV	1020750	.	G	A	969.493	snp	71	0.408451	HET	2	2	ANN=A|missense_variant|MODERATE|RRP45|YDR280W|transcript|YDR280W|protein_coding|1/1|c.4G>A|p.Ala2Thr|4/918|4/918|2/305||	TATACATTAGATTAAAAGACAAATGgCCAAAGACATTGAGATATCCGCATC
A724R34	AND3230	BY/BY	msh2∆/∆	D25	IV	1103805	.	T	C	955.95	snp	60	0.466667	HET	2	2	ANN=C|synonymous_variant|LOW|MCM21|YDR318W|transcript|YDR318W|protein_coding|1/2|c.48T>C|p.Ser16Ser|48/1105|48/1105|16/367||WARNING_TRANSCRIPT_MULTIPLE_STOP_CODONS	AGCAGGACATTGAATCTTTACTCAGtGAAAGTATGTGATTTTGAGGCTGTA
A724R34	AND3230	BY/BY	msh2∆/∆	D25	IV	1122905	.	C	T	655.329	snp	42	0.47619	HET	2	2	ANN=T|missense_variant|MODERATE|YSP2|YDR326C|transcript|YDR326C|protein_coding|1/1|c.2021G>A|p.Arg674His|2021/4317|2021/4317|674/1438||	CATCCTTCCTTGTAAAAGAATATCAcGAGATAGTGCACAACTATGATCGAC
A724R34	AND3230	BY/BY	msh2∆/∆	D25	IV	1267299	.	AT	A	1286.85	del	79	0.531646	HET	2	2		CTTCTTGACAAAAAAATTTTATCCAaTTTTTTTTCATTTCTTTTTCTAATC
A724R34	AND3230	BY/BY	msh2∆/∆	D25	IV	1268724	.	GA	G	1133.81	del	72	0.472222	HET	2	2	ANN=G|frameshift_variant|HIGH|UTP5|YDR398W|transcript|YDR398W|protein_coding|1/1|c.1261delA|p.Thr421fs|1261/1932|1261/1932|421/643||INFO_REALIGN_3_PRIME_LOF=(UTP5|YDR398W|1|1.00)	CAAGCACCGTCGCAAGGATTAGTGGgAAAAAAACAAATTTAAAAGGTTCCA
A724R34	AND3230	BY/BY	msh2∆/∆	D25	IV	1330417	.	C	A	765.807	snp	49	0.469388	HET	2	2		TAATTAGACCTTCTTTCGTGTAATAcTACTACTACTACCTCTAGATTCTTA
A724R34	AND3230	BY/BY	msh2∆/∆	D25	IV	1468506	.	CAA	C	395.829	del	41	0.414634	HET	2	2	ANN=C|frameshift_variant|HIGH|YDR509W|YDR509W|transcript|YDR509W|protein_coding|1/1|c.293_294delAA|p.Lys98fs|293/348|293/348|98/115||INFO_REALIGN_3_PRIME_LOF=(YDR509W|YDR509W|1|1.00)	AAAGCGATAGTTTTTTTTTCTTACAcAAAAAAAAAAAAACATAAAGCACCT
A724R34	AND3230	BY/BY	msh2∆/∆	D25	V	36007	.	C	A	1542.33	snp	82	0.54878	HET	2	2	ANN=A|missense_variant|MODERATE|NPR2|YEL062W|transcript|YEL062W|protein_coding|1/1|c.1601C>A|p.Thr534Lys|1601/1848|1601/1848|534/615||	CTTTCAGCCACAGGGTCTAGAAATAcGGCACAATCCGGCAACTTGAAACCA
A724R34	AND3230	BY/BY	msh2∆/∆	D25	V	101674	.	A	T	613.491	snp	42	0.452381	HET	2	2		GGTAATAAATTCAGCATATAGAAAAaTTTTTCATTTCTATTTTCTTTTTCT
A724R34	AND3230	BY/BY	msh2∆/∆	D25	V	240749	.	C	T	1198.3	snp	83	0.433735	HET	2	2	ANN=T|synonymous_variant|LOW|ACA1|YER045C|transcript|YER045C|protein_coding|1/1|c.753G>A|p.Val251Val|753/1470|753/1470|251/489||	AATTAGAGGCTGGAGTACATGGATGcACATTCAATTGAGCGTTTTTCCATG
A724R34	AND3230	BY/BY	msh2∆/∆	D25	V	268335	.	GAAA	G	221.644	del	26	0.423077	HET	2	2		GGTTCCCTAACATCTTGATCATCGAgAAAAAAAAAAAAAAAAGGACATGAA
A724R34	AND3230	BY/BY	msh2∆/∆	D25	V	289162	.	G	C	902.885	snp	55	0.509091	HET	2	2		AATGCAATATTCCAAAATGCTGTCTgTGTCAGTGAGAATAACAAAAACATT
A724R34	AND3230	BY/BY	msh2∆/∆	D25	V	326002	.	AT	A	840.905	del	49	0.530612	HET	2	2		ACTGAGTTTTTAATGCTATATATGGaTTTTTTTTTACTATTGAACTCCAAT
A724R34	AND3230	BY/BY	msh2∆/∆	D25	V	346658	.	C	T	1390.73	snp	98	0.418367	HET	2	2	ANN=T|missense_variant|MODERATE|TSC11|YER093C|transcript|YER093C|protein_coding|1/1|c.955G>A|p.Val319Ile|955/4293|955/4293|319/1430||	TTTTGAGCAATGAAATCAGGGTTGAcGTTCTTTTCTTGAAAACTTTGCATA
A724R34	AND3230	BY/BY	msh2∆/∆	D25	V	357294	.	T	C	1234.52	snp	63	0.571429	HET	2	2	ANN=C|missense_variant|MODERATE|UBP9|YER098W|transcript|YER098W|protein_coding|1/1|c.1829T>C|p.Met610Thr|1829/2265|1829/2265|610/754||	GAACTAAGCGGCGTCGTCATCCATAtGGGGAGCGGTCCACAGCATGGTCAT
A724R34	AND3230	BY/BY	msh2∆/∆	D25	V	417993	.	G	A	794.927	snp	52	0.461538	HET	2	2	ANN=A|missense_variant|MODERATE|SAK1|YER129W|transcript|YER129W|protein_coding|1/1|c.713G>A|p.Cys238Tyr|713/3429|713/3429|238/1142||	GAGGTAAAATGGTGTCCACCGGATTgTATGGAATCAGATGCTAAGGGTCCC
A724R34	AND3230	BY/BY	msh2∆/∆	D25	V	475909	.	C	T	1060.01	snp	65	0.492308	HET	2	2	ANN=T|missense_variant|MODERATE|OXA1|YER154W|transcript|YER154W|protein_coding|1/1|c.890C>T|p.Ala297Val|890/1209|890/1209|297/402||	CCGGCCACAATGAACTTATCGTCCGcTGTGGTCCTCTACTTTGCCTTTAAT
A724R34	AND3230	BY/BY	msh2∆/∆	D25	V	491618	.	GT	G	1156.7	del	79	0.455696	HET	2	2	ANN=G|frameshift_variant|HIGH|YER158W-A|YER158W-A|transcript|YER158W-A|protein_coding|1/1|c.140delT|p.Leu47fs|140/216|140/216|47/71||INFO_REALIGN_3_PRIME,G|frameshift_variant|HIGH|BUR6|YER159C|transcript|YER159C|protein_coding|1/1|c.340delA|p.Thr114fs|340/429|340/429|114/142||_LOF=(YER158W-A|YER158W-A|1|1.00),(BUR6|YER159C|1|1.00)	ATCGAATTTTTCGTCGTTTAAAATTgTTTTTTTTAGTATTTCGGCGGTTAT
A724R34	AND3230	BY/BY	msh2∆/∆	D25	V	541505	.	ATT	A	1016.95	del	64	0.515625	HET	2	2		GTACAGAGATATTGAAGATGCCGCTaTTTTTTTTTTTTTATATTTCCGCCG
A724R34	AND3230	BY/BY	msh2∆/∆	D25	VI	78010	.	CAT	C	155.502	del	11	0.545455	HET	2	2		GTGATTACCCTCGTACTTTTCATTTcATATATATATATATATATATATATG
A724R34	AND3230	BY/BY	msh2∆/∆	D25	VI	169832	.	T	C	1366.8	snp	67	0.597015	HET	2	2		ATACTAATGAATGGACTTAATTTCTtAAGATGGTGATATCTTCCACATTGG
A724R34	AND3230	BY/BY	msh2∆/∆	D25	VI	219053	.	A	AT	1226.64	ins	77	0.493506	HET	2	2	ANN=AT|frameshift_variant|HIGH|SMC2|YFR031C|transcript|YFR031C|protein_coding|1/1|c.1053dupA|p.Ser352fs|1053/3513|1053/3513|351/1170||_LOF=(SMC2|YFR031C|1|1.00)	TCCTTTTCAGTGTTAGCGTATGCCGaTTTTTTTTCGATTAGCTTTGCAGAG
A724R34	AND3230	BY/BY	msh2∆/∆	D25	VI	263157	.	G	T	810.57	snp	52	0.480769	HET	2	2		CTAAGATGCTGAGTTGTGTTATATAgAGAGAAAAAAACGTACTTTCAGTTT
A724R34	AND3230	BY/BY	msh2∆/∆	D25	VII	21776	.	G	A	1007.34	snp	66	0.469697	HET	2	2	ANN=A|missense_variant|MODERATE|ZRT1|YGL255W|transcript|YGL255W|protein_coding|1/1|c.799G>A|p.Ala267Thr|799/1131|799/1131|267/376||	ATCATTTGAAGGTTTAGGTATTGGTgCAAGATTGTCAGCCATTGAATTCCC
A724R34	AND3230	BY/BY	msh2∆/∆	D25	VII	156232	.	A	G	648.237	snp	45	0.444444	HET	2	2		TCTGGCCACATTTCAACCAGGTCTCaGAGGATATATGGCCAGAAGGCCCCT
A724R34	AND3230	BY/BY	msh2∆/∆	D25	VII	400450	.	A	AT	263.458	ins	22	0.454545	HET	2	2		AGTTTCAACTTAAGTTCTATTTTTTaTTTTTTTTTTCTGGGCCCTGGAGCA
A724R34	AND3230	BY/BY	msh2∆/∆	D25	VII	428494	.	G	A	922.699	snp	52	0.538462	HET	2	2		ATTTTTTTCTGCTTGGATCTCGGCGgCAGTTTTTTCTGTTTCATATAAGGA
A724R34	AND3230	BY/BY	msh2∆/∆	D25	VII	656534	.	AT	A	627.495	del	35	0.571429	HET	2	2		CAGATTGGCTGCCTACTTTTGACACaTTTTTTTCTAATTCGGTACTTAGAT
A724R34	AND3230	BY/BY	msh2∆/∆	D25	VII	675784	.	T	TA	1166.91	ins	75	0.466667	HET	2	2	ANN=TA|frameshift_variant|HIGH|RRP46|YGR095C|transcript|YGR095C|protein_coding|1/1|c.558dupT|p.Asn187fs|558/672|558/672|186/223||_LOF=(RRP46|YGR095C|1|1.00)	AGTAAACTGAACAATTGATCTTCATtAAAATCACCATTGCTGTCTAACAAT
A724R34	AND3230	BY/BY	msh2∆/∆	D25	VII	713869	.	C	G	920.43	snp	53	0.528302	HET	2	2	ANN=G|missense_variant|MODERATE|CLD1|YGR110W|transcript|YGR110W|protein_coding|1/1|c.161C>G|p.Ala54Gly|161/1338|161/1338|54/445||	TTAAGAACTCCGTCAGCACCAACTGcAATACCATTAAGGGAGATTATCTAT
A724R34	AND3230	BY/BY	msh2∆/∆	D25	VII	802370	.	G	GA	1101.78	ins	70	0.514286	HET	2	2		AAAAGTAACCTATCAAGGCTATTTTgAAAAAAAAAATTCCGCCCTGAATAT
A724R34	AND3230	BY/BY	msh2∆/∆	D25	VII	877182	.	A	G	1278.93	snp	89	0.426966	HET	2	2	ANN=G|synonymous_variant|LOW|CRH1|YGR189C|transcript|YGR189C|protein_coding|1/1|c.1011T>C|p.Ser337Ser|1011/1524|1011/1524|337/507||	AAGATACAGTGGAAGAAACCGAGGAaGACACAGTGGAAGAAGCCGAGGAGG
A724R34	AND3230	BY/BY	msh2∆/∆	D25	VII	985842	.	T	TCC	713.801	ins	42	0.595238	HET	2	2		GGAAATCCCTTGAAAATTAAAAAAAtCCCCCCCTAAGCAGCGAAAATTGTA
A724R34	AND3230	BY/BY	msh2∆/∆	D25	VII	1010962	.	GA	G	343.916	del	32	0.46875	HET	2	2		AGGTTCGAATGGGTTATACTAGAAAgAAAAAAAAATAGTGATAATTAACAA
A724R34	AND3230	BY/BY	msh2∆/∆	D25	VII	1074948	.	G	A	1422.8	snp	91	0.461538	HET	2	2	ANN=A|missense_variant|MODERATE|MAL11|YGR289C|transcript|YGR289C|protein_coding|1/1|c.866C>T|p.Ala289Val|866/1851|866/1851|289/616||	GAAAAAGATACCGATCATTAAAGGAgCAGGCCAAATCCATTGTAAAGCAAA
A724R34	AND3230	BY/BY	msh2∆/∆	D25	VIII	233314	.	G	GA	372.584	ins	26	0.538462	HET	2	2		AGAATTGATGAGAGAATTTTGAGATgAAAAAAAAAAAAATGAATCTGTACT
A724R34	AND3230	BY/BY	msh2∆/∆	D25	VIII	234753	.	ATT	A	667.538	del	53	0.415094	HET	2	2		TTCTACTTTTGTTTTAGTTTTCTTAaTTTTTTTTTTTTTTTCACCTCATCG
A724R34	AND3230	BY/BY	msh2∆/∆	D25	VIII	282569	.	C	CT	384.69	ins	36	0.444444	HET	2	2		TAGTATACAGAACAAACGGTAATTTcTTTTTTTTTTTTTCGACGTTAGACG
A724R34	AND3230	BY/BY	msh2∆/∆	D25	VIII	290235	.	T	TAA	1218.11	ins	75	0.52	HET	2	2		AACATTTACATGAAGAGGGCTGGAAtAAAAAAAAAATATTCGGTTCTCCTC
A724R34	AND3230	BY/BY	msh2∆/∆	D25	VIII	393878	.	G	A	1187.72	snp	64	0.5625	HET	2	2	ANN=A|missense_variant|MODERATE|IMP3|YHR148W|transcript|YHR148W|protein_coding|1/1|c.345G>A|p.Met115Ile|345/552|345/552|115/183||	GTAGGAGGCGATTACCTGTAATAATgCATAGATTAAAAATGGCGGAAACTA
A724R34	AND3230	BY/BY	msh2∆/∆	D25	VIII	435676	.	CA	C	676.309	del	43	0.488372	HET	2	2	ANN=C|frameshift_variant|HIGH|PRP8|YHR165C|transcript|YHR165C|protein_coding|1/1|c.1272delT|p.Phe424fs|1272/7242|1272/7242|424/2413||_LOF=(PRP8|YHR165C|1|1.00)	TGAGGTATTGGGTTCAGCGATGGATcAAAAAAAAGTGCAGGCGTGTCGTAC
A724R34	AND3230	BY/BY	msh2∆/∆	D25	VIII	493910	.	T	C	1038.75	snp	57	0.54386	HET	2	2	ANN=C|synonymous_variant|LOW|RIX1|YHR197W|transcript|YHR197W|protein_coding|1/1|c.15T>C|p.Phe5Phe|15/2292|15/2292|5/763||	AAAATTTGAGCATGTCAGAGGAATTtATCGCAGTTTCTACTTTGGCTAGAA
A724R34	AND3230	BY/BY	msh2∆/∆	D25	VIII	519048	.	CAA	C	679.996	del	47	0.468085	HET	2	2		AGATACCCAAGAGAGTTGATTATGCcAAAAAAAAAAAATCTATAAGGATAT
A724R34	AND3230	BY/BY	msh2∆/∆	D25	IX	60768	.	CA	C	1174.14	del	74	0.486486	HET	2	2		ACGTTAGATGCTGCCAAAGATCGGCcAAAAACGACTGTAAAGTGAAGTAAA
A724R34	AND3230	BY/BY	msh2∆/∆	D25	IX	64299	.	C	CT	1269.87	ins	86	0.453488	HET	2	2	ANN=CT|frameshift_variant|HIGH|MLP2|YIL149C|transcript|YIL149C|protein_coding|1/1|c.3768dupA|p.Asp1257fs|3768/5040|3768/5040|1256/1679||_LOF=(MLP2|YIL149C|1|1.00)	ATCTCATTAGTTAGCTTTTCAATGTcTTTTTTTTGGGCATCTTTTTGTTGT
A724R34	AND3230	BY/BY	msh2∆/∆	D25	IX	135017	.	G	T	1316.11	snp	72	0.541667	HET	2	2	ANN=T|missense_variant|MODERATE|QDR1|YIL120W|transcript|YIL120W|protein_coding|1/1|c.601G>T|p.Gly201Trp|601/1692|601/1692|201/563||	GGGTGGATATGTTGGATTGGTTGCAgGGTTCCAAGTTGTTGGAACTGCATT
A724R34	AND3230	BY/BY	msh2∆/∆	D25	IX	163245	.	ATT	A	106.873	del	9	0.444444	HET	2	2		TTGAATAATTCATAAAATATTTCTGaTTTTTTTTTTTTTTTTTTTTTTTCA
A724R34	AND3230	BY/BY	msh2∆/∆	D25	IX	163285	.	T	C	138.298	snp	11	0.545455	HET	2	2	ANN=C|missense_variant|MODERATE|PFK26|YIL107C|transcript|YIL107C|protein_coding|1/1|c.2477A>G|p.His826Arg|2477/2484|2477/2484|826/827||	TTTTTTTTTCATATTATTTTAAACGtGACTTTGGCTGCGATTCATGGTTTT
A724R34	AND3230	BY/BY	msh2∆/∆	D25	IX	191175	.	G	A	1293.66	snp	73	0.534247	HET	2	2	ANN=A|missense_variant|MODERATE|UTP25|YIL091C|transcript|YIL091C|protein_coding|1/1|c.2021C>T|p.Ala674Val|2021/2166|2021/2166|674/721||	GTTTAAATCGGTATTACCTAGAAAGgCGTTCTTACCAATAAATCTGACAAC
A724R34	AND3230	BY/BY	msh2∆/∆	D25	IX	291048	.	C	CT	1470.59	ins	93	0.462366	HET	2	2	ANN=CT|frameshift_variant|HIGH|BCY1|YIL033C|transcript|YIL033C|protein_coding|1/1|c.621dupA|p.Gly208fs|621/1251|621/1251|207/416||_LOF=(BCY1|YIL033C|1|1.00)	TCACCTTGCTTGATTATCGTAGCACcTTTGGGGACGGACTTCTCCTCCAGA
A724R34	AND3230	BY/BY	msh2∆/∆	D25	IX	415375	.	G	A	1973.47	snp	111	0.522523	HET	2	2	ANN=A|synonymous_variant|LOW|DAL3|YIR032C|transcript|YIR032C|protein_coding|1/1|c.243C>T|p.Ser81Ser|243/588|243/588|81/195||	TGATAGAATGAGAAATCGCCTGATTgGAGCCTTGAGTGAATACTCTATTCA
A724R34	AND3230	BY/BY	msh2∆/∆	D25	X	60682	.	GTTT	G	1267.98	del	79	0.56962	HET	2	2		TCACAATATCGCCGCAGCTACAGCCgTTTTTTTTTTTTTTGTTTTTTTTTG
A724R34	AND3230	BY/BY	msh2∆/∆	D25	X	90279	.	G	GT	1017.85	ins	70	0.457143	HET	2	2		GACATTCTCACCCATACATGGCCTTgTTTTTTTTTTAACTGAAACTTTTTT
A724R34	AND3230	BY/BY	msh2∆/∆	D25	X	92132	.	C	T	975.678	snp	53	0.54717	HET	2	2	ANN=T|missense_variant|MODERATE|SWI3|YJL176C|transcript|YJL176C|protein_coding|1/1|c.2399G>A|p.Gly800Asp|2399/2478|2399/2478|800/825||	ATCATTCTCGTTAGATATACTTTGGcCATTATGGTTTTCACCTGTTTCAAT
A724R34	AND3230	BY/BY	msh2∆/∆	D25	X	144923	.	CT	C	620.613	del	36	0.583333	HET	2	2		TAGTCATTATCCTTCTTTTTAATTCcTTTTTTTTTGGTTTCCTTTATCATC
A724R34	AND3230	BY/BY	msh2∆/∆	D25	X	268747	.	ATTT	A	635.301	del	57	0.508772	HET	2	2		CTTTAAGTACAGTTAATAACGAGCAaTTTTTTTTTTTTTTTTTAGCCATCT
A724R34	AND3230	BY/BY	msh2∆/∆	D25	X	327245	.	CT	C	968.666	del	66	0.454545	HET	2	2	ANN=C|frameshift_variant|HIGH|BIT61|YJL058C|transcript|YJL058C|protein_coding|1/1|c.628delA|p.Ser210fs|628/1632|628/1632|210/543||_LOF=(BIT61|YJL058C|1|1.00)	AGCATCTTGACCAATGTGCCTGTGGcTTTTATTTTGGAAAAAGTTCTTAAT
A724R34	AND3230	BY/BY	msh2∆/∆	D25	X	378147	.	G	A	1072.3	snp	59	0.542373	HET	2	2		TATATTATACATAAGATCTGGTGAAgCGAGGAGTCCCATGTCTAAACCGAT
A724R34	AND3230	BY/BY	msh2∆/∆	D25	X	379800	.	G	A	1524.32	snp	81	0.567901	HET	2	2	ANN=A|missense_variant|MODERATE|SNX4|YJL036W|transcript|YJL036W|protein_coding|1/1|c.976G>A|p.Gly326Arg|976/1272|976/1272|326/423||	AAAAAATAACTTGATTTCTGGATACgGAGGTAGTAATTTCTTTGCCAATAA
A724R34	AND3230	BY/BY	msh2∆/∆	D25	X	390996	.	GA	G	570.577	del	42	0.452381	HET	2	2		TCTTTACTAGCTACGAAAAAACAAAgAAAAAAAAAACAAAATAGAGGGAAA
A724R34	AND3230	BY/BY	msh2∆/∆	D25	X	400142	.	C	T	1098.51	snp	81	0.432099	HET	2	2	ANN=T|missense_variant|MODERATE|BBC1|YJL020C|transcript|YJL020C|protein_coding|1/1|c.2269G>A|p.Ala757Thr|2269/3474|2269/3474|757/1157||	AGAGGCGCTGGAGGTGCTGGAGGTGcTGGAGGTGTTGGAGGTACTGGAGGT
A724R34	AND3230	BY/BY	msh2∆/∆	D25	X	500748	.	C	T	1033.99	snp	61	0.508197	HET	2	2	ANN=T|missense_variant|MODERATE|HUL4|YJR036C|transcript|YJR036C|protein_coding|1/1|c.2644G>A|p.Ala882Thr|2644/2679|2644/2679|882/892||	CCGTAACCTTCAGATTCATTAATTGcCCAAAGTAATTTCAGTTCTAGTTTT
A724R34	AND3230	BY/BY	msh2∆/∆	D25	X	562368	.	G	A	1371.38	snp	82	0.5	HET	2	2	ANN=A|missense_variant|MODERATE|TOR1|YJR066W|transcript|YJR066W|protein_coding|1/1|c.2953G>A|p.Val985Ile|2953/7413|2953/7413|985/2470||	ACAGCTTTGCTCTTTGATTATTATCgTAAGGCAACACATAAGACCTCATGT
A724R34	AND3230	BY/BY	msh2∆/∆	D25	X	570786	.	AAT	A	668.504	del	57	0.508772	HET	2	2		CCACGCAGGATAGAGAAAAAAAAAAaATTTTTTTTTTTTCTTGTTTCTCAC
A724R34	AND3230	BY/BY	msh2∆/∆	D25	X	638547	.	G	A	1504.01	snp	102	0.45098	HET	2	2	ANN=A|synonymous_variant|LOW|RSM7|YJR113C|transcript|YJR113C|protein_coding|1/1|c.429C>T|p.Cys143Cys|429/744|429/744|143/247||	CCTGGATGGGGTCCTGCCGGGTCTGgCAGTACACCAGATATAAGGCCCTGG
A724R34	AND3230	BY/BY	msh2∆/∆	D25	XI	31030	.	TA	T	229.106	del	17	0.529412	HET	2	2		GTTTCATATCTGTAGACTGATGGAGtAAAAAAACATTGAAAAGACTATAAA
A724R34	AND3230	BY/BY	msh2∆/∆	D25	XI	56999	.	T	C	981.579	snp	73	0.410959	HET	2	2	ANN=C|missense_variant|MODERATE|TOR2|YKL203C|transcript|YKL203C|protein_coding|1/1|c.6361A>G|p.Lys2121Glu|6361/7425|6361/7425|2121/2474||	CCTTTCAACACATACTTATAATCTTtACCATCACTACCCTTGATACAAAAC
A724R34	AND3230	BY/BY	msh2∆/∆	D25	XI	96088	.	TA	T	1017.3	del	56	0.553571	HET	2	2	ANN=T|frameshift_variant|HIGH|ASH1|YKL185W|transcript|YKL185W|protein_coding|1/1|c.1597delA|p.Thr533fs|1597/1767|1597/1767|533/588||INFO_REALIGN_3_PRIME_LOF=(ASH1|YKL185W|1|1.00)	TATGTAACTCTTGTGGTCTTCGATAtAAAAAAACACATACAAGATGTTTGA
A724R34	AND3230	BY/BY	msh2∆/∆	D25	XI	228156	.	G	A	1370.22	snp	82	0.5	HET	2	2	ANN=A|missense_variant|MODERATE|ABF1|YKL112W|transcript|YKL112W|protein_coding|1/1|c.1587G>A|p.Met529Ile|1587/2196|1587/2196|529/731||	GTCACCGGTATCAACCCAAGAAGATgCCAAGCGTCAATAAATGGAGCAAGC
A724R34	AND3230	BY/BY	msh2∆/∆	D25	XI	233450	.	GA	G	1350.7	del	90	0.455556	HET	2	2	ANN=G|frameshift_variant|HIGH|HAP4|YKL109W|transcript|YKL109W|protein_coding|1/1|c.1232delA|p.Asn411fs|1232/1665|1232/1665|411/554||INFO_REALIGN_3_PRIME_LOF=(HAP4|YKL109W|1|1.00)	AACAAGAAGATTCATCACGTGCTTTgAAAAAAAATACTAATTCTGAGAAGG
A724R34	AND3230	BY/BY	msh2∆/∆	D25	XI	308929	.	GA	G	1015.23	del	70	0.457143	HET	2	2		TTTGCCCTCTGCTAAGGGCAAAAAAgAAAAAAAAACGCAACGAGAAAATTA
A724R34	AND3230	BY/BY	msh2∆/∆	D25	XI	348063	.	AT	A	1273.99	del	83	0.481928	HET	2	2	ANN=A|frameshift_variant|HIGH|ELM1|YKL048C|transcript|YKL048C|protein_coding|1/1|c.1073delA|p.Asn358fs|1073/1923|1073/1923|358/640||_LOF=(ELM1|YKL048C|1|1.00)	TGATTTTGTGGTAGGTTTCGAATTCaTTTTCCCCGAAAAATGGCAGCTCGT
A724R34	AND3230	BY/BY	msh2∆/∆	D25	XI	483644	.	G	GA	1110.85	ins	68	0.544118	HET	2	2	ANN=GA|frameshift_variant|HIGH|YKR023W|YKR023W|transcript|YKR023W|protein_coding|1/1|c.235dupA|p.Thr79fs|236/1593|236/1593|79/530||INFO_REALIGN_3_PRIME_LOF=(YKR023W|YKR023W|1|1.00)	ATTGAATCAGAATGATAAAAAAGAGgAAAAAAAAACGAAAAATGTGCATCT
A724R34	AND3230	BY/BY	msh2∆/∆	D25	XI	489841	.	TAAA	T	243.627	del	19	0.473684	HET	1	2		TCTTCCGGATGAAATTTATCTATTGtAAAAAAAAAAAAACATTATGCTATG
A724R34	AND3230	BY/BY	msh2∆/∆	D25	XI	606707	.	GT	G	929.6	del	57	0.508772	HET	2	2	ANN=G|frameshift_variant|HIGH|TGL4|YKR089C|transcript|YKR089C|protein_coding|1/1|c.1658delA|p.Asn553fs|1658/2733|1658/2733|553/910||_LOF=(TGL4|YKR089C|1|1.00)	ATACCGATCTCAGTTTTGTAAGCGCgTTTTTGGCAATTCCCATCTCACTTC
A724R34	AND3230	BY/BY	msh2∆/∆	D25	XI	646114	.	C	A	1270.88	snp	72	0.513889	HET	2	2		AAATGGGCTCCTGCCTGAATGTTTCcTTCGATAAACGTATACGCCAATAGT
A724R34	AND3230	BY/BY	msh2∆/∆	D25	XII	193400	.	CTT	C	1174.77	del	64	0.5625	HET	2	2		TCTTTTTTTTAAAAAGCTTGAGCAAcTTTTTTTTTTTATAGAGTTGTTAGT
A724R34	AND3230	BY/BY	msh2∆/∆	D25	XII	342810	.	A	G	753.789	snp	45	0.533333	HET	2	2	ANN=G|missense_variant|MODERATE|ERG27|YLR100W|transcript|YLR100W|protein_coding|1/1|c.1001A>G|p.Glu334Gly|1001/1044|1001/1044|334/347||,G|missense_variant|MODERATE|YLR101C|YLR101C|transcript|YLR101C|protein_coding|1/1|c.152T>C|p.Leu51Pro|152/396|152/396|51/131||	CAGAAGAAGAAACTGGAATGGGACGaGAAACTGAAAGATCAAATTGTTGAA
A724R34	AND3230	BY/BY	msh2∆/∆	D25	XII	350878	.	A	G	1483.8	snp	98	0.469388	HET	2	2	ANN=G|synonymous_variant|LOW|MDN1|YLR106C|transcript|YLR106C|protein_coding|1/1|c.12861T>C|p.Val4287Val|12861/14733|12861/14733|4287/4910||	GTTTGACTTCTTCGTCTTCGTTTCCaACCTCTTCCTTGTTTAGGTCATCAG
A724R34	AND3230	BY/BY	msh2∆/∆	D25	XII	352597	.	GA	G	859.108	del	61	0.442623	HET	2	2	ANN=G|frameshift_variant|HIGH|MDN1|YLR106C|transcript|YLR106C|protein_coding|1/1|c.11141delT|p.Phe3714fs|11141/14733|11141/14733|3714/4910||_LOF=(MDN1|YLR106C|1|1.00)	GCTTGGGTAAAAGGTCAAGGATTTTgAAAAAGAATGCGTCTGACGAATTTA
A724R34	AND3230	BY/BY	msh2∆/∆	D25	XII	369387	.	AT	A	153.529	del	10	0.5	HET	2	2		TAGAAAACGATTCTGTACAAGGAGTaTTTTTTTTTTGTTCTAGTGTGTTTA
A724R34	AND3230	BY/BY	msh2∆/∆	D25	XII	511518	.	A	ACAG	960.126	ins	61	0.47541	HET	2	2	ANN=ACAG|disruptive_inframe_insertion|MODERATE|YLR177W|YLR177W|transcript|YLR177W|protein_coding|1/1|c.495_497dupGCA|p.Gln166dup|498/1887|498/1887|166/628||INFO_REALIGN_3_PRIME	GCTCCCAAAAATACTATCCACAGAAaCAGCAGCAGCAGCAGCAGCAGCAGC
A724R34	AND3230	BY/BY	msh2∆/∆	D25	XII	576785	.	CT	C	481.431	del	34	0.441176	HET	2	2		TTTATTGGTATATTGAACAAAGAAAcTTTTTTTTTGTCCTCCCATATCTCG
A724R34	AND3230	BY/BY	msh2∆/∆	D25	XII	696837	.	G	T	1150.69	snp	65	0.523077	HET	2	2		ACTTTTTCTCATAGCTCATTTTTTTgATCTTTCGTTGCAGTTTTGGCTTAG
A724R34	AND3230	BY/BY	msh2∆/∆	D25	XII	747390	.	CT	C	715.633	del	41	0.536585	HET	2	2		CTGAATAATTTTCTTGTCTGCGTTCcTTTTTTTGTGCACCAATGGATGTAG
A724R34	AND3230	BY/BY	msh2∆/∆	D25	XII	826629	.	AT	A	948.229	del	67	0.447761	HET	2	2		TCGCAGTTATTTTTCTTTTTTTTTTaTTTTTTTTTCCTTGGTTCTCTCATC
A724R34	AND3230	BY/BY	msh2∆/∆	D25	XII	841499	.	G	A	871.087	snp	47	0.553191	HET	2	2	ANN=A|missense_variant|MODERATE|RSC2|YLR357W|transcript|YLR357W|protein_coding|1/1|c.169G>A|p.Ala57Thr|169/2670|169/2670|57/889||	TAAAAAGGATTATCCTGACTACTACgCAGTGATCAAGAACCCTGTATCTTT
A724R34	AND3230	BY/BY	msh2∆/∆	D25	XII	950962	.	G	A	1304.51	snp	82	0.463415	HET	2	2		CAAACTTATCGCTTTTCAAGCTGCTgCAATCATAGATCTTACACTTCTACA
A724R34	AND3230	BY/BY	msh2∆/∆	D25	XII	959000	.	C	A	1130.15	snp	81	0.419753	HET	2	2	ANN=A|synonymous_variant|LOW|YLR419W|YLR419W|transcript|YLR419W|protein_coding|1/1|c.573C>A|p.Pro191Pro|573/4308|573/4308|191/1435||	TAAACAAACTATTTGATCTTGATCCcTTCAAGACAATGGTGGAAGACAGAA
A724R34	AND3230	BY/BY	msh2∆/∆	D25	XIII	97377	.	G	GA	1518.51	ins	79	0.56962	HET	2	2		CTAAATGGGATAGTAGACATGGGGTgAAAAACCTGATAATATCGGTAACTT
A724R34	AND3230	BY/BY	msh2∆/∆	D25	XIII	247029	.	A	G	937.307	snp	53	0.528302	HET	2	2	ANN=G|missense_variant|MODERATE|RAD33|YML011C|transcript|YML011C|protein_coding|1/1|c.400T>C|p.Ser134Pro|400/534|400/534|134/177||	CTTTGGTCAGCCCCGATGAGATTGGaGATTTTTTGAAGGTCTTTTACGCTT
A724R34	AND3230	BY/BY	msh2∆/∆	D25	XIII	248547	.	C	T	1071.27	snp	72	0.458333	HET	2	2	ANN=T|missense_variant|MODERATE|SPT5|YML010W|transcript|YML010W|protein_coding|1/1|c.871C>T|p.Arg291Cys|871/3192|871/3192|291/1063||	TGATACAGCTACCATTTGGGGTGTGcGCTGCAGACCAGGTAAAGAAAAGGA
A724R34	AND3230	BY/BY	msh2∆/∆	D25	XIII	451493	.	GT	G	527.946	del	38	0.447368	HET	2	2		GTAACATGTTTAATAGTTCGAACGGgTTTTTTTTTAAAAGAGCGAAGTAAT
A724R34	AND3230	BY/BY	msh2∆/∆	D25	XIII	523239	.	GT	G	1169.01	del	73	0.479452	HET	2	2	ANN=G|frameshift_variant|HIGH|SAS2|YMR127C|transcript|YMR127C|protein_coding|1/1|c.106delA|p.Thr36fs|106/1017|106/1017|36/338||_LOF=(SAS2|YMR127C|1|1.00)	TATTCCATATAGCATCTCTTTTTGAgTTTTTTTAATTTTTGCTGAGGGCTT
A724R34	AND3230	BY/BY	msh2∆/∆	D25	XIII	558684	.	A	C	1209.39	snp	79	0.493671	HET	2	2		TTCAGAGGCCGGAAAAAATTTCACAaAAAAAAAAAAATATGCGAAACTGAA
A724R34	AND3230	BY/BY	msh2∆/∆	D25	XIII	562731	.	C	A	967.503	snp	71	0.408451	HET	2	2	ANN=A|missense_variant|MODERATE|YIM2|YMR151W|transcript|YMR151W|protein_coding|1/1|c.226C>A|p.Gln76Lys|226/438|226/438|76/145||	GCTCAGAATATATCAAGTCCATATTcAAGAGAAGATAGGTTGCAGTAAATT
A724R34	AND3230	BY/BY	msh2∆/∆	D25	XIII	687046	.	G	T	1010.11	snp	68	0.455882	HET	2	2	ANN=T|missense_variant|MODERATE|YMR209C|YMR209C|transcript|YMR209C|protein_coding|1/1|c.239C>A|p.Pro80His|239/1374|239/1374|80/457||	ATTCCCCGTAAGATCAGGAAGAGTGgGAATCTGATAATTAATTTTAGAAAG
A724R34	AND3230	BY/BY	msh2∆/∆	D25	XIII	703390	.	CTA	C	141.32	del	12	0.5	HET	2	2		TGATTCATTTCTATTTTAACATTTTcTATATATATATATATATAAGCCTAG
A724R34	AND3230	BY/BY	msh2∆/∆	D25	XIII	757675	.	GA	G	1131.94	del	63	0.571429	HET	2	2	ANN=G|frameshift_variant|HIGH|YMR244W|YMR244W|transcript|YMR244W|protein_coding|1/1|c.431delA|p.Asn144fs|431/1068|431/1068|144/355||INFO_REALIGN_3_PRIME_LOF=(YMR244W|YMR244W|1|1.00)	ATGATGGGAAGGGAACCGTAATAGCgAAAAACAACGCTAACAGCGGTGACG
A724R34	AND3230	BY/BY	msh2∆/∆	D25	XIV	82052	.	C	T	1307.71	snp	90	0.433333	HET	2	2	ANN=T|synonymous_variant|LOW|MSB3|YNL293W|transcript|YNL293W|protein_coding|1/1|c.1413C>T|p.Ser471Ser|1413/1902|1413/1902|471/633||	TTTCGTTGGCTGTCTTAAAATTGAGcGAGCATGACCTTTCGAAAATAAAAC
A724R34	AND3230	BY/BY	msh2∆/∆	D25	XIV	134998	.	C	A	1286.6	snp	87	0.436782	HET	2	2	ANN=A|missense_variant|MODERATE|BNI1|YNL271C|transcript|YNL271C|protein_coding|1/1|c.386G>T|p.Arg129Met|386/5862|386/5862|129/1953||	CTTATTGGACGCCTGTGAAGAATTCcTCTTGGAATACGAATATTTCGATTG
A724R34	AND3230	BY/BY	msh2∆/∆	D25	XIV	196150	.	CTTT	C	234.579	del	20	0.5	HET	2	2		TATATATTCAATTCATATTTTATCTcTTTTTTTTTTTTTTTTTTCAGACGT
A724R34	AND3230	BY/BY	msh2∆/∆	D25	XIV	348267	.	G	A	1025.93	snp	65	0.461538	HET	2	2	ANN=A|synonymous_variant|LOW|RPC31|YNL151C|transcript|YNL151C|protein_coding|1/1|c.255C>T|p.Ser85Ser|255/756|255/756|85/251||	TGTTGGGTTTGCGTTTACCGCTCTTgCTGTTTTCCTGTTGATCTATTATCA
A724R34	AND3230	BY/BY	msh2∆/∆	D25	XIV	478866	.	T	C	1788.37	snp	109	0.477064	HET	2	2	ANN=C|synonymous_variant|LOW|TPM1|YNL079C|transcript|YNL079C|protein_coding|1/1|c.300A>G|p.Ala100Ala|300/600|300/600|100/199||	ACAATTGCTTGGATTCAGCCAATTCtGCTTCCAACTTCTCGATCTCTTCCT
A724R34	AND3230	BY/BY	msh2∆/∆	D25	XIV	498360	.	GTTT	G	321.383	del	29	0.448276	HET	2	2		CACCAATATTTATGTGTATCGTACTgTTTTTTTTTTTTTTTTCTAGCAATG
A724R34	AND3230	BY/BY	msh2∆/∆	D25	XIV	557759	.	A	C	610.057	snp	40	0.475	HET	2	2	ANN=C|missense_variant|MODERATE|GPI15|YNL038W|transcript|YNL038W|protein_coding|2/2|c.666A>C|p.Lys222Asn|666/690|666/690|222/229||	GAAAATATCTCAGTAAGCAAGAAAAaCCCCTGAGCAGACCAAAAGATTGAA
A724R34	AND3230	BY/BY	msh2∆/∆	D25	XIV	670265	.	G	A	1370.97	snp	72	0.555556	HET	2	2		CCTTACGGTATAACGTAACTTAACTgCCCTTTGAGTTTGCTTTTTCATCGG
A724R34	AND3230	BY/BY	msh2∆/∆	D25	XV	17712	.	G	A	876.184	snp	57	0.45614	HET	2	2	ANN=A|stop_gained|HIGH|YOL159C|YOL159C|transcript|YOL159C|protein_coding|1/1|c.85C>T|p.Gln29*|85/516|85/516|29/171||	TTAGTTGGCAAGTTGAAAAATACTTgGTAACCGCTGGTGATATCAACATAT
A724R34	AND3230	BY/BY	msh2∆/∆	D25	XV	142128	.	G	A	1275.28	snp	81	0.469136	HET	2	2	ANN=A|missense_variant|MODERATE|RFC4|YOL094C|transcript|YOL094C|protein_coding|1/1|c.428C>T|p.Ala143Val|428/972|428/972|143/323||	AATGATCTTGTTTGATTGATTACAAgCAAATGCAAACCTTGTAGAGTTCGA
A724R34	AND3230	BY/BY	msh2∆/∆	D25	XV	207645	.	G	T	870.743	snp	60	0.433333	HET	2	2	ANN=T|missense_variant|MODERATE|CRT10|YOL063C|transcript|YOL063C|protein_coding|1/1|c.2621C>A|p.Pro874His|2621/2874|2621/2874|874/957||	CCTGTTACATCTGCACTCTGGACTAgGGTTAACAGGGTCTTGGACTTCCCA
A724R34	AND3230	BY/BY	msh2∆/∆	D25	XV	231099	.	G	A	1316.59	snp	74	0.527027	HET	2	2	ANN=A|missense_variant|MODERATE|AIM39|YOL053W|transcript|YOL053W|protein_coding|1/1|c.1015G>A|p.Ala339Thr|1015/1188|1015/1188|339/395||	ATACCCACTGCAGGGGGACTCACATgCATTACACCTTTGGTTTCATGGCGA
A724R34	AND3230	BY/BY	msh2∆/∆	D25	XV	240712	.	G	A	884.034	snp	47	0.574468	HET	2	2	ANN=A|missense_variant|MODERATE|RRT8|YOL048C|transcript|YOL048C|protein_coding|2/2|c.521C>T|p.Thr174Ile|521/1029|521/1029|174/342||	ATCAAATATCTGATTCGTAATATGGgTCAGGACCAGTGTTCTACAAACAAA
A724R34	AND3230	BY/BY	msh2∆/∆	D25	XV	241371	.	CT	C	851.535	del	58	0.448276	HET	2	2		AGGGATATACCTTGCCCTTTTTTTCcTTTTTTTGACGTCCCTTCACCTTTC
A724R34	AND3230	BY/BY	msh2∆/∆	D25	XV	254487	.	T	G	1403.17	snp	73	0.561644	HET	2	2	ANN=G|missense_variant|MODERATE|RPP2A|YOL039W|transcript|YOL039W|protein_coding|1/1|c.191T>G|p.Val64Gly|191/321|191/321|64/106||	GAAGGTAACGAAAAGTTGGCTGCTGtTCCAGCTGCTGGTCCAGCTTCTGCT
A724R34	AND3230	BY/BY	msh2∆/∆	D25	XV	302180	.	G	A	987.846	snp	65	0.461538	HET	2	2	ANN=A|missense_variant|MODERATE|HRD1|YOL013C|transcript|YOL013C|protein_coding|1/1|c.856C>T|p.His286Tyr|856/1656|856/1656|286/551||	CTAAATGGTATTAGCATAGACAAATgAAGTGCCGTTTTTAAGAATCTTGTG
A724R34	AND3230	BY/BY	msh2∆/∆	D25	XV	322249	.	CT	C	864.64	del	52	0.538462	HET	2	2	ANN=C|frameshift_variant|HIGH|PFA4|YOL003C|transcript|YOL003C|protein_coding|1/1|c.745delA|p.Arg249fs|745/1137|745/1137|249/378||_LOF=(PFA4|YOL003C|1|1.00)	ATTTACAAGTTCATCAAAACGTGGCcTTTTTTTTGTCAAGTGTTCCTCAGC
A724R34	AND3230	BY/BY	msh2∆/∆	D25	XV	379844	.	T	C	1048.22	snp	59	0.525424	HET	2	2	ANN=C|missense_variant|MODERATE|BUB3|YOR026W|transcript|YOR026W|protein_coding|1/1|c.64T>C|p.Ser22Pro|64/1026|64/1026|22/341||	CATAAGCGACATCAAAATAATCCCTtCCAAGTCACTGCTTTTGATTACGTC
A724R34	AND3230	BY/BY	msh2∆/∆	D25	XV	385338	.	G	GA	1092.62	ins	75	0.453333	HET	2	2		CCTTTCCATTTTGAAATGTTTCTCCgAAAAAATACCATTTTGCACAGTTCA
A724R34	AND3230	BY/BY	msh2∆/∆	D25	XV	392113	.	GA	G	737.437	del	49	0.469388	HET	2	2		ATAAATAGAGTGGGTTAAAAAAAAGgAAAAAAAAAATGTGAATTGCACATG
A724R34	AND3230	BY/BY	msh2∆/∆	D25	XV	569695	.	ATT	A	848.347	del	61	0.42623	HET	2	2		AGTTTTTTTTGTTTACATTCGAATCaTTTTTTTTTTTGCATTTAGTTAAAT
A724R34	AND3230	BY/BY	msh2∆/∆	D25	XV	572508	.	C	A	1063.68	snp	70	0.457143	HET	2	2	ANN=A|stop_gained|HIGH|YOR131C|YOR131C|transcript|YOR131C|protein_coding|1/1|c.331G>T|p.Glu111*|331/657|331/657|111/218||	GGAATAAATCTTTTAACAAAAGTCTcTACCGGGGCTCCGACATTTCTAGTA
A724R34	AND3230	BY/BY	msh2∆/∆	D25	XV	669342	.	A	G	684.443	snp	40	0.525	HET	2	2	ANN=G|synonymous_variant|LOW|GAC1|YOR178C|transcript|YOR178C|protein_coding|1/1|c.900T>C|p.Val300Val|900/2382|900/2382|300/793||	AATCAATTGTAAATTTAAACTCATCaACATTCGAATTTATCGTTCTATTAA
A724R34	AND3230	BY/BY	msh2∆/∆	D25	XV	681285	.	CA	C	482.208	del	30	0.5	HET	2	2		ATGTACAGGTTAAACTTCAACATACcAAAAAAAAATTACAATGTGGCAATT
A724R34	AND3230	BY/BY	msh2∆/∆	D25	XV	758534	.	A	T	1046.42	snp	64	0.5	HET	2	2	ANN=T|missense_variant|MODERATE|ODC2|YOR222W|transcript|YOR222W|protein_coding|1/1|c.205A>T|p.Ile69Phe|205/924|205/924|69/307||	TGGTGTCATCGATTGTTTGAAAAAAaTTGTAAAGAAGGAAGGGTTTAGCAG
A724R34	AND3230	BY/BY	msh2∆/∆	D25	XV	958337	.	AT	A	874.065	del	61	0.442623	HET	2	2		GAGTCTGTGGCTTTTCTGTCACATCaTTTTTTCGTCTAACTTAGGTTAACT
A724R34	AND3230	BY/BY	msh2∆/∆	D25	XV	984915	.	TA	T	278.22	del	16	0.5625	HET	2	2		CAATGGACAATTAAATAAAATTAAGtAAAAAAAATAAGGACTTTAATTTTT
A724R34	AND3230	BY/BY	msh2∆/∆	D25	XV	1019588	.	CTT	C	671.617	del	65	0.430769	HET	2	2		TTGTGCCTATGATTGTCTATCTTCAcTTTTTTTTTTTTTTTGAACTTCCAA
A724R34	AND3230	BY/BY	msh2∆/∆	D25	XV	1060106	.	CT	C	307.092	del	19	0.526316	HET	2	2		TCCTTCAAAAGGCTAGTAAAAAGGAcTTTTTTTCATTACGTTTCTCAGTGA
A724R34	AND3230	BY/BY	msh2∆/∆	D25	XVI	67637	.	A	G	929.898	snp	63	0.460317	HET	2	2		AAAACTTGACACTTTGAAAACTAATaCAACATAAAGAGACTGAAGACGAGG
A724R34	AND3230	BY/BY	msh2∆/∆	D25	XVI	178114	.	GT	G	863.624	del	67	0.402985	HET	2	2	ANN=G|frameshift_variant|HIGH|APL5|YPL195W|transcript|YPL195W|protein_coding|1/1|c.1899delT|p.Phe633fs|1899/2799|1899/2799|633/932||INFO_REALIGN_3_PRIME_LOF=(APL5|YPL195W|1|1.00)	ATGCTACTGAGCGAAGTCCTGCCTAgTTTTTTTAACGCCTATGAACTCGCA
A724R34	AND3230	BY/BY	msh2∆/∆	D25	XVI	218341	.	G	C	1249.54	snp	70	0.542857	HET	2	2	ANN=C|missense_variant|MODERATE|TRE1|YPL176C|transcript|YPL176C|protein_coding|1/1|c.23C>G|p.Thr8Ser|23/2352|23/2352|8/783||	TGGTTCTTCAACATTCGGAAGAGTAgTGTAGCCCCTAGTATTCACCATATC
A724R34	AND3230	BY/BY	msh2∆/∆	D25	XVI	403874	.	G	A	1184.3	snp	67	0.522388	HET	2	2	ANN=A|synonymous_variant|LOW|MOT1|YPL082C|transcript|YPL082C|protein_coding|1/1|c.210C>T|p.Gly70Gly|210/5604|210/5604|70/1867||	CCCAAGAAGGAGCATGGGCAACTATgCCACCCACAGCTCTTGCTGCAGTAA
[truncated: 3,299 more rows]
