# Supplementary material for: Trajectory and uniqueness of mutational signatures in yeast mutators
Source: Proc Natl Acad Sci U S A. 2020 Sep 23;117(40):24947–56. doi: 10.1073/pnas.2011332117 (PMC7547211; doi:10.1073/pnas.2011332117)
Supplement: Supplementary File [file pnas.2011332117.sd04.xlsx]

## Sheet: DatasetS4
NGS sample	Strain	Background	Relevant genotype	Clonea	Chr.	POS	ID	REF	ALT	QUAL	TYPE	Depth	Allelic ratio	AR classb	Control-FREEC copy number	Nb. of BY chr	Nb. of SK1 chr	LOH IDc	LOH allelec	LOH TYPEc	Upstream markerd	Upstream marker ARe	Downstream markerd	Downstream marker ARe	ANNOTATIONf	Sequence flanking de novo mutation positiong
A452R1	AND3187	SK1/BY	tsa1∆/∆	A25	II	432132	.	G	C	736.101	snp	45	0.511111	HET	2	1	1	NA	NA	NA	2_432022_ATAT_TTAC	0.435897	2_432329_T_C	0.509434	ANN=C|missense_variant|MODERATE|PBY1|YBR094W|transcript|YBR094W|protein_coding|1/1|c.97G>C|p.Glu33Gln|97/2262|97/2262|33/753||	TCAGCACATTAAAAGAAATTATCCTgAATGGAAAATCACGGTTTGTGTACC
A452R1	AND3187	SK1/BY	tsa1∆/∆	A25	II	666353	.	G	A	1081.62	snp	68	0.5	HET	2	1	1	NA	NA	NA	2_662444_G_A	0.41791	2_666708_ACAGG_GCAGA	0.492063		TGTTATGAGGGAGGCGGAATTTAACgTCCGAGTGTGTAAATGATACTAAAT
A452R1	AND3187	SK1/BY	tsa1∆/∆	A25	II	760834	.	G	A	717.123	snp	56	0.410714	HET	2	1	1	NA	NA	NA	2_760767_A_G	0.5	2_760848_C_T	0.596154	ANN=A|missense_variant|MODERATE|DPB3|YBR278W|transcript|YBR278W|protein_coding|1/1|c.541G>A|p.Asp181Asn|541/606|541/606|181/201||	GAGATTCCAGTATAAATCCGCACTAgACGTAGGAGAACACTCCGACTCTTC
A452R1	AND3187	SK1/BY	tsa1∆/∆	A25	III	184354	.	G	A	841.59	snp	54	0.481481	HET	2	1	1	NA	NA	NA	3_182668_T_C	0.478873	3_184529_C_T	0.581818	ANN=A|missense_variant|MODERATE|BPH1|YCR032W|transcript|YCR032W|protein_coding|1/1|c.4835G>A|p.Arg1612Gln|4835/6504|4835/6504|1612/2167||	GATTTAGAGAATCCTAAAACTTACCgGGACCTATCGAAACCTATGGGCGCT
A452R1	AND3187	SK1/BY	tsa1∆/∆	A25	III	276368	.	T	C	784.945	snp	49	0.489796	HET	2	1	1	NA	NA	NA	3_275817_A_G	0.557377	3_276449_C_T	0.307692	ANN=C|synonymous_variant|LOW|KIN82|YCR091W|transcript|YCR091W|protein_coding|1/1|c.1965T>C|p.Val655Val|1965/2163|1965/2163|655/720||	AAACCAAAATGTTCTGTGAGAAAGTtGCAAACGATGATGAAATTGATGAGG
A452R1	AND3187	SK1/BY	tsa1∆/∆	A25	IV	55000	.	T	C	990.196	snp	62	0.483871	HET	2	1	1	NA	NA	NA	4_54490_C_T	0.542857	4_55084_T_A	0.5	ANN=C|synonymous_variant|LOW|WHI4|YDL224C|transcript|YDL224C|protein_coding|1/1|c.1347A>G|p.Pro449Pro|1347/1950|1347/1950|449/649||	AAGACCCGTTAGGAGCAGAAGATTGtGGGTGGCCATTTTCCGTTTGGAGAT
A452R1	AND3187	SK1/BY	tsa1∆/∆	A25	IV	767106	.	C	A	1013.55	snp	57	0.596491	HET	2	1	1	LOH3	BY	REC	4_767007_C_T	0	4_767342_C_G	0	ANN=A|missense_variant|MODERATE|ENT5|YDR153C|transcript|YDR153C|protein_coding|1/1|c.866G>T|p.Ser289Ile|866/1236|866/1236|289/411||	GTCAAGATCGATTAAGTCAGGGATGcTATCTTGTTGTTGCTTTCTTTTCCT
A452R1	AND3187	SK1/BY	tsa1∆/∆	A25	IV	801053	.	C	T	831.477	snp	51	0.490196	HET	2	1	1	LOH3	BY	REC	4_800984_C_T	0	4_801527_C_T	0	ANN=T|synonymous_variant|LOW|SEC7|YDR170C|transcript|YDR170C|protein_coding|1/1|c.1170G>A|p.Lys390Lys|1170/6030|1170/6030|390/2009||	AAACGTTGTAGATTGTTCTGATAGCcTTTAGCAAGGAAGCACCGTGGCATA
A452R1	AND3187	SK1/BY	tsa1∆/∆	A25	IV	1256301	.	G	A	1101.57	snp	67	0.492537	HET	2	1	1	LOH3	BY	REC	4_1254831_A_G	0	4_1256876_T_A	0	ANN=A|missense_variant|MODERATE|UBA2|YDR390C|transcript|YDR390C|protein_coding|1/1|c.547C>T|p.Pro183Ser|547/1911|547/1911|183/636||	ACAATGCAATGAATTGGCTGAGAAGgAGTGGACCTGATAGTACACACAGGA
A452R1	AND3187	SK1/BY	tsa1∆/∆	A25	IV	1335703	.	G	A	725.042	snp	40	0.575	HET	2	1	1	LOH3	BY	REC	4_1335398_C_A	0	4_1335831_T_G	0	ANN=A|missense_variant|MODERATE|PPZ2|YDR436W|transcript|YDR436W|protein_coding|1/1|c.883G>A|p.Gly295Ser|883/2133|883/2133|295/710||	CGACGATAGCGGAGACAACGTCAACgGTAGAGGCACCTCACCTATCCCTAA
A452R1	AND3187	SK1/BY	tsa1∆/∆	A25	IX	65290	.	C	G	868.469	snp	52	0.519231	HET	2	1	1	NA	NA	NA	9_64944_C_T	0.543478	9_65319_C_T	0.490909	ANN=G|missense_variant|MODERATE|MLP2|YIL149C|transcript|YIL149C|protein_coding|1/1|c.2778G>C|p.Lys926Asn|2778/5040|2778/5040|926/1679||	ATTTTTCCTTCTTCTCTAGTTCAATcTTAGCATCGTAATTTTCTTTGGTTT
A452R1	AND3187	SK1/BY	tsa1∆/∆	A25	V	531212	.	C	G	755.667	snp	56	0.428571	HET	2	1	1	NA	NA	NA	5_531187_A_G	0.568966	5_532728_T_C	0.46	ANN=G|missense_variant|MODERATE|BRR2|YER172C|transcript|YER172C|protein_coding|1/1|c.4810G>C|p.Ala1604Pro|4810/6492|4810/6492|1604/2163||	ACGTTCAACATATCCCATTCAATTGcTTTTGAAAACTTCATAAATGCAGAC
A452R1	AND3187	SK1/BY	tsa1∆/∆	A25	VI	221680	.	C	T	1201.45	snp	78	0.474359	HET	2	1	1	NA	NA	NA	6_221657_T_A	0.45	6_221706_G_T	0.518519		AATGCCAAACCATCGACCGTAGGCCcAACGGTGAAACAATACGCGGAGAAC
A452R1	AND3187	SK1/BY	tsa1∆/∆	A25	VII	79637	.	C	T	897.483	snp	56	0.482143	HET	2	1	1	NA	NA	NA	7_79107_T_C	0.341772	7_80122_T_C	0.361702	ANN=T|synonymous_variant|LOW|COG1|YGL223C|transcript|YGL223C|protein_coding|1/1|c.729G>A|p.Ala243Ala|729/1254|729/1254|243/417||	ACGAATTCACAAAATCGACAACAATcGCGTCCTTATATTGCTGATTGGAGT
A452R1	AND3187	SK1/BY	tsa1∆/∆	A25	VII	121947	.	C	T	1105.3	snp	60	0.583333	HET	2	1	1	NA	NA	NA	7_121931_GT_AC	0.433962	7_122011_T_C	0.410256		GAAAATATAGTGGATTCTAATCTGAcGAACTACGGACAGTAATTGGTATTT
A452R1	AND3187	SK1/BY	tsa1∆/∆	A25	VII	205839	.	C	T	458.41	snp	31	0.483871	HET	2	1	1	NA	NA	NA	7_205830_TAC_GAT	0.516129	7_205894_T_C	0.592593		GTGTTCTTCCGGTTAATACTTTGAAcTCGGCTTTTCTTAACATGTAATAAA
A452R1	AND3187	SK1/BY	tsa1∆/∆	A25	VII	718767	.	C	A	987.557	snp	63	0.507937	HET	2	1	1	NA	NA	NA	7_718717_G_C	0.474576	7_718778_G_A	0.532258		ATCGATAAATAATAGCCAAAACAAAcATGTTTTATCGACGCATGAATCCTT
A452R1	AND3187	SK1/BY	tsa1∆/∆	A25	VIII	130612	.	G	T	772.663	snp	51	0.470588	HET	2	1	1	NA	NA	NA	8_130524_G_C	0.534483	8_130652_A_G	0.4375		CATGCACAGTTTCCTTACTATTCATgCTCACACAATTCTACCGAATTAGCA
A452R1	AND3187	SK1/BY	tsa1∆/∆	A25	X	49336	.	T	C	616.428	snp	41	0.463415	HET	2	1	1	NA	NA	NA	10_48974_T_C	0.59375	10_49561_T_C	0.363636	ANN=C|synonymous_variant|LOW|YJL206C|YJL206C|transcript|YJL206C|protein_coding|1/1|c.600A>G|p.Leu200Leu|600/2277|600/2277|200/758||	TAGTAGGTCTGTGATAGAACCTAAAtAGCACACAGGCACAATCCCAGGTCT
A452R1	AND3187	SK1/BY	tsa1∆/∆	A25	X	435929	.	G	A	1024.85	snp	62	0.516129	HET	2	1	1	NA	NA	NA	10_435638_T_A	0.542373	10_436260_TA_T	0.444444		CTGATGAATATGAACAACTATAATAgACCCCAAAAGAACAAATTCTGAGTG
A452R1	AND3187	SK1/BY	tsa1∆/∆	A25	X	668441	.	G	A	731.466	snp	44	0.5	HET	2	1	1	NA	NA	NA	10_668393_A_G	0.530612	10_669427_G_A	0.377778	ANN=A|synonymous_variant|LOW|MNS1|YJR131W|transcript|YJR131W|protein_coding|1/1|c.798G>A|p.Ser266Ser|798/1650|798/1650|266/549||	CAGATACTGGGAAGTTTGGTGCTTCgACTATCCGGTTCGGATCAAGAGGTG
A452R1	AND3187	SK1/BY	tsa1∆/∆	A25	XI	424191	.	A	C	960.923	snp	52	0.557692	HET	2	1	1	NA	NA	NA	11_424151_G_A	0.4	11_424283_T_C	0.434783	ANN=C|missense_variant|MODERATE|UFD4|YKL010C|transcript|YKL010C|protein_coding|1/1|c.1685T>G|p.Leu562Arg|1685/4452|1685/4452|562/1483||	GTTAGACGCTGTTTCTTTTTGGGCCaGGATAGATCCGATTAACTTAATAAG
A452R1	AND3187	SK1/BY	tsa1∆/∆	A25	XI	601425	.	C	A	898.625	snp	50	0.58	HET	2	1	1	NA	NA	NA	11_601260_G_C	0.584906	11_602166_T_G	0.695652	ANN=A|missense_variant|MODERATE|PRP16|YKR086W|transcript|YKR086W|protein_coding|1/1|c.1569C>A|p.Phe523Leu|1569/3216|1569/3216|523/1071||	CATTTTTTGGTAATGCTCCTCAGTTcACAATTCCTGGAAGAACTTTCCCCG
A452R1	AND3187	SK1/BY	tsa1∆/∆	A25	XII	48811	.	C	CA	336.283	ins	33	0.484848	HET	2	1	1	NA	NA	NA	12_48757_G_A	0.309524	12_49068_C_T	0.456522		GTTCTATCGTATAGTATGATGTATTcAAAAAAAATGCGATAATTCTTTAGT
A452R1	AND3187	SK1/BY	tsa1∆/∆	A25	XII	59391	.	C	T	613.02	snp	49	0.408163	HET	2	1	1	NA	NA	NA	12_59265_C_T	0.490566	12_59585_G_A	0.621622	ANN=T|missense_variant|MODERATE|VPS13|YLL040C|transcript|YLL040C|protein_coding|1/1|c.4255G>A|p.Val1419Ile|4255/9435|4255/9435|1419/3144||	AGACCACAGTCATTCAAAGAAGTGAcGCCCTTTGTCTTGTTATATAAAGTA
A452R1	AND3187	SK1/BY	tsa1∆/∆	A25	XII	172424	.	C	T	1166.96	snp	63	0.587302	HET	2	1	1	NA	NA	NA	12_172316_A_G	0.4	12_172558_G_A	0.44	ANN=T|synonymous_variant|LOW|PPR1|YLR014C|transcript|YLR014C|protein_coding|1/1|c.2559G>A|p.Ser853Ser|2559/2715|2559/2715|853/904||	CCATGATATCTTGATTATTGGTATAcGACTGGCAATTCAATGCAGAAGACG
A452R1	AND3187	SK1/BY	tsa1∆/∆	A25	XII	736274	.	T	C	937.437	snp	58	0.5	HET	2	1	1	NA	NA	NA	12_736154_G_A	0.41791	12_736586_G_A	0.451613	ANN=C|synonymous_variant|LOW|ACO1|YLR304C|transcript|YLR304C|protein_coding|1/1|c.1275A>G|p.Glu425Glu|1275/2337|1275/2337|425/778||	TGAAGGTTTCTAATTGGCCATCACGtTCAATAGTGGCTCTGATTTGTTCAG
A452R1	AND3187	SK1/BY	tsa1∆/∆	A25	XII	991294	.	G	C	840.458	snp	57	0.45614	HET	2	1	1	NA	NA	NA	12_990920_G_T	0.490566	12_991691_T_C	0.596774	ANN=C|missense_variant|MODERATE|CRN1|YLR429W|transcript|YLR429W|protein_coding|1/1|c.518G>C|p.Gly173Ala|518/1956|518/1956|173/651||	GTTAAATTATGGAATGTGGAAACTGgAAAGGACATGATTACTTTGAAACAT
A452R1	AND3187	SK1/BY	tsa1∆/∆	A25	XIII	29126	.	G	A	776.976	snp	50	0.48	HET	2	1	1	NA	NA	NA	13_28854_G_C	0.555556	13_29616_T_A	0.493151	ANN=A|synonymous_variant|LOW|NDI1|YML120C|transcript|YML120C|protein_coding|1/1|c.682C>T|p.Leu228Leu|682/1542|682/1542|228/513||	CCACCAACCACGACAATGGACAGTAgTCTTCTTCTTTCGGGATCACCCTTT
A452R1	AND3187	SK1/BY	tsa1∆/∆	A25	XIII	208873	.	A	C	680.58	snp	40	0.525	HET	2	1	1	NA	NA	NA	13_208787_C_T	0.396825	13_209014_G_A	0.454545		CCTGATTGTCCATAATTTTTTTTAGaATGCCCCCTTTTTATTTGTTATATA
A452R1	AND3187	SK1/BY	tsa1∆/∆	A25	XV	94656	.	C	T	832.843	snp	60	0.433333	HET	2	1	1	NA	NA	NA	15_94646_T_A	0.492754	15_94686_TAA_AAT	0.431373		ATTAACACCCATGCATTATTGTCTTcGGTAAAAAAATTCATATCCGTACAC
A452R1	AND3187	SK1/BY	tsa1∆/∆	A25	XV	241335	.	C	T	946.301	snp	58	0.5	HET	2	1	1	NA	NA	NA	15_241259_A_G	0.465517	15_241534_T_A	0.418605		TCCTTAGTTTGTCTTTACAGCCAACcAGGGGTCCTCAGGGATATACCTTGC
A452R1	AND3187	SK1/BY	tsa1∆/∆	A25	XV	324488	.	T	TA	303.774	ins	31	0.419355	HET	2	1	1	NA	NA	NA	15_324302_T_G	0.697674	15_324679_T_C	0.465116		ACTATTCGAAGAGATGTTGGATTTCtAAAAAAAAAAGAGCTCAACAACGGA
A452R1	AND3187	SK1/BY	tsa1∆/∆	A25	XV	748809	.	G	T	1023.58	snp	55	0.581818	HET	2	1	1	NA	NA	NA	15_748712_C_G	0.5	15_748863_A_G	0.518519	ANN=T|missense_variant|MODERATE|RUD3|YOR216C|transcript|YOR216C|protein_coding|1/1|c.171C>A|p.Asp57Glu|171/1455|171/1455|57/484||	CTTCAGAGAGATCTTTCCCCTCATCgTCCGGGCTTGCCACGATACCATCAG
A452R1	AND3187	SK1/BY	tsa1∆/∆	A25	XVI	185539	.	C	G	937.545	snp	51	0.568627	HET	2	1	1	NA	NA	NA	16_185261_A_G	0.571429	16_185620_T_C	0.518519	ANN=G|missense_variant|MODERATE|NAB3|YPL190C|transcript|YPL190C|protein_coding|1/1|c.2187G>C|p.Leu729Phe|2187/2409|2187/2409|729/802||	ATGAGTTCATAGAGGAATATCCACCcAACTGTTGTTGCTGTTGTTGAGGAG
A452R1	AND3187	SK1/BY	tsa1∆/∆	A25	XVI	238293	.	G	T	727.635	snp	57	0.403509	HET	2	1	1	NA	NA	NA	16_238111_T_C	0.55102	16_238515_G_A	0.468085	ANN=T|missense_variant|MODERATE|SET6|YPL165C|transcript|YPL165C|protein_coding|1/1|c.785C>A|p.Pro262Gln|785/1122|785/1122|262/373||	AGTACCTAATATATGTCTCAATAGCgGTATGGAGAGCATTCTATGCAAATG
A452R1	AND3187	SK1/BY	tsa1∆/∆	A25	XVI	279517	.	G	A	326.484	snp	24	0.5	HET	2	1	1	LOH18	SK1	REC	16_279412_T_C	1	16_279568_C_T	1	ANN=A|synonymous_variant|LOW|KES1|YPL145C|transcript|YPL145C|protein_coding|1/1|c.183C>T|p.Asp61Asp|183/1305|183/1305|61/434||	TTAAACAGTGTTCTTTGTAATTATCgTCATTGATAAAAGAGGGTTCCAAGA
A452R1	AND3187	SK1/BY	tsa1∆/∆	A25	XVI	391553	.	G	C	1116.48	snp	73	0.465753	HET	2	1	1	NA	NA	NA	16_391539_C_G	0.5	16_391587_G_A	0.577465	ANN=C|missense_variant|MODERATE|SEC16|YPL085W|transcript|YPL085W|protein_coding|1/1|c.4487G>C|p.Gly1496Ala|4487/6588|4487/6588|1496/2195||	TCAAAGCCTTCCAATGTGTCAAAGGgGTTAGTTGAAGCAAACTTACCGTAT
A452R1	AND3187	SK1/BY	tsa1∆/∆	A25	XVI	668022	.	A	T	763.367	snp	47	0.489362	HET	2	1	1	NA	NA	NA	16_667966_C_T	0.5	16_668032_A_G	0.520833	ANN=T|missense_variant|MODERATE|SEC8|YPR055W|transcript|YPR055W|protein_coding|1/1|c.347A>T|p.Gln116Leu|347/3198|347/3198|116/1065||	GGAAAAGCAGTCAGTTCGATCATGCaGGCCCAAGAACAGACTTTAAATCTG
A452R10	AND3187	SK1/BY	tsa1∆/∆	J25	II	119437	.	C	A	1572.49	snp	94	0.531915	HET	2	1	1	NA	NA	NA	2_119248_T_C	0.548387	2_119450_C_T	0.488095	ANN=A|missense_variant|MODERATE|YBL053W|YBL053W|transcript|YBL053W|protein_coding|1/1|c.103C>A|p.Leu35Ile|103/375|103/375|35/124||,A|missense_variant|MODERATE|SAS3|YBL052C|transcript|YBL052C|protein_coding|1/1|c.2438G>T|p.Arg813Met|2438/2496|2438/2496|813/831||	TCTTCTTTTTCTGACTCTCTCCTTCcTTATGTGGCTTTCTATATCGTTTTC
A452R10	AND3187	SK1/BY	tsa1∆/∆	J25	II	651121	.	T	C	1341.29	snp	86	0.476744	HET	2	1	1	NA	NA	NA	2_650619_A_G	0.490741	2_651379_C_T	0.408451	ANN=C|missense_variant|MODERATE|MET8|YBR213W|transcript|YBR213W|protein_coding|1/1|c.754T>C|p.Phe252Leu|754/825|754/825|252/274||	TCTGCTGGATCTTTTCAAGGTCATGtTTCAAGAACAGAACTGTTCCTTGCA
A452R10	AND3187	SK1/BY	tsa1∆/∆	J25	III	263393	.	T	G	1185.14	snp	70	0.514286	HET	2	1	1	NA	NA	NA	3_263025_A_G	0.392157	3_264441_A_G	0.417582	ANN=G|start_lost|HIGH|CSM1|YCR086W|transcript|YCR086W|protein_coding|1/1|c.2T>G|p.Met1?|2/573|2/573|1/190||_LOF=(CSM1|YCR086W|1|1.00)	ACAAGACAATCCAACGTGCGCAAAAtGGATCCATTGACTGTATACAAAAAC
A452R10	AND3187	SK1/BY	tsa1∆/∆	J25	IV	543259	.	C	T	2007.14	snp	114	0.54386	HET	2	1	1	NA	NA	NA	4_542914_C_T	0.494845	4_543278_T_C	0.462185	ANN=T|synonymous_variant|LOW|NRG1|YDR043C|transcript|YDR043C|protein_coding|1/1|c.111G>A|p.Pro37Pro|111/696|111/696|37/231||	GTAGTAGCGTCTGATATTTTCTTTCcGGGCTTATTTCAACGTTTTCTTCAT
A452R10	AND3187	SK1/BY	tsa1∆/∆	J25	IV	1153760	.	C	T	980.453	snp	52	0.596154	HET	2	1	1	NA	NA	NA	4_1153699_C_T	0.436364	4_1153930_A_G	0.515152		TTGAAGCTAAAAATTTTTTTCGCTTcGCATCATGAAAGTAATTTTTCTTCT
A452R10	AND3187	SK1/BY	tsa1∆/∆	J25	IV	1479701	.	A	C	1305.6	snp	91	0.43956	HET	2	1	1	NA	NA	NA	4_1479403_G_A	0.5375	4_1479729_G_A	0.434211	ANN=C|missense_variant|MODERATE|EUG1|YDR518W|transcript|YDR518W|protein_coding|1/1|c.1094A>C|p.Lys365Thr|1094/1554|1094/1554|365/517||	GAAGGTACTGCCAAGCCAATTGTTAaGTCAGAAGAGATTCCAAAAGAACAA
A452R10	AND3187	SK1/BY	tsa1∆/∆	J25	V	26189	.	T	G	1613.46	snp	93	0.526882	HET	2	1	1	LOH9	SK1	REC	5_25929_C_T	1	5_26313_G_T	1	ANN=G|stop_lost&splice_region_variant|HIGH|YEL067C|YEL067C|transcript|YEL067C|protein_coding|1/1|c.588A>C|p.Ter196Tyrext*?|588/588|588/588|196/195||	ACCATTGTAGTTCTTCACTTTTGTAtTAAACGTAGGATTGAGGCGGTGGCT
A452R10	AND3187	SK1/BY	tsa1∆/∆	J25	V	233675	.	A	G	786.426	snp	46	0.543478	HET	2	1	1	NA	NA	NA	5_233255_T_C	0.483333	5_234299_T_C	0.564103	ANN=G|synonymous_variant|LOW|YEN1|YER041W|transcript|YER041W|protein_coding|1/1|c.1215A>G|p.Gly405Gly|1215/2280|1215/2280|405/759||	GTGATAAATACATAAATATGGCTGGaAACGGACACTACAGAAACTTAAATT
A452R10	AND3187	SK1/BY	tsa1∆/∆	J25	VII	359616	.	G	A	883.066	snp	60	0.466667	HET	2	1	1	NA	NA	NA	7_359394_A_G	0.644444	7_360075_G_A	0.473684	ANN=A|missense_variant|MODERATE|KXD1|YGL079W|transcript|YGL079W|protein_coding|1/1|c.173G>A|p.Ser58Asn|173/657|173/657|58/218||	AGCAACTCAAGTGGTAGCTTCGATAgTGATGGAAGTAACGTTTCAGATGTT
A452R10	AND3187	SK1/BY	tsa1∆/∆	J25	VII	706833	.	C	T	1001.34	snp	65	0.476923	HET	2	1	1	NA	NA	NA	7_706722_T_C	0.477273	7_707096_T_C	0.378788		CCCACTTGTTTTACCGCAGAGGGCCcTTTTTTTGTTTACCGTCGCAAAAAA
A452R10	AND3187	SK1/BY	tsa1∆/∆	J25	VIII	10089	.	T	A	1008.04	snp	69	0.449275	HET	2	1	1	NA	NA	NA	8_10046_A_T	0.48913	8_10240_CTG_CTTT	0.571429	ANN=A|missense_variant|MODERATE|ARN2|YHL047C|transcript|YHL047C|protein_coding|1/1|c.125A>T|p.Lys42Ile|125/1863|125/1863|42/620||,A|missense_variant|MODERATE|YHL046W-A|YHL046W-A|transcript|YHL046W-A|protein_coding|1/1|c.109T>A|p.Phe37Ile|109/327|109/327|37/108||	TGATTTTGTTCCCTTTAATTTATCTtTCATTTCATCTCTGGGCGACGAATC
A452R10	AND3187	SK1/BY	tsa1∆/∆	J25	VIII	98451	.	C	T	1826.49	snp	111	0.495495	HET	2	1	1	NA	NA	NA	8_98376_C_T	0.527778	8_98622_C_G	0.473684	ANN=T|synonymous_variant|LOW|SHU1|YHL006C|transcript|YHL006C|protein_coding|1/1|c.345G>A|p.Val115Val|345/453|345/453|115/150||	ATGGCAGACTGAGGCACTGCCGTAAcACAAGGCTAAGTAGCCGCAGCTGTT
A452R10	AND3187	SK1/BY	tsa1∆/∆	J25	X	197183	.	G	A	334.981	snp	27	0.407407	HET	2	1	1	NA	NA	NA	10_197119_C_T	0.528302	10_197272_A_G	0.609756		GCAAGAGAGGTACACTTTATAAAATgTATAAATAAAAAAATAACAGACATA
A452R10	AND3187	SK1/BY	tsa1∆/∆	J25	X	343983	.	G	A	1289.55	snp	73	0.534247	HET	2	1	1	NA	NA	NA	10_342956_A_T	0.538462	10_344460_C_T	0.459459	ANN=A|missense_variant|MODERATE|MTR4|YJL050W|transcript|YJL050W|protein_coding|1/1|c.1462G>A|p.Glu488Lys|1462/3222|1462/3222|488/1073||	ACTGCCCATTTTGAAGGAAGTCATTgAAATTCTGTTTCAAGAGGGATTTTT
A452R10	AND3187	SK1/BY	tsa1∆/∆	J25	XI	71872	.	A	G	1443.56	snp	83	0.518072	HET	2	1	1	NA	NA	NA	11_71211_C_T	0.508333	11_71930_C_T	0.545455	ANN=G|missense_variant|MODERATE|PEX1|YKL197C|transcript|YKL197C|protein_coding|1/1|c.1994T>C|p.Val665Ala|1994/3132|1994/3132|665/1043||	CTTCGAAAAAAGTTCCCTTGTTACAaCATTATCACAATCTCTTTCCAACTG
A452R10	AND3187	SK1/BY	tsa1∆/∆	J25	XI	154847	.	G	A	1248.8	snp	65	0.584615	HET	2	1	1	NA	NA	NA	11_154842_T_C	0.580645	11_155155_G_A	0.480769		GGTACTTCGATCTAATGTGCTCTTAgACAGATATGCTAAATAATTTCAATC
A452R10	AND3187	SK1/BY	tsa1∆/∆	J25	XI	286605	.	GC	G	748.644	del	45	0.533333	HET	2	1	1	NA	NA	NA	11_286522_T_C	0.464286	11_287276_C_G	0.442308	ANN=G|frameshift_variant|HIGH|SMY1|YKL079W|transcript|YKL079W|protein_coding|1/1|c.4delC|p.His2fs|4/1971|4/1971|2/656||	AGGGTAGGTGCAAACTTGTTAAAATgCACTGGAATATAATTTCGAAAGAGC
A452R10	AND3187	SK1/BY	tsa1∆/∆	J25	XI	363971	.	C	T	1371.62	snp	90	0.455556	HET	2	1	1	NA	NA	NA	11_363812_G_C	0.464646	11_363989_C_T	0.47619	ANN=T|synonymous_variant|LOW|PTM1|YKL039W|transcript|YKL039W|protein_coding|1/1|c.1350C>T|p.Ala450Ala|1350/1572|1350/1572|450/523||	CAACAGATACTTCATACATGCTAGCcGCATCCCAACAACTACCCACAGACC
A452R10	AND3187	SK1/BY	tsa1∆/∆	J25	XI	625354	.	T	A	1383.27	snp	85	0.482353	HET	2	1	1	NA	NA	NA	11_625303_T_C	0.490196	11_625924_TG_T	0.55	ANN=A|synonymous_variant|LOW|MLP1|YKR095W|transcript|YKR095W|protein_coding|1/1|c.5550T>A|p.Ile1850Ile|5550/5628|5550/5628|1850/1875||	ATGAAGACGACACTACAGAAAACATtAATGAGTCAAAAAAGATCAAGACTG
A452R10	AND3187	SK1/BY	tsa1∆/∆	J25	XII	193160	.	C	A	1289.7	snp	87	0.45977	HET	2	1	1	NA	NA	NA	12_192599_T_C	0.528571	12_193426_A_G	0.37037	ANN=A|missense_variant|MODERATE|UBR2|YLR024C|transcript|YLR024C|protein_coding|1/1|c.122G>T|p.Arg41Leu|122/5619|122/5619|41/1872||	TATATCGTTATCACTATGCTTAAGGcGTAGATTTAAGGTTTTCCATAGTAA
A452R10	AND3187	SK1/BY	tsa1∆/∆	J25	XII	370568	.	G	T	1367.27	snp	77	0.571429	HET	2	1	1	NA	NA	NA	12_370090_A_G	0.583333	12_370580_C_A	0.576923	ANN=T|stop_gained|HIGH|YLR111W|YLR111W|transcript|YLR111W|protein_coding|1/1|c.178G>T|p.Gly60*|178/333|178/333|60/110||	AGTTTTGAGAGGGGCGCGCGGCAAAgGATTCCCAAAACGGAAATCAGACGC
A452R10	AND3187	SK1/BY	tsa1∆/∆	J25	XIII	382451	.	C	T	1597.86	snp	92	0.521739	HET	2	1	1	NA	NA	NA	13_382384_A_T	0.465909	13_383224_G_A	0.408451	ANN=T|missense_variant|MODERATE|STB2|YMR053C|transcript|YMR053C|protein_coding|1/1|c.448G>A|p.Asp150Asn|448/2553|448/2553|150/850||	ACGACTCTGACTCCCGATATTGTATcCTGAGAGTTTCCTGTATATGACGTA
A452R10	AND3187	SK1/BY	tsa1∆/∆	J25	XIV	185039	.	A	T	1548.34	snp	91	0.527473	HET	2	1	1	NA	NA	NA	14_184992_G_A	0.489362	14_185309_A_G	0.618182	ANN=T|missense_variant|MODERATE|YNL247W|YNL247W|transcript|YNL247W|protein_coding|1/1|c.2165A>T|p.Tyr722Phe|2165/2304|2165/2304|722/767||	GATATGTTCAAGGATGTCACATTGTaCAGTGCTTGGGACGAGCAAGGCCTT
A452R10	AND3187	SK1/BY	tsa1∆/∆	J25	XIV	638221	.	A	C	1285.03	snp	83	0.46988	HET	2	1	1	NA	NA	NA	14_637457_C_T	0.446602	14_638992_A_T	0.346154	ANN=C|missense_variant|MODERATE|VPS27|YNR006W|transcript|YNR006W|protein_coding|1/1|c.1236A>C|p.Glu412Asp|1236/1869|1236/1869|412/622||	CTCAGAAATACAATACTTTGATAGAaATGAACGGCAAGATTTCGGAAATTA
A452R10	AND3187	SK1/BY	tsa1∆/∆	J25	XIV	694462	.	C	T	1391.6	snp	73	0.561644	HET	2	1	1	NA	NA	NA	14_694273_T_C	0.5	14_694765_A_G	0.483871	ANN=T|missense_variant|MODERATE|MRPS12|YNR036C|transcript|YNR036C|protein_coding|1/1|c.361G>A|p.Val121Met|361/462|361/462|121/153||	GCACCTCTGATAACATGGTACTTCAcACCAGGCAAGTCCTGACAACGCCCA
A452R10	AND3187	SK1/BY	tsa1∆/∆	J25	XV	530908	.	C	A	1057.67	snp	56	0.571429	HET	2	1	1	NA	NA	NA	15_529807_G_C	0.583333	15_531368_GC_G	0.484848	ANN=A|missense_variant|MODERATE|YOR111W|YOR111W|transcript|YOR111W|protein_coding|1/1|c.480C>A|p.Phe160Leu|480/699|480/699|160/232||	GAGAAAACTTTGAATTGGTACCATTcCGAGATGAAACCAAGGTATACTTTG
A452R10	AND3187	SK1/BY	tsa1∆/∆	J25	XV	563606	.	G	C	1620.78	snp	96	0.5	HET	2	1	1	NA	NA	NA	15_563142_A_C	0.568966	15_563734_G_A	0.471429	ANN=C|missense_variant|MODERATE|RGA1|YOR127W|transcript|YOR127W|protein_coding|1/1|c.2437G>C|p.Asp813His|2437/3024|2437/3024|813/1007||	ACCGATGATACTATCTGTCTGCATAgATTTTATTGAATCAGACGAAGAAAA
A452R10	AND3187	SK1/BY	tsa1∆/∆	J25	XVI	295693	.	C	T	1397.37	snp	94	0.468085	HET	2	1	1	NA	NA	NA	16_295493_T_C	0.451613	16_295831_C_T	0.45122	ANN=T|missense_variant|MODERATE|GIP3|YPL137C|transcript|YPL137C|protein_coding|1/1|c.955G>A|p.Glu319Lys|955/3831|955/3831|319/1276||	ATACCCACGGAAATAGAAGGAACCTcGCTTATCATGTCATCAGGGATAAGG
A452R10	AND3187	SK1/BY	tsa1∆/∆	J25	XVI	568093	.	C	A	2006.04	snp	102	0.598039	HET	2	1	1	NA	NA	NA	16_568030_C_T	0.611765	16_568268_C_T	0.54023	ANN=A|missense_variant|MODERATE|ICL2|YPR006C|transcript|YPR006C|protein_coding|1/1|c.904G>T|p.Asp302Tyr|904/1728|904/1728|302/575||	TTTTCGCTCCAAGGCACCACGTTATcTCTTATTATACCCCTAATGAATTCG
A452R10	AND3187	SK1/BY	tsa1∆/∆	J25	XVI	617188	.	G	A	1519.86	snp	87	0.528736	HET	2	1	1	NA	NA	NA	16_617130_T_C	0.505618	16_618129_A_G	0.378049	ANN=A|missense_variant|MODERATE|ATH1|YPR026W|transcript|YPR026W|protein_coding|1/1|c.1810G>A|p.Glu604Lys|1810/3636|1810/3636|604/1211||	GAATGGACACGAAGGGATTGATGACgAGTATCTGAGATATACTACATGGCC
A452R10	AND3187	SK1/BY	tsa1∆/∆	J25	XVI	728045	.	CT	C	1106.22	del	67	0.522388	HET	2	1	1	NA	NA	NA	16_727851_G_A	0.565217	16_728174_C_T	0.56	ANN=C|frameshift_variant|HIGH|YPR097W|YPR097W|transcript|YPR097W|protein_coding|1/1|c.2658delT|p.Phe886fs|2658/3222|2658/3222|886/1073||INFO_REALIGN_3_PRIME_LOF=(YPR097W|YPR097W|1|1.00)	ACTTAGTAACCAAACATCAAGATGCcTTTTTTGAGTTTATTCATGATGTAT
A452R10	AND3187	SK1/BY	tsa1∆/∆	J25	XVI	836991	.	A	T	1115.9	snp	87	0.402299	HET	2	1	1	NA	NA	NA	16_836893_T_G	0.642857	16_837009_C_T	0.54023	ANN=T|missense_variant|MODERATE|NCA2|YPR155C|transcript|YPR155C|protein_coding|1/1|c.423T>A|p.Ser141Arg|423/1851|423/1851|141/616||	AAAGAAAAGACTTTAGGATTGAATCaCTTACTGTTTTGTAGTACTGTTCAG
A452R11	AND3187	SK1/BY	tsa1∆/∆	K25	I	43513	.	C	T	1425.75	snp	87	0.494253	HET	2	1	1	NA	NA	NA	1_43478_G_A	0.5	1_43565_A_G	0.54023	ANN=T|missense_variant|MODERATE|ACS1|YAL054C|transcript|YAL054C|protein_coding|1/1|c.1510G>A|p.Val504Ile|1510/2142|1510/2142|504/713||	TCACCAGTGTTAGGGTCAAGAACAAcTGCATCAATACCGAAGAAGGGGAAT
A452R11	AND3187	SK1/BY	tsa1∆/∆	K25	I	170034	.	C	A	1439.37	snp	76	0.592105	HET	2	1	1	NA	NA	NA	1_167179_T_C	0.442623	1_170726_C_T	0.590164	ANN=A|missense_variant|MODERATE|ADE1|YAR015W|transcript|YAR015W|protein_coding|1/1|c.660C>A|p.Phe220Leu|660/921|660/921|220/306||	TCATCGCAGACACTAAATTCGAATTcGGTATTGACGAAAAGACCAATGAAA
A452R11	AND3187	SK1/BY	tsa1∆/∆	K25	II	16513	.	C	A	1522.51	snp	79	0.594937	HET	2	1	1	NA	NA	NA	2_16009_T_G	0.364865	2_16530_C_T	0.589744	ANN=A|missense_variant|MODERATE|PKC1|YBL105C|transcript|YBL105C|protein_coding|1/1|c.1184G>T|p.Gly395Val|1184/3456|1184/3456|395/1151||	GATAATAGCACCATGACGATGTAGTcCACCCATCAACTGCTTCCTTTCTAT
A452R11	AND3187	SK1/BY	tsa1∆/∆	K25	II	20503	.	G	T	1033.28	snp	65	0.507692	HET	2	1	1	NA	NA	NA	2_20445_A_G	0.561798	2_20568_A_G	0.53125	ANN=T|missense_variant|MODERATE|SEA4|YBL104C|transcript|YBL104C|protein_coding|1/1|c.791C>A|p.Ala264Asp|791/3117|791/3117|264/1038||	AGATAATTTTCTCCTATCCCAAATAgCTAAGGTCCCATCATCCCCATAAGT
A452R11	AND3187	SK1/BY	tsa1∆/∆	K25	II	69510	.	C	G	896.254	snp	59	0.474576	HET	2	1	1	NA	NA	NA	2_69355_G_C	0.490385	2_69616_C_T	0.41573		GATTTATGAATAGATATGCAGTCACcAAAACAGAGTCTAAAACTCTCACAG
A452R11	AND3187	SK1/BY	tsa1∆/∆	K25	II	697795	.	A	T	1133.51	snp	73	0.479452	HET	2	1	1	NA	NA	NA	2_697503_C_T	0.536232	2_698029_G_A	0.431373		ATTATCAAGGCAAGAAAAGAAGAGAaATTTTTCGAGAAAATGAACAACGAA
A452R11	AND3187	SK1/BY	tsa1∆/∆	K25	IV	1079630	.	T	C	1158.09	snp	81	0.444444	HET	2	1	1	NA	NA	NA	4_1079585_G_C	0.544444	4_1079792_T_C	0.554054	ANN=C|synonymous_variant|LOW|GIC2|YDR309C|transcript|YDR309C|protein_coding|1/1|c.570A>G|p.Glu190Glu|570/1152|570/1152|190/383||	TGCTTTCACGATTAGCAGGGATCCTtTCAGTGACAAAAGCTTTATTTAGTG
A452R11	AND3187	SK1/BY	tsa1∆/∆	K25	IX	409282	.	C	T	1056.81	snp	70	0.471429	HET	2	1	1	NA	NA	NA	9_408665_C_T	0.515152	9_409496_T_C	0.635294	ANN=T|missense_variant|MODERATE|DAL4|YIR028W|transcript|YIR028W|protein_coding|1/1|c.815C>T|p.Thr272Ile|815/1908|815/1908|272/635||	CCTCATAAAATCAGGCATTTATTCAcAGTAAAAGCAGCTTTGATCCCCTTC
A452R11	AND3187	SK1/BY	tsa1∆/∆	K25	VII	47911	.	GA	G	917.644	del	70	0.428571	HET	2	1	1	NA	NA	NA	7_47898_A_G	0.605263	7_47998_A_G	0.454545	ANN=G|frameshift_variant|HIGH|KAP114|YGL241W|transcript|YGL241W|protein_coding|1/1|c.2473delA|p.Arg825fs|2473/3015|2473/3015|825/1004||INFO_REALIGN_3_PRIME_LOF=(KAP114|YGL241W|1|1.00)	AGAAGCCTTTGAAGTCATTAGAGGTgAAAAAAGAATCAAAGAAAATATCGT
A452R11	AND3187	SK1/BY	tsa1∆/∆	K25	VII	265990	.	G	A	1095.46	snp	67	0.492537	HET	3	1	1	NA	NA	NA	7_265936_T_C	0.409836	7_266074_G_A	0.460526		TCATAAAATATATATAGTTCTCCATgATGTTCGGGTCAGTCGCTCCGAAGC
A452R11	AND3187	SK1/BY	tsa1∆/∆	K25	VII	906597	.	G	A	1203.16	snp	92	0.413043	HET	2	1	1	NA	NA	NA	7_906181_A_T	0.594595	7_906758_A_G	0.4875	ANN=A|missense_variant|MODERATE|ADE3|YGR204W|transcript|YGR204W|protein_coding|1/1|c.664G>A|p.Glu222Lys|664/2841|664/2841|222/946||	CGGCCAACCAGAATTTGTGAAGGGTgAATGGTTCAAACCAAGAGACGGCAC
A452R11	AND3187	SK1/BY	tsa1∆/∆	K25	VIII	124100	.	T	C	691.253	snp	39	0.589744	HET	2	1	1	NA	NA	NA	8_124092_T_A	0.615385	8_124744_G_A	0.466667		ATACTTTTCTTGACCTTTTTACTCCtCGGCTTGATTAAGAAAGGATGGTGG
A452R11	AND3187	SK1/BY	tsa1∆/∆	K25	VIII	465435	.	T	G	1367.87	snp	80	0.5125	HET	2	1	1	NA	NA	NA	8_465417_T_C	0.487805	8_465470_A_G	0.465909	ANN=G|missense_variant|MODERATE|YHR180W|YHR180W|transcript|YHR180W|protein_coding|1/1|c.258T>G|p.Asp86Glu|258/492|258/492|86/163||	CTGTGTATTTTGGGGATGTCAGAGAtAATATCATGCCGGGTACAGTTGGCA
A452R11	AND3187	SK1/BY	tsa1∆/∆	K25	X	319944	.	A	G	603.248	snp	41	0.487805	HET	2	1	1	NA	NA	NA	10_319847_GA_G	0.485714	10_319952_T_C	0.473684		AAAGTTGAATACTTTCAAATATTCTaATTGCATTTAATATTTAAGCAACAA
A452R11	AND3187	SK1/BY	tsa1∆/∆	K25	X	491447	.	T	G	886.403	snp	58	0.465517	HET	2	1	1	NA	NA	NA	10_491023_GA_G	0.592593	10_492405_G_A	0.581395	ANN=G|missense_variant|MODERATE|CPR7|YJR032W|transcript|YJR032W|protein_coding|1/1|c.367T>G|p.Phe123Val|367/1182|367/1182|123/393||	TTTTGAAGACGAAAACTTGGGAGAGtTTGTAGAACCCTTTACCTTAGGTAT
A452R11	AND3187	SK1/BY	tsa1∆/∆	K25	XI	415907	.	A	T	637.242	snp	43	0.465116	HET	2	1	1	NA	NA	NA	11_415542_A_G	0.346939	11_415974_C_T	0.612245	ANN=T|missense_variant|MODERATE|URB1|YKL014C|transcript|YKL014C|protein_coding|1/1|c.1007T>A|p.Leu336His|1007/5295|1007/5295|336/1764||	GAAAAGGCGTAAAGTGTTGAACAAAaGTTTATTATGAATTTGAAATTCCAC
A452R11	AND3187	SK1/BY	tsa1∆/∆	K25	XII	127225	.	G	A	883.328	snp	61	0.442623	HET	2	1	1	NA	NA	NA	12_127219_G_A	0.57971	12_127390_A_G	0.508772	ANN=A|synonymous_variant|LOW|YEH1|YLL012W|transcript|YLL012W|protein_coding|1/1|c.1692G>A|p.Thr564Thr|1692/1722|1692/1722|564/573||	ATTGTTCGGACACAGAGGTGGAAACgGAGCTGGAAATGGTTGCTGAGAAGG
A452R11	AND3187	SK1/BY	tsa1∆/∆	K25	XII	149915	.	C	T	630.778	snp	38	0.526316	HET	2	1	1	NA	NA	NA	12_149893_G_A	0.488372	12_150398_A_G	0.595238	ANN=T|synonymous_variant|LOW|DNM1|YLL001W|transcript|YLL001W|protein_coding|1/1|c.2026C>T|p.Leu676Leu|2026/2274|2026/2274|676/757||	ATTGGAGTGCGAATTAATTAAACGTcTGATTGTTTCATACTTTGATATTAT
A452R11	AND3187	SK1/BY	tsa1∆/∆	K25	XII	927198	.	T	G	1365.08	snp	93	0.462366	HET	2	1	1	LOH23	BY	REC	12_892436_C_T	0	12_930472_A_C	0	ANN=G|missense_variant|MODERATE|SFP1|YLR403W|transcript|YLR403W|protein_coding|1/1|c.1631T>G|p.Val544Gly|1631/2052|1631/2052|544/683||	GATGACATTGATGATGACGATGATGtTGATGATGACGATGACGATGACGAT
A452R11	AND3187	SK1/BY	tsa1∆/∆	K25	XIII	473625	.	T	G	1350.52	snp	90	0.466667	HET	2	1	1	NA	NA	NA	13_473599_T_G	0.558824	13_473747_T_A	0.4875	ANN=G|missense_variant|MODERATE|YPK2|YMR104C|transcript|YMR104C|protein_coding|1/1|c.1829A>C|p.Lys610Thr|1829/2034|1829/2034|610/677||	TGGCTTGTAAGGCGGAATATAGCCCtTCAAAAGTAGCTTTTTCCATGAGAT
A452R11	AND3187	SK1/BY	tsa1∆/∆	K25	XIII	847958	.	C	G	1360.5	snp	82	0.512195	HET	2	1	1	NA	NA	NA	13_847205_A_G	0.442623	13_848240_A_G	0.425	ANN=G|missense_variant|MODERATE|HSH155|YMR288W|transcript|YMR288W|protein_coding|1/1|c.2388C>G|p.Asn796Lys|2388/2916|2388/2916|796/971||	TTGCTAAAGTGTGTGGTCCTTACAAcGTGCTGCCAGTAATCATGAATGAAT
A452R11	AND3187	SK1/BY	tsa1∆/∆	K25	XIII	903811	.	G	T	683.287	snp	47	0.489362	HET	2	1	1	NA	NA	NA	13_903664_G_A	0.581395	13_903826_T_C	0.533333	ANN=T|missense_variant|MODERATE|YMR315W|YMR315W|transcript|YMR315W|protein_coding|1/1|c.1012G>T|p.Ala338Ser|1012/1050|1012/1050|338/349||	TGTGGACGCGTTTTTAAAATCTTCTgCCAAGAATGGTGACTACGTTAAAAT
A452R11	AND3187	SK1/BY	tsa1∆/∆	K25	XIV	215536	.	T	A	1426.6	snp	95	0.463158	HET	2	1	1	NA	NA	NA	14_215285_C_T	0.478873	14_216026_T_A	0.492958	ANN=A|missense_variant|MODERATE|CSL4|YNL232W|transcript|YNL232W|protein_coding|1/1|c.614T>A|p.Ile205Asn|614/879|614/879|205/292||	TTAGGTGAGACATTCAGAGGTATAAtCAGGTCTCAGGATGTACGGTCTACA
A452R11	AND3187	SK1/BY	tsa1∆/∆	K25	XIV	234937	.	G	A	1264.7	snp	69	0.550725	HET	2	1	1	NA	NA	NA	14_234916_T_C	0.513514	14_235351_C_T	0.508197	ANN=A|synonymous_variant|LOW|ADE12|YNL220W|transcript|YNL220W|protein_coding|1/1|c.525G>A|p.Leu175Leu|525/1302|525/1302|175/433||	TTGTTGCTAGATATAAGAGATTATTgGAAACGAGAAGACAAAGATACGGTG
A452R11	AND3187	SK1/BY	tsa1∆/∆	K25	XIV	575614	.	GA	G	1389.01	del	91	0.505495	HET	2	1	1	NA	NA	NA	14_575525_C_T	0.512195	14_576199_C_A	0.6		GATGTCCCCCCAGTCTAAATGCATAgAAAAAAAAAAATTCCCGCTTTATAT
A452R11	AND3187	SK1/BY	tsa1∆/∆	K25	XIV	579715	.	G	A	1284.42	snp	74	0.527027	HET	2	1	1	NA	NA	NA	14_579520_A_G	0.449275	14_579891_TTAC_CTAT	0.6	ANN=A|missense_variant|MODERATE|CRZ1|YNL027W|transcript|YNL027W|protein_coding|1/1|c.136G>A|p.Gly46Arg|136/2037|136/2037|46/678||	TAATTTCAGGAATAGTAGCAATTCAgGATCACATACGTTCCAATTATCGGA
A452R11	AND3187	SK1/BY	tsa1∆/∆	K25	XVI	331324	.	A	T	1270.83	snp	77	0.493506	HET	2	1	1	NA	NA	NA	16_331090_T_C	0.516667	16_331617_C_T	0.413333	ANN=T|missense_variant|MODERATE|HOS3|YPL116W|transcript|YPL116W|protein_coding|1/1|c.1719A>T|p.Gln573His|1719/2094|1719/2094|573/697||	CAAATAATAGAGCAGCTGAAACCCAaATTCCGTTTTTGCAACAAGAATTTT
A452R11	AND3187	SK1/BY	tsa1∆/∆	K25	XVI	389725	.	C	T	1612.46	snp	103	0.466019	HET	2	1	1	NA	NA	NA	16_389708_G_A	0.466667	16_389788_G_A	0.57732	ANN=T|stop_gained|HIGH|SEC16|YPL085W|transcript|YPL085W|protein_coding|1/1|c.2659C>T|p.Arg887*|2659/6588|2659/6588|887/2195||	GAATTCAAGCTATCAAAGCCAAACCcGAAGTTCTTATGCAGTTCCTATGAT
A452R11	AND3187	SK1/BY	tsa1∆/∆	K25	XVI	696441	.	T	C	1136.3	snp	85	0.423529	HET	2	1	1	NA	NA	NA	16_696087_AG_GA	0.520408	16_696482_T_C	0.416667	ANN=C|missense_variant|MODERATE|OPY2|YPR075C|transcript|YPR075C|protein_coding|1/1|c.379A>G|p.Asn127Asp|379/1083|379/1083|127/360||	GCCTCTTCCAATTTCAAAGCTTTATtTTTTTGCCTTTTGGGCTTCCAATAT
A452R11	AND3187	SK1/BY	tsa1∆/∆	K25	XVI	803654	.	T	A	1090.75	snp	69	0.492754	HET	2	1	1	NA	NA	NA	16_803590_T_C	0.507042	16_804027_T_C	0.659574	ANN=A|synonymous_variant|LOW|RRP9|YPR137W|transcript|YPR137W|protein_coding|1/1|c.1296T>A|p.Pro432Pro|1296/1722|1296/1722|432/573||	TATGGTCTCTGGCGAAGAAGAAACCtATCTTCACGGAAAGAATTGCCCATG
A452R12	AND3187	SK1/BY	tsa1∆/∆	L25	II	106337	.	C	A	1547.61	snp	101	0.455446	HET	2	1	1	NA	NA	NA	2_106303_T_C	0.510417	2_106348_T_A	0.522124	ANN=A|missense_variant|MODERATE|SKT5|YBL061C|transcript|YBL061C|protein_coding|1/1|c.1070G>T|p.Arg357Ile|1070/2091|1070/2091|357/696||	ATTAACGTCGGTTGGAAGACCCATTcTGCCGTAGAATGAATAAAGTCCCAA
A452R12	AND3187	SK1/BY	tsa1∆/∆	L25	II	133069	.	G	A	2299.48	snp	137	0.510949	HET	2	1	1	NA	NA	NA	2_132975_T_A	0.455446	2_133107_A_G	0.47619	ANN=A|missense_variant|MODERATE|PSY4|YBL046W|transcript|YBL046W|protein_coding|1/1|c.646G>A|p.Gly216Arg|646/1326|646/1326|216/441||	TGATGGTGATGAAGATAGGGAGATGgGGAATAAGAGTAAGCGTAATGTTTT
A452R12	AND3187	SK1/BY	tsa1∆/∆	L25	II	326158	.	C	T	1033.58	snp	59	0.525424	HET	2	1	1	NA	NA	NA	2_326118_G_A	0.402778	2_326159_T_TG	0.440678		AAGGTAAACTATCGCACTATCGAAAcTTTTGTTTCACAGGGAATGGAAGAA
A452R12	AND3187	SK1/BY	tsa1∆/∆	L25	II	398048	.	T	A	1183.81	snp	74	0.5	HET	2	1	1	NA	NA	NA	2_397984_A_G	0.597222	2_398419_C_G	0.590909	ANN=A|missense_variant|MODERATE|RPG1|YBR079C|transcript|YBR079C|protein_coding|1/1|c.230A>T|p.Lys77Ile|230/2895|230/2895|77/964||	ACCTTCGGTAGATCCTTGAATTAATtTTTTGTACTGGTGCAAACCGTCTTT
A452R12	AND3187	SK1/BY	tsa1∆/∆	L25	II	565846	.	G	A	1590.76	snp	93	0.526882	HET	2	1	1	NA	NA	NA	2_565750_T_C	0.522936	2_565929_C_T	0.491525	ANN=A|missense_variant|MODERATE|EXO5|YBR163W|transcript|YBR163W|protein_coding|1/1|c.124G>A|p.Asp42Asn|124/1758|124/1758|42/585||	ACCTTCGAAGAAAAATCATATGTATgATGTTCCAACTAATGATCCAAGCGG
A452R12	AND3187	SK1/BY	tsa1∆/∆	L25	II	643102	.	AATA	ACATG	1303.97	complex	88	0.465909	HET	2	1	1	NA	NA	NA	2_642993_CAAA_C	0.515152	2_643134_GTGCC_ATGCA	0.567568		GCTTTCTATTACATGTGGGAAGACTaATATAGATAGTATAGTCAATTATAC
A452R12	AND3187	SK1/BY	tsa1∆/∆	L25	IV	201457	.	G	C	1571.78	snp	88	0.545455	HET	2	1	1	NA	NA	NA	4_201393_C_T	0.53125	4_201643_A_AT	0.608696	ANN=C|missense_variant|MODERATE|CCT4|YDL143W|transcript|YDL143W|protein_coding|1/1|c.1462G>C|p.Gly488Arg|1462/1587|1462/1587|488/528||	TGACGGTATCTCTGTTAGACGATCTgGTACTACGAACACCTATGAAGAACA
A452R12	AND3187	SK1/BY	tsa1∆/∆	L25	IV	682979	.	A	C	1646.28	snp	102	0.480392	HET	2	1	1	NA	NA	NA	4_682954_A_G	0.531915	4_683240_G_A	0.470588	ANN=C|synonymous_variant|LOW|MRPL1|YDR116C|transcript|YDR116C|protein_coding|1/1|c.603T>G|p.Gly201Gly|603/858|603/858|201/285||	AGGAGCTTATATCATCACTCACCGTaCCTTTTTTGACAGAGGGTAAAACCC
A452R12	AND3187	SK1/BY	tsa1∆/∆	L25	IV	1134648	.	C	T	1612.41	snp	104	0.480769	HET	2	1	1	NA	NA	NA	4_1133923_G_C	0.484211	4_1134931_G_A	0.454545	ANN=T|missense_variant|MODERATE|YDR333C|YDR333C|transcript|YDR333C|protein_coding|1/1|c.784G>A|p.Gly262Ser|784/2172|784/2172|262/723||	AAATGTTGCGGGTGCATTCCGGGGCcATTAGGTGCCAATCTATGATCTTTT
A452R12	AND3187	SK1/BY	tsa1∆/∆	L25	V	216188	.	C	T	1696.17	snp	92	0.543478	HET	2	1	1	NA	NA	NA	5_216124_G_A	0.480519	5_216211_G_A	0.462366	ANN=T|missense_variant|MODERATE|FIR1|YER032W|transcript|YER032W|protein_coding|1/1|c.1126C>T|p.Pro376Ser|1126/2631|1126/2631|376/876||	CCCCGACTTAGAGCACATGAAATCCcCACCAAGCACAGGTTTAAATGGGAC
A452R12	AND3187	SK1/BY	tsa1∆/∆	L25	VII	590560	.	G	C	1364.93	snp	88	0.465909	HET	2	1	1	NA	NA	NA	7_589840_T_C	0.640625	7_590641_G_A	0.358025	ANN=C|synonymous_variant|LOW|UFD1|YGR048W|transcript|YGR048W|protein_coding|1/1|c.735G>C|p.Ala245Ala|735/1086|735/1086|245/361||	CGATGTCCACAAGAATCGACTATGCgGGTATCGCTAACAGTAGCAGAAACA
A452R12	AND3187	SK1/BY	tsa1∆/∆	L25	VII	609639	.	G	A	1156.76	snp	69	0.507246	HET	2	1	1	NA	NA	NA	7_609405_T_C	0.517857	7_609887_G_A	0.505051	ANN=A|non_coding_transcript_exon_variant|MODIFIER|snR48|snR48|transcript|snR48|snoRNA|1/1|n.56G>A||||||	GTTTTTTCTGGCATCTCTAATGTTAgGATGTGAAGTTTAAGTACTCTCCAT
A452R12	AND3187	SK1/BY	tsa1∆/∆	L25	VIII	14484	.	C	A	551.955	snp	39	0.461538	HET	2	1	1	NA	NA	NA	8_14457_T_G	0.522727	8_14579_C_T	0.508475		TTTGCCTCCGTAAATTTATAAATGGcAACAGGAACACTATTATAATGTAAT
A452R12	AND3187	SK1/BY	tsa1∆/∆	L25	VIII	53294	.	C	G	1631.7	snp	100	0.48	HET	2	1	1	NA	NA	NA	8_53214_T_C	0.516129	8_53483_G_A	0.392	ANN=G|synonymous_variant|LOW|YHL026C|YHL026C|transcript|YHL026C|protein_coding|1/1|c.873G>C|p.Thr291Thr|873/948|873/948|291/315||	CGGTTGATCCCGAGCTGCGATTACCcGTGGAGCAAACTTCTTGATCCTGCT
A452R12	AND3187	SK1/BY	tsa1∆/∆	L25	X	40365	.	A	G	1251	snp	72	0.541667	HET	2	1	1	LOH18	SK1	REC	10_40239_T_C	1	10_40575_C_T	1	ANN=G|synonymous_variant|LOW|NUC1|YJL208C|transcript|YJL208C|protein_coding|1/1|c.819T>C|p.Asp273Asp|819/990|819/990|273/329||	CTAGCCCAGTACTTCTCTCTAAAGCaTCTATAGGAACTTCAAAGTCAGTCA
A452R12	AND3187	SK1/BY	tsa1∆/∆	L25	X	232337	.	A	G	1466.89	snp	112	0.410714	HET	2	1	1	NA	NA	NA	10_232040_G_A	0.509804	10_232656_A_G	0.430233	ANN=G|missense_variant|MODERATE|MEF2|YJL102W|transcript|YJL102W|protein_coding|1/1|c.1037A>G|p.Lys346Arg|1037/2460|1037/2460|346/819||	ACCGTTCCAATGAAATATGACCCCAaAGTTGGATGTTTAGTAAACAACAAC
A452R12	AND3187	SK1/BY	tsa1∆/∆	L25	X	241499	.	A	T	605.597	snp	46	0.413043	HET	2	1	1	NA	NA	NA	10_241123_T_C	0.564516	10_241543_T_A	0.442623	ANN=T|missense_variant|MODERATE|CHS6|YJL099W|transcript|YJL099W|protein_coding|1/1|c.2086A>T|p.Asn696Tyr|2086/2241|2086/2241|696/746||	GTATTATAATTATTGCCAGATATTTaATCTGCAACTGCTAGAAAAGCTATG
A452R12	AND3187	SK1/BY	tsa1∆/∆	L25	X	471884	.	C	A	754.249	snp	44	0.522727	HET	2	1	1	NA	NA	NA	10_471869_C_T	0.477273	10_472011_A_G	0.435897		CGAACGTTCACCAGACATTTGGAGGcAGCGTTCTAAATGCCGATACCCGTT
A452R12	AND3187	SK1/BY	tsa1∆/∆	L25	X	611001	.	A	G	743.789	snp	52	0.442308	HET	2	1	1	NA	NA	NA	10_601293_G_A	0.47191	10_611484_G_A	0.528302		TTCCCTACTCCCTTTTTTCGTAAATaGTAATAATGTGCTGAAAAGAACAAT
A452R12	AND3187	SK1/BY	tsa1∆/∆	L25	XI	536348	.	C	A	1742.6	snp	108	0.481481	HET	2	1	1	NA	NA	NA	11_536243_A_C	0.435185	11_537096_C_T	0.46789	ANN=A|stop_gained|HIGH|DYN1|YKR054C|transcript|YKR054C|protein_coding|1/1|c.11578G>T|p.Glu3860*|11578/12279|11578/12279|3860/4092||	TGTTCTTCTGCCGCCTTTGTCTCCTcAACATGCTTGTGCAGATACGTTTTC
A452R12	AND3187	SK1/BY	tsa1∆/∆	L25	XII	308760	.	T	G	1862.64	snp	112	0.5	HET	2	1	1	NA	NA	NA	12_308703_T_C	0.534653	12_308802_C_T	0.484536	ANN=G|missense_variant|MODERATE|CSF1|YLR087C|transcript|YLR087C|protein_coding|1/1|c.6972A>C|p.Gln2324His|6972/8877|6972/8877|2324/2958||	CGGTGCTATGTTTCTTTATCATCTTtTGCAGACTTTCAGAAAATTCCATTA
A452R12	AND3187	SK1/BY	tsa1∆/∆	L25	XII	330266	.	G	T	1568.16	snp	110	0.436364	HET	2	1	1	NA	NA	NA	12_329556_AT_TC	0.506173	12_330320_G_T	0.466019	ANN=T|stop_gained|HIGH|IOC2|YLR095C|transcript|YLR095C|protein_coding|1/1|c.1850C>A|p.Ser617*|1850/2439|1850/2439|617/812||	GCGAGAAGACCTTCTATTGCCGTGCgAATTTCCCATTATGATGACGCCAAA
A452R12	AND3187	SK1/BY	tsa1∆/∆	L25	XII	362085	.	C	A	1985.89	snp	101	0.594059	HET	2	1	1	NA	NA	NA	12_361865_A_G	0.565789	12_362782_G_A	0.513043	ANN=A|missense_variant|MODERATE|MDN1|YLR106C|transcript|YLR106C|protein_coding|1/1|c.1654G>T|p.Ala552Ser|1654/14733|1654/14733|552/4910||	ATAGCGCCAGCGAAACAGTCGGCGGcTTCGGAGAAAATACTGTCGTAGACA
A452R12	AND3187	SK1/BY	tsa1∆/∆	L25	XII	638056	.	A	G	2564.3	snp	145	0.531034	HET	2	1	1	NA	NA	NA	12_637236_A_T	0.453704	12_638087_C_T	0.478873	ANN=G|missense_variant|MODERATE|YEF3|YLR249W|transcript|YLR249W|protein_coding|1/1|c.1277A>G|p.Asp426Gly|1277/3135|1277/3135|426/1044||	GGTCCAAACTTCGACGACGAAGAAGaCGAAGGTGAAGACTTATGTAACTGT
A452R12	AND3187	SK1/BY	tsa1∆/∆	L25	XII	797152	.	A	T	1140.94	snp	72	0.472222	HET	2	1	1	NA	NA	NA	12_795275_C_T	0.467742	12_798382_T_C	0.477876		CTAACATTTGGTAAGGTATGAAATAaAATGCGATATCCTCCGTAGTTGTCG
A452R12	AND3187	SK1/BY	tsa1∆/∆	L25	XII	826074	.	C	T	1900.18	snp	124	0.459677	HET	2	1	1	NA	NA	NA	12_823566_GA_G	0.5	12_827343_C_T	0.488189	ANN=T|missense_variant|MODERATE|KAP95|YLR347C|transcript|YLR347C|protein_coding|1/1|c.340G>A|p.Ala114Thr|340/2586|340/2586|114/861||	ATAGCCGCAATCAATTGAGCTGCTGcATTTGCTATACGCGGTTCTATGGAG
A452R12	AND3187	SK1/BY	tsa1∆/∆	L25	XIII	545477	.	A	T	1731.59	snp	104	0.490385	HET	2	1	1	NA	NA	NA	13_545131_G_A	0.481481	13_545520_C_T	0.486486	ANN=T|missense_variant|MODERATE|CIN4|YMR138W|transcript|YMR138W|protein_coding|1/1|c.323A>T|p.Glu108Val|323/576|323/576|108/191||	ATGCGGTTTGACGAAACCTTGCAAGaACTAAAAGAATTAATCAATAGAGAC
A452R12	AND3187	SK1/BY	tsa1∆/∆	L25	XIII	768482	.	C	T	688.598	snp	48	0.4375	HET	2	1	1	NA	NA	NA	13_768463_C_T	0.428571	13_768494_G_A	0.463415		TTCTAGCCACTGTAAAAAGTGAAATcAGTTTAAAATGGAAGTGTCTATCAA
A452R12	AND3187	SK1/BY	tsa1∆/∆	L25	XV	516839	.	C	A	1462.34	snp	87	0.505747	HET	2	1	1	NA	NA	NA	15_516270_C_T	0.452381	15_517216_T_C	0.479167	ANN=A|start_lost|HIGH|OST2|YOR103C|transcript|YOR103C|protein_coding|1/1|c.3G>T|p.Met1?|3/393|3/393|1/130||_LOF=(OST2|YOR103C|1|1.00)	GTGTGTTTGCCTTTGGTGCTTTTGCcATATTAGTCATGTATTCCTCGTTAC
A452R12	AND3187	SK1/BY	tsa1∆/∆	L25	XV	848898	.	G	A	919.399	snp	58	0.482759	HET	2	1	1	NA	NA	NA	15_848800_T_C	0.507937	15_849032_A_G	0.573333	ANN=A|missense_variant|MODERATE|HUA2|YOR284W|transcript|YOR284W|protein_coding|1/1|c.421G>A|p.Glu141Lys|421/732|421/732|141/243||	GATTCTGCAAAATAAAATAGAATTCgAACATTATTTCCAAATTGATAAAGG
A452R12	AND3187	SK1/BY	tsa1∆/∆	L25	XVI	198326	.	G	T	1754.23	snp	101	0.514851	HET	2	1	1	LOH28	SK1	REC	16_198072_G_A	0.98	16_198355_A_T	0.98374		AAAATAATGTATAAGAGTGGGCAACgGTGTTCTCGTAGATATAGCGCTGTG
A452R12	AND3187	SK1/BY	tsa1∆/∆	L25	XVI	517323	.	G	T	1935.79	snp	126	0.47619	HET	2	1	1	NA	NA	NA	16_517099_C_G	0.5	16_517881_G_A	0.52459		CTGCCTTGTGCTTTCAAAATCGCATgCACGTGCTTGCGACTGCACTGTGTT
A452R12	AND3187	SK1/BY	tsa1∆/∆	L25	XVI	587513	.	A	T	1233.53	snp	66	0.560606	HET	2	1	1	NA	NA	NA	16_587432_G_A	0.523077	16_587665_A_C	0.625	ANN=T|synonymous_variant|LOW|YPR014C|YPR014C|transcript|YPR014C|protein_coding|1/1|c.6T>A|p.Ser2Ser|6/330|6/330|2/109||	CTCCCAAGTCAGCGGAAAAAATGCAaGACATACAGAAAGTTGCCGCTTTAT
A452R12	AND3187	SK1/BY	tsa1∆/∆	L25	XVI	640430	.	C	A	1984.46	snp	132	0.454545	HET	2	1	1	NA	NA	NA	16_640119_C_G	0.524194	16_640976_C_A	0.541985	ANN=A|missense_variant|MODERATE|ARP7|YPR034W|transcript|YPR034W|protein_coding|1/1|c.906C>A|p.Asp302Glu|906/1434|906/1434|302/477||	CATTAAACAAGACTTTAACCTTGGAcCTTAAGGAGTGCTACCAATTCGCAG
A452R12	AND3187	SK1/BY	tsa1∆/∆	L25	XVI	651067	.	C	T	1628.59	snp	91	0.538462	HET	2	1	1	NA	NA	NA	16_651044_T_C	0.495146	16_651191_T_C	0.59375	ANN=T|missense_variant|MODERATE|PUF2|YPR042C|transcript|YPR042C|protein_coding|1/1|c.2596G>A|p.Glu866Lys|2596/3228|2596/3228|866/1075||	CCTGCTGATGATAGCCCAACTTCCTcCAGTAACTGGCGACTTTGTAAATTG
A452R12	AND3187	SK1/BY	tsa1∆/∆	L25	XVI	765084	.	G	A	1750.25	snp	94	0.553191	HET	2	1	1	NA	NA	NA	16_764615_A_T	0.483333	16_765727_T_G	0.453704	ANN=A|missense_variant|MODERATE|YPR117W|YPR117W|transcript|YPR117W|protein_coding|1/1|c.5060G>A|p.Gly1687Glu|5060/7470|5060/7470|1687/2489||	AAAATCTCGGAGACTATTCCTGGAGgAAATACTGATGGTGATAGCTCCAGC
A452R13	AND3187	SK1/BY	tsa1∆/∆	M25	I	40416	.	C	G	1585.18	snp	94	0.510638	HET	2	1	1	NA	NA	NA	1_40380_G_A	0.523256	1_40679_T_C	0.565217	ANN=G|missense_variant|MODERATE|GPB2|YAL056W|transcript|YAL056W|protein_coding|1/1|c.1158C>G|p.Ile386Met|1158/2643|1158/2643|386/880||	TTTTCTTTTATGGCGGATTTGAAATcAGGACAGAAACCCGTGGTGATGAAA
A452R13	AND3187	SK1/BY	tsa1∆/∆	M25	II	77419	.	T	G	1197.09	snp	73	0.520548	HET	2	1	1	NA	NA	NA	2_77154_C_T	0.485294	2_77577_T_C	0.445946	ANN=G|missense_variant|MODERATE|NUP170|YBL079W|transcript|YBL079W|protein_coding|1/1|c.2161T>G|p.Ser721Ala|2161/4509|2161/4509|721/1502||	CATCAAACCTGTCTACAACCGTTATtCTGTATCTACAGTATCCTCTTTATT
A452R13	AND3187	SK1/BY	tsa1∆/∆	M25	II	142366	.	CCACACT	CCACC	1241.37	complex	73	0.561644	HET	2	1	1	NA	NA	NA	2_142364_A_G	0.417722	2_142625_C_T	0.458716	ANN=C|frameshift_variant&missense_variant|HIGH|ERD2|YBL040C|transcript|YBL040C|protein_coding|2/2|c.398_400delAGTinsG|p.Glu133fs|400/658|398/658|133/218||WARNING_TRANSCRIPT_MULTIPLE_STOP_CODONS_LOF=(ERD2|YBL040C|1|1.00)	AGCATGTACAATTGAGGTAGAATAGcCACACTCTCCAACCATACAGAAAAA
A452R13	AND3187	SK1/BY	tsa1∆/∆	M25	II	287468	.	T	G	1234.44	snp	70	0.542857	HET	2	1	1	NA	NA	NA	2_287260_A_C	0.515152	2_287483_G_A	0.477612	ANN=G|missense_variant|MODERATE|CHS3|YBR023C|transcript|YBR023C|protein_coding|1/1|c.458A>C|p.Lys153Thr|458/3498|458/3498|153/1165||	TTCCTTTCTTAATGGTTTGATAGACtTATTTATGGGCTGCGTGGAGCTTTC
A452R13	AND3187	SK1/BY	tsa1∆/∆	M25	II	537603	.	G	T	1244.35	snp	70	0.542857	HET	2	1	1	NA	NA	NA	2_537549_A_T	0.490909	2_538298_T_C	0.384615		CCATCACGGCTCAGTCGTTATTTTGgCGATGCCCTTTGCTGACACGCGTCT
A452R13	AND3187	SK1/BY	tsa1∆/∆	M25	III	134224	.	C	T	807.658	snp	54	0.462963	HET	2	1	1	NA	NA	NA	3_133913_G_A	0.477612	3_134648_A_G	0.589286	ANN=T|missense_variant|MODERATE|ADP1|YCR011C|transcript|YCR011C|protein_coding|1/1|c.2650G>A|p.Val884Ile|2650/3150|2650/3150|884/1049||	ATCAATGACAAGAGTATAGGTGGTAcAACACGTAGCGGGACCACTTCGCTC
A452R13	AND3187	SK1/BY	tsa1∆/∆	M25	IV	40307	.	C	T	1124.13	snp	58	0.586207	HET	2	1	1	NA	NA	NA	4_39986_C_T	0.535714	4_40439_T_C	0.535211	ANN=T|synonymous_variant|LOW|BRE4|YDL231C|transcript|YDL231C|protein_coding|1/1|c.1938G>A|p.Ala646Ala|1938/3378|1938/3378|646/1125||	CACCACCTTGTGAATCAAGTCTCAGcGCTTCTTCTTCGCCTTTGTTATACT
A452R13	AND3187	SK1/BY	tsa1∆/∆	M25	IV	287872	.	G	A	1624.16	snp	83	0.578313	HET	2	1	1	NA	NA	NA	4_287699_T_A	0.525	4_288140_G_T	0.518519	ANN=A|missense_variant|MODERATE|PMT1|YDL095W|transcript|YDL095W|protein_coding|1/1|c.814G>A|p.Ala272Thr|814/2454|814/2454|272/817||	CAAGTCCATCTTCAAAGTAGCATTTgCCAAATTGGCCTTCTTGTTGGGTGT
A452R13	AND3187	SK1/BY	tsa1∆/∆	M25	IV	334837	.	G	T	1498.24	snp	88	0.511364	HET	2	1	1	NA	NA	NA	4_334829_C_T	0.5	4_334888_T_C	0.458824	ANN=T|start_lost|HIGH|IDP1|YDL066W|transcript|YDL066W|protein_coding|1/1|c.3G>T|p.Met1?|3/1287|3/1287|1/428||_LOF=(IDP1|YDL066W|1|1.00)	ACGCACAAGGAAGATCGCCCAGCATgAGTATGTTATCTAGAAGATTATTTT
A452R13	AND3187	SK1/BY	tsa1∆/∆	M25	IV	559398	.	C	T	1266.99	snp	75	0.506667	HET	2	1	1	NA	NA	NA	4_559236_C_T	0.538462	4_559935_C_T	0.5	ANN=T|missense_variant|MODERATE|DBF4|YDR052C|transcript|YDR052C|protein_coding|1/1|c.1228G>A|p.Ala410Thr|1228/2115|1228/2115|410/704||	CTATTTTTTTCATCGGTTTGGTCAGcATGTTCATTACGAACATCTTGAACT
A452R13	AND3187	SK1/BY	tsa1∆/∆	M25	IV	967168	.	C	A	1137.34	snp	63	0.555556	HET	2	1	1	LOH11	SK1	REC	4_967042_C_T	1	4_967786_CA_TG	0.983051	ANN=A|missense_variant|MODERATE|RMD5|YDR255C|transcript|YDR255C|protein_coding|1/1|c.655G>T|p.Asp219Tyr|655/1266|655/1266|219/421||	TGCATTGCTGACAAAGTGTATAAATcAAATTTTAGGGACGATAAAGCCGTA
A452R13	AND3187	SK1/BY	tsa1∆/∆	M25	IV	1165626	.	A	C	1000.02	snp	70	0.442857	HET	2	1	1	LOH11	SK1	REC	4_1165519_G_A	1	4_1165728_A_G	1		AATTTTATTAATGGACATACAGTGTaCTTTTCAAACTACACCGCCATTTGA
A452R13	AND3187	SK1/BY	tsa1∆/∆	M25	IV	1257131	.	G	A	809.512	snp	57	0.45614	HET	2	1	1	LOH11	SK1	REC	4_1256876_T_A	1	4_1257232_A_G	1		TGTGGTAATATAAATTCTTGAGACCgTAACCGCGCAAAGAAATACCTAAAA
A452R13	AND3187	SK1/BY	tsa1∆/∆	M25	IV	1493448	.	T	C	1469.87	snp	83	0.542169	HET	2	1	1	LOH11	SK1	REC	4_1493276_C_T	0.987805	4_1493468_G_T	1		TAGTCATTATATAGTCTATCAAATGtTATACTTCCAGAATTTTTCGCCTCG
A452R13	AND3187	SK1/BY	tsa1∆/∆	M25	IX	276416	.	C	A	1112.15	snp	84	0.416667	HET	2	1	1	NA	NA	NA	9_276321_T_A	0.526316	9_276863_A_G	0.648148		TTCCCTTATTACCGTGAGAAGCGAGcGGTGGATTAATCGGGATGTCAAAAA
A452R13	AND3187	SK1/BY	tsa1∆/∆	M25	IX	310213	.	C	G	1435.25	snp	96	0.458333	HET	2	1	1	NA	NA	NA	9_308908_G_A	0.377778	9_310286_G_T	0.478261	ANN=G|missense_variant|MODERATE|YKE4|YIL023C|transcript|YIL023C|protein_coding|1/1|c.214G>C|p.Ala72Pro|214/1041|214/1041|72/346||	GGCATAAGTTGTATGATTAGGATAGcCACAATCGCATTGTAACGGGGTCCC
A452R13	AND3187	SK1/BY	tsa1∆/∆	M25	V	16597	.	C	G	947.846	snp	58	0.517241	HET	2	1	1	LOH12	SK1	REC	5_16323_T_C	1	5_17065_C_T	1	ANN=G|synonymous_variant|LOW|DLD3|YEL071W|transcript|YEL071W|protein_coding|1/1|c.243C>G|p.Ser81Ser|243/1491|243/1491|81/496||	TGCCAAACTCCACTGATAAAGTGTCcAAGATTATGAAATACTGTAACGATA
A452R13	AND3187	SK1/BY	tsa1∆/∆	M25	V	365858	.	G	A	1112.87	snp	75	0.453333	HET	2	1	1	NA	NA	NA	5_365839_T_C	0.538462	5_366193_A_G	0.5	ANN=A|missense_variant|MODERATE|SSA4|YER103W|transcript|YER103W|protein_coding|1/1|c.1270G>A|p.Glu424Lys|1270/1929|1270/1929|424/642||	TTCGACTATCCCAACAAAAAAATCGgAAGTGTTTTCCACCTACGCTGACAA
A452R13	AND3187	SK1/BY	tsa1∆/∆	M25	VIII	216266	.	A	T	1359.6	snp	71	0.577465	HET	2	1	1	NA	NA	NA	8_212243_C_G	0.388889	8_216338_C_G	0.513158	ANN=T|synonymous_variant|LOW|RSC30|YHR056C|transcript|YHR056C|protein_coding|1/1|c.1569T>A|p.Leu523Leu|1569/2652|1569/2652|523/883||	GTACCATGAATGAAGACTGACCTAGaAGCGAATGTCTTGAGTAATACATTT
A452R13	AND3187	SK1/BY	tsa1∆/∆	M25	VIII	414112	.	T	A	869.746	snp	48	0.5625	HET	2	1	1	NA	NA	NA	8_413940_T_C	0.630435	8_414321_A_G	0.557692	ANN=A|missense_variant|MODERATE|KEL1|YHR158C|transcript|YHR158C|protein_coding|1/1|c.3068A>T|p.Gln1023Leu|3068/3495|3068/3495|1023/1164||	TTCATTCTCTTTTACTAATACATCTtGACTTAATGAGCTGTGTTCCATCTT
A452R13	AND3187	SK1/BY	tsa1∆/∆	M25	X	646621	.	A	G	1334.85	snp	97	0.42268	HET	2	1	1	NA	NA	NA	10_646557_T_A	0.581633	10_646775_T_A	0.420168		ATGCACATCTCTGTCTCTTGGGATGaTAATTTTTCAATGATGATTCCAGGG
A452R13	AND3187	SK1/BY	tsa1∆/∆	M25	XI	479814	.	C	T	1342.6	snp	84	0.47619	HET	2	1	1	NA	NA	NA	11_479521_A_G	0.607595	11_480070_C_T	0.485294	ANN=T|missense_variant|MODERATE|ALY1|YKR021W|transcript|YKR021W|protein_coding|1/1|c.581C>T|p.Ser194Leu|581/2748|581/2748|194/915||	GATAATTTGAGTAACAAGCCAGTATcAAGTGATGTTTCCCATGACGACAGT
A452R13	AND3187	SK1/BY	tsa1∆/∆	M25	XII	95211	.	A	T	584.643	snp	39	0.487179	HET	3	1	2	NA	NA	NA	12_95188_C_T	0.650794	12_97490_TA_T	0.727273		TTCGACGGTATAGATGAATAAAGGTaTTTTGAAAATTATAAAAAAAAGTTT
A452R13	AND3187	SK1/BY	tsa1∆/∆	M25	XII	125215	.	G	T	1337.34	snp	91	0.450549	HET	3	1	2	NA	NA	NA	12_124986_GTT_G	0.588235	12_126014_A_G	0.626506		CGGCACGAATTTTTTAGGTCTTGCTgCTCTGCCCTCGGGCACTTTTCTTCG
A452R13	AND3187	SK1/BY	tsa1∆/∆	M25	XIII	21881	.	CCT	GCG	551.768	complex	38	0.473684	HET	2	1	1	NA	NA	NA	13_20622_C_G	0.568182	13_22318_A_G	0.530864		AATAAGCTATTGTTCTAACTGTACAcCTAAAGGTAAGTGAAAAATAATTCG
A452R13	AND3187	SK1/BY	tsa1∆/∆	M25	XIII	109068	.	C	T	1398.84	snp	78	0.551282	HET	2	1	1	NA	NA	NA	13_108901_C_T	0.460674	13_109270_T_C	0.666667	ANN=T|missense_variant|MODERATE|DUS1|YML080W|transcript|YML080W|protein_coding|1/1|c.263C>T|p.Pro88Leu|263/1272|263/1272|88/423||	TTAGACGGCTCTAGCGTAGATAGGCcGTTGGTTGTACAGTTCTGCGCTAAT
A452R13	AND3187	SK1/BY	tsa1∆/∆	M25	XIII	157919	.	C	A	1696.66	snp	91	0.593407	HET	2	1	1	NA	NA	NA	13_157807_C_A	0.575	13_159018_T_A	0.566038	ANN=A|missense_variant|MODERATE|NTE1|YML059C|transcript|YML059C|protein_coding|1/1|c.340G>T|p.Ala114Ser|340/5040|340/5040|114/1679||	GTGTAAGTCACAAAGACTATGACGGcTAGGGCAAACAGGATCAGCCAAAAG
A452R13	AND3187	SK1/BY	tsa1∆/∆	M25	XIV	443199	.	C	T	665.264	snp	44	0.5	HET	2	1	1	NA	NA	NA	14_442806_G_C	0.478873	14_443263_A_C	0.5		TATGTATTCCAAAATGTCAAAACACcAATTAAAGCATCTCTATATTGACAG
A452R13	AND3187	SK1/BY	tsa1∆/∆	M25	XIV	504051	.	G	A	2007.09	snp	114	0.535088	HET	2	1	1	NA	NA	NA	14_503609_T_A	0.459016	14_504296_T_C	0.54023	ANN=A|missense_variant|MODERATE|AQR1|YNL065W|transcript|YNL065W|protein_coding|1/1|c.328G>A|p.Gly110Ser|328/1761|328/1761|110/586||	AATGGTTGCAATTCTAACAATGTGTgGCTTTTGGTCTTCATTGGGATCACC
A452R13	AND3187	SK1/BY	tsa1∆/∆	M25	XV	198210	.	CACA	TACC	818.153	complex	56	0.464286	HET	2	1	1	NA	NA	NA	15_198105_T_A	0.483871	15_198213_A_C	0	ANN=TACC|synonymous_variant|LOW|NBA1|YOL070C|transcript|YOL070C|protein_coding|1/1|c.513_516delTGTGinsGGTA|p.173|516/1506|513/1506|171/501||	TTGAAGTGTTAGAGTTAAACCTTCCcACAGGTTTGGCATTAGTAACTGGTT
A452R13	AND3187	SK1/BY	tsa1∆/∆	M25	XV	302140	.	A	AT	1073.97	ins	83	0.421687	HET	2	1	1	NA	NA	NA	15_301737_T_G	0.42	15_302184_T_C	0.514563	ANN=AT|frameshift_variant|HIGH|HRD1|YOL013C|transcript|YOL013C|protein_coding|1/1|c.895_896insA|p.Leu299fs|895/1656|895/1656|299/551||_LOF=(HRD1|YOL013C|1|1.00)	GATATCCCACACCACATCTTTCAAAaGCATCATAGGCATCCTAAATGGTAT
A452R13	AND3187	SK1/BY	tsa1∆/∆	M25	XV	449189	.	T	A	1131.42	snp	65	0.538462	HET	2	1	1	NA	NA	NA	15_448985_A_G	0.476923	15_449205_A_C	0.448718		CAATCAAGGCACAGCCAGCAAATACtAATAATTCTCTTAATAACTGCTTCC
A452R13	AND3187	SK1/BY	tsa1∆/∆	M25	XV	700673	.	G	A	1226.55	snp	67	0.567164	HET	2	1	1	NA	NA	NA	15_700551_C_T	0.448276	15_700804_C_T	0.461538		GGAAAATAACATGGTACACGCTCTTgGCAACATTGAAATTACAGCTCTCAT
A452R13	AND3187	SK1/BY	tsa1∆/∆	M25	XV	901087	.	T	C	1221.41	snp	92	0.413043	HET	2	1	1	NA	NA	NA	15_900977_A_G	0.56338	15_901125_T_C	0.576471		GGTTGCATTGACTTATTGGGTATTCtTCAGTATTTTAAATTTCCACGATAT
A452R13	AND3187	SK1/BY	tsa1∆/∆	M25	XVI	202832	.	C	T	1375.97	snp	83	0.518072	HET	2	1	1	NA	NA	NA	16_202808_C_T	0.526316	16_202948_T_C	0.594203		ACCCTGAGAGTATCATCAATGTTATcGGCTGTATAAATAATACACCAGAAC
A452R14	AND3187	SK1/BY	tsa1∆/∆	N25	I	49380	.	G	GA	1251.61	ins	90	0.433333	HET	2	1	1	NA	NA	NA	1_49247_C_T	0.521277	1_49403_C_T	0.467391	ANN=GA|frameshift_variant|HIGH|OAF1|YAL051W|transcript|YAL051W|protein_coding|1/1|c.824dupA|p.Asn275fs|825/3144|825/3144|275/1047||INFO_REALIGN_3_PRIME_LOF=(OAF1|YAL051W|1|1.00)	AATCAGACAGTGTCAAACCGAAGATgAAAAAAATCGTGTAAACGAATTCAC
A452R14	AND3187	SK1/BY	tsa1∆/∆	N25	II	167275	.	CAA	C	491.83	del	41	0.414634	HET	2	1	1	NA	NA	NA	2_167174_A_G	0.430108	2_167385_C_CT	0.539474		AAAAGAACAACCTAATTTTATTACCcAAAAAAAAAAATGCATTATATATTT
A452R14	AND3187	SK1/BY	tsa1∆/∆	N25	II	616786	.	G	A	1152.44	snp	72	0.486111	HET	2	1	1	NA	NA	NA	2_615005_A_G	0.480769	2_616853_G_A	0.537634	ANN=A|missense_variant|MODERATE|TAF5|YBR198C|transcript|YBR198C|protein_coding|1/1|c.1738C>T|p.His580Tyr|1738/2397|1738/2397|580/798||	TCGTGCGATGCAGTGGCGAAATAATgGCCTAGCGGGGAGAAACTAACATCC
A452R14	AND3187	SK1/BY	tsa1∆/∆	N25	II	711253	.	T	G	1817.93	snp	97	0.556701	HET	2	1	1	LOH2	BY	REC	2_711180_C_T	0	2_711432_G_A	0	ANN=G|missense_variant|MODERATE|ISW1|YBR245C|transcript|YBR245C|protein_coding|1/1|c.287A>C|p.Asn96Thr|287/3390|287/3390|96/1129||	GCCTTCCAGATCAAACTTTTTACCAtTAGCATCCTTCAGCAGGTAACGTTT
A452R14	AND3187	SK1/BY	tsa1∆/∆	N25	IV	27106	.	T	G	1228.57	snp	78	0.474359	HET	2	1	1	NA	NA	NA	4_27090_T_C	0.458824	4_27189_T_C	0.537313	ANN=G|missense_variant|MODERATE|ADY3|YDL239C|transcript|YDL239C|protein_coding|1/1|c.1670A>C|p.Glu557Ala|1670/2373|1670/2373|557/790||	GCTCTTCAGTTTTTGAAAGTTTTCTtCCTTGAGGTTCAGGATATCATGCCA
A452R14	AND3187	SK1/BY	tsa1∆/∆	N25	IV	554381	.	G	C	1701.02	snp	92	0.565217	HET	2	1	1	NA	NA	NA	4_553867_C_G	0.405405	4_555214_A_G	0.491228	ANN=C|missense_variant|MODERATE|VMS1|YDR049W|transcript|YDR049W|protein_coding|1/1|c.1128G>C|p.Arg376Ser|1128/1899|1128/1899|376/632||	AGAGCTTCCCTTTTACCACGAACAGgCCCACTGTATTAGAATTGAAGAAGG
A452R14	AND3187	SK1/BY	tsa1∆/∆	N25	IV	689873	.	C	T	1279.83	snp	74	0.527027	HET	2	1	1	NA	NA	NA	4_689810_A_C	0.53012	4_690110_C_T	0.453488	ANN=T|synonymous_variant|LOW|VBA4|YDR119W|transcript|YDR119W|protein_coding|1/1|c.1647C>T|p.Ile549Ile|1647/2307|1647/2307|549/768||	TCCCATTCGGTACAACGTACTTCATcATTGTTTTAAATTTAAGCACTTTAC
A452R14	AND3187	SK1/BY	tsa1∆/∆	N25	IV	833385	.	AT	A	1524.77	del	92	0.51087	HET	2	1	1	NA	NA	NA	4_833173_G_T	0.466667	4_833459_T_C	0.494845	ANN=A|frameshift_variant|HIGH|YDR186C|YDR186C|transcript|YDR186C|protein_coding|1/1|c.2107delA|p.Ile703fs|2107/2634|2107/2634|703/877||_LOF=(YDR186C|YDR186C|1|1.00)	TCTCAGTTCTTCAAATGACTTGTTGaTCAAATTCTTCTCAAATAGCAAGTT
A452R14	AND3187	SK1/BY	tsa1∆/∆	N25	IV	1000926	.	T	G	1307.56	snp	86	0.453488	HET	2	1	1	NA	NA	NA	4_1000380_G_A	0.448718	4_1001608_C_G	0.505882	ANN=G|missense_variant|MODERATE|YDR266C|YDR266C|transcript|YDR266C|protein_coding|1/1|c.1098A>C|p.Glu366Asp|1098/1920|1098/1920|366/639||	CTCTTTCTGCCAATCTTAGTCTACTtTCCTCGGGAGAACTAGCAGATCTCA
A452R14	AND3187	SK1/BY	tsa1∆/∆	N25	IV	1358961	.	T	G	1414.68	snp	92	0.456522	HET	2	1	1	LOH8	BY	REC	4_1358851_A_G	0	4_1359391_T_C	0		AATTTCACAATGTTATGCCCTTAGAtATGTGTTTATTCACGTTCACTGTGT
A452R14	AND3187	SK1/BY	tsa1∆/∆	N25	V	407528	.	G	A	1209.19	snp	82	0.45122	HET	2	1	1	NA	NA	NA	5_407419_T_C	0.535211	5_407957_G_T	0.505747	ANN=A|synonymous_variant|LOW|DSE1|YER124C|transcript|YER124C|protein_coding|1/1|c.1536C>T|p.Asp512Asp|1536/1722|1536/1722|512/573||	CATCAGATGTTTCTGTCATACTATGgTCACTCTCATTGGATAATGATAACA
A452R14	AND3187	SK1/BY	tsa1∆/∆	N25	VII	887542	.	A	C	1970.08	snp	110	0.545455	HET	2	1	1	NA	NA	NA	7_887281_C_T	0.5	7_887698_G_T	0.554455	ANN=C|missense_variant|MODERATE|XKS1|YGR194C|transcript|YGR194C|protein_coding|1/1|c.334T>G|p.Ser112Ala|334/1803|334/1803|112/600||	TCGGCTTGGGAGGACCAGTAGACAGaCCCGTGCTGCTGGCAGGACCCTGAG
A452R14	AND3187	SK1/BY	tsa1∆/∆	N25	VII	981847	.	A	G	1608.81	snp	112	0.446429	HET	2	1	1	NA	NA	NA	7_981478_A_G	0.550725	7_981937_G_A	0.569767	ANN=G|synonymous_variant|LOW|SDA1|YGR245C|transcript|YGR245C|protein_coding|1/1|c.222T>C|p.Gly74Gly|222/2304|222/2304|74/767||	AAGTGCTCATGGTGGTACCGTTAGTaCCTGCCATTGTAGAAGATCCATTTC
A452R14	AND3187	SK1/BY	tsa1∆/∆	N25	VIII	25065	.	G	A	2191.82	snp	114	0.578947	HET	2	1	1	NA	NA	NA	8_25004_C_T	0.574468	8_25138_C_A	0.56701	ANN=A|missense_variant|MODERATE|CBP2|YHL038C|transcript|YHL038C|protein_coding|1/1|c.445C>T|p.Arg149Cys|445/1893|445/1893|149/630||	AATATCGACTTAGGCCAAATTACACgCTGCAGTTTCAACTTATCATCTTTG
A452R14	AND3187	SK1/BY	tsa1∆/∆	N25	VIII	175835	.	C	A	1495.2	snp	110	0.418182	HET	2	1	1	NA	NA	NA	8_175480_C_T	0.463636	8_176184_G_A	0.528571	ANN=A|synonymous_variant|LOW|YHR033W|YHR033W|transcript|YHR033W|protein_coding|1/1|c.288C>A|p.Gly96Gly|288/1272|288/1272|96/423||	GGAACATGCTGTTTTCCCAGTATGGcGAGCAAACAGCGCAGATCCTGCTCA
A452R14	AND3187	SK1/BY	tsa1∆/∆	N25	VIII	286231	.	T	C	1481.71	snp	110	0.409091	HET	2	1	1	NA	NA	NA	8_285977_A_T	0.465347	8_286318_G_A	0.569767	ANN=C|synonymous_variant|LOW|MSR1|YHR091C|transcript|YHR091C|protein_coding|1/1|c.540A>G|p.Lys180Lys|540/1932|540/1932|180/643||	TTGGTGATGAAAATTCTACTACAACtTTTTTCTGATGACGAGATTTTTTCT
A452R14	AND3187	SK1/BY	tsa1∆/∆	N25	VIII	416630	.	C	T	1244.95	snp	84	0.440476	HET	2	1	1	NA	NA	NA	8_416601_G_C	0.52	8_416745_T_C	0.493976	ANN=T|missense_variant|MODERATE|KEL1|YHR158C|transcript|YHR158C|protein_coding|1/1|c.550G>A|p.Gly184Ser|550/3495|550/3495|184/1164||	TTCCCGCATAATACAGCAGCGTGGCcTACCCTTGGTGGTGGTGTAGCTTCA
A452R14	AND3187	SK1/BY	tsa1∆/∆	N25	X	469426	.	C	T	1544.14	snp	98	0.469388	HET	2	1	1	NA	NA	NA	10_467589_C_T	0.428571	10_469453_C_T	0.568421	ANN=T|missense_variant|MODERATE|REC107|YJR021C|transcript|YJR021C|protein_coding|1/2|c.154G>A|p.Asp52Asn|154/943|154/943|52/313||WARNING_TRANSCRIPT_MULTIPLE_STOP_CODONS	CCTGCCCATTCCAGTATCTGCTTGTcCGATTCCTCTAAAGCGCCTGCATTC
A452R14	AND3187	SK1/BY	tsa1∆/∆	N25	X	658500	.	T	C	1598.65	snp	86	0.569767	HET	2	1	1	NA	NA	NA	10_658094_G_A	0.468254	10_658862_T_C	0.586207	ANN=C|missense_variant|MODERATE|VPS70|YJR126C|transcript|YJR126C|protein_coding|1/1|c.190A>G|p.Asn64Asp|190/2436|190/2436|64/811||	GATATTGTATTACTTCTGCCTCTATtCCTGGATGTTAAAGTGAAAGAATCA
A452R14	AND3187	SK1/BY	tsa1∆/∆	N25	XI	183772	.	T	C	835.563	snp	63	0.412698	HET	2	1	1	NA	NA	NA	11_182573_T_C	0.490909	11_184088_A_G	0.494118	ANN=C|missense_variant|MODERATE|CTK1|YKL139W|transcript|YKL139W|protein_coding|1/1|c.815T>C|p.Leu272Ser|815/1587|815/1587|272/528||	GACAACGACTTAAGTGGATTACTATtAAATAAGGAAGTCCAAATTTCTCAC
A452R14	AND3187	SK1/BY	tsa1∆/∆	N25	XI	333459	.	G	A	1399.61	snp	85	0.494118	HET	2	1	1	NA	NA	NA	11_333397_G_A	0.528302	11_333556_T_C	0.402299	ANN=A|missense_variant|MODERATE|NUP120|YKL057C|transcript|YKL057C|protein_coding|1/1|c.511C>T|p.Pro171Ser|511/3114|511/3114|171/1037||	TCCAAAAAAACAACTGAGAACTGGGgTGATACATAGAAAAGGAAATGAGGA
A452R14	AND3187	SK1/BY	tsa1∆/∆	N25	XI	487200	.	CC	TG	1476.98	mnp	81	0.54321	HET	2	1	1	NA	NA	NA	11_487095_G_C	0.51087	11_487361_T_A	0.535211	ANN=TG|missense_variant|MODERATE|DBP7|YKR024C|transcript|YKR024C|protein_coding|1/1|c.172_173delGGinsCA|p.Gly58Gln|173/2229|172/2229|58/742||	TCTACCCGGAATTATCCCTTCGTCCcCTGTAGTGTTCGCCTTTCTTTTCCT
A452R14	AND3187	SK1/BY	tsa1∆/∆	N25	XII	82788	.	CGATA	AGATG	2043.12	complex	124	0.524194	HET	2	1	1	NA	NA	NA	12_82663_G_A	0.571429	12_83245_T_C	0.53271	ANN=AGATG|missense_variant|MODERATE|FRA1|YLL029W|transcript|YLL029W|protein_coding|1/1|c.1328_1332delCGATAinsAGATG|p.AlaIle443GluMet|1328/2250|1328/2250|443/749||	AAAAAAATGACTGCACAAAACTTTGcGATAATTCACTCACCCATCGATGTT
A452R14	AND3187	SK1/BY	tsa1∆/∆	N25	XII	288313	.	G	A	1877.07	snp	109	0.522936	HET	2	1	1	NA	NA	NA	12_288269_G_A	0.439252	12_288347_AGA_GGG	0.452174	ANN=A|missense_variant|MODERATE|EMP46|YLR080W|transcript|YLR080W|protein_coding|1/1|c.398G>A|p.Gly133Asp|398/1335|398/1335|133/444||	GGGTTCAGAGGCAGCACAAAGGGGGgTCTTGCATTTTGGCTGAAGCAAGGA
A452R14	AND3187	SK1/BY	tsa1∆/∆	N25	XII	730896	.	C	A	1441.81	snp	89	0.483146	HET	2	1	1	NA	NA	NA	12_730778_G_A	0.441558	12_731012_C_T	0.495652	ANN=A|synonymous_variant|LOW|HRI1|YLR301W|transcript|YLR301W|protein_coding|1/1|c.72C>A|p.Ser24Ser|72/735|72/735|24/244||	CAAACGAAAGAACATTCACCTTATCcTCTGTTTCAACTGATGGGCACTATA
A452R14	AND3187	SK1/BY	tsa1∆/∆	N25	XII	917757	.	G	A	1677.69	snp	114	0.447368	HET	2	1	1	NA	NA	NA	12_892436_C_T	0.506329	12_930472_A_C	0.451852	ANN=A|synonymous_variant|LOW|SKI2|YLR398C|transcript|YLR398C|protein_coding|1/1|c.1263C>T|p.Thr421Thr|1263/3864|1263/3864|421/1287||	TATAAAGCATTGATCTTAAAATTTCgGTCGTCATAATCAAACAGTTAGCAT
A452R14	AND3187	SK1/BY	tsa1∆/∆	N25	XII	919195	.	C	A	805.074	snp	53	0.471698	HET	2	1	1	NA	NA	NA	12_892436_C_T	0.506329	12_930472_A_C	0.451852		AACTAAAGTTATGCCATCCGATGGGcGTTCTGAGACAAGAGGAAATTTTTA
A452R14	AND3187	SK1/BY	tsa1∆/∆	N25	XII	1000198	.	T	C	711.689	snp	41	0.585366	HET	2	1	1	NA	NA	NA	12_1000048_G_A	0.459184	12_1000542_C_G	0.477778		GTGTATACATTTATATTGAATTTAAtAGCAACATTATTTTTCATTATTTTT
A452R14	AND3187	SK1/BY	tsa1∆/∆	N25	XII	1001445	.	GC	CT	1312.52	mnp	75	0.533333	HET	2	1	1	NA	NA	NA	12_1001409_T_C	0.464286	12_1001464_T_G	0.485714	ANN=CT|missense_variant|MODERATE|ATG23|YLR431C|transcript|YLR431C|protein_coding|1/1|c.258_259delGCinsAG|p.Gln87Glu|259/1362|258/1362|86/453||	GACTTCCGCTCTTTCCAAAGAAGCTgCTCTCTTTCGTTCAGTTCTAGTAGC
A452R14	AND3187	SK1/BY	tsa1∆/∆	N25	XIII	348490	.	T	C	595.422	snp	32	0.59375	HET	2	1	1	NA	NA	NA	13_347796_T_C	0.451923	13_348585_C_T	0.5		ATGTACAAGATTAACTTTTGTCTGGtTATTATAAATCACATATTTGATTAT
A452R14	AND3187	SK1/BY	tsa1∆/∆	N25	XIII	586881	.	C	T	946.708	snp	53	0.54717	HET	2	1	1	NA	NA	NA	13_586795_T_G	0.576271	13_587075_G_A	0.5		TTCGACCGGAATAGAAATTTGGTTAcAAGAACGCTATTGCGCACCAGATGC
A452R14	AND3187	SK1/BY	tsa1∆/∆	N25	XIII	654164	.	ATAA	A	1381.24	del	80	0.55	HET	2	1	1	NA	NA	NA	13_653832_G_A	0.487805	13_654563_C_T	0.439252	ANN=A|conservative_inframe_deletion|MODERATE|ICY1|YMR195W|transcript|YMR195W|protein_coding|1/1|c.133_135delAAT|p.Asn45del|133/384|133/384|45/127||INFO_REALIGN_3_PRIME	AATACTTCGGAAGATGCCAAATATAaTAATTTGAATGGTCCTTTCGTGGTA
A452R14	AND3187	SK1/BY	tsa1∆/∆	N25	XIV	54326	.	C	A	1237.86	snp	94	0.404255	HET	2	1	1	NA	NA	NA	14_54162_C_T	0.575	14_54428_G_A	0.409091	ANN=A|synonymous_variant|LOW|KRI1|YNL308C|transcript|YNL308C|protein_coding|1/1|c.1572G>T|p.Ala524Ala|1572/1776|1572/1776|524/591||	CCTTCATCACTTTCCTTTTATCCTTcGCTCTTAGTTCCTTGGAACGATAAG
A452R14	AND3187	SK1/BY	tsa1∆/∆	N25	XV	961872	.	G	T	1706.3	snp	86	0.581395	HET	2	1	1	LOH29	BY	REC	15_961850_C_T	0	15_962816_C_T	0	ANN=T|stop_gained|HIGH|RPA190|YOR341W|transcript|YOR341W|protein_coding|1/1|c.886G>T|p.Glu296*|886/4995|886/4995|296/1664||	TAACGAAGCATCTGCAAATGACGAAgAAAGTTTTGACGTTGGTAGAAATCC
A452R14	AND3187	SK1/BY	tsa1∆/∆	N25	XVI	295461	.	C	G	1918.36	snp	111	0.522523	HET	2	1	1	NA	NA	NA	16_295443_G_A	0.54	16_295493_T_C	0.537634	ANN=G|missense_variant|MODERATE|GIP3|YPL137C|transcript|YPL137C|protein_coding|1/1|c.1187G>C|p.Gly396Ala|1187/3831|1187/3831|396/1276||	TTCTGATGACTTTTCAGTAAGCTTAcCGCCTGCATCCGAAGCAGTCTTAAA
A452R15	AND3187	SK1/BY	tsa1∆/∆	O25	I	127591	.	T	G	1762.15	snp	104	0.519231	HET	2	1	1	NA	NA	NA	1_126902_C_G	0.42	1_128637_G_A	0.605769	ANN=G|missense_variant|MODERATE|NTG1|YAL015C|transcript|YAL015C|protein_coding|1/1|c.512A>C|p.Tyr171Ser|512/1200|512/1200|171/399||	TTCGCTGTGCAGTTCGTCTATACAAtACCGCATTATGTTAAGCATTGCCAT
A452R15	AND3187	SK1/BY	tsa1∆/∆	O25	II	305782	.	G	A	1114.05	snp	73	0.465753	HET	2	1	1	NA	NA	NA	2_305677_T_C	0.5	2_305801_T_C	0.473684	ANN=A|synonymous_variant|LOW|HMT1|YBR034C|transcript|YBR034C|protein_coding|1/1|c.195C>T|p.Val65Val|195/1047|195/1047|65/348||	TGGATAAAATACCGGTACCGCAACCgACGTCTAAAACAATCTTGTCCTTAA
A452R15	AND3187	SK1/BY	tsa1∆/∆	O25	II	347543	.	G	C	401.955	snp	31	0.419355	HET	2	1	1	NA	NA	NA	2_347512_A_G	0.40625	2_347572_G_A	0.518519		CTCCGGAGGAGCTACTAAAGAAAGAgTGCTGCAATTAATACAATTAATATA
A452R15	AND3187	SK1/BY	tsa1∆/∆	O25	II	374435	.	A	G	1845.61	snp	119	0.462185	HET	2	1	1	NA	NA	NA	2_374119_G_A	0.452055	2_375149_T_A	0.526316	ANN=G|missense_variant|MODERATE|BAP2|YBR068C|transcript|YBR068C|protein_coding|1/1|c.1256T>C|p.Leu419Ser|1256/1830|1256/1830|419/609||	CCTGCCCTCTCTGTCAACGTAATCTaAAAACTTGGGTGCGTAGCCTTGTTG
A452R15	AND3187	SK1/BY	tsa1∆/∆	O25	IV	260663	.	G	C	1334.34	snp	76	0.526316	HET	2	1	1	NA	NA	NA	4_260180_T_C	0.508197	4_260778_T_C	0.45122	ANN=C|missense_variant|MODERATE|TRM3|YDL112W|transcript|YDL112W|protein_coding|1/1|c.1749G>C|p.Lys583Asn|1749/4311|1749/4311|583/1436||	AAAACTTGACGACAAACATCGGAAAgGATACTATTTTTGACCTCTTAGCAT
A452R15	AND3187	SK1/BY	tsa1∆/∆	O25	IV	286509	.	G	T	1470.46	snp	75	0.586667	HET	2	1	1	NA	NA	NA	4_286258_A_G	0.57971	4_287699_T_A	0.463158	ANN=T|missense_variant|MODERATE|RPN6|YDL097C|transcript|YDL097C|protein_coding|1/1|c.187C>A|p.Gln63Lys|187/1305|187/1305|63/434||	TTTGCACCCATAGTCACGTATAACTgTCCTAATTCCAATATGCTTGTCTCC
A452R15	AND3187	SK1/BY	tsa1∆/∆	O25	IV	286518	.	C	T	1288.98	snp	66	0.590909	HET	2	1	1	NA	NA	NA	4_286258_A_G	0.57971	4_287699_T_A	0.463158	ANN=T|missense_variant|MODERATE|RPN6|YDL097C|transcript|YDL097C|protein_coding|1/1|c.178G>A|p.Glu60Lys|178/1305|178/1305|60/434||	ATAGTCACGTATAACTGTCCTAATTcCAATATGCTTGTCTCCTGTTCATTT
A452R15	AND3187	SK1/BY	tsa1∆/∆	O25	IV	746602	.	A	C	1808.61	snp	108	0.5	HET	2	1	1	NA	NA	NA	4_746381_T_C	0.40708	4_746639_C_A	0.5		TATACGCGGCGAATTTTGTTAAAAAaTGTGTTAGACTTAAGTCGGAGCAAA
A452R15	AND3187	SK1/BY	tsa1∆/∆	O25	IV	1248364	.	C	G	1605.34	snp	83	0.578313	HET	2	1	1	NA	NA	NA	4_1248319_G_A	0.489796	4_1248513_C_T	0.539474	ANN=G|missense_variant|MODERATE|YDR387C|YDR387C|transcript|YDR387C|protein_coding|1/1|c.1458G>C|p.Leu486Phe|1458/1668|1458/1668|486/555||	ATGTCATTGAAACAAATGCATTGGTcAACCAATTTGTGCAGGCTATACATG
A452R15	AND3187	SK1/BY	tsa1∆/∆	O25	IV	1476716	.	T	G	1785.08	snp	102	0.558824	HET	2	1	1	NA	NA	NA	4_1476514_C_T	0.445783	4_1476956_C_A	0.443182		CTCTGTCTTCCACACACACAAACACtAATTCACTCTCACTCTCTCACTTTC
A452R15	AND3187	SK1/BY	tsa1∆/∆	O25	IX	145476	.	G	A	1774.11	snp	106	0.509434	HET	2	1	1	NA	NA	NA	9_144940_T_C	0.466667	9_145517_A_G	0.409091	ANN=A|synonymous_variant|LOW|NUP159|YIL115C|transcript|YIL115C|protein_coding|1/1|c.3234C>T|p.Tyr1078Tyr|3234/4383|3234/4383|1078/1460||	CAGTATTAATATCTTCCAGTTTATCgTAGGACTCAGATATACTTTCATCCC
A452R15	AND3187	SK1/BY	tsa1∆/∆	O25	IX	158477	.	G	A	1680.78	snp	109	0.458716	HET	2	1	1	NA	NA	NA	9_158408_G_A	0.582524	9_158675_G_A	0.479167	ANN=A|synonymous_variant|LOW|SEC24|YIL109C|transcript|YIL109C|protein_coding|1/1|c.1689C>T|p.Ser563Ser|1689/2781|1689/2781|563/926||	AGAATCTACTCATTCTCAAACCTGTgGAACCACGGGCTCTCATTACGGTTT
A452R15	AND3187	SK1/BY	tsa1∆/∆	O25	IX	237251	.	C	T	1191.31	snp	79	0.455696	HET	2	1	1	NA	NA	NA	9_236759_A_G	0.574468	9_237295_T_C	0.556701	ANN=T|synonymous_variant|LOW|YIL067C|YIL067C|transcript|YIL067C|protein_coding|1/1|c.510G>A|p.Glu170Glu|510/2037|510/2037|170/678||	TTAAACCACATTCGTTATTGGTACCcTCCCAGTTCAAGTAGGAATTGCAAC
A452R15	AND3187	SK1/BY	tsa1∆/∆	O25	IX	321399	.	A	T	1245.09	snp	92	0.423913	HET	2	1	1	NA	NA	NA	9_320712_T_C	0.5625	9_323343_T_C	0.460526		GAATCAGCTCTGTAGTGCTGGTTTCaATCCTGTTTGTTGGTGAAAAAATAG
A452R15	AND3187	SK1/BY	tsa1∆/∆	O25	V	266790	.	A	G	1676.19	snp	116	0.439655	HET	2	1	1	NA	NA	NA	5_266610_T_C	0.5	5_266814_A_G	0.57265	ANN=G|missense_variant|MODERATE|FCY2|YER056C|transcript|YER056C|protein_coding|1/1|c.1324T>C|p.Cys442Arg|1324/1602|1324/1602|442/533||	CGTCTGTAGAAGAAATGTTCTGAACaTGAGATGGCAATGTAAATAGCTAAG
A452R15	AND3187	SK1/BY	tsa1∆/∆	O25	VI	115263	.	G	A	1150.88	snp	89	0.404494	HET	2	1	1	NA	NA	NA	6_115119_T_C	0.481013	6_115411_A_C	0.434783	ANN=A|missense_variant|MODERATE|AUA1|YFL010W-A|transcript|YFL010W-A|protein_coding|1/1|c.274G>A|p.Val92Ile|274/285|274/285|92/94||,A|missense_variant|MODERATE|WWM1|YFL010C|transcript|YFL010C|protein_coding|1/1|c.481C>T|p.His161Tyr|481/636|481/636|161/211||	TCATAGTTGTGGTCGTCAAATGCGTgTTCTAGCATAGCTCCACCTAACAAA
A452R15	AND3187	SK1/BY	tsa1∆/∆	O25	VI	241994	.	C	T	1609.3	snp	84	0.583333	HET	2	1	1	NA	NA	NA	6_241984_G_A	0.426966	6_242028_C_T	0.461538		AAAAAAGGGCAGTAAGAACAGCACCcGACATGGCTAACCAGGTAAGTAGTA
A452R15	AND3187	SK1/BY	tsa1∆/∆	O25	VII	130865	.	C	T	2121.79	snp	104	0.596154	HET	2	1	1	NA	NA	NA	7_130504_C_T	0.483146	7_130911_T_C	0.545455	ANN=T|missense_variant|MODERATE|DSD1|YGL196W|transcript|YGL196W|protein_coding|1/1|c.983C>T|p.Thr328Ile|983/1287|983/1287|328/428||	TCTAGAGGTGAATTGTTGAGTAATAcAGGTGTAATGTGTCTAACGCGAGAA
A452R15	AND3187	SK1/BY	tsa1∆/∆	O25	VII	1053660	.	G	T	1576.57	snp	93	0.494624	HET	2	1	1	NA	NA	NA	7_1053627_C_T	0.457447	7_1053897_T_A	0.486842	ANN=T|synonymous_variant|LOW|YOR1|YGR281W|transcript|YGR281W|protein_coding|1/1|c.837G>T|p.Val279Val|837/4434|837/4434|279/1477||	TTCATACATCCCAACTGACTGGTGTgCAAGCTAAGTCTATTCTTACTAAAG
A452R15	AND3187	SK1/BY	tsa1∆/∆	O25	VIII	37298	.	C	T	1440.47	snp	97	0.463918	HET	2	1	1	NA	NA	NA	8_37198_A_G	0.504762	8_37339_G_T	0.495327	ANN=T|missense_variant|MODERATE|GUT1|YHL032C|transcript|YHL032C|protein_coding|1/1|c.1211G>A|p.Cys404Tyr|1211/2130|1211/2130|404/709||	TAAAAAGCAACCGGTACCATAAGTAcATTTTGCAGCACCGGGTTTGTAAGC
A452R15	AND3187	SK1/BY	tsa1∆/∆	O25	VIII	204936	.	C	T	1393.17	snp	95	0.431579	HET	2	1	1	NA	NA	NA	8_204882_C_T	0.583333	8_205191_A_C	0.543689	ANN=T|synonymous_variant|LOW|YHK8|YHR048W|transcript|YHR048W|protein_coding|1/1|c.330C>T|p.Val110Val|330/1545|330/1545|110/514||	AACACTTTCATATTTCGCACGAAGTcAGCACTCTGGGAATTACGCTTTATG
A452R15	AND3187	SK1/BY	tsa1∆/∆	O25	VIII	417822	.	T	G	2343.36	snp	123	0.552846	HET	2	1	1	NA	NA	NA	8_417764_C_T	0.444444	8_418214_C_T	0.5	ANN=G|missense_variant|MODERATE|TDA11|YHR159W|transcript|YHR159W|protein_coding|1/1|c.274T>G|p.Ser92Ala|274/1515|274/1515|92/504||	TAGGAGGGTGGTAACTCGTCATTCTtCTGTCTCAGTTCCAAATGCAATGAG
A452R15	AND3187	SK1/BY	tsa1∆/∆	O25	VIII	553912	.	G	C	1481.43	snp	86	0.55814	HET	2	1	1	NA	NA	NA	8_525297_G_A	0.463918	NA	NA		ACATAATATATAAATGATCGGTTGAgCGCGATATTATATAAGAACATCCAT
A452R15	AND3187	SK1/BY	tsa1∆/∆	O25	X	234202	.	C	A	754.527	snp	42	0.571429	HET	2	1	1	NA	NA	NA	10_234152_TA_T	0.404255	10_234306_GAAG_AAAA	0.359375		GTGTAGAAATGCTTAAGATCACTTGcAAAAATATAAACTGAATAATAAAAA
A452R15	AND3187	SK1/BY	tsa1∆/∆	O25	X	359106	.	G	C	2698.74	snp	154	0.532468	HET	2	1	1	NA	NA	NA	10_358755_C_T	0.513274	10_359301_T_G	0.528986	ANN=C|missense_variant|MODERATE|GYP6|YJL044C|transcript|YJL044C|protein_coding|1/1|c.571C>G|p.Gln191Glu|571/1377|571/1377|191/458||	ACGCTTAATATTTCGTGGAACCCTTgTTTATACTGTAGGTGTTCGCTTTGA
A452R15	AND3187	SK1/BY	tsa1∆/∆	O25	XI	163595	.	GA	G	798.037	del	54	0.518519	HET	2	1	1	NA	NA	NA	11_163473_G_A	0.463768	11_164020_G_T	0.505747		TCTATATCATTGATATATTCAGTAAgAAAAATGGAGGGAAAAAGAAATCAT
A452R15	AND3187	SK1/BY	tsa1∆/∆	O25	XI	171641	.	A	G	2114.61	snp	113	0.575221	HET	2	1	1	NA	NA	NA	11_171261_G_A	0.486842	11_172151_A_G	0.508065	ANN=G|synonymous_variant|LOW|YKL147C|YKL147C|transcript|YKL147C|protein_coding|1/1|c.528T>C|p.Pro176Pro|528/618|528/618|176/205||	TAAAGGTAGAGCGAGAGATAGTAAAaGGGTTGGTTACCCGGTCGGGCCTTT
A452R15	AND3187	SK1/BY	tsa1∆/∆	O25	XI	489800	.	A	AT	326.759	ins	24	0.5	HET	2	1	1	NA	NA	NA	11_489732_A_T	0.451613	11_489820_C_T	0.538462		CACCATAAACTTCACCAATTTTTTCaTTTTTTTTTCATTTTTCTTCCGGAT
A452R15	AND3187	SK1/BY	tsa1∆/∆	O25	XII	608399	.	C	T	2100.83	snp	108	0.583333	HET	2	1	1	NA	NA	NA	12_608136_G_A	0.643564	12_608472_C_T	0.571429	ANN=T|missense_variant|MODERATE|EST1|YLR233C|transcript|YLR233C|protein_coding|1/1|c.1126G>A|p.Asp376Asn|1126/2100|1126/2100|376/699||	CTTTTTCGAGTTGTAAACATAAGATcGAAACTTCCCATTGTGGCAGCCAAG
A452R15	AND3187	SK1/BY	tsa1∆/∆	O25	XII	751733	.	T	C	1111.22	snp	79	0.43038	HET	2	1	1	NA	NA	NA	12_751398_C_T	0.474359	12_751824_CTTA_TTTG	0.403226	ANN=C|missense_variant|MODERATE|IMH1|YLR309C|transcript|YLR309C|protein_coding|1/1|c.37A>G|p.Thr13Ala|37/2736|37/2736|13/911||	GCTAAGCCCTTCGCTAATTCATCGGtAAGATTCTTACCAATTTGTGACAGC
A452R15	AND3187	SK1/BY	tsa1∆/∆	O25	XIII	268196	.	C	G	742.631	snp	44	0.545455	HET	2	1	1	NA	NA	NA	13_268153_A_G	0.564103	13_268589_C_A	0.509804		TTTTTCTCCGAATGTATATCGAAATcTCAAATTGCTCTTAGAGATTTAGAT
A452R15	AND3187	SK1/BY	tsa1∆/∆	O25	XIII	444189	.	G	A	1670.88	snp	99	0.494949	HET	2	1	1	NA	NA	NA	13_444110_G_A	0.488095	13_444299_G_A	0.361702	ANN=A|missense_variant|MODERATE|VBA1|YMR088C|transcript|YMR088C|protein_coding|1/1|c.914C>T|p.Ser305Leu|914/1689|914/1689|305/562||	AAAGATTTCACCAAATACAACAAATgAAGATATAACCGTTACCGCTGAGCT
A452R15	AND3187	SK1/BY	tsa1∆/∆	O25	XIII	697296	.	C	T	1748.94	snp	114	0.447368	HET	2	1	1	NA	NA	NA	13_697269_C_T	0.540984	13_697465_T_C	0.460317	ANN=T|synonymous_variant|LOW|GAS3|YMR215W|transcript|YMR215W|protein_coding|1/1|c.501C>T|p.Gly167Gly|501/1575|501/1575|167/524||	CTAACGTGCTAGGATTCTTTTCTGGcAACGAAGTCATAAATGATCAAAGCG
A452R15	AND3187	SK1/BY	tsa1∆/∆	O25	XIV	616828	.	C	T	844.158	snp	57	0.473684	HET	2	1	1	NA	NA	NA	14_615762_A_G	0.455696	14_617566_A_G	0.445652	ANN=T|missense_variant|MODERATE|ASI3|YNL008C|transcript|YNL008C|protein_coding|1/1|c.1414G>A|p.Asp472Asn|1414/2031|1414/2031|472/676||	AGCAATAACTCCAGGCTTCTGAGATcACTCTCAATATTAAGCTCTTTGACG
A452R15	AND3187	SK1/BY	tsa1∆/∆	O25	XIV	725744	.	C	A	879.526	snp	56	0.482143	HET	2	1	1	NA	NA	NA	14_725530_T_TA	0.457831	14_725988_C_T	0.444444		AGTGGGAAACTATATATCCATATCTcATCCTGGTTTGGAAAATGAAGAGCT
A452R15	AND3187	SK1/BY	tsa1∆/∆	O25	XIV	767487	.	A	G	1551.67	snp	109	0.431193	HET	2	1	1	NA	NA	NA	14_766895_A_T	0.521739	14_767488_T_C	0.558559	ANN=G|missense_variant|MODERATE|PDR18|YNR070W|transcript|YNR070W|protein_coding|1/1|c.2113A>G|p.Met705Val|2113/4002|2113/4002|705/1333||	TAATGCCTCTATAGCAACACAGGATaTGAAAGAGATAGCTTCAAGTAACGA
A452R15	AND3187	SK1/BY	tsa1∆/∆	O25	XV	172310	.	C	T	1525.59	snp	97	0.463918	HET	2	1	1	NA	NA	NA	15_172081_G_C	0.588785	15_172515_T_C	0.514019	ANN=T|missense_variant|MODERATE|IRA2|YOL081W|transcript|YOL081W|protein_coding|1/1|c.1241C>T|p.Ser414Leu|1241/9240|1241/9240|414/3079||	TCGCCATCGTCACCACCTAGCTCATcATCATCGGATAACAACAATCAAAAC
A452R15	AND3187	SK1/BY	tsa1∆/∆	O25	XV	184897	.	G	A	2163.94	snp	114	0.570175	HET	2	1	1	NA	NA	NA	15_184609_T_A	0.542857	15_185107_T_C	0.485981	ANN=A|stop_gained|HIGH|AVO1|YOL078W|transcript|YOL078W|protein_coding|1/1|c.3216G>A|p.Trp1072*|3216/3531|3216/3531|1072/1176||	GAGCGTATCATAAATATAAGGTATGgAGAAGGCAGCAAATGTCATTTATAA
A452R15	AND3187	SK1/BY	tsa1∆/∆	O25	XV	416287	.	T	C	441.801	snp	34	0.441176	HET	2	1	1	NA	NA	NA	15_416094_C_T	0.268293	15_417076_A_G	0.349515		TATCAAACACTTTTGTAATTAATATtAATGTCGTTAAGTGGTTAAATAGTG
A452R15	AND3187	SK1/BY	tsa1∆/∆	O25	XVI	36322	.	G	A	651.258	snp	48	0.416667	HET	2	1	1	NA	NA	NA	16_36315_G_A	0.583333	16_36342_G_A	0.568182	ANN=A|missense_variant|MODERATE|PLC1|YPL268W|transcript|YPL268W|protein_coding|1/1|c.1087G>A|p.Gly363Ser|1087/2610|1087/2610|363/869||	GACTCAGCTGACGATGGGGCAAGATgGTTTTACCAAGTTCTTGAAGGAGCA
A452R15	AND3187	SK1/BY	tsa1∆/∆	O25	XVI	903862	.	G	T	1899.04	snp	121	0.46281	HET	2	1	1	NA	NA	NA	16_903807_G_A	0.446429	16_903945_T_C	0.488372	ANN=T|missense_variant|MODERATE|GDB1|YPR184W|transcript|YPR184W|protein_coding|1/1|c.1819G>T|p.Gly607Trp|1819/4611|1819/4611|607/1536||	GTCTAGATTAGTCCATAAGCATGGCgGGAGGCCCATTGGCTCCTATAAGTT
A452R16	AND3187	SK1/BY	tsa1∆/∆	P25	II	167537	.	G	A	842.993	snp	57	0.45614	HET	2	1	1	NA	NA	NA	2_167527_G_A	0.52459	2_167794_A_G	0.547945	ANN=A|missense_variant|MODERATE|YBL028C|YBL028C|transcript|YBL028C|protein_coding|1/1|c.302C>T|p.Thr101Ile|302/321|302/321|101/106||	ATTTTATCAGAATCTGGTGAAAGAAgTTTTTTTCTTAGATTGTTTCATCAG
A452R16	AND3187	SK1/BY	tsa1∆/∆	P25	II	696987	.	G	T	981.398	snp	55	0.545455	HET	2	1	1	NA	NA	NA	2_695479_G_A	0.509804	2_697455_C_T	0.531646	ANN=T|missense_variant|MODERATE|YBR238C|YBR238C|transcript|YBR238C|protein_coding|1/1|c.316C>A|p.His106Asn|316/2196|316/2196|106/731||	TGGTTACGATTGTTATTGTGGTGATgATTACGGTTATTGTTATGATGGTTG
A452R16	AND3187	SK1/BY	tsa1∆/∆	P25	II	775009	.	C	T	843.399	snp	60	0.45	HET	2	1	1	NA	NA	NA	2_774954_T_C	0.466667	2_775070_T_C	0	ANN=T|missense_variant|MODERATE|APE3|YBR286W|transcript|YBR286W|protein_coding|1/1|c.310C>T|p.His104Tyr|310/1614|310/1614|104/537||	TAACTATTCTACTCCTGACTACGGTcACCCTACCCGTGTGATCGGGTCCAA
A452R16	AND3187	SK1/BY	tsa1∆/∆	P25	III	295601	.	C	T	631.497	snp	39	0.512821	HET	2	1	1	NA	NA	NA	3_292937_C_T	0.647059	3_296463_G_A	0.555556		GTGACACCCAGGTTGCCGCCGCGTTcGCGTCCATCGTCATCTGAAAAATAA
A452R16	AND3187	SK1/BY	tsa1∆/∆	P25	III	297770	.	T	G	871.591	snp	67	0.402985	HET	2	1	1	NA	NA	NA	3_297533_T_C	0.426471	3_297919_G_A	0.388889	ANN=G|missense_variant|MODERATE|GIT1|YCR098C|transcript|YCR098C|protein_coding|1/1|c.836A>C|p.Tyr279Ser|836/1557|836/1557|279/518||	ACCATTTGGGAAGGTAACAAAATCAtACATAAACCATGTACCACATGTACC
A452R16	AND3187	SK1/BY	tsa1∆/∆	P25	III	308371	.	T	G	1009.86	snp	63	0.507937	HET	2	1	1	NA	NA	NA	3_302979_GC_AA	0.411765	3_308537_C_A	0.3125		AAGAAACTTTCTTCTAGGCTATCCTtCTGGGGAAGCAGTTGAAAGTGCTAT
A452R16	AND3187	SK1/BY	tsa1∆/∆	P25	IV	338569	.	C	T	590.69	snp	44	0.431818	HET	2	1	1	NA	NA	NA	4_338279_T_C	0.37037	4_338644_T_C	0.574074	ANN=T|synonymous_variant|LOW|YDL063C|YDL063C|transcript|YDL063C|protein_coding|1/1|c.1566G>A|p.Gly522Gly|1566/1863|1566/1863|522/620||	GTGTTAAAGTTTGTATGAAGAACTGcCCAATCTCCTTATTTGCATCAATTT
A452R16	AND3187	SK1/BY	tsa1∆/∆	P25	IV	974298	.	T	A	938.818	snp	53	0.566038	HET	2	1	1	NA	NA	NA	4_973794_G_T	0.618182	4_974630_ATT_GTC	0.491228		GTTTCAGGGTTCCTGGAATAGATAAtAGAAGTCAAACTTTTCATGCTTACA
A452R16	AND3187	SK1/BY	tsa1∆/∆	P25	IV	1265139	.	C	T	636.406	snp	39	0.538462	HET	2	1	1	NA	NA	NA	4_1265063_A_T	0.491803	4_1265205_C_T	0.488372	ANN=T|stop_gained|HIGH|SXM1|YDR395W|transcript|YDR395W|protein_coding|1/1|c.1816C>T|p.Gln606*|1816/2835|1816/2835|606/944||	AACCTACAGCGCAAGTGACCAAGAGcAGGAAATCCAGGCCAGTGGATTGTT
A452R16	AND3187	SK1/BY	tsa1∆/∆	P25	IX	107043	.	T	G	705.55	snp	53	0.433962	HET	2	1	1	LOH21	BY	REC	9_106806_A_G	0	9_107044_A_G	0	ANN=G|synonymous_variant|LOW|TAO3|YIL129C|transcript|YIL129C|protein_coding|1/1|c.6195A>C|p.Val2065Val|6195/7131|6195/7131|2065/2376||	AGTAGTTTCTAGATATGAAACTCACtACTTGGCTCATGAAATCTTTCTTTG
A452R16	AND3187	SK1/BY	tsa1∆/∆	P25	V	240833	.	T	C	877.976	snp	57	0.491228	HET	2	1	1	NA	NA	NA	5_240764_G_A	0.492537	5_240961_T_G	0.447761	ANN=C|synonymous_variant|LOW|ACA1|YER045C|transcript|YER045C|protein_coding|1/1|c.669A>G|p.Thr223Thr|669/1470|669/1470|223/489||	GCATGTTGATGTAAGCCTGATTCATtGTGGAATCGCCAGATGGGATAGAAG
A452R16	AND3187	SK1/BY	tsa1∆/∆	P25	VI	47032	.	A	T	1139.61	snp	71	0.507042	HET	2	1	1	NA	NA	NA	6_46998_A_G	0.4	6_47804_T_C	0.42	ANN=T|missense_variant|MODERATE|YFL042C|YFL042C|transcript|YFL042C|protein_coding|1/1|c.713T>A|p.Leu238His|713/2025|713/2025|238/674||	ACCAAGAACATTGGAGTTGAAGCAGaGATGCGTTTCTGTTATGTATAGTTT
A452R16	AND3187	SK1/BY	tsa1∆/∆	P25	VI	67358	.	A	G	1484.53	snp	81	0.54321	HET	2	1	1	NA	NA	NA	6_67330_G_A	0.555556	6_67471_G_A	0.571429	ANN=G|missense_variant|MODERATE|YFL034W|YFL034W|transcript|YFL034W|protein_coding|1/1|c.1882A>G|p.Asn628Asp|1882/3222|1882/3222|628/1073||	AACTTTTGAGTTCAGGCCACTGCATaATAATAGAAGGGTTAATCTAATCCT
A452R16	AND3187	SK1/BY	tsa1∆/∆	P25	VII	93926	.	G	A	1585.25	snp	93	0.526882	HET	2	1	1	NA	NA	NA	7_93397_G_A	0.55102	7_94650_C_G	0.528302	ANN=A|synonymous_variant|LOW|YPT32|YGL210W|transcript|YGL210W|protein_coding|1/1|c.135G>A|p.Thr45Thr|135/669|135/669|45/222||	AATTCAACATTGAATCCAAATCCACgATTGGCGTGGAATTCGCTACAAGAA
A452R16	AND3187	SK1/BY	tsa1∆/∆	P25	VII	256340	.	C	T	992.688	snp	58	0.568966	HET	2	1	1	NA	NA	NA	7_256325_G_A	0.396825	7_256385_C_T	0.444444	ANN=T|synonymous_variant|LOW|PCL10|YGL134W|transcript|YGL134W|protein_coding|1/1|c.678C>T|p.Ile226Ile|678/1302|678/1302|226/433||	GCTTTGATATGGGAGGGTTGCATATcAGTCTACCACACGATGAAGAAGAAG
A452R16	AND3187	SK1/BY	tsa1∆/∆	P25	VII	262115	.	C	G	1411.14	snp	87	0.494253	HET	3	1	1	NA	NA	NA	7_262041_T_C	0.481928	7_262200_A_T	0.594937	ANN=G|missense_variant|MODERATE|SNT2|YGL131C|transcript|YGL131C|protein_coding|1/1|c.3745G>C|p.Asp1249His|3745/4212|3745/4212|1249/1403||	AGTTCGTTTCCTTCTAAGCTGATATcGTGTCTATCGCATATTAGTATAGGT
A452R16	AND3187	SK1/BY	tsa1∆/∆	P25	VII	326683	.	A	G	941.784	snp	54	0.555556	HET	2	1	1	NA	NA	NA	7_326290_C_T	0.541667	7_326922_A_G	0.59322		AGAAAAATATAACTCGGCAGGCTGTaCAACCTTATTGTTCTGCGTAGTTTA
A452R16	AND3187	SK1/BY	tsa1∆/∆	P25	VII	853064	.	C	T	703.362	snp	43	0.534884	HET	2	1	1	NA	NA	NA	7_852125_C_T	0.515625	7_853120_T_C	0.482143	ANN=T|missense_variant|MODERATE|PBP1|YGR178C|transcript|YGR178C|protein_coding|1/1|c.152G>A|p.Arg51His|152/2169|152/2169|51/722||	ACTATTGGCTAACAAATAATCTTGAcGGTCATCAAAGTTTCTCGTAATTTC
A452R16	AND3187	SK1/BY	tsa1∆/∆	P25	VII	900586	.	G	A	967.21	snp	59	0.508475	HET	2	1	1	NA	NA	NA	7_900198_G_A	0.585714	7_900619_A_G	0.467742	ANN=A|missense_variant|MODERATE|ELP2|YGR200C|transcript|YGR200C|protein_coding|1/1|c.1685C>T|p.Thr562Met|1685/2367|1685/2367|562/788||	CTGATCCGGAGAAATATCAAGACACgTTATTTCAAAACCATGTCCGTAAAG
A452R16	AND3187	SK1/BY	tsa1∆/∆	P25	VII	994309	.	C	A	506.623	snp	40	0.425	HET	2	1	1	NA	NA	NA	7_994097_A_G	0.537037	7_994410_A_G	0.45		AGTTGGATCTTGAAATGGGTTGGGCcGGAACAATATGCAAGTACTACAATC
A452R16	AND3187	SK1/BY	tsa1∆/∆	P25	X	41946	.	C	A	1015.05	snp	57	0.526316	HET	2	1	1	NA	NA	NA	10_41803_A_G	0.40625	10_42451_G_A	0.622222	ANN=A|missense_variant|MODERATE|LAA1|YJL207C|transcript|YJL207C|protein_coding|1/1|c.5488G>T|p.Ala1830Ser|5488/6045|5488/6045|1830/2014||	TTAGACAGCAAGATCAAAATGGTTGcAACTTTATTCTTTGAATCCAGCTTA
A452R16	AND3187	SK1/BY	tsa1∆/∆	P25	X	469687	.	A	G	1142.38	snp	88	0.431818	HET	2	1	1	NA	NA	NA	10_469520_T_C	0.533333	10_469702_A_G	0.505747		GTCCTGAAAATACTATCATGGCGTAaAGGGAAAAAAAAAAACTAATCTTAC
A452R16	AND3187	SK1/BY	tsa1∆/∆	P25	X	728233	.	C	G	951.024	snp	56	0.535714	HET	1	1	1	NA	NA	NA	10_726401_C_T	0.741935	10_728247_T_C	0.509434	ANN=G|missense_variant|MODERATE|AAD10|YJR155W|transcript|YJR155W|protein_coding|1/1|c.829C>G|p.Leu277Val|829/867|829/867|277/288||	AGCTGTTACCAAGAAACCTTCATTTcTCACCGAAATGTCTGCCAAGATTAG
A452R16	AND3187	SK1/BY	tsa1∆/∆	P25	XI	299052	.	G	C	479.605	snp	36	0.444444	HET	2	1	1	NA	NA	NA	11_299008_T_C	0.55	11_300874_T_C	0.339286	ANN=C|missense_variant|MODERATE|LHS1|YKL073W|transcript|YKL073W|protein_coding|1/1|c.2623G>C|p.Asp875His|2623/2646|2623/2646|875/881||	CGAGTCGAATCCAAGTTCTGAGGAAgACATTTTGCATGATGAATTATAGAA
A452R16	AND3187	SK1/BY	tsa1∆/∆	P25	XI	438736	.	ACA	A	338.188	del	31	0.419355	HET	2	1	1	NA	NA	NA	11_438489_G_A	0.480769	11_439212_C_T	0.428571		TAAATATGTTCTATATTATATATATaCATCTTTTATATATCATTAAATGTA
A452R16	AND3187	SK1/BY	tsa1∆/∆	P25	XI	558961	.	A	T	733.675	snp	44	0.522727	HET	2	1	1	NA	NA	NA	11_558690_T_C	0.5	11_559170_C_T	0.571429		CCTCAAACACGATTCATAGCGAGAAaAGCGTGTATCCGCATACTATAAATA
A452R16	AND3187	SK1/BY	tsa1∆/∆	P25	XII	133944	.	G	T	801.32	snp	54	0.462963	HET	2	1	1	NA	NA	NA	12_133716_A_G	0.979167	12_134134_G_A	0.5	ANN=T|missense_variant|MODERATE|DRS1|YLL008W|transcript|YLL008W|protein_coding|1/1|c.2216G>T|p.Ser739Ile|2216/2259|2216/2259|739/752||	GAAAGAACTTTTAAAAAGCAGAAGAgTACAAATTCAAATAAGAAGAAGGGC
A452R16	AND3187	SK1/BY	tsa1∆/∆	P25	XII	194523	.	G	T	725.476	snp	49	0.489796	HET	2	1	1	NA	NA	NA	12_194407_TTCG_CTCA	0.387755	12_194691_A_G	0.575758	ANN=T|synonymous_variant|LOW|SNF7|YLR025W|transcript|YLR025W|protein_coding|1/1|c.72G>T|p.Val24Val|72/723|72/723|24/240||	AAGAGTCACCAACAAAGGCCATAGTgCGGTTGAGGGAGCATATCAACCTTC
A452R16	AND3187	SK1/BY	tsa1∆/∆	P25	XII	304368	.	C	G	933.889	snp	54	0.555556	HET	2	1	1	NA	NA	NA	12_304265_G_T	0.510638	12_304381_A_G	0.612245	ANN=G|missense_variant|MODERATE|SMC4|YLR086W|transcript|YLR086W|protein_coding|1/1|c.2126C>G|p.Ala709Gly|2126/4257|2126/4257|709/1418||	AGTTTTGACGTTGCTATTTCTACTGcTTGTCCGAGACTAGATGATGTCGTG
A452R16	AND3187	SK1/BY	tsa1∆/∆	P25	XII	316615	.	C	T	1109.36	snp	64	0.53125	HET	2	1	1	NA	NA	NA	12_316490_G_A	0.52459	12_316628_T_C	0.55	ANN=T|missense_variant|MODERATE|GAA1|YLR088W|transcript|YLR088W|protein_coding|1/1|c.509C>T|p.Ser170Phe|509/1845|509/1845|170/614||	TTTTTCTCACGTTGGCCAGTATGGTcCAAGAATATAATTGTTGTCTTCAGC
A452R16	AND3187	SK1/BY	tsa1∆/∆	P25	XII	606796	.	C	A	1478.16	snp	79	0.556962	HET	2	1	1	NA	NA	NA	12_606562_A_G	0.546667	12_606799_T_C	0.45679	ANN=A|missense_variant|MODERATE|BNA5|YLR231C|transcript|YLR231C|protein_coding|1/1|c.324G>T|p.Met108Ile|324/1362|324/1362|108/453||	AATTCAAATTTGCAGTGAGACTATTcATTACTGCAACTTCATTTTCTTGAG
A452R16	AND3187	SK1/BY	tsa1∆/∆	P25	XIII	296872	.	T	G	779.62	snp	44	0.545455	HET	2	1	1	NA	NA	NA	13_296427_T_C	0.435484	13_297000_A_G	0.675		TCCTTCGATACCATTTTCACCATCTtGACTAACAACGTGTACAACTCTTTT
A452R16	AND3187	SK1/BY	tsa1∆/∆	P25	XIV	191248	.	C	T	1314.02	snp	77	0.532468	HET	3	1	1	NA	NA	NA	14_191241_A_G	0.547619	14_191365_T_G	0.548387		ACTCACCATTCATACAAAATTTCTAcTGCCGTTTAAAATAAGGAAAGCATA
A452R16	AND3187	SK1/BY	tsa1∆/∆	P25	XV	166936	.	C	A	845.807	snp	46	0.565217	HET	2	1	1	NA	NA	NA	15_166848_C_T	0.555556	15_167021_A_T	0.441176	ANN=A|missense_variant|MODERATE|ATG34|YOL083W|transcript|YOL083W|protein_coding|1/1|c.1223C>A|p.Thr408Asn|1223/1239|1223/1239|408/412||	GGCTCTACATTAAGTAGGCCATTTAcTTGGGAAGAAATATAAATGCTTTTT
A452R16	AND3187	SK1/BY	tsa1∆/∆	P25	XV	480518	.	G	T	1635.3	snp	86	0.593023	HET	3	1	1	NA	NA	NA	15_480144_G_A	0.491379	15_480673_T_C	0.39		TATATATAAAGTGCGTAATGTGCGTgCTAAAAAAGCTCACTAGTGCGTACT
A452R16	AND3187	SK1/BY	tsa1∆/∆	P25	XV	702404	.	G	C	1163.75	snp	68	0.544118	HET	2	1	1	NA	NA	NA	15_702337_CT_TA	0.614035	15_702475_T_C	0.617284		TCAATATATTATGAAAAACCATCCAgCTGAATTACCTCATTTGCAGATCAA
A452R16	AND3187	SK1/BY	tsa1∆/∆	P25	XV	767354	.	C	A	1069.16	snp	67	0.507463	HET	2	1	1	NA	NA	NA	15_766986_T_C	0.559322	15_767370_T_A	0.483333	ANN=A|missense_variant|MODERATE|YOR228C|YOR228C|transcript|YOR228C|protein_coding|1/1|c.424G>T|p.Ala142Ser|424/909|424/909|142/302||	GAATCTTGGGATAGATCTTGTTCGGcCGATATCTTTAAATGTCGATGTCTA
A452R16	AND3187	SK1/BY	tsa1∆/∆	P25	XV	819325	.	C	G	924.427	snp	57	0.508772	HET	2	1	1	NA	NA	NA	15_819228_G_C	0.603448	15_819348_C_T	0.481481	ANN=G|missense_variant|MODERATE|DSE3|YOR264W|transcript|YOR264W|protein_coding|1/1|c.460C>G|p.His154Asp|460/1293|460/1293|154/430||	TTTAGGGCATAAGACACATTCGGATcATATTATTGATAAAGTGTTTGTCTC
A452R16	AND3187	SK1/BY	tsa1∆/∆	P25	XVI	223450	.	C	T	783.497	snp	55	0.436364	HET	2	1	1	NA	NA	NA	16_222957_G_C	0.482759	16_223697_T_C	0.590909	ANN=T|missense_variant|MODERATE|MRPL40|YPL173W|transcript|YPL173W|protein_coding|1/1|c.308C>T|p.Thr103Ile|308/894|308/894|103/297||	TTAGATGAGAATGGGCCCACAAAGAcTGTTCCAGTTCCTAAACAATTCTGG
A452R16	AND3187	SK1/BY	tsa1∆/∆	P25	XVI	476176	.	T	C	1294.51	snp	74	0.540541	HET	2	1	1	NA	NA	NA	16_475802_A_T	0.486486	16_476377_GTCC_CTTT	0.462366	ANN=C|missense_variant|MODERATE|ISM1|YPL040C|transcript|YPL040C|protein_coding|1/1|c.2826A>G|p.Ile942Met|2826/3009|2826/3009|942/1002||	TGTTATTATTATCGTCCATTTGCAAtATATCAACAGCAGATGATTGCAATA
A452R2	AND3187	SK1/BY	tsa1∆/∆	B25	II	179263	.	C	T	1295.17	snp	76	0.513158	HET	2	1	1	NA	NA	NA	2_179257_C_T	0.428571	2_179266_A_G	0.486486	ANN=T|synonymous_variant|LOW|PIM1|YBL022C|transcript|YBL022C|protein_coding|1/1|c.2013G>A|p.Arg671Arg|2013/3402|2013/3402|671/1133||	CAGGTAAGGCACCAATATACGTTCTcCTATGACCTTTTATTTCTGCCACGT
A452R2	AND3187	SK1/BY	tsa1∆/∆	B25	II	611425	.	G	A	1300.69	snp	76	0.513158	HET	2	1	1	NA	NA	NA	2_611338_C_T	0.466667	2_611905_T_C	0.519231	ANN=A|missense_variant|MODERATE|MSI1|YBR195C|transcript|YBR195C|protein_coding|1/1|c.458C>T|p.Ala153Val|458/1269|458/1269|153/422||	TTTTGTTCTATCGAATATGTAGATTgCACCATCTGAAGAGGCGCCGGCTAT
A452R2	AND3187	SK1/BY	tsa1∆/∆	B25	II	622468	.	G	T	684.868	snp	40	0.525	HET	2	1	1	NA	NA	NA	2_622305_T_A	0.404762	2_622495_G_A	0.605263	ANN=T|missense_variant|MODERATE|BEM1|YBR200W|transcript|YBR200W|protein_coding|1/1|c.1597G>T|p.Asp533Tyr|1597/1656|1597/1656|533/551||	TGGTAGCGGGGAGGAAATTAAGACTgATTCACAAGTCAGTAACATAATCCA
A452R2	AND3187	SK1/BY	tsa1∆/∆	B25	II	700228	.	A	C	680.906	snp	63	0.460317	HET	2	1	1	NA	NA	NA	2_700199_A_T	0.455882	2_700246_T_C	0.448276		AGCATAGGCTCAGAATGATAGATAGaTATCCGATAAATGTCAGTAAAGACA
A452R2	AND3187	SK1/BY	tsa1∆/∆	B25	II	792573	.	A	G	875.493	snp	56	0.5	HET	2	1	1	NA	NA	NA	2_792465_C_T	0.387755	2_793142_T_C	0.4875		GGATGAATCCATCACTGTTTTGAAGaAAACCAACAAAGTGTCAAATAGTTG
A452R2	AND3187	SK1/BY	tsa1∆/∆	B25	III	45848	.	C	T	969.421	snp	74	0.405405	HET	2	1	1	NA	NA	NA	3_45836_GTC_ATT	0.388889	3_46119_G_A	0.513889	ANN=T|missense_variant|MODERATE|EMC1|YCL045C|transcript|YCL045C|protein_coding|1/1|c.1058G>A|p.Gly353Glu|1058/2283|1058/2283|353/760||	AGTAACTTCAATTGTCAAATAATGCcCATCATGCGAAAAAACAACAAGTTC
A452R2	AND3187	SK1/BY	tsa1∆/∆	B25	III	140546	.	C	A	1325.57	snp	86	0.465116	HET	2	1	1	NA	NA	NA	3_140466_T_C	0.554054	3_140789_CC_TA	0.405405	ANN=A|missense_variant|MODERATE|POL4|YCR014C|transcript|YCR014C|protein_coding|1/1|c.388G>T|p.Asp130Tyr|388/1749|388/1749|130/582||	TCTTTATCAGTAGAACTTTGTCCGTcATCAGCGTTATCTGATATAACGATA
A452R2	AND3187	SK1/BY	tsa1∆/∆	B25	IV	598032	.	G	C	1163.31	snp	61	0.57377	HET	2	1	1	NA	NA	NA	4_597833_C_T	0.458333	4_598134_A_T	0.630435	ANN=C|missense_variant|MODERATE|PPH3|YDR075W|transcript|YDR075W|protein_coding|1/1|c.877G>C|p.Gly293Arg|877/927|877/927|293/308||	AGCTGTTCAGGCACAAAATGAAGTCgGAAATGCTATAATTCCAACCAAAAA
A452R2	AND3187	SK1/BY	tsa1∆/∆	B25	IV	933124	.	G	A	1023.77	snp	64	0.515625	HET	2	1	1	NA	NA	NA	4_933019_G_A	0.466667	4_933319_T_C	0.5625	ANN=A|missense_variant|MODERATE|LYS4|YDR234W|transcript|YDR234W|protein_coding|1/1|c.1996G>A|p.Glu666Lys|1996/2082|1996/2082|666/693||	TTCTTTGGACGGCCCTGTGATCTTGgAGCAAAAAGTGGGTGAGCTAGGTAA
A452R2	AND3187	SK1/BY	tsa1∆/∆	B25	IV	1106613	.	TCTTC	ACTTG	903.439	complex	55	0.509091	HET	2	1	1	NA	NA	NA	4_1106241_T_C	0.338983	4_1106617_C_G	0	ANN=ACTTG|missense_variant|MODERATE|SWA2|YDR320C|transcript|YDR320C|protein_coding|1/1|c.1485_1489delGAAGAinsCAAGT|p.LysLysAsn495AsnLysTyr|1489/2007|1485/2007|495/668||	TGCATGATTTTATCATCAAAAAAATtCTTCTTAATCAGCTCTTGGTATGTT
A452R2	AND3187	SK1/BY	tsa1∆/∆	B25	IV	1417417	.	G	C	1477.89	snp	86	0.523256	HET	2	1	1	NA	NA	NA	4_1417050_G_A	0.418182	4_1417601_C_T	0.45	ANN=C|missense_variant|MODERATE|DIG2|YDR480W|transcript|YDR480W|protein_coding|1/1|c.19G>C|p.Glu7Gln|19/972|19/972|7/323||	GAAAATTATGAATAAAGAAGAGCAAgAAGACCCACAGCAAGAGCAAATATC
A452R2	AND3187	SK1/BY	tsa1∆/∆	B25	IX	419646	.	C	A	946.26	snp	65	0.446154	HET	2	1	1	NA	NA	NA	9_419420_A_G	0.480769	9_419726_G_A	0.45	ANN=A|missense_variant|MODERATE|LYS1|YIR034C|transcript|YIR034C|protein_coding|1/1|c.1091G>T|p.Cys364Phe|1091/1122|1091/1122|364/373||	TCTTGAAGATCTTTTAACACGAGCGcAATGTCTATCGAACAATTTCTTGGC
A452R2	AND3187	SK1/BY	tsa1∆/∆	B25	V	67847	.	T	C	1714.85	snp	100	0.52	HET	2	1	1	NA	NA	NA	5_67809_G_A	0.52	5_68268_A_G	0.450549	ANN=C|missense_variant|MODERATE|GLY1|YEL046C|transcript|YEL046C|protein_coding|1/1|c.946A>G|p.Lys316Glu|946/1164|946/1164|316/387||	CCACCCATTAGCTTAACGTTGTACTtCAAACCCTTCTTAACAAGGACATCT
A452R2	AND3187	SK1/BY	tsa1∆/∆	B25	V	347627	.	A	C	1172.54	snp	73	0.493151	HET	2	1	1	NA	NA	NA	5_347367_T_C	0.533333	5_347710_C_T	0.589041		GGTATGCTCATTGTGAATTTCAAAAaCTTAATAGAAGCGGTACAGCACGAA
A452R2	AND3187	SK1/BY	tsa1∆/∆	B25	V	393540	.	A	T	1014.98	snp	71	0.43662	HET	2	1	1	NA	NA	NA	5_393341_A_G	0.434783	5_393630_G_A	0.381818	ANN=T|missense_variant|MODERATE|BOI2|YER114C|transcript|YER114C|protein_coding|1/1|c.173T>A|p.Met58Lys|173/3123|173/3123|58/1040||	GGGCTTCATATCTAGTTCATCTTCCaTTCGCTTAAAATACTCATTAATGGC
A452R2	AND3187	SK1/BY	tsa1∆/∆	B25	VI	95660	.	G	A	1763.08	snp	120	0.45	HET	2	1	1	NA	NA	NA	6_95387_G_C	0.4375	6_95849_T_C	0.518182		CGGTGTGTGGGTGCATGACTGATTGgTCCGGCCGATAACAGGTGTGCTTGC
A452R2	AND3187	SK1/BY	tsa1∆/∆	B25	VI	226654	.	C	T	938.575	snp	62	0.467742	HET	2	1	1	NA	NA	NA	6_226370_T_C	0.594937	6_226919_G_A	0.494253		TAGGAAAATATGCAAAATAGAAACAcGAATTTTTTTTTTGTTAGAGAAAAA
A452R2	AND3187	SK1/BY	tsa1∆/∆	B25	VII	343529	.	G	T	1365.7	snp	77	0.545455	HET	2	1	1	NA	NA	NA	7_343251_G_A	0.610169	7_343639_C_T	0.534483	ANN=T|missense_variant|MODERATE|LIF1|YGL090W|transcript|YGL090W|protein_coding|1/1|c.211G>T|p.Asp71Tyr|211/1266|211/1266|71/421||	TTCCAAAAGCAGTTTTGGAATCAATgATTTGCGAATCTTTACGGGAGAAAA
A452R2	AND3187	SK1/BY	tsa1∆/∆	B25	VII	367175	.	A	G	985.35	snp	71	0.422535	HET	2	1	1	NA	NA	NA	7_366762_A_G	0.466667	7_367179_T_G	0.577465	ANN=G|missense_variant|MODERATE|MPS2|YGL075C|transcript|YGL075C|protein_coding|1/1|c.914T>C|p.Ile305Thr|914/1164|914/1164|305/387||	AATTCTTATTGTTGCTTTTACCCATaTGTTGGAGGGAACCGCGGAAATAAA
A452R2	AND3187	SK1/BY	tsa1∆/∆	B25	VII	716798	.	T	A	878.761	snp	60	0.45	HET	2	1	1	NA	NA	NA	7_716666_T_A	0.509434	7_716827_C_A	0.558824	ANN=A|stop_gained|HIGH|YGR111W|YGR111W|transcript|YGR111W|protein_coding|1/1|c.971T>A|p.Leu324*|971/1203|971/1203|324/400||	AGGAAAGAATTGAAGCTCAAAAAATtACTAAGGAAGGCCATAGAAGAGACA
A452R2	AND3187	SK1/BY	tsa1∆/∆	B25	VIII	216378	.	T	A	1422.29	snp	77	0.558442	HET	3	1	1	NA	NA	NA	8_216338_C_G	0.434783	8_216600_G_A	0.6	ANN=A|missense_variant|MODERATE|RSC30|YHR056C|transcript|YHR056C|protein_coding|1/1|c.1457A>T|p.Asp486Val|1457/2652|1457/2652|486/883||	TTCGTCTAAACTTGATTTATGATCAtCATGCATGTACAGAGATTCATAAAA
A452R2	AND3187	SK1/BY	tsa1∆/∆	B25	X	399641	.	C	T	1829.63	snp	93	0.591398	HET	2	1	1	NA	NA	NA	10_399390_C_T	0.564706	10_400335_G_A	0.402778	ANN=T|missense_variant|MODERATE|BBC1|YJL020C|transcript|YJL020C|protein_coding|1/1|c.2770G>A|p.Ala924Thr|2770/3474|2770/3474|924/1157||	AAGTTCAACTTCAGATTGCTTATAGcAGGAGGTGCGCTTTTATTAATCCAC
A452R2	AND3187	SK1/BY	tsa1∆/∆	B25	X	402539	.	A	G	935.993	snp	70	0.414286	HET	2	1	1	NA	NA	NA	10_402484_C_A	0.420455	10_402577_T_C	0.430769		AAATACCACTTCTAGTTGAAGTCTTaAGGAGATTATAATTCTGGAGGTAAA
A452R2	AND3187	SK1/BY	tsa1∆/∆	B25	X	469271	.	A	C	1247.74	snp	64	0.578125	HET	2	1	1	NA	NA	NA	10_467589_C_T	0.427083	10_469453_C_T	0.48	ANN=C|synonymous_variant|LOW|REC107|YJR021C|transcript|YJR021C|protein_coding|1/2|c.309T>G|p.Ala103Ala|309/943|309/943|103/313||WARNING_TRANSCRIPT_MULTIPLE_STOP_CODONS	CACTGTGTTGGTACGAACCGTTCGTaGCAGCATCTTGTTCCAGTAGCTGGT
A452R2	AND3187	SK1/BY	tsa1∆/∆	B25	X	536039	.	G	A	1472.31	snp	77	0.571429	HET	2	1	1	NA	NA	NA	10_535930_G_C	0.677419	10_539780_C_T	0.480769		TAATTTCATGAATATTTGACTAGCAgGAACAGAAAATCAAAAATGTTTAAC
A452R2	AND3187	SK1/BY	tsa1∆/∆	B25	XI	129068	.	A	C	1035.11	snp	70	0.457143	HET	2	1	1	NA	NA	NA	11_127396_G_A	0.473684	11_130226_C_T	0.62069	ANN=C|missense_variant|MODERATE|NNK1|YKL171W|transcript|YKL171W|protein_coding|1/1|c.1594A>C|p.Thr532Pro|1594/2787|1594/2787|532/928||	TTTAACGGAAAGAATTAACGATGGTaCCTTATACGACTTGGTAATATCTTG
A452R2	AND3187	SK1/BY	tsa1∆/∆	B25	XII	324635	.	C	G	1038.97	snp	65	0.523077	HET	2	1	1	NA	NA	NA	12_324050_G_T	0.472527	12_325206_G_A	0.586957	ANN=G|missense_variant|MODERATE|SUL2|YLR092W|transcript|YLR092W|protein_coding|1/1|c.1092C>G|p.Phe364Leu|1092/2682|1092/2682|364/893||	GAAATGGTATCATTATTATTGTATTcACTTGTATTGGTTGGGCAATCACAA
A452R2	AND3187	SK1/BY	tsa1∆/∆	B25	XII	855607	.	G	A	843.509	snp	50	0.52	HET	2	1	1	NA	NA	NA	12_855154_T_C	0.491525	12_857000_T_A	0.348485	ANN=A|missense_variant|MODERATE|YLR366W|YLR366W|transcript|YLR366W|protein_coding|1/1|c.70G>A|p.Val24Ile|70/306|70/306|24/101||,A|synonymous_variant|LOW|YLR364C-A|YLR364C-A|transcript|YLR364C-A|protein_coding|1/1|c.39C>T|p.Asp13Asp|39/123|39/123|13/40||	AGTAAGACGACACCCTATTTTTCAAgTCCAGCATTGGAAGACTTCCAATGA
A452R2	AND3187	SK1/BY	tsa1∆/∆	B25	XIII	126829	.	C	A	1186.98	snp	74	0.486486	HET	2	1	1	NA	NA	NA	13_126663_C_T	0.631579	13_127093_T_C	0.311111	ANN=A|missense_variant|MODERATE|TCB3|YML072C|transcript|YML072C|protein_coding|1/1|c.2539G>T|p.Asp847Tyr|2539/4638|2539/4638|847/1545||	AAGATAGGAACGTAGGTGCTGTTGTcAAAAATGGGATGATCCGTATCAGAA
A452R2	AND3187	SK1/BY	tsa1∆/∆	B25	XIII	743013	.	G	T	1247.87	snp	72	0.541667	HET	2	1	1	NA	NA	NA	13_742946_A_G	0.492754	13_743180_C_T	0.533333	ANN=T|missense_variant|MODERATE|TAF9|YMR236W|transcript|YMR236W|protein_coding|1/1|c.43G>T|p.Gly15Cys|43/474|43/474|15/157||	GAATGTTTTGAATAAAAACTCAGTGgGCTCAGTATCAGAAGTTGGTCCGGA
A452R2	AND3187	SK1/BY	tsa1∆/∆	B25	XIII	824224	.	G	A	1559.62	snp	91	0.516484	HET	2	1	1	NA	NA	NA	13_824166_T_G	0.44086	13_824589_A_G	0.519481	ANN=A|missense_variant|MODERATE|PGM3|YMR278W|transcript|YMR278W|protein_coding|1/1|c.1462G>A|p.Val488Ile|1462/1869|1462/1869|488/622||	GTTCAAAGAGTACAATGGCTATTATgTCGTTCCAAATCCAACTGTTACAAA
A452R2	AND3187	SK1/BY	tsa1∆/∆	B25	XIV	154038	.	A	G	1332.17	snp	71	0.56338	HET	2	1	1	NA	NA	NA	14_154017_G_T	0.56338	14_154539_T_C	0.555556	ANN=G|missense_variant|MODERATE|POL2|YNL262W|transcript|YNL262W|protein_coding|1/1|c.5827A>G|p.Lys1943Glu|5827/6669|5827/6669|1943/2222||	CGCTGTTTCGCAATGGCAACTAAAGaAGTTTCTGTCACCAATATATCAGCC
A452R2	AND3187	SK1/BY	tsa1∆/∆	B25	XIV	238898	.	G	T	1297.22	snp	76	0.526316	HET	2	1	1	NA	NA	NA	14_238793_C_T	0.385965	14_238927_A_G	0.507692	ANN=T|stop_gained|HIGH|MGS1|YNL218W|transcript|YNL218W|protein_coding|1/1|c.661G>T|p.Glu221*|661/1764|661/1764|221/587||	AAGTGCGACAAAGGCAAATACGCAAgAATTGAGAGGTATATTTGAAAAATC
A452R2	AND3187	SK1/BY	tsa1∆/∆	B25	XIV	552105	.	G	T	1054	snp	61	0.52459	HET	2	1	1	NA	NA	NA	14_552035_C_G	0.507463	14_552259_T_C	0.462687		ACTACCTTAGATGTATATTTTGTATgAAAGCGTCATTACGCCAGTTGTATG
A452R2	AND3187	SK1/BY	tsa1∆/∆	B25	XV	115010	.	A	T	1608.91	snp	101	0.49505	HET	2	1	1	NA	NA	NA	15_114813_G_A	0.518987	15_115294_G_A	0.456522	ANN=T|missense_variant|MODERATE|WSC3|YOL105C|transcript|YOL105C|protein_coding|1/1|c.799T>A|p.Ser267Thr|799/1671|799/1671|267/556||	TGCTCAGATGAGGACAATGTAATGGaTGAGGAGCTAGACGTAACAGAAAAG
A452R2	AND3187	SK1/BY	tsa1∆/∆	B25	XVI	38711	.	A	T	859.207	snp	50	0.54	HET	2	1	1	NA	NA	NA	16_38521_G_A	0.486486	16_38867_C_G	0.4	ANN=T|synonymous_variant|LOW|ACM1|YPL267W|transcript|YPL267W|protein_coding|1/1|c.543A>T|p.Pro181Pro|543/630|543/630|181/209||	CTAGTAAACACCAAGGACAGAACCCaGAGACAAAGATATCCCGTTCTACCG
A452R2	AND3187	SK1/BY	tsa1∆/∆	B25	XVI	344006	.	ATCC	GTCT	902.127	complex	58	0.482759	HET	2	1	1	NA	NA	NA	16_343936_A_G	0.505495	16_344324_T_C	0.588235	ANN=GTCT|missense_variant|MODERATE|GDE1|YPL110C|transcript|YPL110C|protein_coding|1/1|c.731_734delGGATinsAGAC|p.ArgIle244LysThr|734/3672|731/3672|244/1223||	CCTCATTACTCTCTCGTAAGAATTTaTCCTGAACGTCACTTGTTCCCAGAT
A452R2	AND3187	SK1/BY	tsa1∆/∆	B25	XVI	582580	.	A	T	1097.39	snp	65	0.507692	HET	2	1	1	NA	NA	NA	16_582448_A_G	0.46	16_582598_T_C	0.522388		TTTTCTAGTTTTTTGTTAGTATAATaCTCTATAATCTTGTAGTTAGCATTC
A452R2	AND3187	SK1/BY	tsa1∆/∆	B25	XVI	654402	.	T	A	1159.38	snp	71	0.492958	HET	2	1	1	NA	NA	NA	16_654370_C_T	0.517647	16_654661_C_T	0.596774		ATACCTGAAGGTGGCAAACTAGTCTtACGAAACTGTTCAGTGCAGAGATAG
A452R2	AND3187	SK1/BY	tsa1∆/∆	B25	XVI	654583	.	T	G	939.906	snp	56	0.517857	HET	2	1	1	NA	NA	NA	16_654370_C_T	0.517647	16_654661_C_T	0.596774	ANN=G|missense_variant|MODERATE|RPL43A|YPR043W|transcript|YPR043W|protein_coding|2/2|c.14T>G|p.Leu5Arg|14/278|14/278|5/91||WARNING_TRANSCRIPT_MULTIPLE_STOP_CODONS,G|missense_variant|MODERATE|OPI11|YPR044C|transcript|YPR044C|protein_coding|1/1|c.295A>C|p.Ser99Arg|295/354|295/354|99/117||	TTTTTGAATACAGGGCTAAAAGAACtAAGAAGGTTGGTATCACTGGTAAGT
A452R2	AND3187	SK1/BY	tsa1∆/∆	B25	XVI	840359	.	G	A	1360.4	snp	72	0.597222	HET	2	1	1	NA	NA	NA	16_840263_T_A	0.526316	16_840416_C_G	0.580645		TTTGTTTTTCCTTTTTCCCGTTTGGgTGAAATCAGTGAGCTGTTCCGATCC
A452R2	AND3187	SK1/BY	tsa1∆/∆	B25	XVI	861479	.	C	G	1129.04	snp	72	0.472222	HET	2	1	1	NA	NA	NA	16_860653_CGAA_TGAG	0.484848	16_861771_A_G	0.585714	ANN=G|synonymous_variant|LOW|GPH1|YPR160W|transcript|YPR160W|protein_coding|1/1|c.174C>G|p.Val58Val|174/2709|174/2709|58/902||	GAGCGTTATGGAATAAGCATCAAGTcAAAAAATTTAACAAGGCAGAAGATT
A452R3	AND3187	SK1/BY	tsa1∆/∆	C25	I	197971	.	T	A	1897.28	snp	99	0.575758	HET	2	1	1	NA	NA	NA	1_197873_G_A	0.584416	1_197983_T_A	0.565657		TATGGCTTTGAGTAATAAGGTGAGAtTTTTTTGGTGATGAAAATAAATACG
A452R3	AND3187	SK1/BY	tsa1∆/∆	C25	II	11649	.	C	T	987.118	snp	56	0.553571	HET	2	1	1	NA	NA	NA	2_11545_T_C	0.448718	2_11749_T_C	0.512821	ANN=T|missense_variant|MODERATE|SRO77|YBL106C|transcript|YBL106C|protein_coding|1/1|c.2231G>A|p.Ser744Asn|2231/3033|2231/3033|744/1010||	TACTAAACGAATGTCATTTGCGCCAcTGATAGTAACAAATCCAGGTATTGC
A452R3	AND3187	SK1/BY	tsa1∆/∆	C25	II	48147	.	C	T	1304.68	snp	74	0.527027	HET	2	1	1	NA	NA	NA	2_47971_G_A	0.511905	2_48762_T_C	0.491228	ANN=T|missense_variant|MODERATE|MAP2|YBL091C|transcript|YBL091C|protein_coding|1/1|c.482G>A|p.Gly161Glu|482/1266|482/1266|161/421||	GTTGAGAGAGAGACCCGTTGGAAACcCAATACCTTGAGATTTGGGATCCTC
A452R3	AND3187	SK1/BY	tsa1∆/∆	C25	II	391373	.	C	T	883.154	snp	57	0.473684	HET	2	1	1	NA	NA	NA	2_390744_A_G	0.448718	2_391464_A_C	0.421875	ANN=T|missense_variant|MODERATE|YBR076C-A|YBR076C-A|transcript|YBR076C-A|protein_coding|1/1|c.245G>A|p.Arg82His|245/267|245/267|82/88||	CCGCTAGTAACGAACTAAACGATTAcGAGACGGCTGATAAATACTAATATT
A452R3	AND3187	SK1/BY	tsa1∆/∆	C25	II	460182	.	T	A	1645.4	snp	98	0.510204	HET	2	1	1	NA	NA	NA	2_459585_C_T	0.447368	2_460243_CT_C	0.421053	ANN=A|missense_variant|MODERATE|ALG1|YBR110W|transcript|YBR110W|protein_coding|1/1|c.1311T>A|p.Asn437Lys|1311/1350|1311/1350|437/449||	AAGCTGAGAACAGATGGCAATCAAAtTGGGAACGAACAATGAGAGATTTGA
A452R3	AND3187	SK1/BY	tsa1∆/∆	C25	II	534900	.	T	A	465.363	snp	31	0.483871	HET	2	1	1	NA	NA	NA	2_534864_C_T	0.44	2_534922_T_C	0.465116		ATATTGACTTTTTACGATTTATTTGtAACAATGAGAATTACTCCATTTCTG
A452R3	AND3187	SK1/BY	tsa1∆/∆	C25	IV	134696	.	C	T	1063.79	snp	58	0.551724	HET	2	1	1	NA	NA	NA	4_134651_C_T	0.546875	4_134822_T_C	0.476923	ANN=T|synonymous_variant|LOW|LYS20|YDL182W|transcript|YDL182W|protein_coding|1/1|c.1260C>T|p.Ala420Ala|1260/1287|1260/1287|420/428||	TACCGGAACTGGCCACCATCCCCGCcGCCAAGCGGACTAAGCCATCCGCCT
A452R3	AND3187	SK1/BY	tsa1∆/∆	C25	IV	194944	.	G	A	997.584	snp	58	0.534483	HET	2	1	1	NA	NA	NA	4_194241_T_C	0.45	4_195160_G_A	0.521739	ANN=A|missense_variant|MODERATE|COP1|YDL145C|transcript|YDL145C|protein_coding|1/1|c.3233C>T|p.Ser1078Phe|3233/3606|3233/3606|1078/1201||	TAAAGCATTGGTACGATGAATTGGGgATAGTTTTGCCTTTGTAAAGTATGC
A452R3	AND3187	SK1/BY	tsa1∆/∆	C25	IV	348078	.	C	T	1074.26	snp	61	0.557377	HET	2	1	1	NA	NA	NA	4_347958_T_C	0.45098	4_348434_G_A	0.619048	ANN=T|missense_variant|MODERATE|USO1|YDL058W|transcript|YDL058W|protein_coding|1/1|c.2414C>T|p.Ser805Phe|2414/5373|2414/5373|805/1790||	ACTGAATTGAAGAACGTCAGAGATTcCTTGGATGAAATGACGCAACTGAGA
A452R3	AND3187	SK1/BY	tsa1∆/∆	C25	IV	1408786	.	A	G	1209.55	snp	72	0.527778	HET	2	1	1	NA	NA	NA	4_1408760_T_C	0.486486	4_1408799_AGGT_GGGC	0.514706	ANN=G|missense_variant|MODERATE|JIP4|YDR475C|transcript|YDR475C|protein_coding|1/1|c.1309T>C|p.Ser437Pro|1309/2631|1309/2631|437/876||	GTTCTCTCCCACCTCAAAGTGCTAGaTACAAAGAAATCAGGTAAATAGATG
A452R3	AND3187	SK1/BY	tsa1∆/∆	C25	IX	114267	.	A	T	884.562	snp	48	0.583333	HET	2	1	1	NA	NA	NA	9_114141_A_C	0.56	9_114372_T_C	0.434783	ANN=T|synonymous_variant|LOW|MET18|YIL128W|transcript|YIL128W|protein_coding|1/1|c.462A>T|p.Ile154Ile|462/3099|462/3099|154/1032||	GGCCATTTAAAATTTTGAGAAAAATaTTTGATAGATTTTTCGTCAATGGAT
A452R3	AND3187	SK1/BY	tsa1∆/∆	C25	V	275350	.	G	A	1374.35	snp	75	0.56	HET	2	1	1	NA	NA	NA	5_275157_C_T	0.512821	5_275403_T_C	0.493506	ANN=A|missense_variant|MODERATE|FCY21|YER060W|transcript|YER060W|protein_coding|1/1|c.784G>A|p.Val262Met|784/1587|784/1587|262/528||	ATCTGGTCCTACTACAGCAGGTAACgTGCTTTCATTTGGATCAACAGTTTA
A452R3	AND3187	SK1/BY	tsa1∆/∆	C25	VII	23051	.	C	T	1261.14	snp	69	0.565217	HET	2	1	1	NA	NA	NA	7_22405_T_C	0.632653	7_23215_G_T	0.469697	ANN=T|missense_variant|MODERATE|FZF1|YGL254W|transcript|YGL254W|protein_coding|1/1|c.748C>T|p.His250Tyr|748/900|748/900|250/299||	TTACTGGTCGGATAACCGGTGCAAAcATAGTGATTGTCAAGAGCTTAGTCC
A452R3	AND3187	SK1/BY	tsa1∆/∆	C25	VII	94242	.	T	C	972.421	snp	57	0.54386	HET	2	1	1	NA	NA	NA	7_93397_G_A	0.484848	7_94650_C_G	0.358491	ANN=C|synonymous_variant|LOW|YPT32|YGL210W|transcript|YGL210W|protein_coding|1/1|c.451T>C|p.Leu151Leu|451/669|451/669|151/222||	AAATTTCGCAATGGAAAACCAAATGtTATTTACTGAGACAAGTGCTTTAAA
A452R3	AND3187	SK1/BY	tsa1∆/∆	C25	VII	120104	.	G	C	1182.67	snp	74	0.486486	HET	2	1	1	NA	NA	NA	7_119894_G_A	0.430769	7_120395_T_G	0.54	ANN=C|missense_variant|MODERATE|MCM6|YGL201C|transcript|YGL201C|protein_coding|1/1|c.804C>G|p.Phe268Leu|804/3054|804/3054|268/1017||	GAATTCTGTGAACTGTTGGTAGATTgAAGAAACTGATTTGAAAAACACGTT
A452R3	AND3187	SK1/BY	tsa1∆/∆	C25	VII	236939	.	A	T	830.79	snp	52	0.5	HET	2	1	1	NA	NA	NA	7_236277_C_T	0.388889	7_241275_TA_T	0.357143	ANN=T|missense_variant|MODERATE|GPI10|YGL142C|transcript|YGL142C|protein_coding|1/1|c.1181T>A|p.Phe394Tyr|1181/1851|1181/1851|394/616||	TGGCTGTAATGGGAAGATGAACCTAaATTCCTTATGAGGTAACGTAGAGTA
A452R3	AND3187	SK1/BY	tsa1∆/∆	C25	VII	241638	.	C	T	799.658	snp	56	0.446429	HET	2	1	1	NA	NA	NA	7_241508_T_C	0.492308	7_241708_T_A	0.604167	ANN=T|synonymous_variant|LOW|YGL140C|YGL140C|transcript|YGL140C|protein_coding|1/1|c.3375G>A|p.Pro1125Pro|3375/3660|3375/3660|1125/1219||	TTTTTTCGTATGCCACTGGACATTCcGGCTCATAACTTCTTGTGGAATCAG
A452R3	AND3187	SK1/BY	tsa1∆/∆	C25	VII	346931	.	C	G	827.721	snp	60	0.45	HET	2	1	1	NA	NA	NA	7_346793_C_T	0.603175	7_346985_G_A	0.351852		TTTGTGTAAACGCTGCTTTCTTCTAcGTTGCATATACAGAATAAGAATTTC
A452R3	AND3187	SK1/BY	tsa1∆/∆	C25	VII	667112	.	A	G	1273.63	snp	69	0.565217	HET	2	1	1	NA	NA	NA	7_666829_T_C	0.458333	7_667659_T_C	0.445946	ANN=G|missense_variant|MODERATE|PRP31|YGR091W|transcript|YGR091W|protein_coding|1/1|c.772A>G|p.Asn258Asp|772/1485|772/1485|258/494||	GGAGTTCAGTCGCATTCCCAGTTGCaACATTGCGTCCATTGGGAAGAATAA
A452R3	AND3187	SK1/BY	tsa1∆/∆	C25	VII	893607	.	G	A	1167.66	snp	75	0.493333	HET	2	1	1	NA	NA	NA	7_893550_C_T	0.464789	7_893850_T_C	0.533333	ANN=A|synonymous_variant|LOW|SNG1|YGR197C|transcript|YGR197C|protein_coding|1/1|c.534C>T|p.Asn178Asn|534/1644|534/1644|178/547||	CAAATTTCCTATGAAATGATGTTGCgTTGTATATATGCCATGTCCCGGGGA
A452R3	AND3187	SK1/BY	tsa1∆/∆	C25	VIII	188407	.	A	G	1322.27	snp	84	0.488095	HET	2	1	1	NA	NA	NA	8_187989_G_A	0.576923	8_188673_C_A	0.505376	ANN=G|missense_variant|MODERATE|BCD1|YHR040W|transcript|YHR040W|protein_coding|1/1|c.484A>G|p.Ser162Gly|484/1101|484/1101|162/366||	CAAAACGATGGACCTATTTGTATGGaGCGTGGAGTGGATTCTATGTCCTAT
A452R3	AND3187	SK1/BY	tsa1∆/∆	C25	VIII	189637	.	G	A	1145.52	snp	87	0.402299	HET	8	1	1	NA	NA	NA	8_189310_G_A	0.493827	8_189768_GA_G	0.57377	ANN=A|synonymous_variant|LOW|SRB2|YHR041C|transcript|YHR041C|protein_coding|2/2|c.126C>T|p.Thr42Thr|126/632|126/632|42/209||WARNING_TRANSCRIPT_MULTIPLE_STOP_CODONS	GCGGGTAGGTTCTTGATAGAGCACCgGTACGTCCGAAAGTCTATCGACCAA
A452R3	AND3187	SK1/BY	tsa1∆/∆	C25	X	75748	.	C	T	768.179	snp	43	0.581395	HET	2	1	1	NA	NA	NA	10_75699_G_A	0.5	10_75869_T_C	0.462963		TCTGTTCCAAGCTCAATGGTCCTTGcGTTTACGCTCGCGCGTGGGCTAACT
A452R3	AND3187	SK1/BY	tsa1∆/∆	C25	X	637972	.	TC	CT	1594.32	mnp	111	0.441441	HET	3	1	1	NA	NA	NA	10_637967_G_A	0.452174	10_637980_T_A	0.419048	ANN=CT|missense_variant|MODERATE|YJR112W-A|YJR112W-A|transcript|YJR112W-A|protein_coding|2/2|c.133_134delTCinsCT|p.Ser45Leu|133/329|133/329|45/108||WARNING_TRANSCRIPT_MULTIPLE_STOP_CODONS	TTTGTAAAGATGTTTGCTGAGGACAtCGTGACTTTCCGCAAGCTACAGGCC
A452R3	AND3187	SK1/BY	tsa1∆/∆	C25	XI	514539	.	C	T	785.378	snp	53	0.471698	HET	2	1	1	NA	NA	NA	11_514315_G_A	0.513514	11_514627_G_A	0.627907		CTTATCTGCTCACTAGAATCGTAATcAGTGATATTTTTATTAATAATTATT
A452R3	AND3187	SK1/BY	tsa1∆/∆	C25	XI	544280	.	C	T	781.514	snp	57	0.421053	HET	2	1	1	NA	NA	NA	11_543990_TGGC_CGGT	0.574074	11_544599_C_T	0.55814	ANN=T|missense_variant|MODERATE|DYN1|YKR054C|transcript|YKR054C|protein_coding|1/1|c.3646G>A|p.Val1216Ile|3646/12279|3646/12279|1216/4092||	ACGTGTGTTAGCTGGTCATTCAAAAcAACGGGGATCAGTAACATTTTTGCA
A452R3	AND3187	SK1/BY	tsa1∆/∆	C25	XII	392536	.	C	A	895.252	snp	59	0.474576	HET	2	1	1	NA	NA	NA	12_392173_C_T	0.492308	12_392549_G_A	0.46875		CCAACTTTTGAGCGTCCTAAATTCCcCTTGGCTCAGAAGACTCGTTAATAT
A452R3	AND3187	SK1/BY	tsa1∆/∆	C25	XII	423981	.	A	T	1885.19	snp	136	0.426471	HET	5	1	1	NA	NA	NA	12_423416_C_T	0.431034	12_424103_A_G	0.580645	ANN=T|missense_variant|MODERATE|RRN5|YLR141W|transcript|YLR141W|protein_coding|1/1|c.299A>T|p.Tyr100Phe|299/1092|299/1092|100/363||	AAGAGCGCCATGGAGATTCTAGGTTaTTACAGGTTGTTAAGGAGAGCGAGT
A452R3	AND3187	SK1/BY	tsa1∆/∆	C25	XIII	844221	.	C	T	738.937	snp	56	0.410714	HET	2	1	1	NA	NA	NA	13_844197_A_G	0.551724	13_844367_C_G	0.434783	ANN=T|synonymous_variant|LOW|DSS1|YMR287C|transcript|YMR287C|protein_coding|1/1|c.1125G>A|p.Thr375Thr|1125/2910|1125/2910|375/969||	AATGTTGTGATTTTAAGGGAATAATcGTTACTGATATAGGCGACAGCAACG
A452R3	AND3187	SK1/BY	tsa1∆/∆	C25	XIV	429547	.	CA	C	699.986	del	56	0.446429	HET	2	1	1	NA	NA	NA	14_428883_T_C	0.530303	14_429959_T_A	0.576923	ANN=C|frameshift_variant|HIGH|MET4|YNL103W|transcript|YNL103W|protein_coding|1/1|c.1824delA|p.Lys608fs|1824/2019|1824/2019|608/672||INFO_REALIGN_3_PRIME_LOF=(MET4|YNL103W|1|1.00)	ATTGATACAGTCGAAAAAATCTCATcAAAAAAAAAAACTAAAGGAAAAGGA
A452R3	AND3187	SK1/BY	tsa1∆/∆	C25	XIV	704765	.	C	A	1501.06	snp	88	0.5	HET	2	1	1	NA	NA	NA	14_704114_C_G	0.493827	14_705005_C_A	0.5	ANN=A|stop_gained|HIGH|AGA1|YNR044W|transcript|YNR044W|protein_coding|1/1|c.1067C>A|p.Ser356*|1067/2178|1067/2178|356/725||	GTTTACTCCGTCCCTTCGACTTCGTcAAATGTTGCAACTCCTTCTATGACT
A452R3	AND3187	SK1/BY	tsa1∆/∆	C25	XIV	757212	.	G	A	932.34	snp	69	0.405797	HET	2	1	1	NA	NA	NA	14_757123_C_T	0.54386	14_757236_T_C	0.393939	ANN=A|missense_variant|MODERATE|DSE4|YNR067C|transcript|YNR067C|protein_coding|1/1|c.1888C>T|p.Leu630Phe|1888/3354|1888/3354|630/1117||	GGTGCGACGGCCAATTGAATGATAAgACCATCAACACTAGCGCTTGCTTTA
A452R3	AND3187	SK1/BY	tsa1∆/∆	C25	XV	593608	.	G	T	1018.22	snp	62	0.5	HET	2	1	1	NA	NA	NA	15_593587_A_G	0.514286	15_594122_G_A	0.561404	ANN=T|synonymous_variant|LOW|LSC1|YOR142W|transcript|YOR142W|protein_coding|1/1|c.552G>T|p.Ser184Ser|552/990|552/990|184/329||	GTAAAATCGGTATTATTTCCAGATCgGGAACTTTGACATACGAAGCTGTTC
A452R3	AND3187	SK1/BY	tsa1∆/∆	C25	XVI	682089	.	T	C	1142.99	snp	75	0.466667	HET	2	1	1	NA	NA	NA	16_681914_A_G	0.460674	16_682384_T_C	0.559322	ANN=C|missense_variant|MODERATE|UBA3|YPR066W|transcript|YPR066W|protein_coding|1/1|c.877T>C|p.Cys293Arg|877/900|877/900|293/299||	CGAGCGGTTACCCGACTGTACTGTTtGTTCAAATTCCAATTCCAACTAGTA
A452R3	AND3187	SK1/BY	tsa1∆/∆	C25	XVI	727206	.	G	A	1045.65	snp	64	0.484375	HET	2	1	1	NA	NA	NA	16_727099_T_G	0.506173	16_727505_T_C	0.46	ANN=A|missense_variant|MODERATE|YPR097W|YPR097W|transcript|YPR097W|protein_coding|1/1|c.1813G>A|p.Gly605Ser|1813/3222|1813/3222|605/1073||	CTCAATGATTTATCAAATGTTTCTGgGTAACGATAACAGTTATGAACTCTA
A452R3	AND3187	SK1/BY	tsa1∆/∆	C25	XVI	759186	.	C	T	983.807	snp	64	0.46875	HET	2	1	1	NA	NA	NA	16_758960_G_A	0.520833	16_759355_C_G	0.328358	ANN=T|missense_variant|MODERATE|RRG8|YPR116W|transcript|YPR116W|protein_coding|1/1|c.539C>T|p.Ala180Val|539/834|539/834|180/277||	ACGGAATACAATGCTAACTTGCACGcATTTATAAAAGCAAGACTTTCAGTG
A452R4	AND3187	SK1/BY	tsa1∆/∆	D25	II	774400	.	T	A	587.189	snp	41	0.487805	HET	2	1	1	LOH2	BY	REC	2_773889_A_C	0	2_774586_T_A	0		TTATATATCTTGATATAATCACCTTtCTTATCGTCAGAAAGAGTGTTCTCT
A452R4	AND3187	SK1/BY	tsa1∆/∆	D25	III	41344	.	A	T	1234.65	snp	70	0.542857	HET	2	1	1	NA	NA	NA	3_41289_T_C	0.462963	3_41451_A_G	0.514286		AAAAAAGATTAGCATCTATATAAGAaAGTACATAACCTCCATTTAAGTTGA
A452R4	AND3187	SK1/BY	tsa1∆/∆	D25	IV	26389	.	T	TA	299.825	ins	24	0.5	HET	2	1	1	NA	NA	NA	4_26309_T_C	0.454545	4_26523_T_C	0.555556		CACCATTGAATATATTAGTTCTAAAtAAAAAAAAAAAAGCTAAGAAAAGAA
A452R4	AND3187	SK1/BY	tsa1∆/∆	D25	IV	266114	.	G	T	1364.39	snp	74	0.567568	HET	2	1	1	NA	NA	NA	4_266113_A_G	0.432432	4_266302_T_C	0.462687	ANN=T|missense_variant|MODERATE|YDL109C|YDL109C|transcript|YDL109C|protein_coding|1/1|c.1088C>A|p.Ala363Asp|1088/1944|1088/1944|363/647||	ATAAAGTGTTCTTCTTTTGAATCGAgCAAGCACACTGATTAAGGATTCCTC
A452R4	AND3187	SK1/BY	tsa1∆/∆	D25	IV	760518	.	T	G	1019.46	snp	66	0.469697	HET	2	1	1	NA	NA	NA	4_760350_A_G	0.516667	4_760583_G_C	0.552239	ANN=G|missense_variant|MODERATE|NUM1|YDR150W|transcript|YDR150W|protein_coding|1/1|c.4891T>G|p.Leu1631Val|4891/8247|4891/8247|1631/2748||	TGACAATGCCTCCAAAAATGATGTCtTGAACCTATGTTCGAAATTCAGTTT
A452R4	AND3187	SK1/BY	tsa1∆/∆	D25	V	251267	.	CATG	TATA	984.226	complex	71	0.464789	HET	2	1	1	NA	NA	NA	5_251036_G_A	0.395349	5_251279_A_G	0.396825		CTTTTCTTTTCTTTTCTTCAACCCAcATGGGACTATAAGAGGAGAGTTTAT
A452R4	AND3187	SK1/BY	tsa1∆/∆	D25	VI	168870	.	C	A	826.883	snp	54	0.481481	HET	2	1	1	NA	NA	NA	6_168725_GCAA_ACAG	0.340909	6_168886_A_T	0.464286		TGCAAAGCAAGAAAATGTGGAAATGcCTACTGAAAAAAAAAAGGCAAATAT
A452R4	AND3187	SK1/BY	tsa1∆/∆	D25	VII	374615	.	A	T	1514.69	snp	84	0.547619	HET	2	1	1	NA	NA	NA	7_374606_T_C	0.377778	7_374962_C_G	0.5	ANN=T|synonymous_variant|LOW|RPB9|YGL070C|transcript|YGL070C|protein_coding|1/1|c.213T>A|p.Ser71Ser|213/369|213/369|71/122||	AGTGACATTTGGGACATTCTCTATCaGATCTCGGAAGAGTGGGATCGGAAC
A452R4	AND3187	SK1/BY	tsa1∆/∆	D25	VII	682456	.	C	A	1355.93	snp	76	0.539474	HET	2	1	1	LOH13	SK1	REC	7_682394_C_T	0.985294	7_682466_T_C	1		AAAAAGATGAAACTTTTTTATCAATcCCAGGTTCTTTTACTTATTATTTTT
A452R4	AND3187	SK1/BY	tsa1∆/∆	D25	VII	1005085	.	C	T	1407.22	snp	79	0.544304	HET	2	1	1	LOH13	SK1	REC	7_1005019_C_G	1	7_1005100_T_C	0.986667	ANN=T|synonymous_variant|LOW|GND2|YGR256W|transcript|YGR256W|protein_coding|1/1|c.462C>T|p.His154His|462/1479|462/1479|154/492||	GTGGGTCAGCAGAAGCATGGCCGCAcATCAAGAACATCTTTCAATCTATTG
A452R4	AND3187	SK1/BY	tsa1∆/∆	D25	X	310668	.	G	T	962.632	snp	68	0.441176	HET	2	1	1	NA	NA	NA	10_310656_T_C	0.575758	10_310736_CT_C	0.586207		CCAGCGAGATGAATAAGTAAAGTGAgATTTAGATAACTCTTACAGAGGATA
A452R4	AND3187	SK1/BY	tsa1∆/∆	D25	X	726061	.	C	T	837.083	snp	63	0.412698	HET	2	1	1	LOH19	SK1	REC	10_725933_A_G	1	10_726260_C_T	0.707317	ANN=T|missense_variant|MODERATE|YJR154W|YJR154W|transcript|YJR154W|protein_coding|1/1|c.278C>T|p.Pro93Leu|278/1041|278/1041|93/346||	AGATACGAATCATGGCAAGGCTCACcGTTTCCTAAGGAAACTACTGTGGCA
A452R4	AND3187	SK1/BY	tsa1∆/∆	D25	XI	74490	.	T	C	1105.02	snp	59	0.559322	HET	2	1	1	LOH20	SK1	REC	11_73701_A_G	1	11_74756_C_T	1		GAGGGGGGACTTCCAGTATATTCTGtTACATTTAAGTAAATACTTCATCAA
A452R4	AND3187	SK1/BY	tsa1∆/∆	D25	XI	591883	.	G	A	1217.49	snp	67	0.552239	HET	2	1	1	NA	NA	NA	11_590994_C_T	0.5	11_592478_A_G	0.45	ANN=A|missense_variant|MODERATE|RPF2|YKR081C|transcript|YKR081C|protein_coding|1/1|c.658C>T|p.Arg220Cys|658/1035|658/1035|220/344||	GGCCCAATCTCCACCAATTCAATACgTGGTAATCTCTTACCACCTTGGTCG
A452R4	AND3187	SK1/BY	tsa1∆/∆	D25	XII	124450	.	T	C	1110.53	snp	82	0.414634	HET	2	1	1	NA	NA	NA	12_124421_T_C	0.507042	12_124791_CTT_C	0.476744	ANN=C|missense_variant|MODERATE|PUF3|YLL013C|transcript|YLL013C|protein_coding|1/1|c.265A>G|p.Thr89Ala|265/2640|265/2640|89/879||	GAGTTCGTGGAGAATGGCGGAGCAGtACCAACTGATAGGGCGGTTTTCTTG
A452R4	AND3187	SK1/BY	tsa1∆/∆	D25	XII	509794	.	G	A	1146.57	snp	83	0.433735	HET	2	1	1	NA	NA	NA	12_509612_C_A	0.447059	12_509817_G_A	0.584416	ANN=A|missense_variant|MODERATE|RFX1|YLR176C|transcript|YLR176C|protein_coding|1/1|c.439C>T|p.Pro147Ser|439/2436|439/2436|147/811||	TGCCGTTGTGTTGCGGGTTGTGCAGgAGGCTGTGTAGGGGTAGGAGATGGT
A452R4	AND3187	SK1/BY	tsa1∆/∆	D25	XIII	670750	.	T	G	1152.68	snp	74	0.5	HET	2	1	1	NA	NA	NA	13_670498_A_G	0.527778	13_671053_A_G	0.362069	ANN=G|synonymous_variant|LOW|INP1|YMR204C|transcript|YMR204C|protein_coding|1/1|c.576A>C|p.Arg192Arg|576/1263|576/1263|192/420||	GTACTGGATGCACAATATCACCATGtCGTCCTATCGATAAATAGTTTACTA
A452R4	AND3187	SK1/BY	tsa1∆/∆	D25	XV	219725	.	A	C	1301.43	snp	84	0.464286	HET	2	1	1	NA	NA	NA	15_218142_G_A	0.517241	15_219822_C_T	0.44186	ANN=C|missense_variant|MODERATE|ARG1|YOL058W|transcript|YOL058W|protein_coding|1/1|c.515A>C|p.Gln172Pro|515/1263|515/1263|172/420||	GCACAAAAGGGTATTCCCGTCGCCCaAACCAAGGCCAAGCCATGGTCTACT
A452R4	AND3187	SK1/BY	tsa1∆/∆	D25	XV	511288	.	A	C	1020.1	snp	76	0.421053	HET	2	1	1	NA	NA	NA	15_511001_G_A	0.545455	15_511376_C_T	0.60241		GTCCTTATTGAGTTCCTCATCACTTaTTTTCTTTAAGTGTTTCTTGACATT
A452R4	AND3187	SK1/BY	tsa1∆/∆	D25	XV	868053	.	TCAC	CCAG	332.989	complex	31	0.419355	HET	2	1	1	NA	NA	NA	15_868038_G_A	0.473684	15_868474_G_A	0.523077	ANN=CCAG|missense_variant|MODERATE|YOR293C-A|YOR293C-A|transcript|YOR293C-A|protein_coding|1/1|c.92_95delGTGAinsCTGG|p.GlyAsp31AlaGly|95/150|92/150|31/49||	TATTTCTGTCGTATATAGCAGATAAtCACCATATATATATATATACCATGG
A452R4	AND3187	SK1/BY	tsa1∆/∆	D25	XVI	353450	.	T	C	908.648	snp	67	0.432836	HET	2	1	1	NA	NA	NA	16_353391_G_C	0.421053	16_353601_G_A	0.5	ANN=C|missense_variant|MODERATE|SYH1|YPL105C|transcript|YPL105C|protein_coding|1/1|c.1963A>G|p.Asn655Asp|1963/2550|1963/2550|655/849||	CACGCATTGCTAGTATTCGAAGAGTtCAATGCCGAAGAAGATGGGGAAGGC
A452R5	AND3187	SK1/BY	tsa1∆/∆	E25	II	17616	.	G	C	1318.3	snp	84	0.488095	HET	2	1	1	NA	NA	NA	2_16749_G_A	0.514925	2_17715_A_G	0.329114	ANN=C|synonymous_variant|LOW|PKC1|YBL105C|transcript|YBL105C|protein_coding|1/1|c.81C>G|p.Leu27Leu|81/3456|81/3456|27/1151||	CCATAACATTGCTAGTCTTTTTCTTgAGGGCAGAAGCTCCCCGAATAATAT
A452R5	AND3187	SK1/BY	tsa1∆/∆	E25	II	268969	.	C	T	1834.3	snp	115	0.469565	HET	2	1	1	NA	NA	NA	2_268930_A_G	0.54717	2_269013_G_A	0.441667	ANN=T|missense_variant|MODERATE|MNN2|YBR015C|transcript|YBR015C|protein_coding|1/1|c.535G>A|p.Gly179Arg|535/1794|535/1794|179/597||	AAAAATGCCATAAGGGAGAACTTCCcGCCACCCACTGTGGCTATACCGGAC
A452R5	AND3187	SK1/BY	tsa1∆/∆	E25	II	385362	.	G	A	1000.63	snp	76	0.421053	HET	2	1	1	NA	NA	NA	2_383960_A_G	0.485714	2_385751_C_A	0.464286	ANN=A|missense_variant|MODERATE|RDH54|YBR073W|transcript|YBR073W|protein_coding|1/1|c.2251G>A|p.Gly751Ser|2251/2877|2251/2877|751/958||	GGGAGGTGTAGGATTGAATCTAGTCgGTGCTTCGCGACTTATTTTATTTGA
A452R5	AND3187	SK1/BY	tsa1∆/∆	E25	IV	226268	.	C	T	1804.79	snp	104	0.519231	HET	2	1	1	NA	NA	NA	4_226209_C_T	0.612069	4_227127_A_G	0.474138	ANN=T|synonymous_variant|LOW|CDC53|YDL132W|transcript|YDL132W|protein_coding|1/1|c.1965C>T|p.Thr655Thr|1965/2448|1965/2448|655/815||	ATATTCAAGAGGGCACGAGCTTAACcATTCAGCACATCGCAGCGGCAATGG
A452R5	AND3187	SK1/BY	tsa1∆/∆	E25	IV	554340	.	G	T	1126.14	snp	81	0.432099	HET	2	1	1	NA	NA	NA	4_553867_C_G	0.530864	4_555214_A_G	0.461538	ANN=T|missense_variant|MODERATE|VMS1|YDR049W|transcript|YDR049W|protein_coding|1/1|c.1087G>T|p.Gly363Cys|1087/1899|1087/1899|363/632||	TACTGATAATACCGTTCTGAACAAGgGTGATGAAAGGATAAAGAGCTTCCC
A452R5	AND3187	SK1/BY	tsa1∆/∆	E25	IV	866687	.	T	A	1831.25	snp	98	0.581633	HET	2	1	1	NA	NA	NA	4_866436_T_C	0.607477	4_866998_T_C	0.602041	ANN=A|missense_variant|MODERATE|UME6|YDR207C|transcript|YDR207C|protein_coding|1/1|c.836A>T|p.Asn279Ile|836/2511|836/2511|279/836||	ATTATTGTCGTTGTTGTTGGTACTGtTGTTTCTGCTCAGTATCGACATAGG
A452R5	AND3187	SK1/BY	tsa1∆/∆	E25	IV	950061	.	A	G	1250.68	snp	75	0.52	HET	2	1	1	NA	NA	NA	4_949927_A_G	0.541667	4_950307_G_C	0.481481	ANN=G|missense_variant|MODERATE|PRP28|YDR243C|transcript|YDR243C|protein_coding|1/1|c.224T>C|p.Phe75Ser|224/1767|224/1767|75/588||	TCTCTTCTTATCATTTGTTTCATTGaAAAAACTGTCATCTCTAGAGTTTAC
A452R5	AND3187	SK1/BY	tsa1∆/∆	E25	IX	79632	.	C	A	439.862	snp	33	0.454545	HET	2	1	1	NA	NA	NA	9_79584_G_C	0.560976	9_79636_T_C	0.545455	ANN=A|missense_variant|MODERATE|TID3|YIL144W|transcript|YIL144W|protein_coding|1/1|c.1559C>A|p.Ser520Tyr|1559/2076|1559/2076|520/691||	CCAAAGGGATCTGGAATTAACGAGTcTATTAAAAAATCTATCTTAAAATTA
A452R5	AND3187	SK1/BY	tsa1∆/∆	E25	IX	255562	.	C	T	1791.11	snp	102	0.529412	HET	2	1	1	NA	NA	NA	9_254765_A_C	0.525773	9_255654_A_C	0.457447	ANN=T|missense_variant|MODERATE|RHR2|YIL053W|transcript|YIL053W|protein_coding|1/1|c.448C>T|p.Pro150Ser|448/753|448/753|150/250||	TGATGTCAAGCAAGGTAAGCCTCACcCAGAACCATACTTAAAGGGTAGAAA
A452R5	AND3187	SK1/BY	tsa1∆/∆	E25	V	426610	.	G	A	2105.79	snp	112	0.5625	HET	2	1	1	NA	NA	NA	5_426333_A_G	0.517857	5_429823_A_T	0.522388	ANN=A|synonymous_variant|LOW|PMD1|YER132C|transcript|YER132C|protein_coding|1/1|c.3840C>T|p.Ala1280Ala|3840/5262|3840/5262|1280/1753||	AATTATGGCTGTCTCTAGGACCACCgGCAAAAACAGTAGGAACAGCCCTAT
A452R5	AND3187	SK1/BY	tsa1∆/∆	E25	V	477655	.	C	A	1203.54	snp	77	0.480519	HET	3	1	1	NA	NA	NA	5_477476_C_T	0.451613	5_477976_A_G	0.5	ANN=A|stop_gained|HIGH|BEM2|YER155C|transcript|YER155C|protein_coding|1/1|c.5194G>T|p.Glu1732*|5194/6504|5194/6504|1732/2167||	TTTCTGGCTTCCCTCTTTATTTTTTcAATTTCATTGACTAGTATTTCATTA
A452R5	AND3187	SK1/BY	tsa1∆/∆	E25	VI	265567	.	G	T	903.431	snp	52	0.538462	HET	2	1	1	NA	NA	NA	6_265477_G_GT	0.614035	6_265634_T_C	0.575		CAGATAATCTTTCTTTTTTCTGTATgTCTGATTGTAATAAAGAGGCTTACC
A452R5	AND3187	SK1/BY	tsa1∆/∆	E25	VII	680356	.	T	C	1575.04	snp	92	0.532609	HET	2	1	1	NA	NA	NA	7_680113_C_T	0.552381	7_680390_A_G	0.468085	ANN=C|synonymous_variant|LOW|ASK10|YGR097W|transcript|YGR097W|protein_coding|1/1|c.1662T>C|p.Asn554Asn|1662/3441|1662/3441|554/1146||	ATGCTAATAATGCCAAAGCTAACAAtCATCATCGCCAGGCTAGTGATGTAC
A452R5	AND3187	SK1/BY	tsa1∆/∆	E25	VII	826603	.	G	A	1557.71	snp	89	0.516854	HET	2	1	1	NA	NA	NA	7_826536_T_C	0.487179	7_826641_T_G	0.576087	ANN=A|missense_variant|MODERATE|TIF4631|YGR162W|transcript|YGR162W|protein_coding|1/1|c.2545G>A|p.Asp849Asn|2545/2859|2545/2859|849/952||	GATCGACATTAAAGAATTAAGGCACgACAAGAACTGGAACAGTGATAAGAA
A452R5	AND3187	SK1/BY	tsa1∆/∆	E25	X	577018	.	A	T	273.009	snp	22	0.454545	HET	2	1	1	NA	NA	NA	10_576987_T_G	0.464286	10_577019_A_C	0.590909		CTGCTTTTGTAGATGAAAAAATAGAaAATTCAAATATATATATATATATAT
A452R5	AND3187	SK1/BY	tsa1∆/∆	E25	X	725178	.	C	T	1497.5	snp	82	0.54878	HET	2	1	1	NA	NA	NA	10_725123_A_G	0.518072	10_725433_C_G	0.538462		ACTTCTCAAAACCTGCGCTAGACGTcCCACGCAATCAACTTACAGATATGT
A452R5	AND3187	SK1/BY	tsa1∆/∆	E25	XI	81160	.	T	A	1768.4	snp	105	0.514286	HET	2	1	1	LOH19	BY	REC	11_80854_A_G	0	11_81244_T_C	0	ANN=A|synonymous_variant|LOW|DPH2|YKL191W|transcript|YKL191W|protein_coding|1/1|c.126T>A|p.Leu42Leu|126/1605|126/1605|42/534||	ATAATAGCGATGAGCTTATGCAACTtATCTCGGCTTATTACAATGTCGAGC
A452R5	AND3187	SK1/BY	tsa1∆/∆	E25	XII	80837	.	A	T	829.548	snp	52	0.480769	HET	2	1	1	NA	NA	NA	12_80818_AGCTG_GGCTC	0.571429	12_80880_T_G	0.471698		AATGAGAGCTGTGAACCCAATAAAAaAGACAGCTTTTTAAAAATGTATAAC
A452R5	AND3187	SK1/BY	tsa1∆/∆	E25	XII	399003	.	G	T	2184.61	snp	116	0.551724	HET	2	1	1	NA	NA	NA	12_398807_G_A	0.466667	12_399010_C_T	0.567568	ANN=T|missense_variant|MODERATE|DCN1|YLR128W|transcript|YLR128W|protein_coding|2/2|c.380G>T|p.Arg127Leu|380/810|380/810|127/269||	AAGAAACTAGAAGAACCCTTAAAACgAGAGGACTTCCTGTCAACATGGTTT
A452R5	AND3187	SK1/BY	tsa1∆/∆	E25	XII	437492	.	T	C	927.973	snp	55	0.527273	HET	2	1	1	NA	NA	NA	12_437438_A_G	0.519231	12_437564_A_C	0.464286		CTGACTAAAATATGTGTCGAGTATTtACTTACCTAAATAGCCAAGAAGTAA
A452R5	AND3187	SK1/BY	tsa1∆/∆	E25	XII	1056586	.	A	C	1012.53	snp	61	0.52459	HET	2	1	1	NA	NA	NA	12_1056565_GTTAG_ATTAC	0.5	12_1056760_G_C	0.411765	ANN=C|synonymous_variant|LOW|NBP1|YLR457C|transcript|YLR457C|protein_coding|1/1|c.186T>G|p.Thr62Thr|186/960|186/960|62/319||,C|synonymous_variant|LOW|YLR458W|YLR458W|transcript|YLR458W|protein_coding|1/1|c.132A>C|p.Ser44Ser|132/381|132/381|44/126||	TCCTGTTAGTACGAATTTTTTCTTCaGTTTTCCTATCTGTCACCTTTCTAG
A452R5	AND3187	SK1/BY	tsa1∆/∆	E25	XIII	107397	.	T	A	1250.52	snp	66	0.575758	HET	2	1	1	NA	NA	NA	13_107365_T_C	0.58209	13_107666_T_G	0.506494	ANN=A|missense_variant|MODERATE|TDA9|YML081W|transcript|YML081W|protein_coding|1/1|c.2621T>A|p.Val874Asp|2621/3756|2621/3756|874/1251||	CATTCCATAGATTTGAAGTGTGGTGtTCCTTGTTACAACGAGGTACTGTTC
A452R5	AND3187	SK1/BY	tsa1∆/∆	E25	XIII	298383	.	C	A	1151.38	snp	60	0.583333	HET	2	1	1	NA	NA	NA	13_298131_T_A	0.4375	13_298692_T_C	0.539683	ANN=A|missense_variant|MODERATE|YMR013W-A|YMR013W-A|transcript|YMR013W-A|protein_coding|1/1|c.73C>A|p.Arg25Ser|73/81|73/81|25/26||,A|non_coding_transcript_exon_variant|MODIFIER|snR73|snR73|transcript|snR73|snoRNA|1/1|n.77C>A||||||	TTATCGATTAACTTTGATGATATTTcGCCTGTGACAGGGCGTGGTACTGAG
A452R5	AND3187	SK1/BY	tsa1∆/∆	E25	XIII	668346	.	A	G	638.16	snp	44	0.5	HET	2	1	1	NA	NA	NA	13_668324_T_C	0.545455	13_668408_A_G	0.40678		AGCTTTTTATCACCTACGACGACGGaTATATTCGGCGTTTGCAAAAAGTGA
A452R5	AND3187	SK1/BY	tsa1∆/∆	E25	XIV	399929	.	A	G	1262.74	snp	75	0.506667	HET	2	1	1	NA	NA	NA	14_399462_A_G	0.507246	14_400449_T_C	0.384615	ANN=G|synonymous_variant|LOW|TOM70|YNL121C|transcript|YNL121C|protein_coding|1/1|c.609T>C|p.Ile203Ile|609/1854|609/1854|203/617||	TCAAGTTCCTCTCCAACATTGGTTCaATAGAGGCGTCATTGAAGTCACCAT
A452R5	AND3187	SK1/BY	tsa1∆/∆	E25	XIV	582958	.	C	A	1101.49	snp	75	0.44	HET	2	1	1	NA	NA	NA	14_582846_G_A	0.477778	14_583620_T_C	0.419355	ANN=A|missense_variant|MODERATE|SAM50|YNL026W|transcript|YNL026W|protein_coding|1/1|c.1039C>A|p.Gln347Lys|1039/1455|1039/1455|347/484||	ATATCTAAAGAACTTATCCTCACAAcAATCCTTGCCTGTACATATATGTGA
A452R5	AND3187	SK1/BY	tsa1∆/∆	E25	XIV	585020	.	A	C	1704.75	snp	98	0.520408	HET	2	1	1	NA	NA	NA	14_584770_G_A	0.431579	14_585226_A_G	0.476923	ANN=C|missense_variant|MODERATE|SSN8|YNL025C|transcript|YNL025C|protein_coding|1/1|c.272T>G|p.Ile91Arg|272/972|272/972|91/323||	TGCTGTAGCCAGTGCATACTGTCTTaTATTTAGTCTCCTTCCAAGCTTCAT
A452R5	AND3187	SK1/BY	tsa1∆/∆	E25	XIV	695810	.	TAGTGAAGAGGATTCGAGTGA	T	987.68	del	81	0.444444	HET	2	1	1	NA	NA	NA	14_694868_C_T	0.411215	14_695952_G_A	0.481132	ANN=T|frameshift_variant|HIGH|DBP6|YNR038W|transcript|YNR038W|protein_coding|1/1|c.221_240delAAGAGGATTCGAGTGAAGTG|p.Glu74fs|221/1890|221/1890|74/629||INFO_REALIGN_3_PRIME_LOF=(DBP6|YNR038W|1|1.00)	ACCGTATGCAAGTAGATTATGGGGCtAGTGAAGAGGATTCGAGTGAAGTGG
A452R5	AND3187	SK1/BY	tsa1∆/∆	E25	XV	163521	.	C	A	1394.43	snp	93	0.451613	HET	2	1	1	NA	NA	NA	15_163486_A_G	0.49	15_163567_G_A	0.567308	ANN=A|missense_variant|MODERATE|PHM7|YOL084W|transcript|YOL084W|protein_coding|1/1|c.1166C>A|p.Thr389Lys|1166/2976|1166/2976|389/991||	CACTCCAGGAGAGCTGTGGCAAATAcAATCATGGTGTTATTGATTATCTTT
A452R5	AND3187	SK1/BY	tsa1∆/∆	E25	XV	298934	.	T	G	1548.3	snp	98	0.479592	HET	2	1	1	NA	NA	NA	15_298882_A_G	0.505618	15_298945_A_G	0.485437		AGTTTCTTTCCTTACTTAGCGAAACtGTACTGAATAAGTTGTGTAAGACAG
A452R5	AND3187	SK1/BY	tsa1∆/∆	E25	XV	830216	.	C	A	1693.04	snp	108	0.462963	HET	2	1	1	NA	NA	NA	15_829911_C_T	0.571429	15_830506_T_C	0.530864	ANN=A|missense_variant|MODERATE|VPH1|YOR270C|transcript|YOR270C|protein_coding|1/1|c.359G>T|p.Arg120Ile|359/2523|359/2523|120/840||	GGTTGCATCCTCCATTTGAATCAATcTTTCTTCCAAATATGAAGCGTTCCG
A452R5	AND3187	SK1/BY	tsa1∆/∆	E25	XVI	190822	.	T	C	1372.51	snp	79	0.518987	HET	2	1	1	NA	NA	NA	16_190727_G_T	0.5	16_190868_A_G	0.493506	ANN=C|synonymous_variant|LOW|GUP2|YPL189W|transcript|YPL189W|protein_coding|1/1|c.1669T>C|p.Leu557Leu|1669/1830|1669/1830|557/609||	GATTATTAATGTCTATGGATTTTGCtTGGGTGCAGAGGGAACGAAGCTTCT
A452R5	AND3187	SK1/BY	tsa1∆/∆	E25	XVI	368109	.	C	T	949.978	snp	71	0.422535	HET	2	1	1	NA	NA	NA	16_368095_G_A	0.33871	16_368629_A_T	0.504854	ANN=T|missense_variant|MODERATE|EEB1|YPL095C|transcript|YPL095C|protein_coding|1/1|c.1333G>A|p.Ala445Thr|1333/1371|1333/1371|445/456||	TCATCAAAGCTGCCCAAGAACTCGGcAGCTTGCTTTGTTAACCAGGAATTA
A452R5	AND3187	SK1/BY	tsa1∆/∆	E25	XVI	426273	.	C	T	1320.14	snp	84	0.47619	HET	2	1	1	NA	NA	NA	16_426150_C_T	0.589041	16_426395_A_G	0.494737	ANN=T|missense_variant|MODERATE|YPL066W|YPL066W|transcript|YPL066W|protein_coding|1/1|c.41C>T|p.Ser14Phe|41/1440|41/1440|14/479||	ATATCACTAAAGCCAAGCTACAATTcTGTAATACGGGGCTGCCCCGGTTTA
A452R5	AND3187	SK1/BY	tsa1∆/∆	E25	XVI	610768	.	C	T	1508.9	snp	88	0.522727	HET	2	1	1	NA	NA	NA	16_610702_A_T	0.473684	16_610825_AACG_GACA	0.5	ANN=T|synonymous_variant|LOW|YME1|YPR024W|transcript|YPR024W|protein_coding|1/1|c.288C>T|p.Asn96Asn|288/2244|288/2244|96/747||	CTAATGATAAAACCAAACAAGCGAAcGTAGCTGTGTCACATGCTATGCTAG
A452R7	AND3187	SK1/BY	tsa1∆/∆	G25	II	97386	.	G	A	1294.05	snp	73	0.534247	HET	2	1	1	NA	NA	NA	2_97341_TATGT_CATGC	0.506173	2_97530_T_C	0.465116	ANN=A|synonymous_variant|LOW|SEF1|YBL066C|transcript|YBL066C|protein_coding|1/1|c.2730C>T|p.Asn910Asn|2730/3447|2730/3447|910/1148||	ATAACGTCCTATTATTATTATAATCgTTACTATTCGAGGTATTAGCGAATA
A452R7	AND3187	SK1/BY	tsa1∆/∆	G25	IV	169134	.	G	T	1391.25	snp	88	0.477273	HET	2	1	1	NA	NA	NA	4_167826_C_T	0.37931	4_169331_T_C	0.466667		AATCAGATGAGCATTTTCTCGCATCgCATAATATATATGGACTAAGTAATT
A452R7	AND3187	SK1/BY	tsa1∆/∆	G25	IV	311505	.	T	C	1410.69	snp	109	0.412844	HET	2	1	1	NA	NA	NA	4_311500_A_G	0.548077	4_311602_G_A	0.586957	ANN=C|missense_variant|MODERATE|THI3|YDL080C|transcript|YDL080C|protein_coding|1/1|c.967A>G|p.Thr323Ala|967/1830|967/1830|323/609||	GTGGCATTTTTCAATTTCACAGATGtAGAATATAGTAGCGCACAATTCTTA
A452R7	AND3187	SK1/BY	tsa1∆/∆	G25	IV	370382	.	G	T	1298.12	snp	85	0.470588	HET	2	1	1	NA	NA	NA	4_369971_G_T	0.4625	4_370499_G_A	0.393939	ANN=T|missense_variant|MODERATE|SIT4|YDL047W|transcript|YDL047W|protein_coding|1/1|c.612G>T|p.Glu204Asp|612/936|612/936|204/311||	TTTGGTCAGACCCTGACAATGTAGAgGCTTGGCAAGTTTCCCCTCGTGGTG
A452R7	AND3187	SK1/BY	tsa1∆/∆	G25	IX	161305	.	C	A	1497.35	snp	93	0.483871	HET	2	1	1	NA	NA	NA	9_161147_A_G	0.390476	9_161384_G_A	0.419355	ANN=A|missense_variant|MODERATE|YIL108W|YIL108W|transcript|YIL108W|protein_coding|1/1|c.419C>A|p.Ala140Glu|419/2091|419/2091|140/696||	AGACTTGGGGCCAGACTCATGCAAGcGTACACGAACGAGCAAATGCTGAGA
A452R7	AND3187	SK1/BY	tsa1∆/∆	G25	IX	188524	.	G	A	983.55	snp	67	0.447761	HET	2	1	1	NA	NA	NA	9_185865_A_G	0.592593	9_188629_G_A	0.559524	ANN=A|synonymous_variant|LOW|RSM25|YIL093C|transcript|YIL093C|protein_coding|1/1|c.261C>T|p.Gly87Gly|261/795|261/795|87/264||	TAGGTGGCCTGTACAGCCTTTTCACgCCCACCCTTTTGTCGCTCGAGTTGG
A452R7	AND3187	SK1/BY	tsa1∆/∆	G25	IX	342751	.	C	A	1375.66	snp	90	0.466667	HET	2	1	1	NA	NA	NA	9_342462_C_T	0.428571	9_343172_TTA_CTG	0.521739	ANN=A|synonymous_variant|LOW|URM1|YIL008W|transcript|YIL008W|protein_coding|1/1|c.216C>A|p.Thr72Thr|216/300|216/300|72/99||	GTATCATCACATTAATCAACGACACcGATTGGGAGCTCGAAGGCGAAAAAG
A452R7	AND3187	SK1/BY	tsa1∆/∆	G25	IX	419761	.	G	T	1448.2	snp	86	0.523256	HET	2	1	1	NA	NA	NA	9_419726_G_A	0.510417	9_419999_A_G	0.509804	ANN=T|missense_variant|MODERATE|LYS1|YIR034C|transcript|YIR034C|protein_coding|1/1|c.976C>A|p.Pro326Thr|976/1122|976/1122|326/373||	GAGAAAAATTCTGAAGCTTCTCTTGgCAGCAAAGAAGGCAAGTGATCAATA
A452R7	AND3187	SK1/BY	tsa1∆/∆	G25	V	71798	.	A	C	1603.14	snp	92	0.532609	HET	2	1	1	NA	NA	NA	5_71501_G_A	0.488636	5_71903_A_G	0.4875	ANN=C|missense_variant|MODERATE|YEL043W|YEL043W|transcript|YEL043W|protein_coding|1/1|c.1321A>C|p.Ile441Leu|1321/2871|1321/2871|441/956||	TAAAATGATTAAGCAAGAGCTAAGCaTTGATCAAGAATTGGAGGCCAACTG
A452R7	AND3187	SK1/BY	tsa1∆/∆	G25	VII	115423	.	A	C	1231.68	snp	65	0.584615	HET	2	1	1	NA	NA	NA	7_114793_C_A	0.426667	7_116310_A_G	0.5		CGTCCATTAACATGTGCATTAAATAaTAGCATTATGTGAACATAATGTATA
A452R7	AND3187	SK1/BY	tsa1∆/∆	G25	VII	437919	.	C	A	990.508	snp	57	0.526316	HET	2	1	1	NA	NA	NA	7_437349_G_A	0.354167	7_437973_GA_G	0.46	ANN=A|missense_variant|MODERATE|RPL24A|YGL031C|transcript|YGL031C|protein_coding|1/1|c.16G>T|p.Asp6Tyr|16/468|16/468|6/155||	TAGATTTTGGCACCTGAAAAAGAATcGATTTCAACCTTCATTTTATCACTA
A452R7	AND3187	SK1/BY	tsa1∆/∆	G25	VII	505758	.	C	A	1080.66	snp	74	0.445946	HET	2	1	1	NA	NA	NA	7_505269_A_G	0.546667	7_505783_T_C	0.4	ANN=A|synonymous_variant|LOW|TFG2|YGR005C|transcript|YGR005C|protein_coding|1/1|c.102G>T|p.Ser34Ser|102/1203|102/1203|34/400||	TACCGTCAAAAACTTCCTCCTCTTGcGAAAGATACTCATCACCGGAAATGT
A452R7	AND3187	SK1/BY	tsa1∆/∆	G25	VIII	36414	.	C	T	710.329	snp	47	0.510638	HET	2	1	1	NA	NA	NA	8_36365_A_T	0.55814	8_36501_C_G	0.516667	ANN=T|missense_variant|MODERATE|GUT1|YHL032C|transcript|YHL032C|protein_coding|1/1|c.2095G>A|p.Gly699Ser|2095/2130|2095/2130|699/709||	TTTTCTAGAACCTGTTCGTGTTCACcTTCTATGTCCTTCAGCCAACCTTTG
A452R7	AND3187	SK1/BY	tsa1∆/∆	G25	XI	297752	.	G	A	894.679	snp	59	0.457627	HET	2	1	1	NA	NA	NA	11_297561_G_A	0.402985	11_298637_G_A	0.461538	ANN=A|synonymous_variant|LOW|LHS1|YKL073W|transcript|YKL073W|protein_coding|1/1|c.1323G>A|p.Pro441Pro|1323/2646|1323/2646|441/881||	TATCTAATTCGTTTAAGACCAAGCCgTTAAATGTTGTTGACCGTTCTGTAA
A452R7	AND3187	SK1/BY	tsa1∆/∆	G25	XII	221776	.	AT	A	718.687	del	51	0.45098	HET	2	1	1	NA	NA	NA	12_221668_A_G	0.454545	12_222010_C_T	0.530612	ANN=A|frameshift_variant|HIGH|YLR036C|YLR036C|transcript|YLR036C|protein_coding|1/1|c.356delA|p.Tyr119fs|356/612|356/612|119/203||_LOF=(YLR036C|YLR036C|1|1.00)	AAGCAGTCATTGATACCAATAACAAaTACTTTAGCTGAAACCATTTAGGAT
A452R7	AND3187	SK1/BY	tsa1∆/∆	G25	XII	344279	.	ATTCTA	ACTC	1262.56	complex	64	0.59375	HET	2	1	1	NA	NA	NA	12_343396_C_T	0.522727	12_344280_T_C	0	ANN=CTC|frameshift_variant&synonymous_variant|HIGH|CDC45|YLR103C|transcript|YLR103C|protein_coding|1/1|c.1658_1662delTAGAAinsGAG|p.Ile553fs|1662/1953|1658/1953|553/650||_LOF=(CDC45|YLR103C|1|1.00)	TGCTTGTCTTCAGATTCCGCACAGCaTTCTATGAGCCAATTTCCTAATCTT
A452R7	AND3187	SK1/BY	tsa1∆/∆	G25	XII	502877	.	C	G	1290.23	snp	80	0.5	HET	2	1	1	LOH20	BY	REC	12_502585_T_G	0	12_503710_A_G	0	ANN=G|missense_variant|MODERATE|YLR173W|YLR173W|transcript|YLR173W|protein_coding|1/1|c.457C>G|p.Arg153Gly|457/1827|457/1827|153/608||	CGCCAGAAGCCAACGTGACTGGATAcGGTACATCAATGAAAAAGTTCTTAA
A452R7	AND3187	SK1/BY	tsa1∆/∆	G25	XII	813171	.	C	A	1133.24	snp	66	0.515152	HET	2	1	1	LOH20	BY	REC	12_812297_A_G	0	12_813365_G_A	0	ANN=A|missense_variant|MODERATE|FKS1|YLR342W|transcript|YLR342W|protein_coding|1/1|c.3175C>A|p.Leu1059Ile|3175/5631|3175/5631|1059/1876||	TTTGATTGATGGACATTGTGAAATTcTAGATAATGGTCGTAGACGTCCCAA
A452R7	AND3187	SK1/BY	tsa1∆/∆	G25	XIII	13691	.	T	A	1245.61	snp	74	0.5	HET	2	1	1	NA	NA	NA	13_13505_A_G	0.678571	13_13907_C_T	0.511628		TGATCTCGTTTCAGTTGTGAATATGtTTCAGAAGAAATGTCTTGATAGTAT
A452R7	AND3187	SK1/BY	tsa1∆/∆	G25	XIII	250588	.	G	A	1862.31	snp	95	0.589474	HET	2	1	1	NA	NA	NA	13_250199_C_T	0.582524	13_251274_A_C	0.595238	ANN=A|stop_gained|HIGH|SPT5|YML010W|transcript|YML010W|protein_coding|1/1|c.2912G>A|p.Trp971*|2912/3192|2912/3192|971/1063||,A|missense_variant|MODERATE|YML009W-B|YML009W-B|transcript|YML009W-B|protein_coding|1/1|c.154G>A|p.Gly52Arg|154/477|154/477|52/158||	CAAGGTACTGGTGCTACTTCTACTTgGGGTGGTGCTTCAGCCTGGGGTAAC
A452R7	AND3187	SK1/BY	tsa1∆/∆	G25	XIII	906322	.	G	A	1074.83	snp	82	0.402439	HET	2	1	1	NA	NA	NA	13_906242_G_C	0.552632	13_906340_G_A	0.577465		TTTTGATTTTTCTTTACTGTGGGAAgCAAGAACTTGTTCAGGCGCCTTCCT
A452R7	AND3187	SK1/BY	tsa1∆/∆	G25	XIV	132995	.	C	T	1354.63	snp	78	0.525641	HET	2	1	1	NA	NA	NA	14_132925_GTGCC_CTGCT	0.507463	14_133032_C_T	0.571429	ANN=T|missense_variant|MODERATE|BNI1|YNL271C|transcript|YNL271C|protein_coding|1/1|c.2389G>A|p.Val797Ile|2389/5862|2389/5862|797/1953||	ATAGTCAACATTTTTCTCAATTCTAcCTCTTGCTGATGCTTTTCCAAAAGA
A452R7	AND3187	SK1/BY	tsa1∆/∆	G25	XIV	501892	.	C	T	1361.69	snp	83	0.493976	HET	2	1	1	NA	NA	NA	14_501631_T_C	0.486486	14_501910_A_T	0.512821	ANN=T|synonymous_variant|LOW|SUN4|YNL066W|transcript|YNL066W|protein_coding|1/1|c.378C>T|p.Ser126Ser|378/1263|378/1263|126/420||	CTTCAGAAACTTCTACTAGCGAATCcTCTGTGCCTATTTCCACATCTGGGT
A452R7	AND3187	SK1/BY	tsa1∆/∆	G25	XV	284831	.	C	T	1448.31	snp	97	0.453608	HET	2	1	1	NA	NA	NA	15_284521_A_T	0.534247	15_284983_A_G	0.609524	ANN=T|missense_variant|MODERATE|DIS3|YOL021C|transcript|YOL021C|protein_coding|1/1|c.596G>A|p.Arg199His|596/3006|596/3006|199/1001||	CTTAGTGGCAGCTTCTCTATTCAAAcGATCGTTGGTAACAAGAACGACGTT
A452R7	AND3187	SK1/BY	tsa1∆/∆	G25	XV	482897	.	A	T	1690.24	snp	109	0.486239	HET	2	1	1	NA	NA	NA	15_482608_G_A	0.538462	15_483363_A_G	0.57732	ANN=T|stop_gained|HIGH|OST3|YOR085W|transcript|YOR085W|protein_coding|1/1|c.865A>T|p.Lys289*|865/1053|865/1053|289/350||	GGCCGCGTTGGTTGTCGTATTGGTCaAGGGTATACAATTCTTGCGGTCTCA
A452R7	AND3187	SK1/BY	tsa1∆/∆	G25	XV	518798	.	GGATA	AGATG	855.907	complex	49	0.55102	HET	2	1	1	NA	NA	NA	15_518743_G_A	0.533333	15_518802_A_G	0		ACAATAAATTAGGTTGTTTTCCTCAgGATAAAAGTGATCTATTTGTAACAT
A452R7	AND3187	SK1/BY	tsa1∆/∆	G25	XV	739688	.	T	C	1277.84	snp	69	0.550725	HET	2	1	1	NA	NA	NA	15_739494_G_A	0.5	15_739749_C_T	0.509804	ANN=C|missense_variant|MODERATE|MGM1|YOR211C|transcript|YOR211C|protein_coding|1/1|c.1882A>G|p.Thr628Ala|1882/2646|1882/2646|628/881||	TCTAGCTCCTTTAAAATTGCATTGGtAGTAAGCATTGTAGATAATCTACCA
A452R7	AND3187	SK1/BY	tsa1∆/∆	G25	XV	810912	.	AG	A	1113.27	del	67	0.507463	HET	2	1	1	NA	NA	NA	15_810765_T_C	0.552239	15_811006_G_A	0.569231		GAGGCTTAACTATTGCGAAATAGAGaGAAAAAAAGAAGAATCCTAATTAGT
A452R7	AND3187	SK1/BY	tsa1∆/∆	G25	XV	878731	.	A	C	1548.45	snp	106	0.45283	HET	2	1	1	NA	NA	NA	15_878721_A_C	0.538462	15_878750_G_T	0.482759	ANN=C|synonymous_variant|LOW|BUD7|YOR299W|transcript|YOR299W|protein_coding|1/1|c.297A>C|p.Ile99Ile|297/2241|297/2241|99/746||	CCACAAATTATACAAATGCATCTATaTACAGTAGCAGCAGAAATGCCAATG
A452R7	AND3187	SK1/BY	tsa1∆/∆	G25	XV	909930	.	C	T	1547.24	snp	90	0.522222	HET	2	1	1	NA	NA	NA	15_909301_TA_T	0.578125	15_910022_G_A	0.453608	ANN=T|synonymous_variant|LOW|FAA1|YOR317W|transcript|YOR317W|protein_coding|1/1|c.588C>T|p.Asp196Asp|588/2103|588/2103|196/700||	TCAAACCAGTGCAAGCCGCTCAAGAcGTAAAATACATAATTCATTTCGATT
A452R7	AND3187	SK1/BY	tsa1∆/∆	G25	XV	961878	.	T	A	993.373	snp	71	0.422535	HET	2	1	1	NA	NA	NA	15_961850_C_T	0.57971	15_962816_C_T	0.473118	ANN=A|missense_variant|MODERATE|RPA190|YOR341W|transcript|YOR341W|protein_coding|1/1|c.892T>A|p.Phe298Ile|892/4995|892/4995|298/1664||	AGCATCTGCAAATGACGAAGAAAGTtTTGACGTTGGTAGAAATCCTACCAC
A452R7	AND3187	SK1/BY	tsa1∆/∆	G25	XVI	186435	.	C	T	1049.06	snp	69	0.463768	HET	2	1	1	NA	NA	NA	16_186214_C_T	0.5	16_186540_G_A	0.409836	ANN=T|missense_variant|MODERATE|NAB3|YPL190C|transcript|YPL190C|protein_coding|1/1|c.1291G>A|p.Glu431Lys|1291/2409|1291/2409|431/802||	TCGTCATTGTACATGTCACCAGATTcAGTTTGAAATGGTCGTTTTGCGGAA
A452R7	AND3187	SK1/BY	tsa1∆/∆	G25	XVI	223509	.	C	A	1600.73	snp	88	0.556818	HET	2	1	1	NA	NA	NA	16_222957_G_C	0.44	16_223697_T_C	0.457831	ANN=A|missense_variant|MODERATE|MRPL40|YPL173W|transcript|YPL173W|protein_coding|1/1|c.367C>A|p.Pro123Thr|367/894|367/894|123/297||	CCAAACATCTCACATGATAACAATTcCAGTTTCAATTTTGGGAAAGGATTT
A452R7	AND3187	SK1/BY	tsa1∆/∆	G25	XVI	341926	.	G	A	1257.78	snp	91	0.417582	HET	2	1	1	NA	NA	NA	16_341735_T_C	0.59375	16_342157_T_C	0.402985	ANN=A|synonymous_variant|LOW|GDE1|YPL110C|transcript|YPL110C|protein_coding|1/1|c.2814C>T|p.Pro938Pro|2814/3672|2814/3672|938/1223||	ACTGTTCCAGCGTCAATTCATGCATgGGGATATCGACACCTGTTTCAGCTA
A452R7	AND3187	SK1/BY	tsa1∆/∆	G25	XVI	459427	.	G	T	928.333	snp	53	0.54717	HET	2	1	1	NA	NA	NA	16_459330_TAAT_GAAC	0.465517	16_459604_A_G	0.5	ANN=T|missense_variant|MODERATE|OAZ1|YPL052W|transcript|YPL052W|protein_coding|2/2|c.628G>T|p.Ala210Ser|628/879|628/879|210/292||	CTATATAAATAAAGATTGGTTACTTgCCCTTTTAGAGCTAACTTCCAACCT
A452R7	AND3187	SK1/BY	tsa1∆/∆	G25	XVI	493980	.	G	A	1576.51	snp	88	0.534091	HET	2	1	1	NA	NA	NA	16_493470_C_T	0.577465	16_494188_A_G	0.51087	ANN=A|synonymous_variant|LOW|TRM44|YPL030W|transcript|YPL030W|protein_coding|1/1|c.438G>A|p.Arg146Arg|438/1704|438/1704|146/567||	AATTTGTAAGAAGGATCATTCCTAGgAATTTTTACAAAGATGCTATCATAA
A452R7	AND3187	SK1/BY	tsa1∆/∆	G25	XVI	873058	.	C	G	1312.68	snp	66	0.590909	HET	2	1	1	NA	NA	NA	16_872987_G_A	0.454545	16_873070_T_C	0.424242	ANN=G|missense_variant|MODERATE|MMS1|YPR164W|transcript|YPR164W|protein_coding|1/1|c.2356C>G|p.Leu786Val|2356/4224|2356/4224|786/1407||	TCCAACCAAGTATGACATTTGGATCcTTTTACCAGACTGTGTCATTCGTAC
A452R8	AND3187	SK1/BY	tsa1∆/∆	H25	I	45386	.	C	A	1257.14	snp	70	0.585714	HET	2	1	1	NA	NA	NA	1_45024_G_A	0.493333	1_45431_G_A	0.309859		GGGGGGGGGTCATCTCGACATCCGGcGAAATGGAGCAGTCACACGTGAACA
A452R8	AND3187	SK1/BY	tsa1∆/∆	H25	II	281532	.	G	A	1396.51	snp	93	0.462366	HET	3	1	1	NA	NA	NA	2_281257_CT_TC	0.545455	2_282015_C_T	0.5	ANN=A|synonymous_variant|LOW|FUR4|YBR021W|transcript|YBR021W|protein_coding|1/1|c.90G>A|p.Ala30Ala|90/1902|90/1902|30/633||	TGGAATCTTCCAATGAGACCTTTGCgCCAAATAATGTGGATTTGGAAAAAG
A452R8	AND3187	SK1/BY	tsa1∆/∆	H25	II	511127	.	T	A	600.208	snp	48	0.416667	HET	2	1	1	LOH3	BY	REC	2_510710_A_T	0	2_512166_GT_AC	0	ANN=A|synonymous_variant|LOW|MEC1|YBR136W|transcript|YBR136W|protein_coding|1/1|c.5460T>A|p.Ile1820Ile|5460/7107|5460/7107|1820/2368||	AGCGCAAAAAAGCAGAGGGTTATATtACTAATGGTCGTTTTGAGTACAGGG
A452R8	AND3187	SK1/BY	tsa1∆/∆	H25	II	651668	.	C	T	1920.29	snp	104	0.557692	HET	2	1	1	LOH3	BY	REC	2_651616_T_A	0	2_652362_C_T	0	ANN=T|missense_variant|MODERATE|SDS24|YBR214W|transcript|YBR214W|protein_coding|1/1|c.254C>T|p.Ser85Leu|254/1584|254/1584|85/527||	GATGAAAAGCCTCAATTCAAACTATcAGCTGTTCCTATGACCCAGACGCCA
A452R8	AND3187	SK1/BY	tsa1∆/∆	H25	IV	451593	.	G	A	1193.51	snp	78	0.487179	HET	2	1	1	NA	NA	NA	4_451441_C_T	0.394366	4_451799_T_A	0.375	ANN=A|missense_variant|MODERATE|NTH1|YDR001C|transcript|YDR001C|protein_coding|1/1|c.883C>T|p.Pro295Ser|883/2256|883/2256|295/751||	AATCTACCACCAGGAACAGCATAAGgGTAACCAATGAGAGTTTTTTCACCA
A452R8	AND3187	SK1/BY	tsa1∆/∆	H25	IV	575616	.	T	C	1158.36	snp	85	0.423529	HET	2	1	1	NA	NA	NA	4_575468_A_C	0.455882	4_576258_C_T	0.613636	ANN=C|missense_variant|MODERATE|YDR061W|YDR061W|transcript|YDR061W|protein_coding|1/1|c.1453T>C|p.Phe485Leu|1453/1620|1453/1620|485/539||	GCAAATATTGATTCTCGATGAGGCAtTTTCTGGAATGGAGGTAGAACCTAT
A452R8	AND3187	SK1/BY	tsa1∆/∆	H25	IV	780152	.	G	T	1165.4	snp	65	0.553846	HET	2	1	1	NA	NA	NA	4_780027_G_A	0.490196	4_780200_T_A	0.571429	ANN=T|synonymous_variant|LOW|YDR161W|YDR161W|transcript|YDR161W|protein_coding|1/1|c.1110G>T|p.Val370Val|1110/1164|1110/1164|370/387||	CACAAATCAAGAAGGGTGATTTAGTgAATGAGAATGAAGACTTGGAAGAGT
A452R8	AND3187	SK1/BY	tsa1∆/∆	H25	IV	829922	.	G	A	1111.37	snp	74	0.445946	HET	2	1	1	NA	NA	NA	4_829848_T_A	0.3875	4_830066_A_G	0.403509	ANN=A|missense_variant|MODERATE|PLP1|YDR183W|transcript|YDR183W|protein_coding|1/1|c.338G>A|p.Gly113Asp|338/693|338/693|113/230||	ATACATTTTGAATTAGAAACATTCGgTAAGTGCCAGTATATGAATGAAAAA
A452R8	AND3187	SK1/BY	tsa1∆/∆	H25	IV	952281	.	C	T	1157.74	snp	77	0.467532	HET	2	1	1	LOH8	SK1	REC	4_952270_T_C	0.986842	4_952329_T_C	1	ANN=T|synonymous_variant|LOW|PEX5|YDR244W|transcript|YDR244W|protein_coding|1/1|c.1719C>T|p.Tyr573Tyr|1719/1839|1719/1839|573/612||	ACGTTGGATCTCTCTTGAATACGTAcAATGATACTGTTATAGAGACTTTGA
A452R8	AND3187	SK1/BY	tsa1∆/∆	H25	IV	1417273	.	A	C	1104.18	snp	70	0.5	HET	2	1	1	LOH8	SK1	REC	4_1417050_G_A	1	4_1417601_C_T	0.989691		AATAATTACATAATGTGCAGATCAAaTAAACAATAAACATACAGCCATTTA
A452R8	AND3187	SK1/BY	tsa1∆/∆	H25	IX	242519	.	G	A	1400	snp	87	0.494253	HET	3	1	1	NA	NA	NA	9_241194_C_A	0.5	9_242535_G_A	0.505747	ANN=A|missense_variant|MODERATE|SEE1|YIL064W|transcript|YIL064W|protein_coding|1/1|c.577G>A|p.Ala193Thr|577/774|577/774|193/257||	TAAACTTGATGTAGTCGATGTATACgCCGGAGTAGTGGAAAGGATTTTGAA
A452R8	AND3187	SK1/BY	tsa1∆/∆	H25	IX	290472	.	A	C	1373.74	snp	85	0.494118	HET	3	1	1	NA	NA	NA	9_289127_C_T	0.59292	9_292446_A_C	0.405797	ANN=C|missense_variant|MODERATE|BCY1|YIL033C|transcript|YIL033C|protein_coding|1/1|c.1198T>G|p.Leu400Val|1198/1251|1198/1251|400/416||	AATACGTCTACTGCAGGACCCAGTAaACGTTGAAAACCACTTTTCCCCAAT
A452R8	AND3187	SK1/BY	tsa1∆/∆	H25	IX	341248	.	G	T	1049.22	snp	69	0.463768	HET	2	1	1	NA	NA	NA	9_340858_G_A	0.426471	9_341514_TG_GC	0.478261	ANN=T|missense_variant|MODERATE|FAA3|YIL009W|transcript|YIL009W|protein_coding|1/1|c.1905G>T|p.Met635Ile|1905/2085|1905/2085|635/694||	TACGAAATGCTGTTTTCAAAGAGATgATCGCAACAGCCAAATCTCAAGGTT
A452R8	AND3187	SK1/BY	tsa1∆/∆	H25	IX	439856	.	G	GA	222.024	ins	22	0.5	HET	2	1	1	NA	NA	NA	9_438878_T_A	0.691781	NA	NA		TGGGTGTGGATGTGGTGTGGATGTGgTGTGGGTGTGGATGTGGGTGTGGTG
A452R8	AND3187	SK1/BY	tsa1∆/∆	H25	V	106127	.	C	A	1457.34	snp	97	0.453608	HET	2	1	1	NA	NA	NA	5_106030_G_A	0.468354	5_106188_G_A	0.425532	ANN=A|synonymous_variant|LOW|YEL025C|YEL025C|transcript|YEL025C|protein_coding|1/1|c.21G>T|p.Thr7Thr|21/3567|21/3567|7/1188||	AATTGCTATCCAATTTTTTGCAGTCcGTTTCATCTTGTCTTGCCATTTTAC
A452R8	AND3187	SK1/BY	tsa1∆/∆	H25	V	333017	.	G	T	720.296	snp	55	0.418182	HET	2	1	1	NA	NA	NA	5_332992_GA_G	0.389831	5_333114_A_G	0.473684		GAAAAAAAATAGTTGAAGCGGAAATgAAGAATGGATGAATACGTCATATAA
A452R8	AND3187	SK1/BY	tsa1∆/∆	H25	VII	158802	.	T	C	1591.7	snp	89	0.539326	HET	2	1	1	NA	NA	NA	7_158412_T_C	0.47191	7_159246_G_C	0.481013	ANN=C|synonymous_variant|LOW|GTS1|YGL181W|transcript|YGL181W|protein_coding|1/1|c.897T>C|p.Tyr299Tyr|897/1191|897/1191|299/396||	TTTTCGATGGTACCCTTCAACAGTAtTACGATCCTGCTACCGGAATGATAT
A452R8	AND3187	SK1/BY	tsa1∆/∆	H25	VII	1017829	.	T	A	1353.99	snp	69	0.594203	HET	2	1	1	NA	NA	NA	7_1017661_C_T	0.4375	7_1017880_TAAA_T	0.482759		TATTTGATTTCAAGTAAGGTTATCTtTGTCCTTCAAGTTGGTGATGCGCCG
A452R8	AND3187	SK1/BY	tsa1∆/∆	H25	VII	1023985	.	G	T	1196.11	snp	79	0.455696	HET	2	1	1	NA	NA	NA	7_1023965_G_C	0.527027	7_1024005_T_C	0.465116	ANN=T|missense_variant|MODERATE|YGR266W|YGR266W|transcript|YGR266W|protein_coding|1/1|c.1330G>T|p.Val444Phe|1330/2106|1330/2106|444/701||	AAAAGGGATATTTGCTAGTGGCTTCgTTAACGAATTTAATGGAGATGTAGA
A452R8	AND3187	SK1/BY	tsa1∆/∆	H25	VIII	416948	.	C	T	1005.4	snp	56	0.553571	HET	2	1	1	NA	NA	NA	8_416857_C_T	0.553846	8_417002_A_G	0.547945	ANN=T|missense_variant|MODERATE|KEL1|YHR158C|transcript|YHR158C|protein_coding|1/1|c.232G>A|p.Glu78Lys|232/3495|232/3495|78/1164||	ACTGCGCTCGGTTGAATCCTTGATTcGGATACCTGTTTTCTGGCAAACATA
A452R8	AND3187	SK1/BY	tsa1∆/∆	H25	VIII	472211	.	C	T	1264.43	snp	74	0.527027	HET	2	1	1	NA	NA	NA	8_472204_C_T	0.506329	8_472720_A_G	0.470588	ANN=T|missense_variant|MODERATE|GND1|YHR183W|transcript|YHR183W|protein_coding|1/1|c.1252C>T|p.Pro418Ser|1252/1470|1252/1470|418/489||	TGCGTTGGCTACCACCTACGGTATCcCAACACCAGCCTTTTCCACCGCTTT
A452R8	AND3187	SK1/BY	tsa1∆/∆	H25	X	155678	.	G	A	1210.25	snp	78	0.474359	HET	2	1	1	NA	NA	NA	10_155624_TA_CG	0.47619	10_155705_T_C	0.521739	ANN=A|synonymous_variant|LOW|GLG2|YJL137C|transcript|YJL137C|protein_coding|1/1|c.450C>T|p.Asp150Asp|450/1143|450/1143|150/380||	TGTTGAACATGTCAGGCCATCCGATgTCTGGAACCGCAGCAATCTGGAATC
A452R8	AND3187	SK1/BY	tsa1∆/∆	H25	X	684397	.	G	A	585.712	snp	41	0.439024	HET	2	1	1	NA	NA	NA	10_684348_A_G	0.55	10_684510_G_A	0.690909		TAAGGTAATGAAAAATTAAATCATTgTGTACGGATTAAGTCCTTTCTCTAA
A452R8	AND3187	SK1/BY	tsa1∆/∆	H25	XII	197169	.	A	C	1589.31	snp	92	0.543478	HET	2	1	1	NA	NA	NA	12_196991_T_C	0.490909	12_197276_T_C	0.491525	ANN=C|missense_variant|MODERATE|AAT2|YLR027C|transcript|YLR027C|protein_coding|1/1|c.917T>G|p.Ile306Ser|917/1257|917/1257|306/418||	TGGCGTTTCCAACAGTTTAGCGACAaTCTTAGCGCCGTAGGCGGGTGGGTT
A452R8	AND3187	SK1/BY	tsa1∆/∆	H25	XII	741397	.	C	A	1163.62	snp	87	0.413793	HET	2	1	1	NA	NA	NA	12_741197_T_C	0.52809	12_741422_G_A	0.585859	ANN=A|stop_gained|HIGH|STT4|YLR305C|transcript|YLR305C|protein_coding|1/1|c.2467G>T|p.Glu823*|2467/5703|2467/5703|823/1900||	ACCGACAAAACTGCAATACACTTCTcAATTGAACCGGAAAGAATGGAGGGG
A452R8	AND3187	SK1/BY	tsa1∆/∆	H25	XII	1012587	.	T	G	1539.13	snp	109	0.431193	HET	2	1	1	NA	NA	NA	12_1011621_G_A	0.463768	12_1013592_A_C	0.511628	ANN=G|missense_variant|MODERATE|YLR437C-A|YLR437C-A|transcript|YLR437C-A|protein_coding|1/1|c.100A>C|p.Asn34His|100/228|100/228|34/75||,G|synonymous_variant|LOW|CAR2|YLR438W|transcript|YLR438W|protein_coding|1/1|c.87T>G|p.Val29Val|87/1275|87/1275|29/424||	ACAACTACCACCCCTTGCCCGTCGTtTTTCACAAGGCTAAGGGCGCACATG
A452R8	AND3187	SK1/BY	tsa1∆/∆	H25	XIII	454140	.	T	A	586.915	snp	46	0.413043	HET	2	1	1	NA	NA	NA	13_453745_C_T	0.508772	13_454515_T_C	0.492754	ANN=A|synonymous_variant|LOW|UTP15|YMR093W|transcript|YMR093W|protein_coding|1/1|c.126T>A|p.Val42Val|126/1542|126/1542|42/513||	AACTGGTTAAAGAACATAATAGCGTtACTCACATATCATTCAATCCTCAAC
A452R8	AND3187	SK1/BY	tsa1∆/∆	H25	XIII	493904	.	A	G	1178.27	snp	89	0.426966	HET	2	1	1	NA	NA	NA	13_493832_G_A	0.463768	13_494083_C_T	0.5		ATTTTAAGCTAGCAATGCCCTTTGTaCTCTCGTTTGTGTTTGAGTTTCAAG
A452R8	AND3187	SK1/BY	tsa1∆/∆	H25	XIII	713568	.	C	A	1272.27	snp	74	0.513514	HET	2	1	1	NA	NA	NA	13_713537_A_G	0.566667	13_713573_A_G	0.506849	ANN=A|missense_variant|MODERATE|ERG8|YMR220W|transcript|YMR220W|protein_coding|1/1|c.1253C>A|p.Thr418Asn|1253/1356|1253/1356|418/451||	CAAGATGTTGATCTTAGGGCTCAAAcCGCTAATGACAAAAGATTTTCTAAG
A452R8	AND3187	SK1/BY	tsa1∆/∆	H25	XIII	783929	.	C	T	1347.43	snp	78	0.525641	HET	2	1	1	NA	NA	NA	13_783789_A_T	0.459459	13_784138_G_A	0.487179	ANN=T|missense_variant|MODERATE|ROY1|YMR258C|transcript|YMR258C|protein_coding|1/1|c.353G>A|p.Gly118Glu|353/1662|353/1662|118/553||	GACCAATCTTTGTAACAGTTGCAATcCTTCTTCCCTGTTGTGAAACAAATC
A452R8	AND3187	SK1/BY	tsa1∆/∆	H25	XIV	118759	.	G	A	1470.76	snp	98	0.459184	HET	2	1	1	NA	NA	NA	14_118249_G_C	0.461538	14_118803_C_T	0.482353	ANN=A|missense_variant|MODERATE|MET2|YNL277W|transcript|YNL277W|protein_coding|1/1|c.1411G>A|p.Glu471Lys|1411/1461|1411/1461|471/486||,A|missense_variant|MODERATE|YNL276C|YNL276C|transcript|YNL276C|protein_coding|1/1|c.68C>T|p.Ser23Leu|68/396|68/396|23/131||	TTGGGGAGGTGACGTTGGTAACGATgAAACGAAGACGTCTGTCTTTGGTGA
A452R8	AND3187	SK1/BY	tsa1∆/∆	H25	XIV	187109	.	G	A	1147.7	snp	74	0.5	HET	2	1	1	NA	NA	NA	14_186992_G_A	0.52381	14_187346_A_G	0.447368		TAACTAAACAGTTACGTTTTATATAgGATAACAACACTAAGAAAGAAAGCG
A452R8	AND3187	SK1/BY	tsa1∆/∆	H25	XV	134415	.	C	T	752.939	snp	57	0.421053	HET	2	1	1	NA	NA	NA	15_134063_G_A	0.403846	15_135587_A_G	0.461538	ANN=T|missense_variant|MODERATE|YOL098C|YOL098C|transcript|YOL098C|protein_coding|1/1|c.1424G>A|p.Arg475Lys|1424/3114|1424/3114|475/1037||	CTTTTCATCATCAAATTCAGCTTCTcTTTGTTTGATCAAATCCGATTTTTC
A452R8	AND3187	SK1/BY	tsa1∆/∆	H25	XV	723907	.	G	A	1183.23	snp	82	0.439024	HET	2	1	1	LOH27	BY	REC	15_723816_T_C	0	15_724281_T_A	0	ANN=A|missense_variant|MODERATE|DED1|YOR204W|transcript|YOR204W|protein_coding|1/1|c.997G>A|p.Gly333Ser|997/1815|997/1815|333/604||	CGAAGACTGTGATATGACTCCTGTTgGTGAAAGACAAACTCTGATGTTCTC
A452R8	AND3187	SK1/BY	tsa1∆/∆	H25	XVI	238193	.	T	C	888.479	snp	59	0.457627	HET	2	1	1	NA	NA	NA	16_238111_T_C	0.530612	16_238515_G_A	0.4375	ANN=C|synonymous_variant|LOW|SET6|YPL165C|transcript|YPL165C|protein_coding|1/1|c.885A>G|p.Val295Val|885/1122|885/1122|295/373||	GGTTGAAATAGGAGGCTTCTGGAAAtACCCAGTATCCAAAATATTCTCTGC
A452R8	AND3187	SK1/BY	tsa1∆/∆	H25	XVI	402121	.	C	A	1541.2	snp	80	0.5875	HET	2	1	1	NA	NA	NA	16_402100_G_A	0.388235	16_402317_G_A	0.375	ANN=A|missense_variant|MODERATE|MOT1|YPL082C|transcript|YPL082C|protein_coding|1/1|c.1963G>T|p.Ala655Ser|1963/5604|1963/5604|655/1867||	TTTAGAATATATTGTGATTCCATGGcATAATTCTTTCCCTTTTCCCCTACT
A452R8	AND3187	SK1/BY	tsa1∆/∆	H25	XVI	530300	.	C	T	1593.28	snp	90	0.522222	HET	3	1	1	NA	NA	NA	16_529944_T_C	0.447368	16_530370_A_G	0.44	ANN=T|missense_variant|MODERATE|RRP12|YPL012W|transcript|YPL012W|protein_coding|1/1|c.578C>T|p.Ala193Val|578/3687|578/3687|193/1228||	GCGGTCTTATTAAACCCTCCTGTTGcACCAACTGCAGAGCATGTAGCGGCA
A452R8	AND3187	SK1/BY	tsa1∆/∆	H25	XVI	727766	.	G	T	849.278	snp	65	0.415385	HET	2	1	1	NA	NA	NA	16_727667_C_T	0.6	16_727851_G_A	0.520548	ANN=T|missense_variant|MODERATE|YPR097W|YPR097W|transcript|YPR097W|protein_coding|1/1|c.2373G>T|p.Trp791Cys|2373/3222|2373/3222|791/1073||	ATTTCACACACGTCAAAGATTTATGgCAATTGTATATTAAAGAACATGATA
A452R9	AND3187	SK1/BY	tsa1∆/∆	I25	I	100775	.	C	A	1102.05	snp	61	0.540984	HET	2	1	1	NA	NA	NA	1_100273_G_A	0.5	1_100840_C_T	0.41791	ANN=A|missense_variant|MODERATE|MAK16|YAL025C|transcript|YAL025C|protein_coding|1/1|c.371G>T|p.Arg124Leu|371/921|371/921|124/306||	TCTCTCCTCCTCCCTTAATGCTAAAcGTCTCTCTGTTATCATGACCTGCGT
A452R9	AND3187	SK1/BY	tsa1∆/∆	I25	I	134084	.	G	T	719.142	snp	43	0.581395	HET	2	1	1	NA	NA	NA	1_132066_C_G	0.468085	1_135319_G_A	0.5		AGAAGACACAAAAGATAAGGTGTTCgGTTACTTTATTCTGCTTTAACGCCA
A452R9	AND3187	SK1/BY	tsa1∆/∆	I25	II	112869	.	C	A	837.891	snp	57	0.473684	HET	2	1	1	NA	NA	NA	2_112684_C_A	0.576923	2_113236_A_G	0.584906	ANN=A|missense_variant|MODERATE|PTH2|YBL057C|transcript|YBL057C|protein_coding|1/1|c.559G>T|p.Val187Leu|559/627|559/627|187/208||	TTTGGAGCAGGTCCTAAACCCAATAcGGTGGCACTTCCCGCAGCAATCTGT
A452R9	AND3187	SK1/BY	tsa1∆/∆	I25	II	213267	.	C	T	1120.13	snp	74	0.459459	HET	2	1	1	NA	NA	NA	2_213058_C_T	0.461538	2_213376_C_A	0.475	ANN=T|missense_variant|MODERATE|SLA1|YBL007C|transcript|YBL007C|protein_coding|1/1|c.3100G>A|p.Ala1034Thr|3100/3735|3100/3735|1034/1244||	TTGAAGGATGTTTGAGGCATCATGGcACTCCCTGTATTTTGAGGTTGGGTC
A452R9	AND3187	SK1/BY	tsa1∆/∆	I25	II	516604	.	G	A	1170.66	snp	80	0.45	HET	2	1	1	NA	NA	NA	2_516590_C_T	0.564706	2_517291_A_C	0.466667	ANN=A|missense_variant|MODERATE|YBR139W|YBR139W|transcript|YBR139W|protein_coding|1/1|c.941G>A|p.Cys314Tyr|941/1527|941/1527|314/508||	CCATGCATAGTCGCCACTGCTTACTgTGACTCTGCACTTTTGGAACCGTAC
A452R9	AND3187	SK1/BY	tsa1∆/∆	I25	II	592866	.	C	T	790.39	snp	51	0.470588	HET	2	1	1	NA	NA	NA	2_592749_AT_A	0.5	2_593057_C_T	0.5		CACTATTCAAATTAAGATCACTTTTcATAAAGATGAATTTTTCTCCCATCA
A452R9	AND3187	SK1/BY	tsa1∆/∆	I25	IV	343332	.	C	A	1310.03	snp	87	0.471264	HET	2	1	1	NA	NA	NA	4_343292_G_A	0.449438	4_344216_C_G	0.388889	ANN=A|missense_variant|MODERATE|TSR1|YDL060W|transcript|YDL060W|protein_coding|1/1|c.1714C>A|p.Gln572Lys|1714/2367|1714/2367|572/788||	TCCTAAGTTTCTGCTTGAAAAGATTcAAGATCCTAAACAACTATTATTTGC
A452R9	AND3187	SK1/BY	tsa1∆/∆	I25	IV	488513	.	G	A	736.4	snp	49	0.469388	HET	2	1	1	NA	NA	NA	4_488069_C_G	0.537037	4_488918_TA_T	0.441176	ANN=A|synonymous_variant|LOW|CIS1|YDR022C|transcript|YDR022C|protein_coding|1/1|c.150C>T|p.Pro50Pro|150/591|150/591|50/196||	CCTCAAATATGTACTTAATGTTAGTgGGAAACATTGCATAATCACTTCCGT
A452R9	AND3187	SK1/BY	tsa1∆/∆	I25	IV	732580	.	C	T	690.808	snp	54	0.407407	HET	2	1	1	NA	NA	NA	4_732272_T_C	0.630435	4_732775_A_G	0.47619	ANN=T|missense_variant|MODERATE|HPR1|YDR138W|transcript|YDR138W|protein_coding|1/1|c.2003C>T|p.Ser668Leu|2003/2259|2003/2259|668/752||	CCTGAAAGAGAGCAAAAAATTAAGTcGCAACGTATAAACAGCGCTTCTCAA
A452R9	AND3187	SK1/BY	tsa1∆/∆	I25	IV	796963	.	C	G	828.468	snp	57	0.45614	HET	2	1	1	NA	NA	NA	4_796727_G_C	0.364865	4_796994_C_T	0.525424	ANN=G|missense_variant|MODERATE|SEC7|YDR170C|transcript|YDR170C|protein_coding|1/1|c.5260G>C|p.Glu1754Gln|5260/6030|5260/6030|1754/2009||	TCAACCATGTCACCACCAACGTCTTcGCTGGATTCTTCTTGATGCGCTCTT
A452R9	AND3187	SK1/BY	tsa1∆/∆	I25	IV	1128479	.	C	T	1029.64	snp	70	0.442857	HET	2	1	1	NA	NA	NA	4_1128135_G_A	0.386667	4_1128763_T_C	0.537313	ANN=T|missense_variant|MODERATE|UBX5|YDR330W|transcript|YDR330W|protein_coding|1/1|c.608C>T|p.Ser203Phe|608/1503|608/1503|203/500||	TTAGTGAGAAAGCCTAAAACCATTTcCAAGGAGCAGAAATTAGCTTTGTTA
A452R9	AND3187	SK1/BY	tsa1∆/∆	I25	IV	1240971	.	AAAGA	A	335.968	del	26	0.5	HET	2	1	1	NA	NA	NA	4_1240919_C_T	0.536585	4_1240999_C_T	0.466667		TCCAAATATTACAGAAAAAAAAAAAaAAGATGCCTAAGCCTTGGGTCTTAT
A452R9	AND3187	SK1/BY	tsa1∆/∆	I25	V	530779	.	T	A	1044.89	snp	58	0.568966	HET	2	1	1	NA	NA	NA	5_530762_G_A	0.480769	5_531187_A_G	0.435484	ANN=A|missense_variant|MODERATE|BRR2|YER172C|transcript|YER172C|protein_coding|1/1|c.5243A>T|p.Tyr1748Phe|5243/6492|5243/6492|1748/2163||	GTTGTTCAGAGTATCATGAATAATAtACTGTAGGTAACTCTCAGTAGGCAA
A452R9	AND3187	SK1/BY	tsa1∆/∆	I25	VI	40324	.	A	T	697.745	snp	38	0.578947	HET	2	1	1	NA	NA	NA	6_40232_A_C	0.321429	6_40564_C_T	0.44		TTCTCTACTCGTGTATAGTGATACCaAGACGTAATGACAATAATAGATGGA
A452R9	AND3187	SK1/BY	tsa1∆/∆	I25	VI	47163	.	C	A	882.831	snp	51	0.54902	HET	2	1	1	NA	NA	NA	6_46998_A_G	0.415385	6_47804_T_C	0.375	ANN=A|missense_variant|MODERATE|YFL042C|YFL042C|transcript|YFL042C|protein_coding|1/1|c.582G>T|p.Glu194Asp|582/2025|582/2025|194/674||	TCTCATGAAAGTCTTTATTTCTTTGcTCAGACGCATAGTGATAAGGTGTGT
A452R9	AND3187	SK1/BY	tsa1∆/∆	I25	VI	257685	.	A	C	971.074	snp	59	0.508475	HET	2	1	1	NA	NA	NA	6_257645_G_T	0.45614	6_257686_C_T	0.491525		GTTGTAATGCAAACCTGCTATCTTTaCTTTCGAACAAAATAGATGAATCAG
A452R9	AND3187	SK1/BY	tsa1∆/∆	I25	VII	92125	.	T	C	713.37	snp	51	0.45098	HET	2	1	1	NA	NA	NA	7_91862_A_G	0.542169	7_92820_G_A	0.5	ANN=C|missense_variant|MODERATE|VAM7|YGL212W|transcript|YGL212W|protein_coding|1/1|c.694T>C|p.Ser232Pro|694/951|694/951|232/316||	TCTGGGGGTTGCCACCAGTGACAACtCTTCAACCACGGAAGTTCAAGGAAG
A452R9	AND3187	SK1/BY	tsa1∆/∆	I25	VII	714353	.	A	C	1145.81	snp	73	0.506849	HET	2	1	1	NA	NA	NA	7_714275_G_A	0.544118	7_714581_G_A	0.518987	ANN=C|missense_variant|MODERATE|CLD1|YGR110W|transcript|YGR110W|protein_coding|1/1|c.645A>C|p.Arg215Ser|645/1338|645/1338|215/445||	GAATACACACATGGTTTAGTAAAAGaAATCTTTTGAACCGACCTGAGAAAA
A452R9	AND3187	SK1/BY	tsa1∆/∆	I25	VII	925711	.	G	T	898.679	snp	60	0.466667	HET	2	1	1	NA	NA	NA	7_925313_C_T	0.516667	7_926236_A_G	0.484848	ANN=T|missense_variant|MODERATE|CCH1|YGR217W|transcript|YGR217W|protein_coding|1/1|c.1016G>T|p.Arg339Leu|1016/6120|1016/6120|339/2039||	AATCCGCTAAGAATAAAAATTGCTCgTTTTTTGTTGCATAGGCGGTATTCG
A452R9	AND3187	SK1/BY	tsa1∆/∆	I25	VIII	78579	.	A	G	767.943	snp	53	0.45283	HET	2	1	1	LOH14	BY	REC	8_78270_C_T	0	8_78803_T_G	0		AAACCATAAATTTCCACTCTGTTGGaATTAAAATTTCCTGTATTGAACGAG
A452R9	AND3187	SK1/BY	tsa1∆/∆	I25	VIII	219346	.	T	G	1540.41	snp	93	0.516129	HET	2	1	1	NA	NA	NA	8_219282_G_A	0.463918	8_219407_T_C	0.548077	ANN=G|missense_variant|MODERATE|MED6|YHR058C|transcript|YHR058C|protein_coding|1/1|c.539A>C|p.His180Pro|539/888|539/888|180/295||	CAAGCTCTCCAATGTGCTATTTAGAtGGTAGCTCGTGGACATCAGCCTACT
A452R9	AND3187	SK1/BY	tsa1∆/∆	I25	VIII	422450	.	C	G	551.644	snp	41	0.414634	HET	2	1	1	LOH15	SK1	REC	8_422434_A_G	1	8_422786_C_T	0.980769		AATTCACCTAACGAATGATTACCACcAAGCATCAACACCATGTGCATACCA
A452R9	AND3187	SK1/BY	tsa1∆/∆	I25	X	196893	.	G	A	1568.49	snp	85	0.564706	HET	2	1	1	NA	NA	NA	10_196724_A_C	0.621212	10_197018_G_C	0.466667	ANN=A|missense_variant|MODERATE|ASF1|YJL115W|transcript|YJL115W|protein_coding|1/1|c.607G>A|p.Glu203Lys|607/840|607/840|203/279||	AGAAGATGGAGAGGGAGAGGCGGAAgAAGCGGCAGAGGAGGAAGAAGAGGA
A452R9	AND3187	SK1/BY	tsa1∆/∆	I25	X	284596	.	C	T	1062.75	snp	68	0.485294	HET	2	1	1	NA	NA	NA	10_284375_G_A	0.377358	10_284867_T_C	0.567164	ANN=T|missense_variant|MODERATE|ARP4|YJL081C|transcript|YJL081C|protein_coding|1/1|c.676G>A|p.Asp226Asn|676/1470|676/1470|226/489||	TTGGCGTAATCATACAGCGATTTATcAACCTCATAGTCGAATGTTTTTTTT
A452R9	AND3187	SK1/BY	tsa1∆/∆	I25	XI	159096	.	ACAG	CCAT	766.99	complex	48	0.5	HET	2	1	1	NA	NA	NA	11_158757_A_G	0.492063	11_159495_A_G	0.5	ANN=CCAT|missense_variant|MODERATE|RPS27A|YKL156W|transcript|YKL156W|protein_coding|2/2|c.133_136delACAGinsCCAT|p.ThrVal45ProPhe|133/249|133/249|45/82||	GTGCCCAGGTTGTTTGAACATCACTaCAGTTTTCTCACACGCCCAAACTGC
A452R9	AND3187	SK1/BY	tsa1∆/∆	I25	XI	363467	.	A	G	1118.92	snp	67	0.492537	HET	2	1	1	NA	NA	NA	11_363449_T_C	0.514706	11_363812_G_C	0.523256	ANN=G|synonymous_variant|LOW|PTM1|YKL039W|transcript|YKL039W|protein_coding|1/1|c.846A>G|p.Leu282Leu|846/1572|846/1572|282/523||	GTAAAGTTACATTTTCATTTTTCCTaTTATTGATTATCGCTTTGGGCTACG
A452R9	AND3187	SK1/BY	tsa1∆/∆	I25	XI	406679	.	C	A	1393.86	snp	77	0.558442	HET	2	1	1	NA	NA	NA	11_406489_A_G	0.434211	11_407067_A_G	0.464789	ANN=A|missense_variant|MODERATE|HCS1|YKL017C|transcript|YKL017C|protein_coding|1/1|c.563G>T|p.Arg188Leu|563/2052|563/2052|188/683||	GCTGTTTGTATTGGGGATGAAGGGGcGTTCGTTTACCAAGTATTGTATAAT
A452R9	AND3187	SK1/BY	tsa1∆/∆	I25	XII	46928	.	G	C	437.067	snp	32	0.4375	HET	2	1	1	NA	NA	NA	12_46645_A_G	0.357143	12_47080_C_T	0.478261	ANN=C|missense_variant|MODERATE|YLL047W|YLL047W|transcript|YLL047W|protein_coding|1/1|c.257G>C|p.Cys86Ser|257/384|257/384|86/127||,C|missense_variant|MODERATE|RNP1|YLL046C|transcript|YLL046C|protein_coding|1/1|c.536C>G|p.Thr179Arg|536/750|536/750|179/249||	CTCGTCGGAAAAGAAAACTTTGTTTgTTCTCAAATCCACCAATTCTCTTCT
A452R9	AND3187	SK1/BY	tsa1∆/∆	I25	XII	758344	.	G	A	1393.46	snp	83	0.493976	HET	2	1	1	NA	NA	NA	12_758246_A_G	0.444444	12_758414_AGAT_CGAC	0.482353	ANN=A|missense_variant|MODERATE|YLR312C|YLR312C|transcript|YLR312C|protein_coding|1/1|c.490C>T|p.Leu164Phe|490/1197|490/1197|164/398||	ACATCACCAGTCAGGGAATATTCGAgGGCGAGGTATGAAAAGGTCATGGAA
A452R9	AND3187	SK1/BY	tsa1∆/∆	I25	XII	816253	.	A	G	1554.51	snp	86	0.569767	HET	2	1	1	NA	NA	NA	12_816068_A_G	0.419355	12_816411_T_C	0.535211	ANN=G|missense_variant|MODERATE|GAS2|YLR343W|transcript|YLR343W|protein_coding|1/1|c.160A>G|p.Ile54Val|160/1668|160/1668|54/555||	CTCTGAGAGTGGGGAACAGTTCTTCaTCAAGGGCATTGCTTACCAATTGCA
A452R9	AND3187	SK1/BY	tsa1∆/∆	I25	XIII	330080	.	C	G	1417.39	snp	83	0.518072	HET	2	1	1	NA	NA	NA	13_329673_T_C	0.545455	13_330241_C_T	0.492958	ANN=G|missense_variant|MODERATE|FAR8|YMR029C|transcript|YMR029C|protein_coding|1/1|c.152G>C|p.Gly51Ala|152/1572|152/1572|51/523||	TTGATGCTTCAAATCTCTATTTTCGcCCTCTAGTTCTGCAATTCTTGCTTT
A452R9	AND3187	SK1/BY	tsa1∆/∆	I25	XIII	337645	.	C	A	1076.17	snp	58	0.568966	HET	2	1	1	NA	NA	NA	13_337455_G_A	0.53125	13_337732_G_A	0.46875		TTTATATCATTAGAGTCACTTGTTAcGAATACTACATATTTCCGCGCAGTG
A452R9	AND3187	SK1/BY	tsa1∆/∆	I25	XIII	669467	.	T	G	685.632	snp	52	0.423077	HET	2	1	1	NA	NA	NA	13_669355_C_T	0.58209	13_669472_T_C	0.42	ANN=G|missense_variant|MODERATE|TOM40|YMR203W|transcript|YMR203W|protein_coding|1/1|c.976T>G|p.Cys326Gly|976/1164|976/1164|326/387||	ATTAGATTCCAATGGTAAGGTTGCAtGTTTTCTAGAAAGAAAAGTTCTGCC
A452R9	AND3187	SK1/BY	tsa1∆/∆	I25	XIV	42778	.	C	A	1056.22	snp	59	0.542373	HET	2	1	1	NA	NA	NA	14_42594_A_T	0.451613	14_43912_C_T	0.54386	ANN=A|stop_gained|HIGH|PHA2|YNL316C|transcript|YNL316C|protein_coding|1/1|c.298G>T|p.Glu100*|298/1005|298/1005|100/334||	GGTACATATTGCTCCGCTATAACTTcTATATCTGGTGTAATTCTATTAGTA
A452R9	AND3187	SK1/BY	tsa1∆/∆	I25	XIV	141017	.	A	C	1010.28	snp	64	0.484375	HET	3	1	1	NA	NA	NA	14_140970_A_T	0.492063	14_141075_A_G	0.459459	ANN=C|missense_variant|MODERATE|PIK1|YNL267W|transcript|YNL267W|protein_coding|1/1|c.140A>C|p.Asn47Thr|140/3201|140/3201|47/1066||	GAGTTACTGTGCAAACACTCCGAAAaTATTGGTATACATTACTATTTATGT
A452R9	AND3187	SK1/BY	tsa1∆/∆	I25	XIV	395698	.	TAAA	TAG	892.478	complex	56	0.5	HET	2	1	1	NA	NA	NA	14_395338_T_C	0.514286	14_395701_A_G	0	ANN=G|frameshift_variant&missense_variant|HIGH|NMA111|YNL123W|transcript|YNL123W|protein_coding|1/1|c.1016_1017delAAinsG|p.Lys339fs|1016/2994|1016/2994|339/997||_LOF=(NMA111|YNL123W|1|1.00)	GAGAAGGCCCAGGCTATGATAAAATtAAAGAAGGTGATACTCTAATTTCAA
A452R9	AND3187	SK1/BY	tsa1∆/∆	I25	XIV	765852	.	A	C	1248.6	snp	74	0.513514	HET	2	1	1	NA	NA	NA	14_765758_T_A	0.47619	14_766008_T_G	0.463768	ANN=C|missense_variant|MODERATE|PDR18|YNR070W|transcript|YNR070W|protein_coding|1/1|c.478A>C|p.Lys160Gln|478/4002|478/4002|160/1333||	TACTGCCAATAGAGAATTCTATGCTaAAATTTTTGGTTTGACGCATACTTT
A452R9	AND3187	SK1/BY	tsa1∆/∆	I25	XV	287198	.	C	T	1267.39	snp	72	0.541667	HET	2	1	1	NA	NA	NA	15_286975_C_T	0.461538	15_287386_A_G	0.488889	ANN=T|missense_variant|MODERATE|TAT2|YOL020W|transcript|YOL020W|protein_coding|1/1|c.1027C>T|p.Pro343Ser|1027/1779|1027/1779|343/592||	GGGTGGTTCATCTGTGGACAACTCAcCTTTTGTCATTGCCATAAAATTGCA
A452R9	AND3187	SK1/BY	tsa1∆/∆	I25	XV	337761	.	C	T	1231.48	snp	65	0.569231	HET	2	1	1	NA	NA	NA	15_337723_C_T	0.492308	15_337772_C_T	0.4375	ANN=T|synonymous_variant|LOW|TSR3|YOR006C|transcript|YOR006C|protein_coding|1/1|c.861G>A|p.Glu287Glu|861/942|861/942|287/313||	AACCACTTTCCTCGTCTTCTGATTCcTCAGATTGCGCTTCCCTGCTTTTCA
A452R9	AND3187	SK1/BY	tsa1∆/∆	I25	XV	626676	.	G	C	467.331	snp	35	0.485714	HET	2	1	1	NA	NA	NA	15_626602_C_T	0.434783	15_626782_G_A	0.457627	ANN=C|synonymous_variant|LOW|ISN1|YOR155C|transcript|YOR155C|protein_coding|1/1|c.1305C>G|p.Ser435Ser|1305/1353|1305/1353|435/450||	GAAGATAATTCACTGTTTCTTGAGGgGATGCTATCCAGAGGGTACATCCAG
A452R9	AND3187	SK1/BY	tsa1∆/∆	I25	XV	731056	.	T	C	964.63	snp	74	0.405405	HET	2	1	1	NA	NA	NA	15_730821_A_G	0.473684	15_731576_G_A	0.525424	ANN=C|missense_variant|MODERATE|RET1|YOR207C|transcript|YOR207C|protein_coding|1/1|c.2402A>G|p.His801Arg|2402/3450|2402/3450|801/1149||	CATACCACCGATGATATCTTGGGTAtGGTTCGCATATCTTTTCAAAACAGT
A452R9	AND3187	SK1/BY	tsa1∆/∆	I25	XV	768930	.	C	T	1240.91	snp	65	0.584615	HET	2	1	1	NA	NA	NA	15_768822_G_C	0.59322	15_768978_T_C	0.575	ANN=T|synonymous_variant|LOW|WTM2|YOR229W|transcript|YOR229W|protein_coding|1/1|c.522C>T|p.Ile174Ile|522/1404|522/1404|174/467||	ATGAGATCAAGGTTCCCGTTCATATcGTACAGGAAATGATGGGCCCTGCTA
A452R9	AND3187	SK1/BY	tsa1∆/∆	I25	XV	1046778	.	T	A	930.338	snp	52	0.538462	HET	2	1	1	NA	NA	NA	15_1046363_A_G	0.546875	15_1046807_T_A	0.470588	ANN=A|missense_variant|MODERATE|ATF1|YOR377W|transcript|YOR377W|protein_coding|1/1|c.553T>A|p.Phe185Ile|553/1578|553/1578|185/525||	AGAGCACACAGAAAAGTGGAAAAAAtTTATCTTTGTATCTAATCATTGCAT
A452R9	AND3187	SK1/BY	tsa1∆/∆	I25	XVI	70240	.	G	A	780.466	snp	48	0.5	HET	2	1	1	NA	NA	NA	16_69892_T_A	0.461538	16_70402_A_G	0.703704	ANN=A|missense_variant|MODERATE|HFI1|YPL254W|transcript|YPL254W|protein_coding|1/1|c.756G>A|p.Met252Ile|756/1467|756/1467|252/488||	CGCTGGAATGGTCACAAGATATAATgAATGGATTCAACGTTCCTTTAGCGA
A452R9	AND3187	SK1/BY	tsa1∆/∆	I25	XVI	325368	.	A	C	1187.89	snp	65	0.553846	HET	2	1	1	NA	NA	NA	16_325197_G_A	0.489362	16_325464_C_T	0.564516	ANN=C|missense_variant|MODERATE|DBP1|YPL119C|transcript|YPL119C|protein_coding|1/1|c.897T>G|p.Asn299Lys|897/1854|897/1854|299/617||	AAACTTTTCCGCGTTCTAATAAGTCaTTCAGCCGCCCTGGTGTAGCCACCA
A452R9	AND3187	SK1/BY	tsa1∆/∆	I25	XVI	734803	.	C	T	1346.34	snp	78	0.538462	HET	2	1	1	NA	NA	NA	16_734520_C_G	0.553846	16_734868_C_T	0.424242	ANN=T|missense_variant|MODERATE|FHL1|YPR104C|transcript|YPR104C|protein_coding|1/1|c.1631G>A|p.Arg544Gln|1631/2811|1631/2811|544/936||	TATCTCACTTTGTTTCTTTTTCTGTcGTTCCCTCTCTGCAATATATTCTTC
A452R17	AND3188	SK1/BY	rad27∆/∆	A25	I	83270	.	A	AT	523.009	ins	39	0.435897	HET	2	1	1	NA	NA	NA	1_82379_G_A	0.561798	1_83613_T_C	0.534247		ATGTACACGTATATGCAGTAGTTTTaTTTTTTTATCTATAATACAACTCAA
A452R17	AND3188	SK1/BY	rad27∆/∆	A25	I	201802	.	C	A	1345.09	snp	90	0.455556	HET	3	1	1	LOH3	BY	REC	1_198398_C_T	0	1_202840_T_A	0		GTTTGGTACATCTAATTTACGTGACcTAGACGTTGCTCACCTTATGTTAAT
A452R17	AND3188	SK1/BY	rad27∆/∆	A25	II	479138	.	A	AT	869.17	ins	62	0.451613	HET	3	1	1	NA	NA	NA	2_477368_C_T	0.484848	2_479201_G_A	0.527027		AAGTATTTTTATCTATCTGCTTATCaTTTTCTTTTCATATAGGGGGGGTTG
A452R17	AND3188	SK1/BY	rad27∆/∆	A25	II	682052	.	CAC	GGT	841.991	mnp	53	0.54717	HET	2	1	1	NA	NA	NA	2_680550_T_C	1	2_682449_T_C	0.38961		TAGAGCGTTGCTAGGTTTTTTTTGCcACCCACACCCATACACCCCATTACT
A452R17	AND3188	SK1/BY	rad27∆/∆	A25	III	186155	.	A	AT	1049.18	ins	58	0.551724	HET	2	1	1	NA	NA	NA	3_186028_C_G	0.586667	3_186237_T_A	0.621212		TCCAATATCATTACCAACGCCGGGTaTTTTTTTCTAGTATTTCTTCTCCAT
A452R17	AND3188	SK1/BY	rad27∆/∆	A25	IV	220797	.	C	T	708.188	snp	45	0.488889	HET	2	1	1	LOH11	SK1	REC	4_219340_C_A	0.978261	4_221090_CT_AC	0.979167		TTTTCTTTTTGTTTATTGTTTTATGcGATAATTTATATCCCTCTTTCCACT
A452R17	AND3188	SK1/BY	rad27∆/∆	A25	IV	550737	.	C	G	1401.33	snp	89	0.47191	HET	2	1	1	LOH13	BY	REC	4_550699_C_T	0	4_550807_TA_T	0		CATACTGCCACTGAAATGAATTTCAcTGCTAATATATCTATCCTTTAGCGA
A452R17	AND3188	SK1/BY	rad27∆/∆	A25	IV	669852	.	C	CA	868.418	ins	63	0.460317	HET	2	1	1	LOH13	BY	REC	4_669064_A_G	0	4_670000_T_C	0	ANN=CA|frameshift_variant|HIGH|TMN2|YDR107C|transcript|YDR107C|protein_coding|1/1|c.1182dupT|p.Ala395fs|1182/2019|1182/2019|394/672||_LOF=(TMN2|YDR107C|1|1.00)	ACAGGCGACACAAGACCTACTGCGGcAAAAAAAATGCTACACATGACCATC
A452R17	AND3188	SK1/BY	rad27∆/∆	A25	IV	1038375	.	C	A	1287.68	snp	72	0.541667	HET	2	1	1	LOH13	BY	REC	4_1038316_A_G	0	4_1038463_G_A	0	ANN=A|stop_gained|HIGH|RTT103|YDR289C|transcript|YDR289C|protein_coding|1/1|c.1135G>T|p.Glu379*|1135/1230|1135/1230|379/409||	TCGGTTTGGGCGCCGACGTGGCCTTcTATATCTAACTCATAATGTCCATCC
A452R17	AND3188	SK1/BY	rad27∆/∆	A25	IV	1239694	.	C	CTGG	562.457	ins	46	0.413043	HET	2	1	1	LOH13	BY	REC	4_1239399_T_A	0	4_1240123_G_A	0	ANN=CTGG|disruptive_inframe_insertion|MODERATE|RPP2B|YDR382W|transcript|YDR382W|protein_coding|1/1|c.209_211dupGTG|p.Gly70dup|212/333|212/333|71/110||INFO_REALIGN_3_PRIME	CAAAAGAAGTTCGCTACTGTTCCAAcTGGTGGTGCTTCTTCTGCTGCTGCC
A452R17	AND3188	SK1/BY	rad27∆/∆	A25	IV	1329652	.	C	CGGCGGCTTCAGA	690.907	ins	57	0.491228	HET	2	1	1	LOH13	BY	REC	4_1328369_A_T	0	4_1329703_A_G	0	ANN=CGGCGGCTTCAGA|disruptive_inframe_insertion|MODERATE|NPL3|YDR432W|transcript|YDR432W|protein_coding|1/1|c.885_896dupCGGCTTCAGAGG|p.Gly299_Gly300insGlyPheArgGly|897/1245|897/1245|299/414||INFO_REALIGN_3_PRIME,CGGCGGCTTCAGA|disruptive_inframe_insertion|MODERATE|YDR433W|YDR433W|transcript|YDR433W|protein_coding|1/1|c.68_79dupCGGCTTCAGAGG|p.Ala23_Glu26dup|80/441|80/441|27/146||INFO_REALIGN_3_PRIME	CAAATAGAGGTGGCTTCAGAGGTCGcGGCGGCTTCAGAGGCGGCTTCAGAG
A452R17	AND3188	SK1/BY	rad27∆/∆	A25	IV	1518948	.	G	GTT	626.037	ins	53	0.415094	HET	2	1	1	LOH13	BY	REC	4_1518269_A_G	0	4_1519166_T_C	0		TATTGCATCCTGCATATGATTCTGCgTTTTTTTTTTTTTCATTTTGAGCAG
A452R17	AND3188	SK1/BY	rad27∆/∆	A25	IX	135198	.	G	A	1042.17	snp	78	0.410256	HET	2	1	1	NA	NA	NA	9_135146_T_C	0.511628	9_135361_T_C	0.574257	ANN=A|missense_variant|MODERATE|QDR1|YIL120W|transcript|YIL120W|protein_coding|1/1|c.782G>A|p.Arg261Lys|782/1692|782/1692|261/563||	GTGGGAAACGGCTCCGTAACACCAAgGTCATTTTTGAATAGGTCTTTGATA
A452R17	AND3188	SK1/BY	rad27∆/∆	A25	IX	347776	.	G	GA	586.544	ins	45	0.444444	HET	2	1	1	NA	NA	NA	9_347702_A_G	0.377049	9_348431_T_C	0.473684	ANN=GA|frameshift_variant|HIGH|EPS1|YIL005W|transcript|YIL005W|protein_coding|1/1|c.2096dupA|p.Asn699fs|2097/2106|2097/2106|699/701||INFO_REALIGN_3_PRIME	CTGTCGGTATCCTAGGAAATATGGAgAAAAAAAAAAATCAAGATTAAACGC
A452R17	AND3188	SK1/BY	rad27∆/∆	A25	IX	431588	.	C	T	1730.34	snp	107	0.476636	HET	2	1	1	NA	NA	NA	9_430292_T_C	0.528736	9_438878_T_A	0.619403	ANN=T|missense_variant|MODERATE|YPS6|YIR039C|transcript|YIR039C|protein_coding|1/1|c.524G>A|p.Gly175Asp|524/1614|524/1614|175/537||	ATTTTCGAAAGAGACAACATCCGTAcCATAAGTCCCTGCATAATACGTACC
A452R17	AND3188	SK1/BY	rad27∆/∆	A25	V	364563	.	G	GA	825.182	ins	52	0.480769	HET	2	1	1	NA	NA	NA	5_364465_G_A	0.541667	5_365762_C_T	0.481013		AATAAAAAGTAAATAACAAAAACAAgAAAAAAAATAAACAAAACAATAATC
A452R17	AND3188	SK1/BY	rad27∆/∆	A25	V	388665	.	C	T	1092.98	snp	76	0.434211	HET	2	1	1	NA	NA	NA	5_388646_A_T	0.430233	5_388982_G_A	0.527473	ANN=T|missense_variant|MODERATE|TMN3|YER113C|transcript|YER113C|protein_coding|1/1|c.1388G>A|p.Gly463Glu|1388/2121|1388/2121|463/706||	CATTACAATGCCAGGTAAGCTGGACcCACAAAGTATCGTAAAAATGGGACT
A452R17	AND3188	SK1/BY	rad27∆/∆	A25	V	541393	.	C	T	1173.02	snp	66	0.545455	HET	2	1	1	NA	NA	NA	5_541175_A_T	0.446429	5_541873_G_A	0.470588		TAGAAATTCTATACAAGCGCTCTCAcTCAATAAGAATTGTAAAATGAACAT
A452R17	AND3188	SK1/BY	rad27∆/∆	A25	VI	59922	.	G	GATA	606.085	ins	44	0.477273	HET	2	1	1	LOH18	BY	REC	6_59811_C_A	0	6_61005_G_A	0	ANN=GATA|conservative_inframe_insertion|MODERATE|RPO41|YFL036W|transcript|YFL036W|protein_coding|1/1|c.1150_1152dupAAT|p.Asn384dup|1153/4056|1153/4056|385/1351||INFO_REALIGN_3_PRIME	GAAAATGAAACCTACGAAAAACGACgATAATAATAATTCTATAAATTTTTT
A452R17	AND3188	SK1/BY	rad27∆/∆	A25	VIII	72236	.	C	G	1057.14	snp	64	0.515625	HET	2	1	1	LOH24	BY	REC	8_72171_G_A	0	8_72247_C_T	0	ANN=G|missense_variant|MODERATE|DUR3|YHL016C|transcript|YHL016C|protein_coding|1/1|c.2009G>C|p.Cys670Ser|2009/2208|2009/2208|670/735||	CCTACCTTCCCAGAGTGGATAAATAcAAACGGCAAACGCACTGAAAAAAAG
A452R17	AND3188	SK1/BY	rad27∆/∆	A25	VIII	122263	.	A	AG	964.479	ins	71	0.422535	HET	2	1	1	NA	NA	NA	8_121987_T_C	0.606557	8_122674_A_G	0.430556		GATTGTCCAACCCGGCAAATCTTGCaCGCACATTGTATGTGCGCTGCTCGT
A452R17	AND3188	SK1/BY	rad27∆/∆	A25	X	228471	.	A	AT	764.139	ins	53	0.45283	HET	2	1	1	NA	NA	NA	10_228198_T_C	0.517857	10_228508_A_T	0.454545	ANN=AT|non_coding_transcript_exon_variant|MODIFIER|snR37|snR37|transcript|snR37|snoRNA|1/1|n.8_9insA||||||	TTATCTAAAGATAGTATTAACCACTaCTGATGTTAGCCTTTTGAAAAAAAA
A452R17	AND3188	SK1/BY	rad27∆/∆	A25	XI	281943	.	C	A	1696.79	snp	112	0.455357	HET	3	1	1	LOH34	SK1	REC	11_281858_C_G	0.992248	11_282240_A_G	0.989011	ANN=A|missense_variant|MODERATE|RRP14|YKL082C|transcript|YKL082C|protein_coding|1/1|c.387G>T|p.Glu129Asp|387/1305|387/1305|129/434||	CATCATCAAAGATCACCTTAATATCcTCTTCCTCTTCTTCATCTTCGTCTG
A452R17	AND3188	SK1/BY	rad27∆/∆	A25	XI	442080	.	A	AT	916.242	ins	65	0.430769	HET	2	1	1	NA	NA	NA	11_442021_C_T	0.506667	11_442302_T_G	0.442623	ANN=AT|frameshift_variant|HIGH|VPS1|YKR001C|transcript|YKR001C|protein_coding|1/1|c.642dupA|p.Ser215fs|642/2115|642/2115|214/704||_LOF=(VPS1|YKR001C|1|1.00)	AAATCGGTGTTAGCGGCATTAACAGaTAATATGATAGCGTTTGGTTTCGAA
A452R17	AND3188	SK1/BY	rad27∆/∆	A25	XII	369387	.	A	AT	356.629	ins	31	0.419355	HET	2	1	1	NA	NA	NA	12_369062_G_A	0.4875	12_369580_TA_T	0.444444		TAGAAAACGATTCTGTACAAGGAGTaTTTTTTTTTTGTTCTAGTGTGTTTA
A452R17	AND3188	SK1/BY	rad27∆/∆	A25	XII	437057	.	T	G	1361.73	snp	75	0.546667	HET	2	1	1	NA	NA	NA	12_436508_T_C	0.54	12_437175_C_T	0.622951	ANN=G|missense_variant|MODERATE|PEP3|YLR148W|transcript|YLR148W|protein_coding|1/1|c.2417T>G|p.Ile806Arg|2417/2757|2417/2757|806/918||	AACTCCAAGAATTTGAAGGTGGAAAtAAACACAGAAATTTCTAAATTTAAT
A452R17	AND3188	SK1/BY	rad27∆/∆	A25	XIII	57580	.	TA	GAT	594.501	complex	44	0.477273	HET	2	1	1	NA	NA	NA	13_56748_T_A	0.521739	13_57911_C_T	0.656716		TAGCGTATATTCACACACATATATAtAGAGCGAGAGAGTTTTCTTGTTACT
A452R17	AND3188	SK1/BY	rad27∆/∆	A25	XIII	387499	.	G	GTCA	1068.81	ins	73	0.452055	HET	3	1	1	NA	NA	NA	13_387174_A_G	0.642857	13_387573_TAAT_CAAC	0.560976	ANN=GTCA|conservative_inframe_insertion|MODERATE|AAC1|YMR056C|transcript|YMR056C|protein_coding|1/1|c.743_745dupTGA|p.Met248dup|745/930|745/930|249/309||	GTCGTACTTGATGGTCTGGCCCGAAgTCATCATCATCCTTCTTCTTACCGT
A452R17	AND3188	SK1/BY	rad27∆/∆	A25	XIV	56449	.	T	TTCAGCAACTTTCGTAGGTTTAATTTTA	287.692	ins	28	0.428571	HET	2	1	1	LOH50	SK1	REC	14_56445_A_G	1	14_57439_G_T	1	ANN=TTCAGCAACTTTCGTAGGTTTAATTTTA|disruptive_inframe_insertion|MODERATE|MCK1|YNL307C|transcript|YNL307C|protein_coding|1/1|c.1098_1124dupTAAAATTAAACCTACGAAAGTTGCTGA|p.Asp366_Ala374dup|1124/1128|1124/1128|375/375||	AGAACAAATTAATAGAAAATTATTAtTCAGCAACTTTCGTAGGTTTAATTT
A452R17	AND3188	SK1/BY	rad27∆/∆	A25	XIV	416953	.	A	G	837.5	snp	59	0.440678	HET	2	1	1	NA	NA	NA	14_416832_G_T	0.472727	14_416991_G_A	0.451613	ANN=G|missense_variant|MODERATE|CYB5|YNL111C|transcript|YNL111C|protein_coding|1/1|c.350T>C|p.Leu117Ser|350/363|350/363|117/120||	CTGGAAGAAAAATTATTCGTTCAACaAATAATAAGCAACACCTAGCATTAA
A452R17	AND3188	SK1/BY	rad27∆/∆	A25	XIV	484283	.	A	G	1299.28	snp	75	0.533333	HET	2	1	1	NA	NA	NA	14_484017_C_A	0.453488	14_484452_C_T	0.542169	ANN=G|missense_variant|MODERATE|MKS1|YNL076W|transcript|YNL076W|protein_coding|1/1|c.728A>G|p.Glu243Gly|728/1755|728/1755|243/584||	TCCAAGAGTACCAGTCCTACTCTTGaAAATATGGGAAGTAGAAAATCCTCT
A452R17	AND3188	SK1/BY	rad27∆/∆	A25	XIV	560408	.	G	T	1227.09	snp	76	0.486842	HET	2	1	1	NA	NA	NA	14_560362_C_T	0.444444	14_561323_G_A	0.388889	ANN=T|missense_variant|MODERATE|NCE103|YNL036W|transcript|YNL036W|protein_coding|1/1|c.595G>T|p.Gly199Cys|595/666|595/666|199/221||	ACAAAATGGAGAATTACAGGTATACgGTCTGCTTTACAACGTAGAGGACGG
A452R17	AND3188	SK1/BY	rad27∆/∆	A25	XV	73369	.	C	T	1178.06	snp	84	0.428571	HET	2	1	1	LOH54	BY	REC	15_73362_T_C	0	15_73589_T_C	0		ATTCGCAATACTAGGAAATTAGAACcGAATCAAAATAGTTCCGATCCTAAC
A452R17	AND3188	SK1/BY	rad27∆/∆	A25	XV	503437	.	GA	G	933.095	del	57	0.526316	HET	2	1	1	NA	NA	NA	15_503360_T_G	0.551282	15_503779_C_T	0.403509		TACTTTACTAAAAAGAAAACTTCTGgAAAAAAAACAGTATCCAAATAACTA
A452R17	AND3188	SK1/BY	rad27∆/∆	A25	XV	506428	.	C	T	1467.58	snp	82	0.536585	HET	2	1	1	NA	NA	NA	15_505999_G_A	0.460317	15_507308_A_G	0.552239	ANN=T|synonymous_variant|LOW|RPS7A|YOR096W|transcript|YOR096W|protein_coding|2/2|c.234C>T|p.Thr78Thr|234/573|234/573|78/190||	TCCACAAGGTTCAAACTAAGTTGACcCGTGAATTGGAAAAGAAATTCCAAG
A452R17	AND3188	SK1/BY	rad27∆/∆	A25	XV	882484	.	G	GA	679.35	ins	47	0.468085	HET	2	1	1	NA	NA	NA	15_882343_A_G	0.402597	15_882544_G_A	0.403846		GCGATTTCACTTATCACCTCTCGCGgAAAAAAAAGGCGATGACATGATATA
A452R17	AND3188	SK1/BY	rad27∆/∆	A25	XV	902096	.	C	T	1040.65	snp	56	0.571429	HET	2	1	1	NA	NA	NA	15_901655_AT_A	0.487179	15_902182_T_C	0.589286	ANN=T|missense_variant|MODERATE|SPS4|YOR313C|transcript|YOR313C|protein_coding|1/1|c.779G>A|p.Ser260Asn|779/1017|779/1017|260/338||	CTTTGCAATACCAACAACTTGATGAcTAACTGCAGAAACTGCTCTTGTCAT
A452R17	AND3188	SK1/BY	rad27∆/∆	A25	XVI	147053	.	TT	AA	1039.25	mnp	59	0.542373	HET	2	1	1	NA	NA	NA	16_147048_A_G	0.466667	16_147075_G_A	0.52459	ANN=AA|missense_variant|MODERATE|YPL216W|YPL216W|transcript|YPL216W|protein_coding|1/1|c.3233_3234delTTinsAA|p.Leu1078Gln|3233/3309|3233/3309|1078/1102||	CAACGAGTAGATAAAGCTGCACATCtTGATGTGCAGGGTATATTAGAGGAG
A452R17	AND3188	SK1/BY	rad27∆/∆	A25	XVI	236521	.	A	G	1196.94	snp	75	0.48	HET	2	1	1	NA	NA	NA	16_236505_T_C	0.5	16_236616_A_G	0.54386	ANN=G|missense_variant|MODERATE|REV3|YPL167C|transcript|YPL167C|protein_coding|1/1|c.587T>C|p.Leu196Ser|587/4515|587/4515|196/1504||	GTTAAAATCTGCGGTCCATTGTAGCaAGTAAGGAATATGTGATTCATAAAT
A452R17	AND3188	SK1/BY	rad27∆/∆	A25	XVI	724010	.	C	CGAT	973.551	ins	77	0.415584	HET	2	1	1	NA	NA	NA	16_723709_C_T	0.417722	16_724013_T_C	0.4	ANN=CGAT|disruptive_inframe_insertion|MODERATE|SYT1|YPR095C|transcript|YPR095C|protein_coding|1/1|c.705_707dupATC|p.Ser236dup|707/3681|707/3681|236/1226||	GCGAATTGAATTTTATTGACGACGAcGATGATGATGATGATGCAACAACAG
A452R18	AND3188	SK1/BY	rad27∆/∆	B25	II	8716	.	G	T	2871.68	snp	163	0.527607	HET	2	1	1	NA	NA	NA	NA	NA	2_9565_AAG_GAA	0.983051		TTTTTTACGCTCAAAAGGCAACGAGgGCACATACTTAAAAGTCATTTTCAA
A452R18	AND3188	SK1/BY	rad27∆/∆	B25	II	197586	.	AA	TG	880.01	mnp	46	0.586957	HET	3	1	1	LOH4	SK1	REC	2_197581_C_T	1	2_198241_A_T	1		GAGACCATTTTTTTGCAATTCAAATaACGTCGTTTATTTTTTATATAAAAA
A452R18	AND3188	SK1/BY	rad27∆/∆	B25	II	330923	.	A	T	1418.21	snp	83	0.506024	HET	2	1	1	NA	NA	NA	2_330450_C_CA	0.555556	2_331350_A_G	0.573034	ANN=T|missense_variant|MODERATE|ZTA1|YBR046C|transcript|YBR046C|protein_coding|1/1|c.589T>A|p.Leu197Met|589/1005|589/1005|197/334||	ATATCCTCTTTCGAAGCGTTGATCAaGTATTCGGCGCCGTATTCCTTCGCT
A452R18	AND3188	SK1/BY	rad27∆/∆	B25	III	264223	.	T	A	1408.82	snp	83	0.53012	HET	2	1	1	NA	NA	NA	3_263025_A_G	0.5	3_264441_A_G	0.48062	ANN=A|missense_variant|MODERATE|YCR087W|YCR087W|transcript|YCR087W|protein_coding|1/1|c.248T>A|p.Val83Glu|248/516|248/516|83/171||,A|missense_variant|MODERATE|YCR087C-A|YCR087C-A|transcript|YCR087C-A|protein_coding|1/1|c.245A>T|p.His82Leu|245/462|245/462|82/153||	AGGAGTTGCCACTGGCTGGTGCTGGtGCTGCTTCTGCTGCTGCTTCTGCTG
A452R18	AND3188	SK1/BY	rad27∆/∆	B25	III	292402	.	A	T	594.636	snp	34	0.529412	HET	2	1	1	NA	NA	NA	3_292282_C_A	0.428571	3_292656_A_C	0		TCTCTAACCCACTAGTACTTAAAAAaACTGTAGTTTCAGTGCAAAAAAGTT
A452R18	AND3188	SK1/BY	rad27∆/∆	B25	IV	321819	.	AT	A	889.146	del	64	0.453125	HET	2	1	1	NA	NA	NA	4_321785_A_AT	0.455882	4_321827_C_A	0.46875		CCTTTACCTCCGTACACCAATCTTTaTTTTTACCCCCATACCTTTGTATTC
A452R18	AND3188	SK1/BY	rad27∆/∆	B25	IV	343004	.	C	CGAA	1712.56	ins	117	0.452991	HET	2	1	1	NA	NA	NA	4_342797_T_G	0.513761	4_343292_G_A	0.447917	ANN=CGAA|conservative_inframe_insertion|MODERATE|TSR1|YDL060W|transcript|YDL060W|protein_coding|1/1|c.1396_1398dupGAA|p.Glu466dup|1399/2367|1399/2367|467/788||INFO_REALIGN_3_PRIME	ATGAAGGATTTGAAGAGCTTTCACCcGAAGAAGAAGAACGTCAACTGAGGG
A452R18	AND3188	SK1/BY	rad27∆/∆	B25	IV	591190	.	G	T	1362.85	snp	96	0.427083	HET	2	1	1	NA	NA	NA	4_591129_A_G	0.523077	4_591605_A_T	0.490909	ANN=T|missense_variant|MODERATE|IPT1|YDR072C|transcript|YDR072C|protein_coding|1/1|c.155C>A|p.Pro52His|155/1584|155/1584|52/527||	ATGAATGTCAGGTCTGAGCCTTATGgGTATCAGACCAGCGCGCTTGAATAT
A452R18	AND3188	SK1/BY	rad27∆/∆	B25	IV	914240	.	A	AT	252.914	ins	19	0.421053	HET	2	1	1	NA	NA	NA	4_914065_C_T	0.464286	4_914816_G_A	0.5		ATTAAAATTATTAAACTATTATACAaTTTTTTTTACTTTACTTTAATTTTT
A452R18	AND3188	SK1/BY	rad27∆/∆	B25	IV	919752	.	G	GA	1163.3	ins	94	0.404255	HET	2	1	1	NA	NA	NA	4_919709_T_A	0.435294	4_919827_T_C	0.43956	ANN=GA|frameshift_variant|HIGH|SIR4|YDR227W|transcript|YDR227W|protein_coding|1/1|c.2189dupA|p.Lys731fs|2190/4077|2190/4077|730/1358||INFO_REALIGN_3_PRIME_LOF=(SIR4|YDR227W|1|1.00)	AAATCATACAGAGGATGAGCAAATTgAAAAAAAGAAGATCTGCCGTGGGAG
A452R18	AND3188	SK1/BY	rad27∆/∆	B25	IV	1092793	.	GT	G	956.802	del	68	0.426471	HET	2	1	1	NA	NA	NA	4_1092764_T_C	0.530303	4_1093030_C_T	0.518072	ANN=G|frameshift_variant|HIGH|IPK1|YDR315C|transcript|YDR315C|protein_coding|1/1|c.793delA|p.Thr265fs|793/846|793/846|265/281||_LOF=(IPK1|YDR315C|1|1.00)	TTGGCTTGATGTCAACTGGCTGTAAgTTTTTGTCCAATGGGTCCATTTTTC
A452R18	AND3188	SK1/BY	rad27∆/∆	B25	V	303745	.	C	CT	1106.33	ins	75	0.52	HET	2	1	1	LOH17	SK1	REC	5_303657_AT_A	0.987952	5_303778_A_G	1		CCAAAAGATGGAAGCTATTCTCTTTcTTTTTTTTTTCACAAACTGAGAGGG
A452R18	AND3188	SK1/BY	rad27∆/∆	B25	VI	35940	.	AGTA	TGTG	805.241	complex	55	0.454545	HET	2	1	1	NA	NA	NA	6_35915_C_T	0.431034	6_36224_A_T	0.463415		CTGTCGATTTTTTTATCCAACTGACaGTACATTTCCATGTAAGTAATTGTT
A452R18	AND3188	SK1/BY	rad27∆/∆	B25	VII	319928	.	G	GA	1136.61	ins	86	0.406977	HET	2	1	1	LOH21	BY	REC	7_319872_T_C	0	7_319966_AA_CC	0		GAAGGAAGAAATCATTTTTTTTGTTgCGAGTTGTCATAGAACGAGGTCGAG
A452R18	AND3188	SK1/BY	rad27∆/∆	B25	VII	1081982	.	A	T	1450.29	snp	108	0.407407	HET	3	1	1	NA	NA	NA	7_1081961_T_G	0.568966	7_1081991_G_A	0.631068	ANN=T|missense_variant|MODERATE|COS6|YGR295C|transcript|YGR295C|protein_coding|1/1|c.748T>A|p.Phe250Ile|748/1146|748/1146|250/381||	ATAGTGCCATCATTTCGTGAAATGAaGACATTATGCAAATAAAAAAGGAAG
A452R18	AND3188	SK1/BY	rad27∆/∆	B25	VIII	122871	.	T	TTTTC	910.791	ins	79	0.417722	HET	2	1	1	NA	NA	NA	8_122866_A_T	0.5	8_122880_T_C	0.506024		ACGACACAGTGGAAAAAAAAAGGTAtTTTCTTTCTTTCTTTCTTCAGATCT
A452R18	AND3188	SK1/BY	rad27∆/∆	B25	VIII	168576	.	G	GT	1123.77	ins	62	0.548387	HET	2	1	1	LOH25	BY	REC	8_168444_C_T	0	8_168719_G_A	0		ATTAAAGTCATATTCTAAGCGCTTGgTTTTTTTTATCTTATCTTCCTTGTG
A452R18	AND3188	SK1/BY	rad27∆/∆	B25	VIII	509370	.	A	AT	923.083	ins	58	0.482759	HET	2	1	1	LOH25	BY	REC	8_509283_C_T	0	8_509478_A_G	0	ANN=AT|frameshift_variant|HIGH|SCH9|YHR205W|transcript|YHR205W|protein_coding|1/1|c.15dupT|p.Thr6fs|16/2475|16/2475|6/824||INFO_REALIGN_3_PRIME	AAGATACGAATATACAATATGATGAaTTTTTTTACATCAAAATCGTCGAAT
A452R18	AND3188	SK1/BY	rad27∆/∆	B25	X	88895	.	GA	G	1055.29	del	70	0.457143	HET	2	1	1	LOH35	SK1	REC	10_88714_T_C	1	10_89050_G_A	1	ANN=G|frameshift_variant|HIGH|PFD1|YJL179W|transcript|YJL179W|protein_coding|1/1|c.111delA|p.Glu37fs|111/330|111/330|37/109||INFO_REALIGN_3_PRIME_LOF=(PFD1|YJL179W|1|1.00)	TTTGGACAGACAAGAAAAGCTTGCTgAATTGACAAAGAAAGAACTAGAGTC
A452R18	AND3188	SK1/BY	rad27∆/∆	B25	X	99491	.	A	AT	241.532	ins	24	0.416667	HET	2	1	1	LOH35	SK1	REC	10_99372_T_C	1	10_99941_A_G	1		AAGCGCAATGATTGAATAGTCAAAGaTTTTTTTTTTTTAATTTTTTTTTTT
A452R18	AND3188	SK1/BY	rad27∆/∆	B25	XI	227202	.	TG	T	1973.61	del	106	0.556604	HET	2	1	1	LOH40	SK1	REC	11_226659_T_C	1	11_227319_C_T	1	ANN=T|frameshift_variant|HIGH|ABF1|YKL112W|transcript|YKL112W|protein_coding|1/1|c.635delG|p.Gly212fs|635/2196|635/2196|212/731||INFO_REALIGN_3_PRIME_LOF=(ABF1|YKL112W|1|1.00)	TGGACGACGAGAGCGGTCCTACTCAtGGTAATGACAGCGGTAACCACCGTC
A452R18	AND3188	SK1/BY	rad27∆/∆	B25	XI	658053	.	A	AAAGAAACTCTCTCGTT	175.299	ins	21	0.428571	HET	2	1	1	LOH43	SK1	REC	11_657941_T_C	1	11_658175_C_T	1		TAGAAAATAATATTATATCATCACAaAAGAAACTCTCTCGTTAAGAATCCC
A452R18	AND3188	SK1/BY	rad27∆/∆	B25	XII	72524	.	C	A	1672.02	snp	88	0.568182	HET	2	1	1	NA	NA	NA	12_72514_A_G	0.391753	12_72811_A_C	0.439024	ANN=A|missense_variant|MODERATE|RIX7|YLL034C|transcript|YLL034C|protein_coding|1/1|c.623G>T|p.Gly208Val|623/2514|623/2514|208/837||	TTGTGCAACGACATCATCCATACCAcCTAAGGATTTCAGAGACGAATTAGG
A452R18	AND3188	SK1/BY	rad27∆/∆	B25	XII	550460	.	T	A	1331.7	snp	90	0.455556	HET	2	1	1	NA	NA	NA	12_550084_G_A	0.391304	12_550771_C_T	0.493976		AAAGGAAAGGATATGTCATGGCAACtGTAGTCAGTATACTACTGTATAGGT
A452R18	AND3188	SK1/BY	rad27∆/∆	B25	XII	757387	.	CTGAGTA	GTG	436.375	complex	35	0.457143	HET	2	1	1	NA	NA	NA	12_757367_A_G	0.537037	12_757576_C_A	0.390625	ANN=GTG|frameshift_variant&missense_variant|HIGH|YLR311C|YLR311C|transcript|YLR311C|protein_coding|1/1|c.220_226delTACTCAGinsCAC|p.Tyr74fs|226/348|220/348|74/115||_LOF=(YLR311C|YLR311C|1|1.00)	TGTAAATATAGTAGTATGAATCTAAcTGAGTAAAAAAAGGGAATAACAAAA
A452R18	AND3188	SK1/BY	rad27∆/∆	B25	XII	864104	.	C	T	2213.4	snp	121	0.53719	HET	2	1	1	NA	NA	NA	12_863943_A_G	0.536082	12_864999_G_T	0.566038	ANN=T|missense_variant|MODERATE|ROM2|YLR371W|transcript|YLR371W|protein_coding|1/1|c.1391C>T|p.Ser464Phe|1391/4071|1391/4071|464/1356||	GTCATCTGTGCTATCATTAGAACTTcTGATAGAAACTTAGCCTTGTTATTT
A452R18	AND3188	SK1/BY	rad27∆/∆	B25	XII	951589	.	A	G	1586.28	snp	111	0.441441	HET	2	1	1	NA	NA	NA	12_951540_A_G	0.446429	12_951629_A_T	0.423077	ANN=G|missense_variant|MODERATE|YLR413W|YLR413W|transcript|YLR413W|protein_coding|1/1|c.434A>G|p.Glu145Gly|434/2028|434/2028|145/675||	TTGACTACCTCTAAAAACACAACCGaACTCTTGGATGGGTTTAGCACATTG
A452R18	AND3188	SK1/BY	rad27∆/∆	B25	XIII	93321	.	T	A	2374.9	snp	133	0.541353	HET	2	1	1	NA	NA	NA	13_92531_G_A	0.454545	13_93860_G_A	0.606383	ANN=A|missense_variant|MODERATE|UFO1|YML088W|transcript|YML088W|protein_coding|1/1|c.1087T>A|p.Leu363Ile|1087/2007|1087/2007|363/668||	CAGTCTTTTGACGACACAGAACACTtTATACATTATCAATATAAGAGATCT
A452R18	AND3188	SK1/BY	rad27∆/∆	B25	XIII	132613	.	G	GA	939.651	ins	68	0.455882	HET	2	1	1	NA	NA	NA	13_132552_C_T	0.5	13_132842_C_G	0.508475		ACCCCGTGGATCAGCACGAATAACAgAAAAAAAGGGTGAAATTCACCGTAA
A452R18	AND3188	SK1/BY	rad27∆/∆	B25	XIII	502420	.	G	C	1249.02	snp	77	0.506494	HET	2	1	1	NA	NA	NA	13_502184_G_C	0.394737	13_502941_A_G	0.393939	ANN=C|missense_variant|MODERATE|YMR118C|YMR118C|transcript|YMR118C|protein_coding|1/1|c.315C>G|p.Phe105Leu|315/591|315/591|105/196||	CACCCAAAGTAATTGTGAAAGCATAgAATCCAAGAGCCAGTAAAACGCCAG
A452R18	AND3188	SK1/BY	rad27∆/∆	B25	XIII	831502	.	C	CT	539.896	ins	31	0.548387	HET	2	1	1	NA	NA	NA	13_831458_T_C	0.517241	13_831576_T_C	0.5		AAATCTACTATTTTACGGCTGTTTTcTTTTTTTGAGTGTCACTGACCAATC
A452R18	AND3188	SK1/BY	rad27∆/∆	B25	XIV	263797	.	T	TC	1445.26	ins	87	0.551724	HET	2	0	1	NA	NA	NA	14_263036_A_G	0.597403	14_263848_C_T	0.512821	ANN=TC|frameshift_variant|HIGH|YNL200C|YNL200C|transcript|YNL200C|protein_coding|1/1|c.656dupG|p.Arg220fs|656/741|656/741|219/246||_LOF=(YNL200C|YNL200C|1|1.00)	TGGCGAAATCTCGAGGAATGAATCTtCCCCCCACGTAATGAGTTGTTTGAT
A452R18	AND3188	SK1/BY	rad27∆/∆	B25	XIV	300941	.	AAAAAAATAAAAAAAAAAG	GAA	213.378	complex	28	0.428571	HET	2	0	1	NA	NA	NA	14_300738_G_C	0.609756	14_301024_T_C	0.666667	ANN=GAA|frameshift_variant&missense_variant|HIGH|YNL179C|YNL179C|transcript|YNL179C|protein_coding|1/1|c.145_163delCTTTTTTTTTTATTTTTTTinsTTC|p.Leu49fs|163/438|145/438|49/145||_LOF=(YNL179C|YNL179C|1|1.00)	AGAAACTGAAAAGTAAAAAAAAAAAaAAAAAATAAAAAAAAAAGAAAAAAA
A452R18	AND3188	SK1/BY	rad27∆/∆	B25	XIV	320679	.	GGGTGTCAACCCGGTCCTGATATTGGACTCATTA	G	682.804	del	65	0.415385	HET	2	0	1	NA	NA	NA	14_319911_G_A	0.453333	14_321214_A_G	0.587302	ANN=G|disruptive_inframe_deletion|MODERATE|SKO1|YNL167C|transcript|YNL167C|protein_coding|1/1|c.648_680delTAATGAGTCCAATATCAGGACCGGGTTGACACC|p.Asn217_Pro227del|680/1944|648/1944|216/647||	AATTGTAAGATTGCGTAAGAATACCgGGTGTCAACCCGGTCCTGATATTGG
A452R18	AND3188	SK1/BY	rad27∆/∆	B25	XIV	347849	.	A	AATC	1061.31	ins	75	0.44	HET	2	0	1	NA	NA	NA	14_347517_A_G	0.482143	14_348360_T_C	0.466019	ANN=AATC|conservative_inframe_insertion|MODERATE|RPC31|YNL151C|transcript|YNL151C|protein_coding|1/1|c.670_672dupGAT|p.Asp224dup|672/756|672/756|224/251||	TTGTTGAAATACTTTTCAGCATTATaATCATCATCATCTTCTTCGTCTTCA
A452R18	AND3188	SK1/BY	rad27∆/∆	B25	XV	65096	.	A	G	1342.89	snp	80	0.5125	HET	2	1	1	NA	NA	NA	15_63839_C_T	0.463768	15_65617_C_T	0.469697	ANN=G|synonymous_variant|LOW|RTC1|YOL138C|transcript|YOL138C|protein_coding|1/1|c.255T>C|p.Ser85Ser|255/4026|255/4026|85/1341||	ATGGCAAATAACTATCGTTGAATGAaCTAGTTCTGTGACTTTCAGGCATAT
A452R18	AND3188	SK1/BY	rad27∆/∆	B25	XV	446899	.	ATT	A	1759.27	del	107	0.514019	HET	2	1	1	NA	NA	NA	15_446616_G_A	0.414634	15_447004_T_C	0.471264		AAGACGGAGCGCCACGTGACTGAAGaTTTTTTTTTTCTCGGATTTCTTGGT
A452R18	AND3188	SK1/BY	rad27∆/∆	B25	XV	763851	.	G	GC	1298.2	ins	89	0.460674	HET	2	1	1	NA	NA	NA	15_763826_T_C	0.510417	15_763868_T_C	0.489583	ANN=GC|frameshift_variant|HIGH|HER1|YOR227W|transcript|YOR227W|protein_coding|1/1|c.1034dupC|p.Leu346fs|1035/3741|1035/3741|345/1246||INFO_REALIGN_3_PRIME_LOF=(HER1|YOR227W|1|1.00)	TCTCATACCAGAAGATATGATTAGTgCCCCCCCACTAATCTCTCTGGGAAT
A452R18	AND3188	SK1/BY	rad27∆/∆	B25	XV	1051019	.	T	TA	1321.87	ins	83	0.481928	HET	2	1	1	NA	NA	NA	15_1050821_A_G	0.479167	15_1051046_T_C	0.460526	ANN=TA|frameshift_variant|HIGH|YOR378W|YOR378W|transcript|YOR378W|protein_coding|1/1|c.1516dupA|p.Arg506fs|1517/1548|1517/1548|506/515||INFO_REALIGN_3_PRIME,TA|frameshift_variant|HIGH|YOR379C|YOR379C|transcript|YOR379C|protein_coding|1/1|c.45dupT|p.Arg16fs|45/339|45/339|15/112||_LOF=(YOR379C|YOR379C|1|1.00)	ATGCATGGAGCACTTTTATGAAGTCtAAAAAAAGGATCTCCGAAAAGCAGC
A452R18	AND3188	SK1/BY	rad27∆/∆	B25	XVI	199280	.	C	T	1092.36	snp	72	0.472222	HET	2	1	1	NA	NA	NA	16_199239_C_T	0.528571	16_199298_T_C	0.507246	ANN=T|synonymous_variant|LOW|RTC6|YPL183W-A|transcript|YPL183W-A|protein_coding|1/1|c.186C>T|p.Val62Val|186/282|186/282|62/93||	GAGGTTTCAAGGTCAGAACATCTGTcAAAAAGTTCTGCAGTGATTGCTACT
A452R18	AND3188	SK1/BY	rad27∆/∆	B25	XVI	754378	.	T	TGG	688.78	ins	52	0.557692	HET	2	1	1	LOH57	BY	REC	16_754263_C_G	0	16_754744_T_A	0		AATATTGATACATGGCGAATTTTTGtGGGGGGGGGGCAGGATCTTTGCCTA
A452R19	AND3188	SK1/BY	rad27∆/∆	C25	I	49978	.	C	CT	854.762	ins	61	0.459016	HET	2	1	1	NA	NA	NA	1_49871_C_T	0.504587	1_50024_C_T	0.532468	ANN=CT|frameshift_variant|HIGH|OAF1|YAL051W|transcript|YAL051W|protein_coding|1/1|c.1422dupT|p.Ala475fs|1423/3144|1423/3144|475/1047||INFO_REALIGN_3_PRIME_LOF=(OAF1|YAL051W|1|1.00)	ATATCATGTTTACTATATATCTGGTcTTTTTTTGCTTTTTCTCCTGAAGAG
A452R19	AND3188	SK1/BY	rad27∆/∆	C25	I	173534	.	T	A	1056.95	snp	77	0.428571	HET	3	1	1	NA	NA	NA	1_172970_C_T	0.340206	1_173966_A_G	0.394737	ANN=A|synonymous_variant|LOW|CDC15|YAR019C|transcript|YAR019C|protein_coding|1/1|c.1602A>T|p.Ser534Ser|1602/2925|1602/2925|534/974||	CATTCGTGGTTATCATATAGTTTATtGATTTGAAGACTACGTAAGTAATTT
A452R19	AND3188	SK1/BY	rad27∆/∆	C25	II	576903	.	T	C	1386.6	snp	74	0.567568	HET	2	1	1	NA	NA	NA	2_576818_T_A	0.508197	2_578888_T_A	0.467742	ANN=C|missense_variant|MODERATE|NPL4|YBR170C|transcript|YBR170C|protein_coding|1/1|c.1184A>G|p.Asp395Gly|1184/1743|1184/1743|395/580||	TGTGGATACTTGGTAGCTCGAAATAtCAATTTCACCTTCCAAATTACCTGA
A452R19	AND3188	SK1/BY	rad27∆/∆	C25	II	581559	.	T	A	1391.1	snp	79	0.544304	HET	2	1	1	NA	NA	NA	2_581355_C_T	0.371429	2_582285_T_C	0.404762		AACCTATAAGTGGAAATATGAAAAAtTTTTTTTTTTTTCAGTGCGACTGAA
A452R19	AND3188	SK1/BY	rad27∆/∆	C25	III	50669	.	G	GGC	1071.8	ins	75	0.48	HET	2	1	1	LOH6	SK1	REC	3_50269_A_G	0.985915	3_51152_C_G	0.988636	ANN=GGC|frameshift_variant|HIGH|YCL042W|YCL042W|transcript|YCL042W|protein_coding|1/1|c.86_87insGC|p.Leu31fs|87/360|87/360|29/119||_LOF=(YCL042W|YCL042W|1|1.00)	ACGGACGGTCAACCCCTTTCAGGGGgCCCCCTATCTTGGGCGTGGTGTCAC
A452R19	AND3188	SK1/BY	rad27∆/∆	C25	III	126124	.	T	C	1371.91	snp	83	0.506024	HET	2	1	1	NA	NA	NA	3_125835_T_C	0.559524	3_126606_A_G	0.483871	ANN=C|missense_variant|MODERATE|YCR007C|YCR007C|transcript|YCR007C|protein_coding|1/1|c.607A>G|p.Ser203Gly|607/720|607/720|203/239||	TCGAATATTGGGTCAGAACTGAAACtAAAGCATTTTATTACCTCATTTGAA
A452R19	AND3188	SK1/BY	rad27∆/∆	C25	III	294845	.	T	A	330.98	snp	24	0.458333	HET	2	1	1	NA	NA	NA	3_292937_C_T	0.483871	3_296463_G_A	0.485714		AATTTATCATGTTTTGGTATGATAAtTTAATTTTTAAAAAAACAAATTTAA
A452R19	AND3188	SK1/BY	rad27∆/∆	C25	IV	308270	.	A	AT	1088.41	ins	82	0.414634	HET	2	1	1	LOH11	SK1	REC	4_308255_TAG_CAA	1	4_308500_G_A	0.988095		CAATTTTTTGTAGTTAGAAAATTTAaTTTTTTTCTAGTCGGAATAATCACA
A452R19	AND3188	SK1/BY	rad27∆/∆	C25	IV	1334937	.	T	TTCGCTGAAATCGTCAAGG	1736.82	ins	108	0.555556	HET	2	1	1	LOH14	BY	REC	4_1334562_TA_T	0	4_1335206_C_G	0	ANN=TTCGCTGAAATCGTCAAGG|disruptive_inframe_insertion|MODERATE|PPZ2|YDR436W|transcript|YDR436W|protein_coding|1/1|c.125_142dupAATCGTCAAGGTCGCTGA|p.Lys42_Leu47dup|143/2133|143/2133|48/710||INFO_REALIGN_3_PRIME	CACTGACAAAATCGGATACTACACAtTCGCTGAAATCGTCAAGGTCGCTGA
A452R19	AND3188	SK1/BY	rad27∆/∆	C25	IX	124109	.	A	T	1711.43	snp	107	0.476636	HET	2	1	1	NA	NA	NA	9_123753_G_A	0.428571	9_124599_A_G	0.560606	ANN=T|missense_variant|MODERATE|KGD1|YIL125W|transcript|YIL125W|protein_coding|1/1|c.1421A>T|p.Asp474Val|1421/3045|1421/3045|474/1014||	CCAATTTTCCATGTTAACGCTAATGaCGTGGAAGCTGTGACCTTTATTTTC
A452R19	AND3188	SK1/BY	rad27∆/∆	C25	IX	157327	.	C	CA	629.489	ins	41	0.487805	HET	2	1	1	NA	NA	NA	9_157314_T_A	0.428571	9_157619_A_G	0.442105		CAATATACATAATATAATTGGAAAGcAAAAATGCAACCAACAAAAATATAC
A452R19	AND3188	SK1/BY	rad27∆/∆	C25	IX	276362	.	ATGT	A	2466.87	del	135	0.562963	HET	2	1	1	NA	NA	NA	9_276321_T_A	0.386364	9_276863_A_G	0.554545		TTGACTCACCAATGTTCTCAGTTTAaTGTTGTTTGCTTCATACTGGCAGAC
A452R19	AND3188	SK1/BY	rad27∆/∆	C25	IX	370195	.	ATTT	A	739.314	del	59	0.508475	HET	2	1	1	NA	NA	NA	9_370178_T_A	0.560976	9_370304_C_T	0.525424		TTAAGGTTTAACAGATCTGGACGTGaTTTTTTTTTTTTTTTTTTGACGAAC
A452R19	AND3188	SK1/BY	rad27∆/∆	C25	V	40956	.	TTGTGGTTGATG	TATGTTA	1400.26	complex	106	0.433962	HET	2	1	1	NA	NA	NA	5_40898_G_T	0.503448	5_41432_C_G	0.571429	ANN=ATGTTA|frameshift_variant&stop_gained|HIGH|PRB1|YEL060C|transcript|YEL060C|protein_coding|1/1|c.987_997delCATCAACCACAinsTAACAT|p.Ile330fs|997/1908|987/1908|329/635||_LOF=(PRB1|YEL060C|1|1.00)	CCAAATGGCTCTCTTTTCGAAGTCCtTGTGGTTGATGTTGACACCCGTGTC
A452R19	AND3188	SK1/BY	rad27∆/∆	C25	V	118766	.	C	CA	1663.76	ins	113	0.469027	HET	2	1	1	NA	NA	NA	5_118743_G_A	0.445255	5_118974_C_T	0.572414	ANN=CA|frameshift_variant|HIGH|YEL020C|YEL020C|transcript|YEL020C|protein_coding|1/1|c.1533dupT|p.Val512fs|1533/1683|1533/1683|511/560||_LOF=(YEL020C|YEL020C|1|1.00)	CTGCTCAGTTCGCTTATTGTGTTGAcAAAAAAATCATTGGCACCCAGTCCT
A452R19	AND3188	SK1/BY	rad27∆/∆	C25	V	396407	.	A	AT	1002.39	ins	83	0.409639	HET	2	1	1	NA	NA	NA	5_396138_C_T	0.556818	5_396428_A_AT	0.54023		TCCGTACACTTTTGTGAACCCAAACaTTTTTTGTTTAATTTGAAAGATTTT
A452R19	AND3188	SK1/BY	rad27∆/∆	C25	V	424697	.	C	T	1403.35	snp	81	0.54321	HET	2	1	1	NA	NA	NA	5_423827_A_G	0.569231	5_424927_A_G	0.555556		CATTTTTTTATTTCAAAATCCCCATcAACTATTACAGTCGATGAGGATAGG
A452R19	AND3188	SK1/BY	rad27∆/∆	C25	V	466452	.	G	GT	1321.18	ins	95	0.452632	HET	3	1	1	NA	NA	NA	5_465932_A_G	0.441176	5_466823_G_C	0.542056	ANN=GT|frameshift_variant|HIGH|YER148W-A|YER148W-A|transcript|YER148W-A|protein_coding|1/1|c.269dupT|p.Thr91fs|270/579|270/579|90/192||INFO_REALIGN_3_PRIME,GT|frameshift_variant|HIGH|PEA2|YER149C|transcript|YER149C|protein_coding|1/1|c.1018dupA|p.Thr340fs|1018/1263|1018/1263|340/420||_LOF=(YER148W-A|YER148W-A|1|1.00),(PEA2|YER149C|1|1.00)	AGAGGAAGGTGAACTTGGATCCCAAgTCACCGGCGAACTCGCTGGTGATGA
A452R19	AND3188	SK1/BY	rad27∆/∆	C25	V	480461	.	G	GT	1610.61	ins	102	0.5	HET	3	1	1	NA	NA	NA	5_480402_T_C	0.5	5_480485_T_C	0.553571	ANN=GT|frameshift_variant|HIGH|BEM2|YER155C|transcript|YER155C|protein_coding|1/1|c.2387dupA|p.Asn796fs|2387/6504|2387/6504|796/2167||_LOF=(BEM2|YER155C|1|1.00)	ATCTTTGTTGCCATTTATGAAAAGCgTTTTTTGTTCTGTTAATTTTCTTTT
A452R19	AND3188	SK1/BY	rad27∆/∆	C25	V	514048	.	T	TA	1588.53	ins	99	0.494949	HET	2	1	1	NA	NA	NA	5_513544_C_T	0.463918	5_514150_C_T	0.539683	ANN=TA|frameshift_variant|HIGH|DNF1|YER166W|transcript|YER166W|protein_coding|1/1|c.1310dupA|p.Asn437fs|1311/4716|1311/4716|437/1571||INFO_REALIGN_3_PRIME_LOF=(DNF1|YER166W|1|1.00)	CAGATGGTGCCTGCTACGTAGAAACtAAAAATTTGGATGGTGAAACAAACT
A452R19	AND3188	SK1/BY	rad27∆/∆	C25	VI	264865	.	C	A	1738.85	snp	93	0.55914	HET	2	1	1	NA	NA	NA	6_264845_A_T	0.520408	6_265286_A_G	0.471698	ANN=A|missense_variant|MODERATE|IRC7|YFR055W|transcript|YFR055W|protein_coding|1/1|c.662C>A|p.Ala221Asp|662/1023|662/1023|221/340||	CATTCAGATCTTCTTATTGGTCTGGcCTCCGCAAATGAAGAATGTTGGCCG
A452R19	AND3188	SK1/BY	rad27∆/∆	C25	VII	192193	.	T	TTTC	1744.33	ins	135	0.407407	HET	2	1	1	NA	NA	NA	7_191348_A_G	0.473214	7_192332_G_C	0.551471	ANN=TTTC|conservative_inframe_insertion|MODERATE|YRB30|YGL164C|transcript|YGL164C|protein_coding|1/1|c.1105_1107dupGAA|p.Glu369dup|1107/1323|1107/1323|369/440||	GACGAATCCTTGTCCTCCAATTTATtTTCTTCTTCTTCTTCTTCCTTTCGT
A452R19	AND3188	SK1/BY	rad27∆/∆	C25	VII	365828	.	T	A	997.551	snp	71	0.422535	HET	2	1	1	NA	NA	NA	7_365788_T_C	0.552632	7_365991_G_A	0.40625		GAAGGTAATCCCCTACGGAAAATCAtCTTGTGAATAGTCACAAGTTGAAGA
A452R19	AND3188	SK1/BY	rad27∆/∆	C25	VII	529935	.	GTA	ATC	800.467	complex	72	0.416667	HET	2	1	1	NA	NA	NA	7_529644_A_T	0.492188	7_530085_A_T	0.523077	ANN=ATC|missense_variant|MODERATE|MTL1|YGR023W|transcript|YGR023W|protein_coding|1/1|c.672_674delGTAinsATC|p.Tyr225Ser|672/1656|672/1656|224/551||	CCTCATCCGAATTGACATCATCCTCgTACTCATCATCCTCATCCTCATCCA
A452R19	AND3188	SK1/BY	rad27∆/∆	C25	VII	529944	.	A	C	943.856	snp	70	0.442857	HET	2	1	1	NA	NA	NA	7_529644_A_T	0.492188	7_530085_A_T	0.523077	ANN=C|synonymous_variant|LOW|MTL1|YGR023W|transcript|YGR023W|protein_coding|1/1|c.681A>C|p.Ser227Ser|681/1656|681/1656|227/551||	AATTGACATCATCCTCGTACTCATCaTCCTCATCCTCATCCACCCTCTTTT
A452R19	AND3188	SK1/BY	rad27∆/∆	C25	VII	646620	.	G	T	1134.92	snp	78	0.461538	HET	2	1	1	NA	NA	NA	7_646525_T_C	0.537736	7_646696_T_C	0.6375	ANN=T|missense_variant|MODERATE|GCD2|YGR083C|transcript|YGR083C|protein_coding|1/1|c.196C>A|p.Gln66Lys|196/1956|196/1956|66/651||	TCTTTTTTCATTTGTGCTTGTTGTTgCTGTTGTTCAATGGATATACCATTA
A452R19	AND3188	SK1/BY	rad27∆/∆	C25	VII	702710	.	CAT	C	657.257	del	52	0.5	HET	2	1	1	NA	NA	NA	7_702670_GTGT_TTG	0.478261	7_702748_C_T	0.571429	ANN=C|frameshift_variant|HIGH|YGR107W|YGR107W|transcript|YGR107W|protein_coding|1/1|c.45_46delAT|p.Phe19fs|45/450|45/450|15/149||_LOF=(YGR107W|YGR107W|1|1.00)	TTAGTAAGCTTCGCTTGTACTCAGTcATTTTTTTTTTTTGCATCCAATTTT
A452R19	AND3188	SK1/BY	rad27∆/∆	C25	X	236880	.	CTT	C	1240.15	del	87	0.471264	HET	2	1	1	NA	NA	NA	10_236615_C_A	0.49	10_236901_TAGTA_AAGTG	0.505618		GCAGCAACAGGCATGGGAAGATTCGcTTTTTTTTTTTGAATTACAATAGTA
A452R19	AND3188	SK1/BY	rad27∆/∆	C25	X	468224	.	G	T	1335.77	snp	99	0.414141	HET	2	1	1	NA	NA	NA	10_467589_C_T	0.464	10_469453_C_T	0.551402	ANN=T|missense_variant|MODERATE|TES1|YJR019C|transcript|YJR019C|protein_coding|1/1|c.58C>A|p.Leu20Ile|58/1050|58/1050|20/349||,T|missense_variant|MODERATE|YJR020W|YJR020W|transcript|YJR020W|protein_coding|1/1|c.224G>T|p.Arg75Ile|224/333|224/333|75/110||	TTTGTGACAAAACTGGTAGGCGAAAgAGGAACCAGTTCCAATATTTTCTCT
A452R19	AND3188	SK1/BY	rad27∆/∆	C25	X	523971	.	T	C	1117.59	snp	71	0.507042	HET	2	1	1	NA	NA	NA	10_523883_G_A	0.5	10_524341_C_T	0.47619		CGTTGGTATTTTACTTTGAAGACTGtGCATTGTGTATGTACGAAAAGAAAG
A452R19	AND3188	SK1/BY	rad27∆/∆	C25	X	711991	.	T	TA	910.494	ins	56	0.517857	HET	3	1	1	NA	NA	NA	10_711984_G_A	0.6	10_712026_G_A	0.537037		ATTTTTAATGTTTTCTTAGAAAAATtAAAAAACTTCTCAATTAAATGTAAA
A452R19	AND3188	SK1/BY	rad27∆/∆	C25	XI	129565	.	C	CTCT	773.579	ins	62	0.419355	HET	2	1	1	NA	NA	NA	11_127396_G_A	0.41791	11_130226_C_T	0.568966	ANN=CTCT|conservative_inframe_insertion|MODERATE|NNK1|YKL171W|transcript|YKL171W|protein_coding|1/1|c.2104_2106dupTCT|p.Ser702dup|2107/2787|2107/2787|703/928||INFO_REALIGN_3_PRIME	CATTAAAGCATCTCAATCAACCATCcTCTTCTTCTTCTTCTAATCTATTTC
A452R19	AND3188	SK1/BY	rad27∆/∆	C25	XII	179752	.	A	AT	277.223	ins	23	0.521739	HET	2	1	1	LOH37	BY	REC	12_179638_A_T	0	12_179902_T_C	0		CATTATTACTATTAGCACAAATTTCaTTTTTTTTTTTTTTCATTTTTCTTT
A452R19	AND3188	SK1/BY	rad27∆/∆	C25	XII	232668	.	CG	AC	1371.08	mnp	106	0.40566	HET	2	1	1	NA	NA	NA	12_232208_C_T	0.439394	12_233075_G_T	0.485981	ANN=AC|missense_variant|MODERATE|PDC1|YLR044C|transcript|YLR044C|protein_coding|1/1|c.1413_1414delCGinsGT|p.AsnAsp471LysTyr|1414/1692|1413/1692|471/563||	ATCAACTTTTCAATGGTGTAACCATcGTTGTTCAAGACGAACAAGTATGGC
A452R19	AND3188	SK1/BY	rad27∆/∆	C25	XII	243259	.	T	TGAA	1583.68	ins	96	0.520833	HET	2	1	1	NA	NA	NA	12_242983_G_A	0.427184	12_243426_C_T	0.714286	ANN=TGAA|disruptive_inframe_insertion|MODERATE|RPS0B|YLR048W|transcript|YLR048W|protein_coding|2/2|c.680_682dupAAG|p.Glu227dup|683/759|683/759|228/252||INFO_REALIGN_3_PRIME	AAGAAGCTGCTGCCGCTGAAGAAGGtGAAGAAGAAGAAGTTAAGGAAGAAG
A452R19	AND3188	SK1/BY	rad27∆/∆	C25	XII	1038158	.	G	GAGAAGAAGAAGAAGAAGAAGA	854.979	ins	72	0.444444	HET	2	1	1	LOH41	SK1	REC	12_1037313_A_G	1	12_1038435_T_C	1	ANN=GAGAAGAAGAAGAAGAAGAAGA|conservative_inframe_insertion|MODERATE|LEU3|YLR451W|transcript|YLR451W|protein_coding|1/1|c.2071_2091dupGAAGAAGAAGAAGAAGAAGAA|p.Glu691_Glu697dup|2092/2661|2092/2661|698/886||INFO_REALIGN_3_PRIME	GAAGAGGAAGATGAAGATGAGGAGGgAGAAGAAGAAGAAGAAGAAGAAGAA
A452R19	AND3188	SK1/BY	rad27∆/∆	C25	XIII	129676	.	G	GA	1395.15	ins	91	0.527473	HET	2	1	1	LOH42	SK1	REC	13_129456_T_C	0.988372	13_129926_C_T	1		CCCCTTCTCGCGCTGGCGAAGAAGTgAAAAAAAAAAATAAAAAAATGGAAA
A452R19	AND3188	SK1/BY	rad27∆/∆	C25	XIII	131964	.	C	CT	1042.77	ins	78	0.435897	HET	2	1	1	NA	NA	NA	13_131647_G_C	1	13_132088_T_C	0.509804		AATGTTATTAGAAACCAAAAATGCAcTTTTCCGGGGTTAATATATATGATT
A452R19	AND3188	SK1/BY	rad27∆/∆	C25	XIII	169103	.	A	ATTT	535.078	ins	52	0.403846	HET	2	1	1	NA	NA	NA	13_168084_C_T	0.515152	13_169412_T_G	0.54		ATTTTCATTTTCATTTCCTGCAGTTaTTTTTTTTCTTATTAATCTATATCC
A452R19	AND3188	SK1/BY	rad27∆/∆	C25	XIII	238303	.	TACA	T	528.628	del	41	0.463415	HET	2	1	1	NA	NA	NA	13_238290_T_C	0.444444	13_238380_A_G	0.569231	ANN=T|disruptive_inframe_deletion|MODERATE|PSP2|YML017W|transcript|YML017W|protein_coding|2/2|c.1371_1373delACA|p.Gln457del|1371/1780|1371/1780|457/592||WARNING_TRANSCRIPT_MULTIPLE_STOP_CODONS&INFO_REALIGN_3_PRIME	CGGCGGATATCGTGGTGGCAGCTCAtACAACAACAACAACAACAACACTAA
A452R19	AND3188	SK1/BY	rad27∆/∆	C25	XIII	283688	.	TA	T	1243.42	del	69	0.565217	HET	2	1	1	LOH45	SK1	REC	13_283596_C_G	1	13_283876_G_A	1		ATAGTCCATATTACTCTTCAATTAAtATTTTTTTTTTATATTCTGGCCCGT
A452R19	AND3188	SK1/BY	rad27∆/∆	C25	XIII	503234	.	C	CA	976.099	ins	65	0.523077	HET	2	1	1	LOH45	SK1	REC	13_503136_A_G	1	13_504790_T_C	1		TAACGAAACATATAAAGCGGAAGGAcAAAAAAAAAGTAGTGATATTATGTA
A452R19	AND3188	SK1/BY	rad27∆/∆	C25	XIV	19283	.	G	T	1706.77	snp	94	0.56383	HET	2	1	1	LOH46	SK1	REC	14_19210_G_A	1	14_19306_C_A	1	ANN=T|missense_variant|MODERATE|RPD3|YNL330C|transcript|YNL330C|protein_coding|1/1|c.20C>A|p.Pro7His|20/1302|20/1302|7/433||	TGGCTTGACCGTGATCGGATCAAAAgGTGTTGCTTCATATACCATCTGCAC
A452R19	AND3188	SK1/BY	rad27∆/∆	C25	XIV	191327	.	G	A	1724.65	snp	107	0.485981	HET	2	1	1	LOH46	SK1	REC	14_191241_A_G	0.989796	14_191365_T_G	1	ANN=A|missense_variant|MODERATE|ATG2|YNL242W|transcript|YNL242W|protein_coding|1/1|c.4G>A|p.Ala2Thr|4/4779|4/4779|2/1592||	TTTTTTTTTTGATTTCGATACAATGgCATTTTGGTTACCTCAAAATATACA
A452R19	AND3188	SK1/BY	rad27∆/∆	C25	XIV	554032	.	A	G	1700.33	snp	92	0.586957	HET	2	1	1	LOH46	SK1	REC	14_553805_CACTG_AACTA	1	14_554217_T_C	1	ANN=G|missense_variant|MODERATE|YNL040W|YNL040W|transcript|YNL040W|protein_coding|1/1|c.653A>G|p.Asp218Gly|653/1371|653/1371|218/456||	GAAGTTAGTACATCCAAAATTCCAGaCGATTACGACCTCTCCAAAGGTGTT
A452R19	AND3188	SK1/BY	rad27∆/∆	C25	XIV	602260	.	TTT	GTA	1246.08	complex	74	0.513514	HET	2	1	1	NA	NA	NA	14_597018_C_T	1	14_602658_T_C	0.504132	ANN=GTA|missense_variant|MODERATE|YNL017C|YNL017C|transcript|YNL017C|protein_coding|1/1|c.215_217delAAAinsTAC|p.GlnMet72LeuLeu|217/339|215/339|72/112||	TAATGAGCGGTGGTTCTGGCACACAtTTGTGACGTTGGTTTGATAGTGTGG
A452R19	AND3188	SK1/BY	rad27∆/∆	C25	XIV	625761	.	G	GA	1258.87	ins	81	0.493827	HET	2	1	1	NA	NA	NA	14_625573_T_C	0.602151	14_625861_C_T	0.446809	ANN=GA|frameshift_variant|HIGH|PET8|YNL003C|transcript|YNL003C|protein_coding|1/1|c.68dupT|p.Ile25fs|68/855|68/855|23/284||_LOF=(PET8|YNL003C|1|1.00)	GCCTGGTTTTAATTGTGTCTATAGGgAAAAAAACCAAATCCGTAGAGGTAC
A452R19	AND3188	SK1/BY	rad27∆/∆	C25	XV	43480	.	G	GA	1095.86	ins	68	0.514706	HET	2	1	1	LOH50	BY	REC	15_42586_A_G	0	15_43753_G_A	0		TAATTGGAATGTCCATTACGTAAAAgAAAAAAAATCATGTGTACATATTAC
A452R19	AND3188	SK1/BY	rad27∆/∆	C25	XV	347433	.	G	A	1461.32	snp	103	0.417476	HET	2	1	1	NA	NA	NA	15_347375_T_C	0.454545	15_347482_AT_A	0.486842		TTGCCTTCTACTTTTGGACAGAAATgTCTTTTTTGGGAAATGTGAGTCTCG
A452R19	AND3188	SK1/BY	rad27∆/∆	C25	XV	357192	.	A	C	1049.92	snp	61	0.540984	HET	2	1	1	NA	NA	NA	15_357107_T_C	0.435484	15_357261_G_A	0.6	ANN=C|missense_variant|MODERATE|IRC11|YOR013W|transcript|YOR013W|protein_coding|1/1|c.442A>C|p.Lys148Gln|442/471|442/471|148/156||	CACGGCCTACTTGATGCTCTACCACaAAGATGCAGACACCATCTTTCACGC
A452R19	AND3188	SK1/BY	rad27∆/∆	C25	XV	483335	.	T	C	1722.42	snp	120	0.425	HET	3	1	1	NA	NA	NA	15_482608_G_A	0.506667	15_483363_A_G	0.551724	ANN=C|missense_variant|MODERATE|TCB1|YOR086C|transcript|YOR086C|protein_coding|1/1|c.3445A>G|p.Ile1149Val|3445/3561|3445/3561|1149/1186||	CCAATGGCACCAACACCGCCGCCTAtCACGGTCGTACCAGCTTTCAAACCA
A452R19	AND3188	SK1/BY	rad27∆/∆	C25	XV	630492	.	C	CATT	702.442	ins	51	0.45098	HET	2	1	1	NA	NA	NA	15_630473_T_C	0.45283	15_630587_G_A	0.521739	ANN=CATT|conservative_inframe_insertion|MODERATE|NFI1|YOR156C|transcript|YOR156C|protein_coding|1/1|c.46_48dupAAT|p.Asn16dup|48/2181|48/2181|16/726||	AAAGGGTTCGTAAACATATAACTGGcATTATTATTATTATTATTATTATTA
A452R19	AND3188	SK1/BY	rad27∆/∆	C25	XV	770624	.	GTTT	G	185.742	del	19	0.421053	HET	2	1	1	NA	NA	NA	15_770554_T_C	0.442308	15_770734_A_G	0.516129		GCAGTCTGTCCCCTTAATGTTCTATgTTTTTTTTTTTTTTTTTTCAGTTCT
A452R19	AND3188	SK1/BY	rad27∆/∆	C25	XV	1004270	.	TTATA	ATAT	656.782	complex	56	0.410714	HET	2	1	1	NA	NA	NA	15_1004168_A_T	0.458824	15_1004303_T_A	0.553571		TGGGTGCAAGGGTGTTTTTTTTTTTtTATATTTTTTTTGTTTGGGGTTTTC
A452R19	AND3188	SK1/BY	rad27∆/∆	C25	XVI	76565	.	CA	C	1138.39	del	72	0.527778	HET	2	1	1	LOH54	BY	REC	16_76538_C_T	0	16_76581_A_G	0		GTGGATGTACGGGTGAAAATACAGTcAAAAAAAAAACAACAACAACAACAT
A452R19	AND3188	SK1/BY	rad27∆/∆	C25	XVI	220396	.	ACAGCTGGAAGCTCGTCTAAC	A	890.318	del	69	0.449275	HET	2	1	1	LOH54	BY	REC	16_220163_T_C	0	16_220701_C_T	0	ANN=A|frameshift_variant|HIGH|NIP100|YPL174C|transcript|YPL174C|protein_coding|1/1|c.2358_2377delGTTAGACGAGCTTCCAGCTG|p.Trp786fs|2377/2607|2358/2607|786/868||_LOF=(NIP100|YPL174C|1|1.00)	TTCTTTGAATGGTTGCTTATTTTCCaCAGCTGGAAGCTCGTCTAACCAGCT
A452R19	AND3188	SK1/BY	rad27∆/∆	C25	XVI	595951	.	A	C	1392.18	snp	78	0.564103	HET	2	1	1	NA	NA	NA	16_595838_C_T	0.444444	16_595958_TCTC_CCTT	0.4125	ANN=C|missense_variant|MODERATE|RLF2|YPR018W|transcript|YPR018W|protein_coding|1/1|c.1476A>C|p.Lys492Asn|1476/1821|1476/1821|492/606||	CAATCGATCCATTCAAAGAACCCAAaACATCGTCTCTACCATCCAAAAGAA
A452R20	AND3188	SK1/BY	rad27∆/∆	D25	I	192805	.	G	GC	1803.32	ins	102	0.578431	HET	2	1	1	NA	NA	NA	1_192723_C_T	0.543307	1_193131_C_T	0.52027	ANN=GC|frameshift_variant|HIGH|SWH1|YAR042W|transcript|YAR042W|protein_coding|1/1|c.192dupC|p.Met65fs|193/3567|193/3567|65/1188||INFO_REALIGN_3_PRIME_LOF=(SWH1|YAR042W|1|1.00)	CATGCTCCACTATGCCGTGCAAGTCgCCCCCATGGCTGTCATAAAGGAAAT
A452R20	AND3188	SK1/BY	rad27∆/∆	D25	II	256875	.	T	TA	271.867	ins	25	0.44	HET	2	1	1	NA	NA	NA	2_256767_A_C	0.416667	2_257565_T_C	0.470149		TTTATTACAAAAATATAGGTTTTAAtAAAAAAAAATAGGGTTCTATTTGTT
A452R20	AND3188	SK1/BY	rad27∆/∆	D25	III	212454	.	G	GCC	1811.02	ins	138	0.442029	HET	2	1	1	NA	NA	NA	3_212415_A_G	0.531034	3_212528_A_T	0.490066	ANN=GCC|frameshift_variant|HIGH|ARE1|YCR048W|transcript|YCR048W|protein_coding|1/1|c.532_533dupCC|p.Gly179fs|534/1833|534/1833|178/610||INFO_REALIGN_3_PRIME_LOF=(ARE1|YCR048W|1|1.00)	TACGGAGAAAACGGACAAGGCAGATgCCCCCCCAGGAGAAAAACTGGAGTC
A452R20	AND3188	SK1/BY	rad27∆/∆	D25	III	222543	.	T	A	1788.68	snp	124	0.451613	HET	2	1	1	NA	NA	NA	3_222542_G_T	0.53125	3_223339_C_G	0.576577	ANN=A|missense_variant|MODERATE|PWP2|YCR057C|transcript|YCR057C|protein_coding|1/1|c.686A>T|p.Asp229Val|686/2772|686/2772|229/923||	CTTGTCGTCGTCTTCACTTTCATTGtCGTCGTCATCGGATGGCCTCTTGGT
A452R20	AND3188	SK1/BY	rad27∆/∆	D25	III	248825	.	CGTTTGCTTTT	C	1330.97	del	89	0.516854	HET	2	1	1	NA	NA	NA	3_248549_C_T	0.495495	3_248853_C_T	0.450549		CGTCTAACGACACCATTTTGCTTCGcGTTTGCTTTTGTTTGCTTTTAGTTT
A452R20	AND3188	SK1/BY	rad27∆/∆	D25	IV	175852	.	GT	AG	1442.12	mnp	92	0.48913	HET	2	1	1	NA	NA	NA	4_175847_A_G	0.474227	4_175853_T_C	0	ANN=AG|missense_variant|MODERATE|YDL156W|YDL156W|transcript|YDL156W|protein_coding|1/1|c.935_936delGTinsAG|p.Gly312Glu|935/1569|935/1569|312/522||	GTTTTATTCCTCACCACATTAGGTGgTGAATTCACCACGTTTGACACAAGA
A452R20	AND3188	SK1/BY	rad27∆/∆	D25	IV	458220	.	C	T	794.933	snp	56	0.446429	HET	2	1	1	NA	NA	NA	4_458209_C_T	0.546875	4_458401_G_A	0.5625		TAAATGACACTAAGCCTATATTTTTcGCATTGCTAAAGAAACACTGATACA
A452R20	AND3188	SK1/BY	rad27∆/∆	D25	IV	695562	.	T	TCAC	866.06	ins	67	0.41791	HET	2	1	1	NA	NA	NA	4_695272_T_C	0.461538	4_695576_A_C	0.459016	ANN=TCAC|disruptive_inframe_insertion|MODERATE|KIN1|YDR122W|transcript|YDR122W|protein_coding|1/1|c.863_864insCAC|p.Phe288_Gly289insThr|864/3195|864/3195|288/1064||	TCCAGTGAAATCAAGATAATTGATTtTGGACTTTCAAATATTTATGATTCT
A452R20	AND3188	SK1/BY	rad27∆/∆	D25	IV	695567	.	CTTTC	ATCTG	826.224	complex	59	0.457627	HET	2	1	1	NA	NA	NA	4_695272_T_C	0.461538	4_695576_A_C	0.459016	ANN=ATCTG|stop_gained|HIGH|KIN1|YDR122W|transcript|YDR122W|protein_coding|1/1|c.868_872delCTTTCinsATCTG|p.LeuSer290*|868/3195|868/3195|290/1064||	TGAAATCAAGATAATTGATTTTGGAcTTTCAAATATTTATGATTCTAGGAA
A452R20	AND3188	SK1/BY	rad27∆/∆	D25	IV	739922	.	CACGAAACTTCT	AAAGATTTGAC	515.63	complex	47	0.404255	HET	2	1	1	NA	NA	NA	4_739488_A_G	0.656716	4_740017_A_G	0.543478	ANN=AAAGATTTGAC|frameshift_variant&missense_variant|HIGH|DOP1|YDR141C|transcript|YDR141C|protein_coding|1/1|c.65_76delAGAAGTTTCGTGinsGTCAAATCTTT|p.Lys22fs|76/5097|65/5097|22/1698||	CTTTCTAATGCTCGCTCGACATTAGcACGAAACTTCTTCTGTTTGGAGTCT
A452R20	AND3188	SK1/BY	rad27∆/∆	D25	IV	815221	.	TA	T	751.156	del	46	0.521739	HET	2	1	1	NA	NA	NA	4_815156_T_A	0.454545	4_815495_A_G	0.506329	ANN=T|frameshift_variant|HIGH|NGG1|YDR176W|transcript|YDR176W|protein_coding|1/1|c.780delA|p.Lys260fs|780/2109|780/2109|260/702||INFO_REALIGN_3_PRIME_LOF=(NGG1|YDR176W|1|1.00)	CTAGAAAGTACAGGAGAAGACTTCCtAAAAAAAAAATACAATGTAGCTAGT
A452R20	AND3188	SK1/BY	rad27∆/∆	D25	IV	913813	.	AT	A	540.733	del	39	0.435897	HET	2	1	1	NA	NA	NA	4_913736_A_G	0.377358	4_913863_T_C	0.457143		CGGTGGCATTTATTTTATTTTTAGTaTTTTTTTATACGTGCGTATTCTATT
A452R20	AND3188	SK1/BY	rad27∆/∆	D25	IV	1355825	.	G	GA	619.426	ins	41	0.536585	HET	2	1	1	NA	NA	NA	4_1355685_G_A	0.578947	4_1355853_AT_A	0.590909		CCCATAATACGAAAAACTAACGATGgAAAAAATACTATAAATGTATGGGTG
A452R20	AND3188	SK1/BY	rad27∆/∆	D25	IV	1481059	.	A	AT	723.696	ins	46	0.5	HET	2	1	1	NA	NA	NA	4_1480913_A_G	0.568627	4_1481367_A_G	0.493671		GTTATTCAATCTAGTTTGGGTATGAaTTTTTTCCCTCTTAATAAAAATAGT
A452R20	AND3188	SK1/BY	rad27∆/∆	D25	IX	52833	.	CA	C	1955.41	del	119	0.521008	HET	2	1	1	NA	NA	NA	9_51730_C_T	0.553846	9_53016_G_A	0.423423	ANN=C|frameshift_variant|HIGH|GUT2|YIL155C|transcript|YIL155C|protein_coding|1/1|c.875delT|p.Leu292fs|875/1950|875/1950|292/649||_LOF=(GUT2|YIL155C|1|1.00)	GACCGGATGGGTTGCGGTCCATTTGcAAAATGGCGTCACTGTATGGGCCCG
A452R20	AND3188	SK1/BY	rad27∆/∆	D25	IX	438186	.	G	A	456.605	snp	29	0.586207	HET	1	1	1	NA	NA	NA	9_430292_T_C	0.505882	9_438878_T_A	0.917526		TGACTTCATTCTCTTTCATTTGGTAgTGAGATGGCAGTTCGAGGTTTTTTT
A452R20	AND3188	SK1/BY	rad27∆/∆	D25	V	220860	.	CTT	CG	1176.53	complex	78	0.461538	HET	2	1	1	LOH14	BY	REC	5_220720_G_T	0	5_221538_T_G	0	ANN=G|frameshift_variant&missense_variant|HIGH|ZRG8|YER033C|transcript|YER033C|protein_coding|1/1|c.426_427delAAinsC|p.Glu142fs|427/3231|426/3231|142/1076||_LOF=(ZRG8|YER033C|1|1.00)	AGTTTTTTTATATGCAGTATATTCAcTTTCATTGTCATGACGTGAAAAGGA
A452R20	AND3188	SK1/BY	rad27∆/∆	D25	VI	106682	.	G	A	1888.97	snp	111	0.513514	HET	2	1	1	NA	NA	NA	6_106222_T_C	0.494845	6_106692_T_C	0.458333	ANN=A|missense_variant|MODERATE|YFL015W-A|YFL015W-A|transcript|YFL015W-A|protein_coding|1/1|c.268G>A|p.Gly90Arg|268/318|268/318|90/105||,A|synonymous_variant|LOW|YFL015C|YFL015C|transcript|YFL015C|protein_coding|1/1|c.282C>T|p.Pro94Pro|282/495|282/495|94/164||	CGGCCCAGCCGAAAATGGAAAAAAAgGGTCGGTGATGTGTGGGTGCCAGCT
A452R20	AND3188	SK1/BY	rad27∆/∆	D25	VII	441825	.	A	T	856.52	snp	65	0.415385	HET	2	1	1	NA	NA	NA	7_441602_G_A	0.492754	7_442010_A_C	0.460784	ANN=T|missense_variant|MODERATE|SCW11|YGL028C|transcript|YGL028C|protein_coding|1/1|c.1085T>A|p.Ile362Asn|1085/1629|1085/1629|362/542||	CCAACCGTTAGTTTGACCATATTGAaTCAATGTGGTAACAGAATCATCTAT
A452R20	AND3188	SK1/BY	rad27∆/∆	D25	VII	613896	.	C	A	1636.68	snp	97	0.515464	HET	2	1	1	NA	NA	NA	7_613788_G_T	0.515464	7_613946_G_A	0.417582	ANN=A|missense_variant|MODERATE|ADE6|YGR061C|transcript|YGR061C|protein_coding|1/1|c.2070G>T|p.Lys690Asn|2070/4077|2070/4077|690/1358||	TGTCACCAATAGTAATCAAAAATGAcTTTGAGCCAACAGATGGTAAGTTTA
A452R20	AND3188	SK1/BY	rad27∆/∆	D25	VII	808425	.	ACC	AT	302.238	complex	31	0.419355	HET	2	1	1	NA	NA	NA	7_808336_T_C	0.580645	7_808521_C_T	0.607143		ATATATATATATATTTATGAAATAAaCCATATAATTATAAGTAGTAGCTTG
A452R20	AND3188	SK1/BY	rad27∆/∆	D25	VII	920914	.	G	GA	554.541	ins	43	0.488372	HET	2	1	1	LOH23	BY	REC	7_920907_C_T	0	7_920986_G_T	0		TGTTATTAAATTTTAAATCGCTAATgAAAAAAAAAAACAAACCTTTGGTAT
A452R20	AND3188	SK1/BY	rad27∆/∆	D25	VIII	235428	.	A	G	1482.59	snp	95	0.484211	HET	2	1	1	NA	NA	NA	8_235096_GGTG_AATT	0.457831	8_235912_A_G	0.490741	ANN=G|missense_variant|MODERATE|TRM5|YHR070W|transcript|YHR070W|protein_coding|1/1|c.548A>G|p.His183Arg|548/1500|548/1500|183/499||	CCAACGGGTTTTACAATCACAGGCCaCATTGCCCACTTGAACTTGCGCACC
A452R20	AND3188	SK1/BY	rad27∆/∆	D25	VIII	277807	.	CT	C	934.812	del	56	0.535714	HET	2	1	1	NA	NA	NA	8_277301_G_C	0.453704	8_278461_G_C	0.434343		TACAATATATAATTGATAGATTGTAcTTTTTTTTTTGTTACCCTCAGGAGA
A452R20	AND3188	SK1/BY	rad27∆/∆	D25	X	109904	.	GA	G	697.538	del	44	0.545455	HET	2	1	1	NA	NA	NA	10_109481_T_A	0.475	10_109926_A_T	0.638298		GGATAGTTGTTATGTAGAAAAGAGGgAAAAAAATATGAAAAAAAAAAAATA
A452R20	AND3188	SK1/BY	rad27∆/∆	D25	XII	63229	.	T	TGAA	1089.3	ins	65	0.523077	HET	2	1	1	NA	NA	NA	12_63076_T_C	0.568627	12_63559_G_A	0.419753	ANN=TGAA|disruptive_inframe_insertion|MODERATE|VPS13|YLL040C|transcript|YLL040C|protein_coding|1/1|c.414_416dupTTC|p.Ser139dup|416/9435|416/9435|139/3144||	GCATAAACCCGGCGTTATTTTTTTCtGAAGAAGAAGAAGAGGTTTTGTTCT
A452R20	AND3188	SK1/BY	rad27∆/∆	D25	XIII	127392	.	T	C	1917.37	snp	102	0.568627	HET	2	1	1	LOH49	SK1	REC	13_127093_T_C	1	13_127429_T_C	0.979592	ANN=C|missense_variant|MODERATE|TCB3|YML072C|transcript|YML072C|protein_coding|1/1|c.1976A>G|p.Gln659Arg|1976/4638|1976/4638|659/1545||	GATCTTGGCAATCCCGACATCAGTTtGAGAACTTTCTTCATTCTCGTCTTC
A452R20	AND3188	SK1/BY	rad27∆/∆	D25	XIII	212019	.	TA	T	988.333	del	55	0.563636	HET	2	1	1	NA	NA	NA	13_212014_A_G	0.571429	13_212197_T_C	0.606557	ANN=T|frameshift_variant|HIGH|SRC1|YML034W|transcript|YML034W|protein_coding|2/2|c.2373delA|p.Lys791fs|2373/2505|2373/2505|791/834||INFO_REALIGN_3_PRIME_LOF=(SRC1|YML034W|1|1.00)	AAAAATCAATTATGGTCAGAAGTGGtAAAATATTTAGAGCATAATAACAGT
A452R20	AND3188	SK1/BY	rad27∆/∆	D25	XIII	328135	.	C	A	937.428	snp	65	0.446154	HET	2	1	1	NA	NA	NA	13_327938_A_G	0.432432	13_328409_T_C	0.5625	ANN=A|missense_variant|MODERATE|TAP42|YMR028W|transcript|YMR028W|protein_coding|1/1|c.654C>A|p.Asn218Lys|654/1101|654/1101|218/366||	ACTTTAGTCTTGATACGATTAACAAcATTGAACAGAATTTATTTGAATGTG
A452R20	AND3188	SK1/BY	rad27∆/∆	D25	XIII	776327	.	AA	TT	2090.25	mnp	109	0.587156	HET	2	1	1	LOH53	BY	REC	13_776252_C_T	0	13_776333_A_G	0	ANN=TT|missense_variant|MODERATE|YMR253C|YMR253C|transcript|YMR253C|protein_coding|1/1|c.863_864delTTinsAA|p.Ile288Lys|864/1245|863/1245|288/414||	TCATTGAAGGGATAGTGTTAATCCCaATGAAAGACACTATCGCTGTGATCA
A452R20	AND3188	SK1/BY	rad27∆/∆	D25	XIV	64677	.	A	T	414.22	snp	23	0.565217	HET	2	1	1	NA	NA	NA	14_63207_T_G	0.553398	14_64800_G_T	0.4375		TTAAATAAAAGCAAGAAGTATGAAAaTTTTTTTATTTTTTCTTCAGAATTT
A452R20	AND3188	SK1/BY	rad27∆/∆	D25	XIV	115175	.	G	C	1127.52	snp	75	0.453333	HET	2	1	1	NA	NA	NA	14_115150_G_C	0.447368	14_115292_T_C	0.436893	ANN=C|synonymous_variant|LOW|CAF120|YNL278W|transcript|YNL278W|protein_coding|1/1|c.1905G>C|p.Val635Val|1905/3183|1905/3183|635/1060||	GCTCTAATGAGAAGAAGCTCTCTGTgGAATCAGATTTGTCTGCAATCTACG
A452R20	AND3188	SK1/BY	rad27∆/∆	D25	XIV	173213	.	A	T	1787.05	snp	98	0.540816	HET	2	1	1	NA	NA	NA	14_172492_CA_C	0.541667	14_173272_T_C	0.50495	ANN=T|missense_variant|MODERATE|NRD1|YNL251C|transcript|YNL251C|protein_coding|1/1|c.1103T>A|p.Val368Asp|1103/1728|1103/1728|368/575||	GTGTTTTCTGGAGTTATTCAGAATGaCGCTTTGTACTTCAGCAAAAGGTTT
A452R20	AND3188	SK1/BY	rad27∆/∆	D25	XIV	424776	.	A	G	791.456	snp	44	0.568182	HET	2	1	1	NA	NA	NA	14_424418_T_C	0.671429	14_425075_C_T	0.6		ATGGAAAAAAAGATATTAAAACGTAaTTCTAATTTAGACATCCGTGCTTCT
A452R20	AND3188	SK1/BY	rad27∆/∆	D25	XV	497054	.	T	C	492.869	snp	42	0.404762	HET	2	1	1	NA	NA	NA	15_497013_T_C	0.5625	15_497086_T_C	0.633333		ATTTCATCGTACAACTGAATCAGGGtGTAATTTTATAGTTGTTTGTTGGTC
A452R20	AND3188	SK1/BY	rad27∆/∆	D25	XV	505343	.	TA	T	787.587	del	68	0.426471	HET	2	1	1	NA	NA	NA	15_505165_C_T	0.461538	15_505528_G_A	0.418605		CACACCCAAACATATGATATGGTATtAAAAAATGAAAAAAATTCATTATTC
A452R20	AND3188	SK1/BY	rad27∆/∆	D25	XV	522357	.	G	GA	1576.12	ins	103	0.475728	HET	2	1	1	NA	NA	NA	15_522252_G_GA	0.393617	15_522596_T_C	0.630137		ACCCAATAAAGCGATCGGTAAAAATgAAAAAAGCGTTGAAAACGGCTTTAA
A452R20	AND3188	SK1/BY	rad27∆/∆	D25	XV	779863	.	T	G	655.085	snp	44	0.5	HET	2	1	1	NA	NA	NA	15_779821_AT_TC	0.428571	15_779901_A_AC	0		AAAAATATCAGTAGTATGTATGGGCtGATTGTATGGGTTTATACAGGCCGT
A452R20	AND3188	SK1/BY	rad27∆/∆	D25	XVI	76565	.	C	CA	1667.08	ins	116	0.482759	HET	2	1	1	NA	NA	NA	16_76538_C_T	0.541667	16_76581_A_G	0.508333		GTGGATGTACGGGTGAAAATACAGTcAAAAAAAAAACAACAACAACAACAT
A452R20	AND3188	SK1/BY	rad27∆/∆	D25	XVI	207890	.	A	G	1237.62	snp	76	0.5	HET	2	1	1	NA	NA	NA	16_207823_A_T	0.472222	16_208076_C_T	0.40625		CGTTGAATGCAACCACCGCAAATTTaGCGATTTCGCTGGATTCCGTATCTC
A452R20	AND3188	SK1/BY	rad27∆/∆	D25	XVI	257390	.	T	C	1474.43	snp	87	0.517241	HET	2	1	1	NA	NA	NA	16_257215_A_G	0.526316	16_257538_A_G	0.507692	ANN=C|synonymous_variant|LOW|KIP2|YPL155C|transcript|YPL155C|protein_coding|1/1|c.1947A>G|p.Ala649Ala|1947/2121|1947/2121|649/706||	TGCCGTCACACCCAGTTAGCGACATtGCAGTATGACCACTTTTTTCTAGCG
A452R20	AND3188	SK1/BY	rad27∆/∆	D25	XVI	501038	.	C	CTGT	1149.28	ins	100	0.41	HET	2	1	1	NA	NA	NA	16_501008_T_C	0.489583	16_501086_C_G	0.5	ANN=CTGT|disruptive_inframe_insertion|MODERATE|SKS1|YPL026C|transcript|YPL026C|protein_coding|1/1|c.1143_1145dupACA|p.Gln382dup|1145/1509|1145/1509|382/502||	CTTGGACTTGCTGTTGTTGTTGTTGcTGTTGTTGTTGTTGTTCTTGGTCTG
A452R21	AND3188	SK1/BY	rad27∆/∆	E25	I	70370	.	T	C	1449.81	snp	85	0.517647	HET	2	1	1	NA	NA	NA	1_70345_G_T	0.528736	1_70461_C_T	0.373134		GGAATGACGTTTGGTAAGGAAGTGCtTTTTCTTTTTCCACATATTTTCCCT
A452R21	AND3188	SK1/BY	rad27∆/∆	E25	I	154847	.	G	GT	798.52	ins	73	0.410959	HET	2	1	1	NA	NA	NA	1_153182_A_G	0.49505	1_155505_T_C	0.415929		TTTTTTTCAACTTATTACGCGATTCgTTTTTTTTTTACGGTAACAGAATAC
A452R21	AND3188	SK1/BY	rad27∆/∆	E25	II	290428	.	G	GA	672.329	ins	48	0.479167	HET	2	1	1	NA	NA	NA	2_289966_T_C	0.474227	2_290536_C_A	0.5		CAATTTAACAGTTACATTGTAAATAgAAAAAAATAGTAAAAAAAATGAAAG
A452R21	AND3188	SK1/BY	rad27∆/∆	E25	II	292118	.	G	GA	809.046	ins	75	0.413333	HET	2	1	1	NA	NA	NA	2_291653_A_G	0.505747	2_292193_C_T	0.419355		CAGTGAAAAAAAAAAGAATTTTCGAgAAAAAAAAAAAATTAGGAATTGTGC
A452R21	AND3188	SK1/BY	rad27∆/∆	E25	II	354034	.	C	A	1171.63	snp	82	0.426829	HET	2	1	1	NA	NA	NA	2_353932_A_G	0.392857	2_354093_A_T	0.441176	ANN=A|stop_gained|HIGH|UBP14|YBR058C|transcript|YBR058C|protein_coding|1/1|c.1984G>T|p.Gly662*|1984/2346|1984/2346|662/781||	TTACGACATAAGTTGGGATTTAGTCcCATGGATAACATTGAAGTCAATGAT
A452R21	AND3188	SK1/BY	rad27∆/∆	E25	II	492141	.	C	T	1707.53	snp	105	0.495238	HET	2	1	1	NA	NA	NA	2_492025_A_C	0.442308	2_492226_A_G	0.385417	ANN=T|missense_variant|MODERATE|VMA2|YBR127C|transcript|YBR127C|protein_coding|1/1|c.682G>A|p.Asp228Asn|682/1554|682/1554|228/517||	TCCAAAGACCCATTTTCTTCGAAATcCTGTTTGAAAAATCTAGCGGTTTCC
A452R21	AND3188	SK1/BY	rad27∆/∆	E25	II	624736	.	C	CA	1176.87	ins	72	0.513889	HET	2	1	1	LOH3	BY	REC	2_624009_C_T	0	2_624805_G_A	0		CTTTTGTGATATTTCCTATATATTAcAAAAAAATTCTTGGTTTTCGCCTTG
A452R21	AND3188	SK1/BY	rad27∆/∆	E25	III	184655	.	A	AT	1068.75	ins	77	0.467532	HET	2	1	1	NA	NA	NA	3_184637_C_T	0.445946	3_185221_G_A	0.518072	ANN=AT|frameshift_variant|HIGH|BPH1|YCR032W|transcript|YCR032W|protein_coding|1/1|c.5145dupT|p.Leu1716fs|5146/6504|5146/6504|1716/2167||INFO_REALIGN_3_PRIME_LOF=(BPH1|YCR032W|1|1.00)	CGGATGTCAGGGAATTGACACCTGAaTTTTTTTTTCTACCTGAATTTTTGA
A452R21	AND3188	SK1/BY	rad27∆/∆	E25	IV	211214	.	G	GA	1217.29	ins	107	0.439252	HET	2	1	1	LOH9	BY	REC	4_211169_C_T	0	4_211275_G_A	0		ACTAAGGAGAACCGACGGTCGAAATgAAAAAAAAAAAATGTTTAAAACCGA
A452R21	AND3188	SK1/BY	rad27∆/∆	E25	IV	256977	.	T	C	904.952	snp	56	0.482143	HET	2	1	1	LOH9	BY	REC	4_256744_C_T	0	4_257200_A_G	0	ANN=C|missense_variant|MODERATE|ATG20|YDL113C|transcript|YDL113C|protein_coding|1/1|c.1579A>G|p.Thr527Ala|1579/1923|1579/1923|527/640||	CCATATGATTTCCCACCGCTACCTGtATTATTATTAGGGCGTTCCAGATTA
A452R21	AND3188	SK1/BY	rad27∆/∆	E25	IV	370877	.	T	TA	326.398	ins	28	0.428571	HET	2	1	1	LOH9	BY	REC	4_370783_CT_C	0	4_370940_CT_C	0		TGGTCAAAATGACCAAATAAAAAATtAAAAAAAAAAAGAAGGAATGAGAAC
A452R21	AND3188	SK1/BY	rad27∆/∆	E25	IV	468826	.	G	GA	1331.97	ins	97	0.43299	HET	2	1	1	NA	NA	NA	4_468168_G_A	0.450704	4_469194_G_A	0.524752	ANN=GA|frameshift_variant|HIGH|SNQ2|YDR011W|transcript|YDR011W|protein_coding|1/1|c.2914dupA|p.Ile972fs|2915/4506|2915/4506|972/1501||INFO_REALIGN_3_PRIME_LOF=(SNQ2|YDR011W|1|1.00)	TGATTCTGAAAAAATGGATTATGTGgAAAAAATCATCAGAGTTTTGGGAAT
A452R21	AND3188	SK1/BY	rad27∆/∆	E25	IV	470921	.	C	CA	996.141	ins	64	0.484375	HET	2	1	1	NA	NA	NA	4_470731_ACA_TCG	0.395349	4_471230_C_G	0.5125		TTACCTGTCCTGTCCCTTCTTTAGAcAAAAGAAAATAAAAAAATTGGACAC
A452R21	AND3188	SK1/BY	rad27∆/∆	E25	IV	1017105	.	GA	G	722.338	del	50	0.48	HET	2	1	1	NA	NA	NA	4_1016858_T_A	0.4375	4_1017175_C_A	0.671875	ANN=G|frameshift_variant|HIGH|YDR278C|YDR278C|transcript|YDR278C|protein_coding|1/1|c.213delT|p.Leu72fs|213/318|213/318|71/105||_LOF=(YDR278C|YDR278C|1|1.00)	TGTTGCGGTAATGCAAACAGCAATAgAAAAAAAATTGATATAAGAAGAATA
A452R21	AND3188	SK1/BY	rad27∆/∆	E25	IV	1213754	.	G	GA	1212.66	ins	74	0.513514	HET	2	1	1	NA	NA	NA	4_1213651_AC_GT	0.391304	4_1213821_AACCC_TACCA	0.5		ATTTAAGTAGCTCTTACGTAATTTTgAAAAAAAAGGAAAAAGGAAACTATA
A452R21	AND3188	SK1/BY	rad27∆/∆	E25	IV	1240186	.	A	G	886.025	snp	51	0.529412	HET	2	1	1	NA	NA	NA	4_1240123_G_A	0.477273	4_1240299_T_C	0.407895	ANN=G|missense_variant|MODERATE|NKP1|YDR383C|transcript|YDR383C|protein_coding|1/1|c.491T>C|p.Leu164Ser|491/717|491/717|164/238||	ATTTGTTTGGCTCAGAATATCTGATaATTTACTTTCGCCTATTTGGAGAGC
A452R21	AND3188	SK1/BY	rad27∆/∆	E25	IV	1443235	.	A	AATC	1182.87	ins	77	0.480519	HET	2	1	1	NA	NA	NA	4_1443206_T_G	0.406977	4_1443263_A_G	0.44	ANN=AATC|conservative_inframe_insertion|MODERATE|PUF6|YDR496C|transcript|YDR496C|protein_coding|1/1|c.166_168dupGAT|p.Asp56dup|168/1971|168/1971|56/656||	GAGTCACTGGTACTTAAATCATCCAaATCATCATCATCTGATGAAGAGGAT
A452R21	AND3188	SK1/BY	rad27∆/∆	E25	IV	1484254	.	AC	A	1373.05	del	81	0.530864	HET	2	1	1	NA	NA	NA	4_1484182_T_A	0.487179	4_1484273_G_A	0.540541	ANN=A|frameshift_variant|HIGH|SPS2|YDR522C|transcript|YDR522C|protein_coding|1/1|c.1049delG|p.Gly350fs|1049/1509|1049/1509|350/502||_LOF=(SPS2|YDR522C|1|1.00)	GCTCTGTATTGTTAGCAATCATTAGaCCCCCTTGAATATCGGTGGCATTCG
A452R21	AND3188	SK1/BY	rad27∆/∆	E25	IV	1505479	.	C	CTT	790.904	ins	55	0.454545	HET	2	1	1	NA	NA	NA	4_1505138_T_A	0.431818	4_1505562_A_G	0.419355		TAGTCTTTTTTCCACAATTGCTCCTcTTTTTTTCCTTTCAAAACTTATAGA
A452R21	AND3188	SK1/BY	rad27∆/∆	E25	IX	75794	.	A	AT	947.212	ins	64	0.46875	HET	2	1	1	LOH50	BY	REC	9_75717_T_C	0	9_75847_T_C	0		ACCATATGTTTACTGTTCCTGGCAGaTTTTTTTTGCTTTTGTGATTAGGAC
A452R21	AND3188	SK1/BY	rad27∆/∆	E25	IX	165926	.	C	CTA	635.416	ins	49	0.408163	HET	2	1	1	LOH52	BY	REC	9_165195_G_T	0	9_166074_C_A	0		CCCGTAACTGAATACTTGAGTTTGTcTATATATATATATGTATACCTTTTA
A452R21	AND3188	SK1/BY	rad27∆/∆	E25	IX	178890	.	C	A	2207.88	snp	118	0.567797	HET	2	1	1	NA	NA	NA	9_178629_G_A	0.608696	9_179273_A_G	0.433962	ANN=A|missense_variant|MODERATE|SGA1|YIL099W|transcript|YIL099W|protein_coding|1/1|c.887C>A|p.Pro296His|887/1650|887/1650|296/549||	TTTAACGCCTCAGAACGGTCGTCTCcCTTTGTTGAAGAATTGCGTCAGACA
A452R21	AND3188	SK1/BY	rad27∆/∆	E25	V	50850	.	T	C	1587.13	snp	88	0.534091	HET	2	1	1	LOH15	BY	REC	5_50279_C_T	0	5_50918_C_T	0	ANN=C|synonymous_variant|LOW|POL5|YEL055C|transcript|YEL055C|protein_coding|1/1|c.690A>G|p.Leu230Leu|690/3069|690/3069|230/1022||	TTTTCAAATCCAACACCGAGGGAATtAGACTTTCATCACCTTCATATTTCA
A452R21	AND3188	SK1/BY	rad27∆/∆	E25	V	79498	.	C	CA	417.648	ins	26	0.538462	HET	2	1	1	LOH15	BY	REC	5_79309_C_T	0	5_79549_C_T	0		GAACAAATAGGCTACACAGGACTCTcAAAAAAAAATGTATTAATAAATAAA
A452R21	AND3188	SK1/BY	rad27∆/∆	E25	V	167520	.	T	C	971.676	snp	66	0.469697	HET	2	1	1	NA	NA	NA	5_167423_GA_G	0.459016	5_167641_A_C	0.466667	ANN=C|non_coding_transcript_exon_variant|MODIFIER|snR14|snR14|transcript|snR14|snRNA|1/1|n.67A>G||||||	GAGACGGTCTGGTTTATAATTAAATtTCAACCAGCAAAAACACAATCTCGG
A452R21	AND3188	SK1/BY	rad27∆/∆	E25	VI	74592	.	G	GTA	968.166	ins	68	0.455882	HET	2	1	1	LOH30	BY	REC	6_74254_C_T	0	6_74647_A_C	0		AGTGGTTAAGAGGATAGAGAATTCTgTATATATATATACGTCTATATCTAT
A452R21	AND3188	SK1/BY	rad27∆/∆	E25	VI	130847	.	A	AT	1047.68	ins	64	0.53125	HET	2	1	1	LOH31	SK1	REC	6_130480_T_C	1	6_131200_C_T	1	ANN=AT|frameshift_variant|HIGH|SEC4|YFL005W|transcript|YFL005W|protein_coding|1/1|c.521dupT|p.Thr175fs|522/648|522/648|174/215||INFO_REALIGN_3_PRIME_LOF=(SEC4|YFL005W|1|1.00)	TAAGAACGATGACAATGTCAACGAGaTTTTTTTCACCTTGGCGAAGTTAAT
A452R21	AND3188	SK1/BY	rad27∆/∆	E25	VII	110724	.	TC	AA	795.863	mnp	52	0.480769	HET	2	1	1	NA	NA	NA	7_109784_G_A	0.531915	7_112158_C_T	0.575758		GTAATTATTGAGTGTTTACTCAATAtCTCAGAATTATATACATAACAAATA
A452R21	AND3188	SK1/BY	rad27∆/∆	E25	VII	172192	.	A	G	1952.95	snp	104	0.567308	HET	2	1	1	NA	NA	NA	7_172132_G_A	0.54878	7_172210_G_A	0.575758	ANN=G|synonymous_variant|LOW|YGL176C|YGL176C|transcript|YGL176C|protein_coding|1/1|c.888T>C|p.Ile296Ile|888/1665|888/1665|296/554||	CTTGTAGACAAAATGATAGGGAAGTaATGTCACTCCTACTTTTGTGTTTTC
A452R21	AND3188	SK1/BY	rad27∆/∆	E25	VII	401504	.	G	GAA	1031.13	ins	76	0.447368	HET	2	1	1	NA	NA	NA	7_401117_A_G	0.574713	7_405567_G_T	0.539216		AAAATTTTCTTCACGGAACTAACGTgAAAAAAAACTTTCAAAAAAATACTC
A452R21	AND3188	SK1/BY	rad27∆/∆	E25	VII	523748	.	AACA	AC	1280.22	complex	96	0.427083	HET	2	1	1	NA	NA	NA	7_523732_A_G	0.443299	7_524713_T_C	0.627907		GAAGATTAGAAAAAGAGCAAAAAAAaACAAAAAAAGAACCACCGAAACATT
A452R21	AND3188	SK1/BY	rad27∆/∆	E25	VII	534142	.	G	A	582.042	snp	47	0.404255	HET	2	1	1	NA	NA	NA	7_534023_C_T	0.581395	7_534914_A_G	0.430233	ANN=A|missense_variant|MODERATE|RPS25A|YGR027C|transcript|YGR027C|protein_coding|1/1|c.317C>T|p.Ala106Val|317/327|317/327|106/108||	TAACCCGTTCCCTGTTTATTCAGAAgCAGTAGCTCTGGTGTAGATAGCTTG
A452R21	AND3188	SK1/BY	rad27∆/∆	E25	VII	908890	.	G	GT	766.59	ins	53	0.471698	HET	2	1	1	LOH40	SK1	REC	7_908833_G_A	1	7_909136_A_G	1		CTATTGGGACTAATAATGATTTATAgTTTTTTTTACACAGGGGATTTAACG
A452R21	AND3188	SK1/BY	rad27∆/∆	E25	VIII	67019	.	T	TAA	1313.15	ins	80	0.5125	HET	2	1	1	NA	NA	NA	8_66280_C_T	0.311688	8_67460_T_C	0.573913	ANN=TAA|frameshift_variant|HIGH|OPI1|YHL020C|transcript|YHL020C|protein_coding|1/1|c.436_437dupTT|p.Leu146fs|437/1215|437/1215|146/404||_LOF=(OPI1|YHL020C|1|1.00)	CGGAAAGCTGCTTATTGGCCAGCTTtAAAAGATGCAAGCACGTTACAAGCC
A452R21	AND3188	SK1/BY	rad27∆/∆	E25	X	217454	.	G	GA	449.107	ins	35	0.571429	HET	2	1	1	LOH54	BY	REC	10_217028_C_T	0	10_217532_GA_G	0		CTTTGCTTAACGCAGAAAGAAAAAAgAAAAAAAAAAAAGTCATGTGACTTG
A452R21	AND3188	SK1/BY	rad27∆/∆	E25	XII	24576	.	G	GA	1198.48	ins	94	0.414894	HET	2	1	1	NA	NA	NA	12_23981_C_T	0.508065	12_25369_T_G	0.545455	ANN=GA|frameshift_variant|HIGH|YLL058W|YLL058W|transcript|YLL058W|protein_coding|1/1|c.1014dupA|p.Leu339fs|1015/1728|1015/1728|339/575||INFO_REALIGN_3_PRIME_LOF=(YLL058W|YLL058W|1|1.00)	ATCCTCTGCTGAATATGCCGGATTTgAAAAAATTGAGGAGTTTGGCCGACC
A452R21	AND3188	SK1/BY	rad27∆/∆	E25	XII	92670	.	CCCA	CAGCCT	1210.2	complex	69	0.550725	HET	2	1	1	NA	NA	NA	12_91992_G_A	0.53125	12_92789_G_T	0.435294		CGCCCCTTTATTTTCTTTTTTTGGAcCCAAAGCACTAGCTTAGGCTGTCCA
A452R21	AND3188	SK1/BY	rad27∆/∆	E25	XII	122900	.	A	AT	1668.24	ins	99	0.505051	HET	2	1	1	NA	NA	NA	12_122840_A_G	0.597701	12_122930_A_G	0.51	ANN=AT|frameshift_variant|HIGH|PUF3|YLL013C|transcript|YLL013C|protein_coding|1/1|c.1814dupA|p.Asn605fs|1814/2640|1814/2640|605/879||_LOF=(PUF3|YLL013C|1|1.00)	TACCTTTAAATTGATCAACCAAAGTaTTTTTTTGAATTTTGCTACCAAATT
A452R21	AND3188	SK1/BY	rad27∆/∆	E25	XIII	140131	.	C	CAAA	948.108	ins	82	0.439024	HET	2	1	1	NA	NA	NA	13_139664_T_C	0.564103	13_140137_T_A	0.575		TCCATTGTTAGTGAAAAAGCAAAAGcAAAAATAAAATATGCTGAAGCGGGC
A452R21	AND3188	SK1/BY	rad27∆/∆	E25	XIII	345681	.	G	GTCA	1317.49	ins	88	0.5	HET	2	1	1	NA	NA	NA	13_345153_G_A	0.556701	13_345829_T_C	0.565217	ANN=GTCA|disruptive_inframe_insertion|MODERATE|MSN2|YMR037C|transcript|YMR037C|protein_coding|1/1|c.834_836dupTGA|p.Asp279dup|836/2115|836/2115|279/704||	TAAATCTTCGGCGTGATAAATTAGTgTCATCATCATCATCATTCAATAAGA
A452R21	AND3188	SK1/BY	rad27∆/∆	E25	XIII	386761	.	A	G	1616.93	snp	107	0.457944	HET	2	1	1	NA	NA	NA	13_386530_C_T	0.48913	13_386785_G_A	0.52381	ANN=G|synonymous_variant|LOW|BUB2|YMR055C|transcript|YMR055C|protein_coding|1/1|c.261T>C|p.Phe87Phe|261/921|261/921|87/306||	TATTTCTAAAGTTTGGATCCGTCTGaAAAGTTCTGGATGTGTCGTTCTTGA
A452R21	AND3188	SK1/BY	rad27∆/∆	E25	XIII	854038	.	C	A	1335.82	snp	95	0.431579	HET	2	1	1	NA	NA	NA	13_853802_C_T	0.571429	13_854292_T_A	0.492754	ANN=A|missense_variant|MODERATE|TDA1|YMR291W|transcript|YMR291W|protein_coding|1/1|c.1409C>A|p.Ser470Tyr|1409/1761|1409/1761|470/586||	CTTCACGCTAACAAAAACGGTACTTcTTTATCATCATCCAAGTCAGGCCTC
A452R21	AND3188	SK1/BY	rad27∆/∆	E25	XIV	129931	.	G	T	1340.22	snp	86	0.476744	HET	2	1	1	LOH78	SK1	REC	14_129846_A_G	1	14_130095_T_C	1	ANN=T|missense_variant|MODERATE|BNI1|YNL271C|transcript|YNL271C|protein_coding|1/1|c.5453C>A|p.Pro1818Gln|5453/5862|5453/5862|1818/1953||	TAGGGCTCTCTTTCTGGCGGAAGATgGGTCACTTTTAGCAGGACCTGCATT
A452R21	AND3188	SK1/BY	rad27∆/∆	E25	XIV	453640	.	C	CA	1220.2	ins	81	0.469136	HET	2	1	1	LOH78	SK1	REC	14_453029_A_G	1	14_453937_C_T	1	ANN=CA|frameshift_variant|HIGH|NST1|YNL091W|transcript|YNL091W|protein_coding|1/1|c.1239dupA|p.Ser414fs|1240/3723|1240/3723|414/1240||INFO_REALIGN_3_PRIME_LOF=(NST1|YNL091W|1|1.00)	TTACACGATTCATGTCGGGGAGAGAcAAAAAATCTTTCAGAGAGTTGATAA
A452R21	AND3188	SK1/BY	rad27∆/∆	E25	XIV	575568	.	T	TA	1131.92	ins	80	0.4375	HET	2	1	1	NA	NA	NA	14_575525_C_T	0.56338	14_576199_C_A	0.477273		GCGAATAGATAGATGAATAATGTATtAAAAAAGGAGATGTTTGTATGATGT
A452R21	AND3188	SK1/BY	rad27∆/∆	E25	XIV	619611	.	T	TA	342.434	ins	26	0.461538	HET	2	1	1	NA	NA	NA	14_619350_A_G	0.511111	14_620369_T_G	0.444444		CTCTATTATATTGATGTGAATGTATtAAAAAAAAAATCTTAAAATGCAAAC
A452R21	AND3188	SK1/BY	rad27∆/∆	E25	XIV	649140	.	TC	T	1514.3	del	104	0.490385	HET	2	1	1	LOH80	BY	REC	14_649012_C_T	0	14_649267_G_A	0	ANN=T|frameshift_variant|HIGH|PHO91|YNR013C|transcript|YNR013C|protein_coding|1/1|c.2572delG|p.Asp858fs|2572/2685|2572/2685|858/894||	AAATGTACCCACGGTCAAATATCTAtCACCAACTTCATCAATCATTGAAAT
A452R21	AND3188	SK1/BY	rad27∆/∆	E25	XV	275211	.	G	T	1517.06	snp	105	0.428571	HET	2	1	1	LOH83	SK1	REC	15_275191_G_A	1	15_275230_G_C	1	ANN=T|missense_variant|MODERATE|LAG2|YOL025W|transcript|YOL025W|protein_coding|1/1|c.255G>T|p.Trp85Cys|255/1983|255/1983|85/660||	ACCCTGCAGCTGCTCAGTTGGGATGgGTAATAAGCTTGATATGCGACCCTT
A452R21	AND3188	SK1/BY	rad27∆/∆	E25	XV	316622	.	A	AT	1152.31	ins	88	0.443182	HET	2	1	1	NA	NA	NA	15_316611_A_G	0.566265	15_317034_T_A	0.464646		GGTAATGATATCGGATTTTCTAGTGaTTTTTTTCCATTCGCAAAAAAGTCG
A452R21	AND3188	SK1/BY	rad27∆/∆	E25	XV	518326	.	A	G	1254.49	snp	83	0.457831	HET	2	1	1	LOH88	BY	REC	15_518151_A_G	0	15_518743_G_A	0	ANN=G|missense_variant|MODERATE|PIN2|YOR104W|transcript|YOR104W|protein_coding|1/1|c.685A>G|p.Ser229Gly|685/849|685/849|229/282||,G|synonymous_variant|LOW|YOR105W|YOR105W|transcript|YOR105W|protein_coding|1/1|c.132A>G|p.Ser44Ser|132/327|132/327|44/108||	TTCACAATCTCCAATTTTTGACATCaGCGATTATGGCGAGAACTATTATTA
A452R21	AND3188	SK1/BY	rad27∆/∆	E25	XVI	40446	.	C	T	1986.68	snp	106	0.556604	HET	2	1	1	NA	NA	NA	16_40445_TC_T	0	16_40527_G_A	0.58		GAGATAGCGATGTTTGTTTTTTTTTcACTTAACGGCAACCAATACCGATAG
A452R21	AND3188	SK1/BY	rad27∆/∆	E25	XVI	409675	.	T	A	1822.24	snp	99	0.555556	HET	2	1	1	LOH89	BY	REC	16_409553_C_T	0	16_409923_C_A	0	ANN=A|missense_variant|MODERATE|YPL077C|YPL077C|transcript|YPL077C|protein_coding|1/1|c.416A>T|p.Asp139Val|416/723|416/723|139/240||	GTTCTCGAACCCTGGAGGAAACTGAtCATACAATTCTGTTGCCTGCGCCTG
A452R21	AND3188	SK1/BY	rad27∆/∆	E25	XVI	472415	.	A	G	1209.6	snp	76	0.486842	HET	2	1	1	NA	NA	NA	16_472409_T_C	0.518987	16_472433_C_T	0.473684		TTATTAGATACATTTAGAATTCATGaCTTCTCCTTTGTATGAGCGTGTCCC
A452R21	AND3188	SK1/BY	rad27∆/∆	E25	XVI	595693	.	A	AGAG	1294.72	ins	99	0.424242	HET	2	1	1	LOH93	BY	REC	16_595601_A_G	0	16_595838_C_T	0	ANN=AGAG|disruptive_inframe_insertion|MODERATE|RLF2|YPR018W|transcript|YPR018W|protein_coding|1/1|c.1233_1235dupGGA|p.Glu412dup|1236/1821|1236/1821|412/606||INFO_REALIGN_3_PRIME	AAGTCGATAACTTAGAAAGTGGTGAaGAGGAGGAGGAGGAGGAAGATGATG
A452R21	AND3188	SK1/BY	rad27∆/∆	E25	XVI	641628	.	G	GA	1231.32	ins	99	0.444444	HET	2	1	1	LOH93	BY	REC	16_641294_A_G	0	16_641895_G_T	0		TAGATAAGATAAGCTCGCGAAGGCAgAAAAAAAAAAGTCTTCTACAGCAGT
A452R21	AND3188	SK1/BY	rad27∆/∆	E25	XVI	774206	.	G	A	1342.33	snp	83	0.493976	HET	2	1	1	LOH93	BY	REC	16_774130_C_T	0	16_774271_C_T	0	ANN=A|missense_variant|MODERATE|CLB5|YPR120C|transcript|YPR120C|protein_coding|1/1|c.977C>T|p.Ala326Val|977/1308|977/1308|326/435||	ATGAATGAATTGGTGGCAGCAGTAGgCATACTCTAAAATAAACTTACCAAT
A452R22	AND3188	SK1/BY	rad27∆/∆	F25	II	28439	.	A	AT	1425.95	ins	107	0.439252	HET	2	1	1	NA	NA	NA	2_27832_C_T	0.5	2_28538_A_G	0.508621	ANN=AT|frameshift_variant|HIGH|YBL100W-C|YBL100W-C|transcript|YBL100W-C|protein_coding|1/1|c.23dupT|p.Ser9fs|24/120|24/120|8/39||INFO_REALIGN_3_PRIME_LOF=(YBL100W-C|YBL100W-C|1|1.00)	CCGAGCAATAATAATGAGTCGTTCTaTTTTTTTTTTCTCGTCCCTTTTTTT
A452R22	AND3188	SK1/BY	rad27∆/∆	F25	II	111777	.	G	A	1420.21	snp	83	0.53012	HET	2	1	1	NA	NA	NA	2_111739_G_A	0.43662	2_111931_T_G	0.464646	ANN=A|missense_variant|MODERATE|SHP1|YBL058W|transcript|YBL058W|protein_coding|1/1|c.341G>A|p.Gly114Asp|341/1272|341/1272|114/423||	TCTACCTCTCCTGAACCAACCAAGGgTAGTAGCCGCTCTGGAAGTGGTAAC
A452R22	AND3188	SK1/BY	rad27∆/∆	F25	II	121267	.	A	AT	1404.03	ins	85	0.505882	HET	2	1	1	NA	NA	NA	2_121110_T_C	0.5	2_121333_T_C	0.474359	ANN=AT|frameshift_variant|HIGH|SAS3|YBL052C|transcript|YBL052C|protein_coding|1/1|c.607dupA|p.Met203fs|607/2496|607/2496|203/831||_LOF=(SAS3|YBL052C|1|1.00)	AGTTCTTTTTGTACTGAAATCTTTCaTTTTTTTTATTGTTCCGCCGTATGG
A452R22	AND3188	SK1/BY	rad27∆/∆	F25	II	462485	.	AA	ATTTT	652.087	complex	50	0.46	HET	2	1	1	NA	NA	NA	2_462229_G_A	0.617647	2_462522_G_A	0.54717		GAAAAGAGAACGTTACTAACAGTGGaATTTTTTTTTCTAGAAATGGTATCG
A452R22	AND3188	SK1/BY	rad27∆/∆	F25	II	469374	.	GCAAGT	ACAAAG	1947.82	complex	115	0.530435	HET	2	1	1	NA	NA	NA	2_469086_C_T	0.491379	2_469455_T_C	0.428571	ANN=ACAAAG|missense_variant|MODERATE|RAD16|YBR114W|transcript|YBR114W|protein_coding|1/1|c.2127_2132delGCAAGTinsACAAAG|p.Val711Arg|2127/2373|2127/2373|709/790||	TTGCTTTGAATCTTTGTGAAGCTTCgCAAGTATTCATTTTAGACCCATGGT
A452R22	AND3188	SK1/BY	rad27∆/∆	F25	II	573853	.	G	C	1090.88	snp	63	0.587302	HET	2	1	1	NA	NA	NA	2_573839_G_A	0.45283	2_573870_A_G	0.403509		TAATGTATAAAGGGCACATAATGAAgCACTAGTGGTTCATTTAAGAAAGAA
A452R22	AND3188	SK1/BY	rad27∆/∆	F25	II	573862	.	G	C	1004.62	snp	61	0.557377	HET	2	1	1	NA	NA	NA	2_573839_G_A	0.45283	2_573870_A_G	0.403509		AAGGGCACATAATGAAGCACTAGTGgTTCATTTAAGAAAGAATAAAGAGGG
A452R22	AND3188	SK1/BY	rad27∆/∆	F25	IV	499238	.	A	G	1629.44	snp	104	0.461538	HET	2	1	1	NA	NA	NA	4_499233_TGAA_T	0.519231	4_499324_A_G	0.517241	ANN=G|missense_variant|MODERATE|REG1|YDR028C|transcript|YDR028C|protein_coding|1/1|c.1642T>C|p.Ser548Pro|1642/3045|1642/3045|548/1014||	TCTTCATCATCAGAATGTGATGAAGaTGATGATTGTGAGGATGTATCATCG
A452R22	AND3188	SK1/BY	rad27∆/∆	F25	IV	612156	.	T	TA	612.478	ins	53	0.415094	HET	2	1	1	NA	NA	NA	4_612078_C_T	0.365854	4_612171_T_G	0.530612	ANN=TA|frameshift_variant|HIGH|RRP8|YDR083W|transcript|YDR083W|protein_coding|1/1|c.95dupA|p.Asn32fs|96/1179|96/1179|32/392||INFO_REALIGN_3_PRIME_LOF=(RRP8|YDR083W|1|1.00)	ACAAGACTAATAAGTCTTCAAAAGAtAAAAAAAAAAATAATAGAAAAAATG
A452R22	AND3188	SK1/BY	rad27∆/∆	F25	IV	742744	.	A	G	1470.62	snp	83	0.53012	HET	2	1	1	NA	NA	NA	4_742431_C_T	0.623529	4_742824_T_C	0.524272	ANN=G|synonymous_variant|LOW|SAN1|YDR143C|transcript|YDR143C|protein_coding|1/1|c.1131T>C|p.Asp377Asp|1131/1833|1131/1833|377/610||	GCCCGTTGACACCGTTTCTATCGCTaTCATTAGGCGGTAAACGGACTGGAT
A452R22	AND3188	SK1/BY	rad27∆/∆	F25	IV	1052518	.	C	CT	1045.99	ins	68	0.470588	HET	2	1	1	NA	NA	NA	4_1052356_AT_A	0.426471	4_1052574_T_C	0.508772		TTTGGCCAATCTCTATGTACTTTCTcTTTTTTTCCAGTGTCAAATACTTGT
A452R22	AND3188	SK1/BY	rad27∆/∆	F25	IV	1214881	.	G	A	724.621	snp	54	0.407407	HET	2	1	1	NA	NA	NA	4_1214876_C_G	0.574074	4_1215065_T_C	0.526316		CAGTTAATGCCTCCAGCAACCTGTAgTGCTTCTTTAAACCGATCCGATACA
A452R22	AND3188	SK1/BY	rad27∆/∆	F25	IX	128435	.	T	A	1390.22	snp	80	0.55	HET	2	1	1	NA	NA	NA	9_127774_G_A	0.468085	9_128561_T_C	0.505263	ANN=A|synonymous_variant|LOW|SIM1|YIL123W|transcript|YIL123W|protein_coding|1/1|c.285T>A|p.Ser95Ser|285/1431|285/1431|95/476||	GCTCCGCTTCCATTGCTGTTTCATCtGCTGCCTTAGCCAAGAATGAGAAAA
A452R22	AND3188	SK1/BY	rad27∆/∆	F25	IX	314374	.	C	A	1699.03	snp	85	0.588235	HET	2	1	1	NA	NA	NA	9_311839_C_T	0.545455	9_314742_T_C	0.541667	ANN=A|missense_variant|MODERATE|HIS6|YIL020C|transcript|YIL020C|protein_coding|1/1|c.447G>T|p.Met149Ile|447/786|447/786|149/261||	GATCAGTTAGAGTTTGCCATTTGTTcATGGCCACAATCCAACGACCGTCCT
A452R22	AND3188	SK1/BY	rad27∆/∆	F25	IX	353765	.	C	A	1489.9	snp	80	0.5875	HET	2	1	1	NA	NA	NA	9_353530_T_C	0.550562	9_354377_AATT_CATC	0.415584		CGCTTATTCTGAATTCCTAAAACACcCATCCCTTTTAAGTAAAATAATAAT
A452R22	AND3188	SK1/BY	rad27∆/∆	F25	IX	371410	.	C	T	2049.09	snp	107	0.579439	HET	2	1	1	NA	NA	NA	9_371255_A_G	0.491803	9_371441_A_G	0.576923	ANN=T|missense_variant|MODERATE|YIR007W|YIR007W|transcript|YIR007W|protein_coding|1/1|c.707C>T|p.Ala236Val|707/2295|707/2295|236/764||	TACTTGCAAGGAAGGTTTAATGATGcAATCATGACACTGTGCGCAAGAATT
A452R22	AND3188	SK1/BY	rad27∆/∆	F25	V	132813	.	A	G	1338.92	snp	93	0.44086	HET	2	1	1	NA	NA	NA	5_132767_T_A	0.485981	5_133491_C_T	0.422018		AGCAATAATGTTTTGTATTCTGATGaGCTTTCACTATCTCTTCCGCAATAC
A452R22	AND3188	SK1/BY	rad27∆/∆	F25	V	197071	.	T	A	1726.09	snp	126	0.412698	HET	2	1	1	NA	NA	NA	5_196832_C_T	0.401961	5_197103_T_C	0.40625	ANN=A|missense_variant|MODERATE|RPN3|YER021W|transcript|YER021W|protein_coding|1/1|c.124T>A|p.Ser42Thr|124/1572|124/1572|42/523||	ACTATTGAAAGTTTTGAATGAGATCtCCAAGACCACTTTAACGCTGGACCC
A452R22	AND3188	SK1/BY	rad27∆/∆	F25	V	342335	.	A	AT	1117.9	ins	75	0.466667	HET	2	1	1	NA	NA	NA	5_342057_C_T	0.393617	5_342537_G_A	0.347826		TGGAAATATCTATCACTTATATAGAaTTTTTTTTTCTTTCCTTTTTTTCTT
A452R22	AND3188	SK1/BY	rad27∆/∆	F25	V	526576	.	A	T	2907.53	snp	147	0.598639	HET	3	1	1	LOH15	SK1	REC	5_526303_A_G	0.987179	5_526682_G_C	1	ANN=T|missense_variant|MODERATE|ADK2|YER170W|transcript|YER170W|protein_coding|1/1|c.603A>T|p.Lys201Asn|603/678|603/678|201/225||	ACAAGAAAACAAATGAGCCTTTAAAaGATTATTACAAAAAAAGTGGGATTT
A452R22	AND3188	SK1/BY	rad27∆/∆	F25	VI	221961	.	T	A	890.346	snp	61	0.491803	HET	2	1	1	NA	NA	NA	6_221904_G_A	0.486111	6_222095_T_C	0.564516	ANN=A|non_coding_transcript_exon_variant|MODIFIER|RUF23|RUF23|transcript|RUF23|lincRNA|1/1|n.248T>A||||||	AAGTCTTATTTTGTCTTAAAAGGGGtTCCCCCAGCCGCAAAAGAAAAGAAA
A452R22	AND3188	SK1/BY	rad27∆/∆	F25	VII	183583	.	C	CGTAGATGTGATTCAT	1303.86	ins	103	0.417476	HET	2	1	1	LOH18	SK1	REC	7_183038_T_C	1	7_183709_T_C	1	ANN=CGTAGATGTGATTCAT|disruptive_inframe_insertion|MODERATE|ROK1|YGL171W|transcript|YGL171W|protein_coding|1/1|c.1196_1210dupTAGATGTGATTCATG|p.Val399_His403dup|1211/1695|1211/1695|404/564||INFO_REALIGN_3_PRIME	ATGAATTGATGTACGATAGGATTAAcGTAGATGTGATTCATGCAGAAAGAA
A452R22	AND3188	SK1/BY	rad27∆/∆	F25	VII	588777	.	T	A	1952.8	snp	122	0.47541	HET	2	1	1	NA	NA	NA	7_588549_A_G	0.466667	7_588807_C_T	0.483871	ANN=A|missense_variant|MODERATE|TFC4|YGR047C|transcript|YGR047C|protein_coding|1/1|c.693A>T|p.Glu231Asp|693/3078|693/3078|231/1025||	ACAACATAGACCGGCGATAAATTGAtTCCCATTCCATAGGATTCAAACTTA
A452R22	AND3188	SK1/BY	rad27∆/∆	F25	VII	988153	.	G	GAAGCCATACGACCCTAATTTTA	827.341	ins	62	0.483871	HET	1	1	1	LOH26	SK1	DEL	7_988108_T_C	1	7_988162_T_C	1	ANN=GAAGCCATACGACCCTAATTTTA|frameshift_variant|HIGH|MGA1|YGR249W|transcript|YGR249W|protein_coding|1/1|c.113_114insCGACCCTAATTTTAAAGCCATA|p.Ser43fs|114/1371|114/1371|38/456||INFO_REALIGN_3_PRIME_LOF=(MGA1|YGR249W|1|1.00)	CGACTGATAACACGGTATTTTTTTTgAAGCCATATGACCCTAATTTTAGTA
A452R22	AND3188	SK1/BY	rad27∆/∆	F25	VIII	78971	.	T	TGAAGGTACTTTC	608.336	ins	52	0.461538	HET	2	1	1	NA	NA	NA	8_78803_T_G	0.576923	8_79037_A_G	0.423529	ANN=TGAAGGTACTTTC|disruptive_inframe_insertion|MODERATE|YHL012W|YHL012W|transcript|YHL012W|protein_coding|1/1|c.44_55dupCTTTCGAAGGTA|p.Thr15_Gly18dup|56/1482|56/1482|19/493||INFO_REALIGN_3_PRIME	TCTCTGGAGTAAATAAAATAGAGTTtGAAGGTACTTTCGAAGGTATTGGAA
A452R22	AND3188	SK1/BY	rad27∆/∆	F25	VIII	113045	.	T	G	1239.44	snp	67	0.58209	HET	2	1	1	LOH27	BY	REC	8_112966_G_A	0	8_113512_A_C	0	ANN=G|missense_variant|MODERATE|NEM1|YHR004C|transcript|YHR004C|protein_coding|1/1|c.50A>C|p.Gln17Pro|50/1341|50/1341|17/446||	TGTCACCTCAACATTGATTTTTTTTtGTTTCTTTGTAGTTATTAAATGATT
A452R22	AND3188	SK1/BY	rad27∆/∆	F25	X	103540	.	C	T	1198.75	snp	79	0.455696	HET	2	1	1	NA	NA	NA	10_103477_CT_TC	0.565217	10_104033_A_G	0.476636	ANN=T|missense_variant|MODERATE|SET2|YJL168C|transcript|YJL168C|protein_coding|1/1|c.889G>A|p.Gly297Ser|889/2202|889/2202|297/733||	TTTTCATTCTTTATTATTGGCTCACcGCTTAATTTCTTTAACTTTAGCCAT
A452R22	AND3188	SK1/BY	rad27∆/∆	F25	X	321239	.	G	C	1564.79	snp	99	0.484848	HET	2	1	1	NA	NA	NA	10_321044_G_C	0.476636	10_321261_G_C	0.484848	ANN=C|missense_variant|MODERATE|NUP82|YJL061W|transcript|YJL061W|protein_coding|1/1|c.1224G>C|p.Leu408Phe|1224/2142|1224/2142|408/713||	CGGATTTGAATCCACTTGCAGGATTgAAATTTGAAAGTAAACTTGAGGATA
A452R22	AND3188	SK1/BY	rad27∆/∆	F25	XI	26902	.	C	A	2136.73	snp	123	0.520325	HET	2	1	1	NA	NA	NA	11_23532_A_G	0.427184	11_27301_A_C	0.495575	ANN=A|synonymous_variant|LOW|OXP1|YKL215C|transcript|YKL215C|protein_coding|1/1|c.3786G>T|p.Thr1262Thr|3786/3861|3786/3861|1262/1286||	ATCGATCACCGGGTTGAGCGTAAATcGTATTTTTACCGCCGACATTGATTA
A452R22	AND3188	SK1/BY	rad27∆/∆	F25	XI	49883	.	CT	C	1195.93	del	94	0.414894	HET	2	1	1	NA	NA	NA	11_49756_A_G	0.443709	11_50810_C_T	0.435897		AATTTCCTTATTTTAGTGTAGGTGGcTTTTTTTTTAGCAGGTTACTCATTG
A452R22	AND3188	SK1/BY	rad27∆/∆	F25	XI	140997	.	GAT	GTAC	1542.08	complex	89	0.52809	HET	2	1	1	NA	NA	NA	11_140833_T_G	0.514851	11_141122_A_G	0.595745		CATTAACATCACGCTAGTACTGCTAgATTAAAAATAATAATGAAAACTCCG
A452R22	AND3188	SK1/BY	rad27∆/∆	F25	XI	431573	.	A	AT	693.761	ins	55	0.418182	HET	2	1	1	NA	NA	NA	11_431473_A_G	0.297872	11_431610_A_G	0.375		ATCAAATTTTGAGTGTCCGTTATCAaTTTTTTTTCGATTTTGCATTTTATG
A452R22	AND3188	SK1/BY	rad27∆/∆	F25	XI	582586	.	G	C	2046.78	snp	116	0.534483	HET	2	1	1	NA	NA	NA	11_582583_G_T	0.465517	11_582756_C_T	0.530612	ANN=C|missense_variant|MODERATE|ECM4|YKR076W|transcript|YKR076W|protein_coding|1/1|c.304G>C|p.Ala102Pro|304/1113|304/1113|102/370||	TTTTTTGGAACATTGGCACGATGTTgCAGGTGGTATTAGAACTGCTAAAGA
A452R22	AND3188	SK1/BY	rad27∆/∆	F25	XII	402861	.	A	AT	1246.37	ins	86	0.44186	HET	2	1	1	NA	NA	NA	12_402353_C_T	0.568627	12_402932_T_C	0.478723	ANN=AT|frameshift_variant|HIGH|ZRT2|YLR130C|transcript|YLR130C|protein_coding|1/1|c.1201dupA|p.Met401fs|1201/1269|1201/1269|401/422||_LOF=(ZRT2|YLR130C|1|1.00)	ACACATGATGAGATATGCACTAAGCaTTTTTTTGAGGCCATCAGGTCCTTT
A452R22	AND3188	SK1/BY	rad27∆/∆	F25	XIII	33821	.	T	TG	820.23	ins	67	0.402985	HET	2	1	1	NA	NA	NA	13_31858_G_A	0.409091	13_35547_C_T	0.495575	ANN=TG|frameshift_variant|HIGH|NGL3|YML118W|transcript|YML118W|protein_coding|1/1|c.1495dupG|p.Glu499fs|1496/1518|1496/1518|499/505||INFO_REALIGN_3_PRIME	TAATGTGCCAAATACGCTTGTTTTTtGGGGGGGAGAAAGTGCATAGCTTAA
A452R22	AND3188	SK1/BY	rad27∆/∆	F25	XIII	274004	.	G	GA	1222.23	ins	95	0.421053	HET	2	1	1	NA	NA	NA	13_273767_A_G	0.521739	13_274088_C_T	0.45614		GGATTCTATAAAACACCACTGAGGCgAAAAAAAAAGTAATGGACAATTACG
A452R22	AND3188	SK1/BY	rad27∆/∆	F25	XIII	306992	.	G	T	2391.19	snp	126	0.563492	HET	2	1	1	NA	NA	NA	13_306769_C_T	0.555556	13_307008_C_T	0.453846		TCATCTCTTCATTTTTTCAGCGCTTgTAAGGAATTAATCCCCAGGAAGGTG
A452R22	AND3188	SK1/BY	rad27∆/∆	F25	XIII	354193	.	G	GTGA	1844.62	ins	133	0.43609	HET	2	1	1	NA	NA	NA	13_354080_T_C	0.486726	13_354247_CA_GG	0.503759	ANN=GTGA|disruptive_inframe_insertion|MODERATE|MCM1|YMR043W|transcript|YMR043W|protein_coding|1/1|c.342_344dupTGA|p.Asp115dup|345/861|345/861|115/286||INFO_REALIGN_3_PRIME	GAGGAAGAAGACGAGGAGGAAGACGgTGATGATGATGATGATGATGACGAT
A452R22	AND3188	SK1/BY	rad27∆/∆	F25	XIII	534109	.	A	ACATCATCTTCATCATCCTCTT	1047.89	ins	95	0.421053	HET	2	1	1	LOH53	SK1	REC	13_533975_T_C	1	13_534586_T_A	0.989899	ANN=ACATCATCTTCATCATCCTCTT|conservative_inframe_insertion|MODERATE|RRB1|YMR131C|transcript|YMR131C|protein_coding|1/1|c.569_589dupAAGAGGATGATGAAGATGATG|p.Glu190_Asp196dup|589/1536|589/1536|197/511||	ATTTTCATTCTCAATGACTGGATCCaCATCATCTTCATCATCCTCTTCATC
A452R22	AND3188	SK1/BY	rad27∆/∆	F25	XIII	815633	.	A	AT	784.808	ins	45	0.577778	HET	2	1	1	LOH53	SK1	REC	13_815589_A_C	0.956522	13_815640_C_T	1		TATATCTATAAGAAAAGTAACGAGAaTTTTTTCTAATGTTTTTTTATTTTG
A452R22	AND3188	SK1/BY	rad27∆/∆	F25	XIV	205334	.	A	G	1852.86	snp	111	0.504505	HET	2	1	1	NA	NA	NA	14_205208_T_A	0.491935	14_205814_G_A	0.576923	ANN=G|synonymous_variant|LOW|YTP1|YNL237W|transcript|YNL237W|protein_coding|1/1|c.147A>G|p.Glu49Glu|147/1380|147/1380|49/459||	ATACTTCGGGATACACGAGGCCAGAaATTGTGCAGGCTGGGTCGAAATCTT
A452R22	AND3188	SK1/BY	rad27∆/∆	F25	XIV	224981	.	CTTT	CGAGA	932.185	complex	71	0.422535	HET	2	1	1	NA	NA	NA	14_224659_G_T	0.553191	14_224991_A_G	0.416667	ANN=GAGA|frameshift_variant&missense_variant|HIGH|SQS1|YNL224C|transcript|YNL224C|protein_coding|1/1|c.2116_2118delAAAinsTCTC|p.Lys706fs|2118/2304|2116/2304|706/767||_LOF=(SQS1|YNL224C|1|1.00)	GCGTTTTGACCAACAATCTCACCTTcTTTAACATGAAATTTCCCTCTGATT
A452R22	AND3188	SK1/BY	rad27∆/∆	F25	XIV	236233	.	T	TG	1211.72	ins	74	0.5	HET	2	1	1	NA	NA	NA	14_235956_CTTTTTTT_C	0.578947	14_236810_A_G	0.561798	ANN=TG|frameshift_variant|HIGH|ALG9|YNL219C|transcript|YNL219C|protein_coding|1/1|c.1430dupC|p.Ile478fs|1430/1668|1430/1668|477/555||_LOF=(ALG9|YNL219C|1|1.00)	TGAAAACGTCTTTTGTTAAATTTATtGGGGCGACGATGTCAATAAAATAAT
A452R22	AND3188	SK1/BY	rad27∆/∆	F25	XIV	623365	.	C	T	2037.2	snp	108	0.555556	HET	2	1	1	NA	NA	NA	14_623097_G_T	0.554545	14_623559_T_A	0.463636	ANN=T|missense_variant|MODERATE|HRB1|YNL004W|transcript|YNL004W|protein_coding|2/2|c.109C>T|p.His37Tyr|109/1365|109/1365|37/454||	TGATCATGGTTATGAAAGAGACAACcATTTGTCCCGGAGGTCAGGTAATTA
A452R22	AND3188	SK1/BY	rad27∆/∆	F25	XV	512142	.	G	T	2172.21	snp	115	0.565217	HET	2	1	1	NA	NA	NA	15_511476_C_T	0.512821	15_512726_G_A	0.534653	ANN=T|missense_variant|MODERATE|KTR1|YOR099W|transcript|YOR099W|protein_coding|1/1|c.318G>T|p.Trp106Cys|318/1182|318/1182|106/393||	TTAACTCCAAGTTCAACTATGATTGgGTGTTTTTGAATGATGAAGAGTTCA
A452R22	AND3188	SK1/BY	rad27∆/∆	F25	XV	520950	.	G	GAA	595.275	ins	48	0.5	HET	2	1	1	NA	NA	NA	15_520701_A_T	0.6	15_521084_A_G	0.586207		AATCAGAAAAAGGAAATTGAAAGAAgAAAAAAAAAACATAATCATTAACAA
A452R22	AND3188	SK1/BY	rad27∆/∆	F25	XV	583921	.	G	A	1045.2	snp	72	0.444444	HET	2	1	1	NA	NA	NA	15_583902_C_G	0.550725	15_583999_A_C	0.534247		AAAGGTCGTAAAGTTGAAATGAATTgAAGTCAGAATTAAAATAGAAGGGGT
A452R22	AND3188	SK1/BY	rad27∆/∆	F25	XV	593571	.	T	A	1684.48	snp	122	0.42623	HET	2	1	1	NA	NA	NA	15_592970_T_C	0.439024	15_593587_A_G	0.403509	ANN=A|missense_variant|MODERATE|LSC1|YOR142W|transcript|YOR142W|protein_coding|1/1|c.515T>A|p.Ile172Asn|515/990|515/990|172/329||	AGAATTGGTATCCAGCCCCCAAAAAtTTTTCAAGCTGGTAAAATCGGTATT
A452R22	AND3188	SK1/BY	rad27∆/∆	F25	XV	624602	.	CT	C	655.425	del	42	0.5	HET	2	1	1	NA	NA	NA	15_624475_ATT_A	0.463415	15_624868_C_A	0.516129		TTATTCCTAGGTTATCTCATCGGTAcTTTTTTTTTATAGGCATCAGCATTT
A452R22	AND3188	SK1/BY	rad27∆/∆	F25	XV	1021712	.	GATCCCGAACG	TCTCACCCCTT	566.507	complex	49	0.408163	HET	2	1	1	NA	NA	NA	15_1021635_T_C	0.454545	15_1021923_G_T	0.444444	ANN=TCTCACCCCTT|missense_variant|MODERATE|PIP2|YOR363C|transcript|YOR363C|protein_coding|1/1|c.1491_1501delCGTTCGGGATCinsAAGGGGTGAGA|p.AspValArgAspPro497GluArgGlyGluThr|1501/2991|1491/2991|497/996||	TTTTTATAGATTTCTACACAATTGGgATCCCGAACGTCAATGAAAAGATCA
A452R22	AND3188	SK1/BY	rad27∆/∆	F25	XVI	248379	.	GA	G	1714.28	del	90	0.577778	HET	2	1	1	NA	NA	NA	16_248123_C_T	0.519685	16_249056_G_A	0.443038	ANN=G|frameshift_variant|HIGH|CDC60|YPL160W|transcript|YPL160W|protein_coding|1/1|c.1399delA|p.Ile467fs|1399/3273|1399/3273|467/1090||INFO_REALIGN_3_PRIME_LOF=(CDC60|YPL160W|1|1.00)	TTTAACTGCAAAGGCTATTGTTGAAgAAAAAAAAATTCAATCTCCAAAGGA
A452R22	AND3188	SK1/BY	rad27∆/∆	F25	XVI	341169	.	GA	G	1518.2	del	82	0.597561	HET	2	1	1	NA	NA	NA	16_341086_G_T	0.5	16_341182_C_T	0.623529	ANN=G|frameshift_variant|HIGH|GDE1|YPL110C|transcript|YPL110C|protein_coding|1/1|c.3570delT|p.Glu1192fs|3570/3672|3570/3672|1190/1223||	TCAATTTGTATACTGGCATTTTCGGgATCATTGTTGTCCACACCGTAAGTG
A452R22	AND3188	SK1/BY	rad27∆/∆	F25	XVI	707018	.	T	TG	1489.18	ins	99	0.474747	HET	2	1	1	NA	NA	NA	16_706852_T_C	0.543689	16_707392_A_C	0.38	ANN=TG|frameshift_variant|HIGH|YPR084W|YPR084W|transcript|YPR084W|protein_coding|1/1|c.53dupG|p.Thr19fs|54/1371|54/1371|18/456||INFO_REALIGN_3_PRIME	GAGAGACCCATACGGCTGGCCGTTCtGGGGGGCACTTCTACCGGAAAGACC
A452R22	AND3188	SK1/BY	rad27∆/∆	F25	XVI	770021	.	T	C	638.989	snp	44	0.454545	HET	2	1	1	NA	NA	NA	16_769908_T_A	0.469697	16_770049_A_T	0.475		TTCATGCGTTTTTGTTTATCTATCTtATTGAATTATTATCTTCATGCATTT
A452R22	AND3188	SK1/BY	rad27∆/∆	F25	XVI	818770	.	G	GA	1219.85	ins	92	0.423913	HET	2	1	1	NA	NA	NA	16_818284_C_T	0.494737	16_818826_C_T	0.55	ANN=GA|frameshift_variant|HIGH|RRP15|YPR143W|transcript|YPR143W|protein_coding|1/1|c.458dupA|p.Leu154fs|459/753|459/753|153/250||INFO_REALIGN_3_PRIME_LOF=(RRP15|YPR143W|1|1.00)	CAAGGCCAAAAAAGCATTGTTGGCAgAAAAAAAAAAGTTATTAGGTAAAGC
A452R23	AND3188	SK1/BY	rad27∆/∆	G25	I	226914	.	A	AT	887.072	ins	75	0.48	HET	2	1	1	NA	NA	NA	1_206580_T_A	0.3375	NA	NA		AGAAACTAATTATGAATACCGATTTaTTTTTTTTTTTTTTTTTCACTTTTG
A452R23	AND3188	SK1/BY	rad27∆/∆	G25	II	145931	.	T	A	305.679	snp	26	0.461538	HET	2	1	1	NA	NA	NA	2_145751_G_T	0.509091	2_145962_CT_C	0		AAAAAAAAAAAAAAAAAAAAAAAAAtTTGTTATCACCAATAACGAGAAACC
A452R23	AND3188	SK1/BY	rad27∆/∆	G25	II	274312	.	A	AAT	278.105	ins	26	0.461538	HET	2	1	1	LOH4	BY	REC	2_274076_G_C	0	2_274439_T_C	0		TTTACAGATAATGATGTCATTATTAaATATATATATATATATATTGTCACT
A452R23	AND3188	SK1/BY	rad27∆/∆	G25	III	34183	.	A	G	1334.72	snp	72	0.555556	HET	2	1	1	NA	NA	NA	3_34008_T_C	0.507246	3_34434_TAA_CAC	0.516129	ANN=G|missense_variant|MODERATE|PBN1|YCL052C|transcript|YCL052C|protein_coding|1/1|c.1211T>C|p.Phe404Ser|1211/1251|1211/1251|404/416||	TGATCTTTTCTTCTTGTTGTTACCAaATACCTTGGAGAAAATGTATATGAT
A452R23	AND3188	SK1/BY	rad27∆/∆	G25	III	39602	.	T	TA	572.093	ins	40	0.5	HET	2	1	1	NA	NA	NA	3_39281_G_A	0.544118	3_39706_T_C	0.644068		ACAAAACATATAAAAACCAACACAAtAAAAAAAAGGATCAAATACTCATTA
A452R23	AND3188	SK1/BY	rad27∆/∆	G25	III	142665	.	GA	G	435.367	del	28	0.571429	HET	2	1	1	NA	NA	NA	3_141490_A_G	0.423077	3_143625_C_T	0.657143		TTTTCATGAAAAAATTTGGGAAAAAgAAAAAAAAAAAAAATAGTATATAAA
A452R23	AND3188	SK1/BY	rad27∆/∆	G25	V	355240	.	GC	G	1050.29	del	75	0.466667	HET	2	1	1	LOH15	BY	REC	5_354899_T_C	0	5_355825_T_G	0	ANN=G|frameshift_variant|HIGH|YER097W|YER097W|transcript|YER097W|protein_coding|1/1|c.109delC|p.His37fs|109/330|109/330|37/109||INFO_REALIGN_3_PRIME_LOF=(YER097W|YER097W|1|1.00)	TTCTGTTCCTTTCCAAACGATATACgCCCCCCCCACAAGAAAACGTTTCTC
A452R23	AND3188	SK1/BY	rad27∆/∆	G25	VI	256051	.	TC	T	1000.44	del	56	0.571429	HET	2	1	1	NA	NA	NA	6_255999_A_G	0.62963	6_256052_C_T	0		AGATAATCACCCCACCCCACGCCATtCTTTTTTTGCAACACGGGCTTTGTT
A452R23	AND3188	SK1/BY	rad27∆/∆	G25	VII	298093	.	CAT	C	485.428	del	36	0.472222	HET	2	1	1	NA	NA	NA	7_298071_T_C	0.506173	7_298168_C_T	0.549296		GTATACAATTAAATAACTCATCATGcATATATATATATATACATACAATGG
A452R23	AND3188	SK1/BY	rad27∆/∆	G25	VII	824574	.	A	AACTTCTGATTCTACTTCT	1490.34	ins	94	0.531915	HET	2	1	1	LOH21	SK1	REC	7_824337_G_A	0.982143	7_824872_G_T	0.97561	ANN=AACTTCTGATTCTACTTCT|conservative_inframe_insertion|MODERATE|TIF4631|YGR162W|transcript|YGR162W|protein_coding|1/1|c.523_540dupGATTCTACTTCTACTTCT|p.Asp175_Ser180dup|541/2859|541/2859|181/952||INFO_REALIGN_3_PRIME	CGCAACCAGAGTCAAAGTTAAAAGAaACTTCTGATTCTACTTCTACTTCTA
A452R23	AND3188	SK1/BY	rad27∆/∆	G25	VIII	58168	.	T	TC	1680.38	ins	109	0.486239	HET	2	1	1	LOH22	SK1	REC	8_58040_C_T	1	8_58390_A_G	1	ANN=TC|frameshift_variant|HIGH|RIM4|YHL024W|transcript|YHL024W|protein_coding|1/1|c.1526dupC|p.Ser510fs|1527/2142|1527/2142|509/713||INFO_REALIGN_3_PRIME_LOF=(RIM4|YHL024W|1|1.00)	GCAAGTCTCAGTGATTTTGATATGTtCCCCCCAAGTTACTCCACGTTTATG
A452R23	AND3188	SK1/BY	rad27∆/∆	G25	X	61976	.	G	A	1243.34	snp	66	0.560606	HET	2	1	1	NA	NA	NA	10_61926_T_A	0.493827	10_62016_A_G	0.477273	ANN=A|missense_variant|MODERATE|PHO90|YJL198W|transcript|YJL198W|protein_coding|1/1|c.1133G>A|p.Gly378Asp|1133/2646|1133/2646|378/881||	GAATATAATGCAAATAAGCTGGTAGgCAAGTTAGATTTGGAATACTACAGA
A452R23	AND3188	SK1/BY	rad27∆/∆	G25	X	169807	.	C	G	1619.7	snp	92	0.532609	HET	2	1	1	NA	NA	NA	10_169356_A_G	0.433071	10_169908_A_G	0.514851	ANN=G|missense_variant|MODERATE|URA2|YJL130C|transcript|YJL130C|protein_coding|1/1|c.2561G>C|p.Arg854Pro|2561/6645|2561/6645|854/2214||	AAAAGCATTTGCAATGGCGAAGACAcGCATATCCGTAGGGTTGTTCAACTC
A452R23	AND3188	SK1/BY	rad27∆/∆	G25	X	317099	.	G	C	858.125	snp	49	0.571429	HET	2	1	1	NA	NA	NA	10_317045_CC_TT	0.4625	10_317150_C_T	0.483516		GTATATGTATATATATATATATATAgATATGCTTATACGGATATATACATA
A452R23	AND3188	SK1/BY	rad27∆/∆	G25	X	447539	.	G	T	1270.12	snp	83	0.457831	HET	2	1	1	NA	NA	NA	10_447484_T_C	0.435294	10_447879_G_A	0.566667	ANN=T|missense_variant|MODERATE|APL1|YJR005W|transcript|YJR005W|protein_coding|1/1|c.1617G>T|p.Leu539Phe|1617/2103|1617/2103|539/700||	ATAAAACACTGATGTATTGGAGATTgCTGTCATTAACGAAAACGTCTCGTA
A452R23	AND3188	SK1/BY	rad27∆/∆	G25	XI	5587	.	A	AT	923.681	ins	79	0.405063	HET	2	1	1	LOH31	BY	REC	11_4775_C_T	0	11_5928_G_A	0	ANN=AT|frameshift_variant|HIGH|YKL222C|YKL222C|transcript|YKL222C|protein_coding|1/1|c.33dupA|p.Leu12fs|33/2118|33/2118|11/705||	GGCTTTCTTCTACTCTGCCTATCTAaTTTTTTTTTTTGACTAAGTTCCGTA
A452R23	AND3188	SK1/BY	rad27∆/∆	G25	XI	242538	.	T	TTGC	1814.86	ins	123	0.471545	HET	2	1	1	LOH31	BY	REC	11_242410_A_G	0	11_243550_C_T	0	ANN=TTGC|conservative_inframe_insertion|MODERATE|YKL105C|YKL105C|transcript|YKL105C|protein_coding|1/1|c.43_45dupGCA|p.Ala15dup|45/3399|45/3399|15/1132||	CCATTATAACTGAGCGCATTTCCAAtTGCTGCTGCTGCTGCTAAGGCATCT
A452R23	AND3188	SK1/BY	rad27∆/∆	G25	XI	280940	.	G	T	505.604	snp	42	0.452381	HET	2	1	1	LOH31	BY	REC	11_280538_A_G	0	11_280982_CAT_C	0	ANN=T|missense_variant|MODERATE|YKL083W|YKL083W|transcript|YKL083W|protein_coding|1/1|c.20G>T|p.Arg7Ile|20/615|20/615|7/204||	GAAAAAATGCGATGGTATATATATAgATATATATATATATATATGTATCTG
A452R23	AND3188	SK1/BY	rad27∆/∆	G25	XI	385578	.	TAAT	T	1558.22	del	112	0.446429	HET	2	1	1	NA	NA	NA	11_385574_GTAA_G	0	11_385688_G_A	0.521739		TGTAGTCTGGTGAGTTAATACGTAAtAATACTTGGTTTTTTTTTTTGGTTT
A452R23	AND3188	SK1/BY	rad27∆/∆	G25	XII	15155	.	C	A	1318.44	snp	76	0.513158	HET	2	1	1	LOH33	BY	REC	12_15147_T_G	0	12_15269_C_T	0	ANN=A|synonymous_variant|LOW|AYT1|YLL063C|transcript|YLL063C|protein_coding|1/1|c.918G>T|p.Thr306Thr|918/1425|918/1425|306/474||	CCACAGCACGCCCTAAATTTGATTTcGTTTCTGGTTTAAGTCGAGATAAAC
A452R23	AND3188	SK1/BY	rad27∆/∆	G25	XII	210438	.	A	G	1622.39	snp	90	0.566667	HET	2	1	1	NA	NA	NA	12_210240_C_T	0.5	12_210476_A_G	0.436893		ATACGTAAGTATATACTTGGGTTGTaTTATGCAGAATAAAGAAATGAGAGA
A452R23	AND3188	SK1/BY	rad27∆/∆	G25	XII	491158	.	C	A	2591.1	snp	150	0.506667	HET	7	1	1	LOH38	BY	REC	12_490675_C_T	0	12_491513_CT_C	0		CTACAATGCAATTATTATGACCAATcACACAGTATTGTGCTGACCTCCATT
A452R23	AND3188	SK1/BY	rad27∆/∆	G25	XIII	239066	.	T	TGGGGGG	176.492	ins	19	0.473684	HET	2	1	1	LOH39	SK1	REC	13_238849_C_T	0.939394	13_239557_C_T	1		AAGTTTTATGAAGTTTCGTAAGTATtGGGGGGGTTGAAAATAATCTCTCAC
A452R23	AND3188	SK1/BY	rad27∆/∆	G25	XIII	703390	.	C	CTA	427.089	ins	30	0.5	HET	2	1	1	LOH41	BY	REC	13_703253_C_T	0	13_703913_T_G	0		TGATTCATTTCTATTTTAACATTTTcTATATATATATATATATAAGCCTAG
A452R23	AND3188	SK1/BY	rad27∆/∆	G25	XIV	57328	.	C	T	1873.05	snp	116	0.491379	HET	2	1	1	NA	NA	NA	14_56445_A_G	0.55	14_57439_G_T	0.982759	ANN=T|synonymous_variant|LOW|MCK1|YNL307C|transcript|YNL307C|protein_coding|1/1|c.246G>A|p.Gln82Gln|246/1128|246/1128|82/375||	TTGGATGGTCGGCAATCCTCAGAATcTGTAATTCCCTGGACTTGTACTCGG
A452R23	AND3188	SK1/BY	rad27∆/∆	G25	XIV	70054	.	A	G	1616.17	snp	93	0.537634	HET	2	1	1	NA	NA	NA	14_69857_G_A	0.418605	14_70114_C_T	0.48913	ANN=G|synonymous_variant|LOW|CLA4|YNL298W|transcript|YNL298W|protein_coding|1/1|c.1140A>G|p.Gln380Gln|1140/2529|1140/2529|380/842||	AGCAGCAGCAGCAGCAGCAGCAGCAaCAAAAACAACAGCATCAACAATATC
A452R23	AND3188	SK1/BY	rad27∆/∆	G25	XIV	117112	.	A	T	1617.9	snp	102	0.509804	HET	2	1	1	NA	NA	NA	14_117101_A_C	0.494505	14_117208_CG_C	0.58209		CGTTTGGATTTGGCACACACCCACAaATATACACATTACATATATATATAT
A452R23	AND3188	SK1/BY	rad27∆/∆	G25	XIV	337293	.	G	GTGTTCCAAT	1101.43	ins	89	0.404494	HET	2	1	1	NA	NA	NA	14_337051_C_T	0.49505	14_337646_C_T	0.518519	ANN=GTGTTCCAAT|disruptive_inframe_insertion|MODERATE|YGP1|YNL160W|transcript|YNL160W|protein_coding|1/1|c.762_770dupTCCAATTGT|p.Val257_Tyr258insProIleVal|771/1065|771/1065|257/354||INFO_REALIGN_3_PRIME	ACTCCTTATGGTCTATTAGAAAACGgTGTTCCAATTGTTCCAATTGTCTAT
A452R23	AND3188	SK1/BY	rad27∆/∆	G25	XIV	418768	.	A	G	817.467	snp	55	0.454545	HET	2	1	1	NA	NA	NA	14_418767_G_A	0.545455	14_418776_G_A	0.545455		TTAGAAAGGGTTTAGCAGGATAATGaGTTTTCAGAGATAGCACAAAACTCG
A452R23	AND3188	SK1/BY	rad27∆/∆	G25	XIV	716908	.	ACTTT	ACTTCTTC	874.515	complex	57	0.526316	HET	2	1	1	NA	NA	NA	14_716675_GT_G	0.583333	14_716990_C_T	0.571429	ANN=CTTC|disruptive_inframe_insertion&synonymous_variant|MODERATE|BRE5|YNR051C|transcript|YNR051C|protein_coding|1/1|c.1416delAinsGAAG|p.Lys472dup|1416/1548|1416/1548|472/515||	AAGCATACTTCAATACCATCAATTGaCTTTTTCTTCTTCTCTAAAGCATCG
A452R23	AND3188	SK1/BY	rad27∆/∆	G25	XV	474488	.	C	A	1626.47	snp	88	0.545455	HET	2	1	1	NA	NA	NA	15_474069_A_G	0.448819	15_475032_A_C	0.52459		AAGTTTTTATGCAGCTAAACTGTTTcTCGTCATTTTTTTATAGTTATTTCT
A452R23	AND3188	SK1/BY	rad27∆/∆	G25	XVI	117611	.	C	T	1616.62	snp	96	0.5	HET	2	1	1	NA	NA	NA	16_116892_A_G	0.555556	16_117756_T_C	0.559322	ANN=T|missense_variant|MODERATE|YPL229W|YPL229W|transcript|YPL229W|protein_coding|1/1|c.545C>T|p.Ser182Phe|545/621|545/621|182/206||	TCTTCACCTCCAAATTCTGCTTCTTcTATATTCAACTCTAGGCCGAAGTTC
A452R23	AND3188	SK1/BY	rad27∆/∆	G25	XVI	129464	.	C	T	1918.35	snp	115	0.513043	HET	2	1	1	NA	NA	NA	16_129189_C_G	0.5	16_129733_C_T	0.475		TGAAAAGAAATGACGAAGCCCAAAAcGTGGTCCTAGAATTACCACATTTCC
A452R23	AND3188	SK1/BY	rad27∆/∆	G25	XVI	383323	.	G	GAA	965.273	ins	77	0.467532	HET	2	1	1	NA	NA	NA	16_383083_T_C	0.461538	16_383361_T_C	0.591549		CAATCTTTGAATATTTGCTAATAGTgAAAAAAAAAAAGGAAATAACTATCT
A452R23	AND3188	SK1/BY	rad27∆/∆	G25	XVI	446488	.	T	TAGA	1489.03	ins	107	0.46729	HET	2	1	1	NA	NA	NA	16_446457_T_C	0.495726	16_446756_T_C	0.45098	ANN=TAGA|conservative_inframe_insertion|MODERATE|PDR12|YPL058C|transcript|YPL058C|protein_coding|1/1|c.3887_3889dupTCT|p.Phe1296dup|3889/4536|3889/4536|1297/1511||	AAAATATAATGGGAAAATTAAAACAtAGAAGAAGAAGAAGAAACCTGCATG
A452R23	AND3188	SK1/BY	rad27∆/∆	G25	XVI	896573	.	GA	G	1439.9	del	95	0.473684	HET	2	1	1	LOH61	BY	REC	16_896539_T_C	0	16_896575_A_G	0	ANN=G|frameshift_variant|HIGH|AOS1|YPR180W|transcript|YPR180W|protein_coding|1/1|c.622delA|p.Thr208fs|622/1044|622/1044|208/347||INFO_REALIGN_3_PRIME_LOF=(AOS1|YPR180W|1|1.00)	TACTACTAGAAAAGATGAAGAAGATgAAAAAAAAACATATGAACGAATCAA
A452R24	AND3188	SK1/BY	rad27∆/∆	H25	II	151365	.	A	T	1365.74	snp	95	0.442105	HET	2	1	1	NA	NA	NA	2_151117_A_G	0.5	2_151397_T_C	0.494949		ACGTTACTTTATTACCCGGATACTGaTCATGTTATGGTCTTTAATCAATAA
A452R24	AND3188	SK1/BY	rad27∆/∆	H25	II	505204	.	T	TCAACAG	991.052	ins	72	0.444444	HET	2	1	1	NA	NA	NA	2_505129_G_A	0.365591	2_505294_CCAAA_TCAAG	0.394366	ANN=TCAACAG|disruptive_inframe_insertion|MODERATE|CKS1|YBR135W|transcript|YBR135W|protein_coding|1/1|c.366_371dupACAGCA|p.Gln123_Gln124dup|372/453|372/453|124/150||INFO_REALIGN_3_PRIME	AGCTGAGGGCAGCGACCGCTGCTGCtCAACAGCAACAGCAACAGCAGCAAC
A452R24	AND3188	SK1/BY	rad27∆/∆	H25	III	80218	.	G	GA	1452.79	ins	83	0.53012	HET	2	1	1	NA	NA	NA	3_79797_T_C	0.48	3_82590_C_T	0.428571	ANN=GA|frameshift_variant|HIGH|KCC4|YCL024W|transcript|YCL024W|protein_coding|1/1|c.1063dupA|p.Ile355fs|1064/3114|1064/3114|355/1037||INFO_REALIGN_3_PRIME_LOF=(KCC4|YCL024W|1|1.00)	ACTGAAAGAGAATGGAACCAACAAAgAAAAAATTCTATATGCGCTACTATA
A452R24	AND3188	SK1/BY	rad27∆/∆	H25	III	148278	.	C	CT	973.419	ins	61	0.52459	HET	2	1	1	NA	NA	NA	3_148171_GA_G	0.5	3_148481_C_A	0.5	ANN=CT|frameshift_variant|HIGH|SRD1|YCR018C|transcript|YCR018C|protein_coding|1/1|c.625dupA|p.Arg209fs|625/666|625/666|209/221||_LOF=(SRD1|YCR018C|1|1.00)	ATCTATCCTTTTATCTGCTGCTTGCcTTTTTTTTTCATTCTCCTTCTTCAG
A452R24	AND3188	SK1/BY	rad27∆/∆	H25	III	189976	.	C	A	1475.51	snp	76	0.592105	HET	2	1	1	NA	NA	NA	3_189052_C_G	0.527473	3_190177_G_A	0.44	ANN=A|missense_variant|MODERATE|SNT1|YCR033W|transcript|YCR033W|protein_coding|1/1|c.3488C>A|p.Pro1163Gln|3488/3681|3488/3681|1163/1226||	GGGCAATCAAACCCAGATGGAAGGCcGTTGCTGCCATTTCAGCATGCTATT
A452R24	AND3188	SK1/BY	rad27∆/∆	H25	IV	316922	.	A	AAAAT	472.286	ins	40	0.425	HET	2	1	1	NA	NA	NA	4_316862_T_A	0.431818	4_317220_G_A	0.480769		ACGGAAAATCAACTGAGAGATTTTTaATATATATAAGAAATACTAACAACA
A452R24	AND3188	SK1/BY	rad27∆/∆	H25	IV	358101	.	G	A	1859.86	snp	112	0.5	HET	2	1	1	NA	NA	NA	4_358099_A_G	0.495652	4_358171_A_G	0.432203		AGACAATTACATAAATGCAACATAGgCAGCATGGGATCCTGGGTTTCATAT
A452R24	AND3188	SK1/BY	rad27∆/∆	H25	IV	408422	.	A	AT	1396.8	ins	92	0.478261	HET	2	1	1	NA	NA	NA	4_408416_T_A	0.516129	4_408706_T_C	0.488		CCATGTTATGTAAAGACAATTTCCTaTTTTTTTTTATTTCTGCCCATGCAT
A452R24	AND3188	SK1/BY	rad27∆/∆	H25	IV	780610	.	T	A	1362.36	snp	94	0.43617	HET	2	1	1	LOH7	BY	REC	4_780200_T_A	0	4_780618_T_C	0	ANN=A|missense_variant|MODERATE|NBP2|YDR162C|transcript|YDR162C|protein_coding|1/1|c.491A>T|p.Glu164Val|491/711|491/711|164/236||	TTCCGGCTGTATATAAGAGACAAACtCCTCCGGTACCAACCCTGTTTTTGA
A452R24	AND3188	SK1/BY	rad27∆/∆	H25	IX	254903	.	C	CT	618.737	ins	59	0.40678	HET	2	1	1	NA	NA	NA	9_254765_A_C	0.540984	9_255654_A_C	0.513889		TTTTCTTTTTTTCTTTTCTTTTTTCcTTTTTTTTTCTTTTCTTACTCTGTT
A452R24	AND3188	SK1/BY	rad27∆/∆	H25	IX	301017	.	TG	T	1419.24	del	81	0.530864	HET	2	1	1	NA	NA	NA	9_299287_T_A	0.479592	9_302841_G_A	0.406593	ANN=T|frameshift_variant|HIGH|YIL029C|YIL029C|transcript|YIL029C|protein_coding|1/1|c.240delC|p.Lys81fs|240/429|240/429|80/142||_LOF=(YIL029C|YIL029C|1|1.00)	ATCCAATTTTTACAGTTGAACCACTtGGGGGATTTTATTCTCGTATTGTAG
A452R24	AND3188	SK1/BY	rad27∆/∆	H25	V	72919	.	C	G	1866.07	snp	109	0.522936	HET	2	1	1	NA	NA	NA	5_72790_A_G	0.396396	5_72990_T_G	0.484211	ANN=G|synonymous_variant|LOW|YEL043W|YEL043W|transcript|YEL043W|protein_coding|1/1|c.2442C>G|p.Gly814Gly|2442/2871|2442/2871|814/956||	CAAACGATGTGCCCATTGTTCCAGGcAATAACACTACTTTAACACCTTCAC
A452R24	AND3188	SK1/BY	rad27∆/∆	H25	V	335335	.	GAGAGAAGAAAT	G	1275.75	del	96	0.479167	HET	2	1	1	NA	NA	NA	5_335310_C_G	0.495652	5_335352_A_T	0.519608		CAACAAGATACCAAACAGGACGAAAgAGAGAAGAAATAGAGAAGATGCAAA
A452R24	AND3188	SK1/BY	rad27∆/∆	H25	V	355200	.	T	A	1118.45	snp	67	0.522388	HET	2	1	1	NA	NA	NA	5_354899_T_C	0.392857	5_355825_T_G	0.475728	ANN=A|missense_variant|MODERATE|YER097W|YER097W|transcript|YER097W|protein_coding|1/1|c.61T>A|p.Leu21Met|61/330|61/330|21/109||	GTCAATGCGCGATTTCTATTATGGGtTGAAAAAGTTGCACTTCTGTTCCTT
A452R24	AND3188	SK1/BY	rad27∆/∆	H25	V	442358	.	C	CAT	1273.2	ins	78	0.525641	HET	2	1	1	NA	NA	NA	5_442111_C_T	0.488372	5_442510_AA_GT	0.475	ANN=CAT|non_coding_transcript_exon_variant|MODIFIER|SCR1|SCR1|transcript|SCR1|lincRNA|1/1|n.372_373insAT||||||	TTTTATCCAGCGTCAGCAAAGGTGAcCCGTGATGGAGGCGGCCGGGATAGC
A452R24	AND3188	SK1/BY	rad27∆/∆	H25	VI	24283	.	C	T	1569.74	snp	106	0.45283	HET	2	1	1	NA	NA	NA	6_24251_T_G	0.462185	6_24494_G_T	0.434343	ANN=T|synonymous_variant|LOW|DAK2|YFL053W|transcript|YFL053W|protein_coding|1/1|c.861C>T|p.Val287Val|861/1776|861/1776|287/591||	TAGAATTGGGTTATGCTGCAGAGGTcATTTCTGAACAATTGATTGATAAGT
A452R24	AND3188	SK1/BY	rad27∆/∆	H25	VI	39440	.	G	T	891.145	snp	57	0.473684	HET	2	1	1	NA	NA	NA	6_39419_G_T	0.548387	6_39488_G_A	0.505747	ANN=T|missense_variant|MODERATE|EMP47|YFL048C|transcript|YFL048C|protein_coding|1/1|c.741C>A|p.Phe247Leu|741/1338|741/1338|247/445||	TCACGCCATTAAAAAATTGCATTTTgAATATTTCAAAAGACTCTGCATTAT
A452R24	AND3188	SK1/BY	rad27∆/∆	H25	VI	184725	.	G	GC	1536.51	ins	114	0.438596	HET	2	1	1	NA	NA	NA	6_184476_CTGTACAT_TTGCACAC	0.519231	6_184798_C_T	0.457447	ANN=GC|frameshift_variant|HIGH|FAB1|YFR019W|transcript|YFR019W|protein_coding|1/1|c.231dupC|p.Thr78fs|232/6837|232/6837|78/2278||INFO_REALIGN_3_PRIME	AGCAATATCTCCGTGCCAAAAATAAgCCCCCCCACATCATCCTCGATAGCA
A452R24	AND3188	SK1/BY	rad27∆/∆	H25	VI	191370	.	C	CT	1161.48	ins	73	0.479452	HET	2	1	1	NA	NA	NA	6_191180_C_T	0.468085	6_191409_A_T	0.597701		AACGTGTACAAGTTATATTCTGTAAcTTTTTTTTATACACTATCACGCACA
A452R24	AND3188	SK1/BY	rad27∆/∆	H25	VII	952438	.	A	C	838.788	snp	51	0.509804	HET	2	1	1	NA	NA	NA	7_952426_A_G	0.531915	7_952472_T_C	0.483333		TTATTCTTATTCTAGAAGACATACAaATATTTATGTTTTACGCATCGCTTT
A452R24	AND3188	SK1/BY	rad27∆/∆	H25	VIII	554064	.	CGAAAAAAT	AGA	485.667	complex	60	0.416667	HET	4	1	2	NA	NA	NA	8_525297_G_A	0.612613	NA	NA		CTCGAAGAAAGCGGAAAAATAAAAAcGAAAAAATAAAAAAAAAAAAAAGTA
A452R24	AND3188	SK1/BY	rad27∆/∆	H25	X	185422	.	T	A	578.316	snp	42	0.452381	HET	2	1	1	NA	NA	NA	10_185180_T_C	0.602273	10_185495_A_T	0.56	ANN=A|stop_lost&splice_region_variant|HIGH|NIT2|YJL126W|transcript|YJL126W|protein_coding|1/1|c.922T>A|p.Ter308Argext*?|922/924|922/924|308/307||	CCAGAGAAGAGACGATTTATTTCATtGAGGCAAATAAAATATGAAAAAAGC
A452R24	AND3188	SK1/BY	rad27∆/∆	H25	X	727520	.	G	A	2142.79	snp	119	0.537815	HET	2	1	1	NA	NA	NA	10_726401_C_T	0	10_728247_T_C	0.286885	ANN=A|missense_variant|MODERATE|AAD10|YJR155W|transcript|YJR155W|protein_coding|1/1|c.116G>A|p.Arg39His|116/867|116/867|39/288||	GCCAATTTCTGTGGGAATCACAAGCgCAGTTTGCATGTAAGTGTGAGAGAT
A452R24	AND3188	SK1/BY	rad27∆/∆	H25	XI	542756	.	C	A	1492.59	snp	84	0.547619	HET	2	1	1	NA	NA	NA	11_542597_T_C	0.452055	11_542802_A_G	0.460317	ANN=A|missense_variant|MODERATE|DYN1|YKR054C|transcript|YKR054C|protein_coding|1/1|c.5170G>T|p.Ala1724Ser|5170/12279|5170/12279|1724/4092||	TGAACTTTCGCCCATAGTAGTCGAGcTTCTTCCTTAGTGGAACAATTTTTA
A452R24	AND3188	SK1/BY	rad27∆/∆	H25	XII	340499	.	G	T	1574.64	snp	100	0.48	HET	2	1	1	NA	NA	NA	12_340365_A_G	0.432203	12_340527_A_G	0.48	ANN=T|missense_variant|MODERATE|ICT1|YLR099C|transcript|YLR099C|protein_coding|1/1|c.430C>A|p.Arg144Ser|430/1185|430/1185|144/394||	GACTTGATGTCCTCTGCTGGGGGGCgCTTCTCTATCACAGGGATTACTACG
A452R24	AND3188	SK1/BY	rad27∆/∆	H25	XIII	44995	.	G	T	1116.51	snp	71	0.507042	HET	2	1	1	NA	NA	NA	13_44503_C_T	0.421053	13_45656_G_A	0.504425		AAAAACTAGAATTTTAGAAAGAAAAgGAAAAAGAATACCAGATGGTAGTTA
A452R24	AND3188	SK1/BY	rad27∆/∆	H25	XIII	806195	.	G	GT	1234.27	ins	86	0.453488	HET	2	1	1	NA	NA	NA	13_806118_A_G	0.488636	13_806431_C_T	0.507246	ANN=GT|frameshift_variant|HIGH|RRN9|YMR270C|transcript|YMR270C|protein_coding|1/1|c.228dupA|p.His77fs|228/1098|228/1098|76/365||_LOF=(RRN9|YMR270C|1|1.00)	ACAAACTGGTTTACTTCATAAAAATgTTTTTTTTCATTTGCCTTATACAAT
A452R24	AND3188	SK1/BY	rad27∆/∆	H25	XIV	106862	.	T	TA	1459.42	ins	98	0.469388	HET	2	1	1	NA	NA	NA	14_106801_G_A	0.523077	14_107060_C_T	0.496		CGAAAAACGAAGGTAGAAATGAAAGtAAAAAAAGAGCAATAATGGTAAATC
A452R24	AND3188	SK1/BY	rad27∆/∆	H25	XIV	408050	.	T	A	862.004	snp	53	0.528302	HET	2	1	1	NA	NA	NA	14_407285_AAT_GAC	0.415842	14_408111_C_T	0.380952		TCCCTTGCCCCAGTGTACACATATAtAAAAATATATTCATGCCTATATGAT
A452R24	AND3188	SK1/BY	rad27∆/∆	H25	XIV	480999	.	A	ACC	1123.05	ins	94	0.414894	HET	2	1	1	NA	NA	NA	14_480883_T_C	0.538462	14_481350_A_G	0.537037		AGTAGCGACCCCTTTTAAGTAGGTAaCCCCCCCTGGATTGCATAGCCATTG
A452R24	AND3188	SK1/BY	rad27∆/∆	H25	XV	480507	.	GTAATGTGC	TAAAGG	1599.37	complex	96	0.510417	HET	3	1	2	NA	NA	NA	15_480144_G_A	0.333333	15_480673_T_C	0.328467		ACCCTTTAGCATATATATAAAGTGCgTAATGTGCGTGCTAAAAAAGCTCAC
A452R24	AND3188	SK1/BY	rad27∆/∆	H25	XV	785519	.	CA	C	936.945	del	54	0.574074	HET	3	1	2	NA	NA	NA	15_785407_C_T	0.320755	15_785674_A_G	0.295238	ANN=C|frameshift_variant|HIGH|ABP140|YOR239W|transcript|YOR239W|protein_coding|1/2|c.674delA|p.Asn225fs|674/1887|674/1887|225/628||INFO_REALIGN_3_PRIME_LOF=(ABP140|YOR239W|1|1.00)	CTTCTAAGAATAAGAAGAAAAAAAAcAAAAAAAAAAACAAGAAGAAGAGAA
A452R24	AND3188	SK1/BY	rad27∆/∆	H25	XVI	511598	.	G	GA	486.99	ins	32	0.46875	HET	2	1	1	NA	NA	NA	16_511583_T_C	0.5	16_511707_C_G	0.791667	ANN=GA|frameshift_variant|HIGH|ECM23|YPL021W|transcript|YPL021W|protein_coding|1/1|c.505dupA|p.Ile169fs|506/564|506/564|169/187||INFO_REALIGN_3_PRIME_LOF=(ECM23|YPL021W|1|1.00)	GCATAGCATATAGGAAAAAAATGGAgAAAAAAATACGATCGCAACAATCCT
A452R24	AND3188	SK1/BY	rad27∆/∆	H25	XVI	560185	.	AC	TG	454.692	mnp	31	0.483871	HET	2	1	1	NA	NA	NA	16_560123_T_C	0.521739	16_560312_C_T	0.486486		AGAGTTCGTCAATTCATGGAAAAATaCAAAAATAGAAATGCGAATTCTGTG
A452R25	AND3188	SK1/BY	rad27∆/∆	I25	I	93786	.	C	A	2599.9	snp	153	0.503268	HET	2	1	1	NA	NA	NA	1_93563_G_A	0.430657	1_94472_G_A	0.595238	ANN=A|missense_variant|MODERATE|FRT2|YAL028W|transcript|YAL028W|protein_coding|1/1|c.887C>A|p.Pro296His|887/1587|887/1587|296/528||	GAATCCTCTCCTGCCGTTGCTAATCcCATTGGGCTTTCGCCAAAAGACGCC
A452R25	AND3188	SK1/BY	rad27∆/∆	I25	II	765004	.	GTC	GAATCAA	721.08	complex	55	0.436364	HET	2	1	1	NA	NA	NA	2_764939_A_T	0.403509	2_765576_A_G	0.493976	ANN=AATCAA|frameshift_variant&stop_gained&missense_variant|HIGH|DUG2|YBR281C|transcript|YBR281C|protein_coding|1/1|c.2601_2602delGAinsTTGATT|p.Leu867fs|2602/2637|2601/2637|867/878||	ATTGAATACTTTAGACAAAATCTCAgTCAAATTAGACCAATTTTTGATTCT
A452R25	AND3188	SK1/BY	rad27∆/∆	I25	III	205740	.	T	C	238.941	snp	22	0.454545	HET	2	1	1	NA	NA	NA	3_204750_G_A	0.471014	3_207086_G_C	0.523077		TAGAATAACTCTTGGATTAAATAAAtAAAAAAAATACAATTATCACTCAGA
A452R25	AND3188	SK1/BY	rad27∆/∆	I25	III	237091	.	C	A	2033.15	snp	126	0.484127	HET	2	1	1	NA	NA	NA	3_236961_G_A	0.413462	3_238082_T_C	0.497207		ATCATTTAAAGGCTTTTGAGACACTcAAATCAGTGTCAACCTTTTGGATAA
A452R25	AND3188	SK1/BY	rad27∆/∆	I25	IV	48965	.	G	GA	1753.14	ins	121	0.446281	HET	2	1	1	LOH9	SK1	REC	4_48349_G_A	0.990476	4_49026_A_C	1		AACAATCAATACCAACCTCAAATAGgAAAAGTAATAAGTTTGGCGTTACAC
A452R25	AND3188	SK1/BY	rad27∆/∆	I25	IV	92996	.	A	AC	1134.76	ins	84	0.416667	HET	2	1	1	NA	NA	NA	4_91592_A_G	0.569767	4_94320_T_C	0.542553	ANN=AC|frameshift_variant|HIGH|HEM3|YDL205C|transcript|YDL205C|protein_coding|1/1|c.749dupG|p.Cys251fs|749/984|749/984|250/327||_LOF=(HEM3|YDL205C|1|1.00)	ATTCCACACCAATAGGAACGGAACAaCCCCCCTCTAAAGTTCTCATCAAAG
A452R25	AND3188	SK1/BY	rad27∆/∆	I25	IV	304799	.	C	T	1237.59	snp	88	0.431818	HET	2	1	1	NA	NA	NA	4_303806_G_A	0.577586	4_305142_A_G	0.595238	ANN=T|missense_variant|MODERATE|NDE2|YDL085W|transcript|YDL085W|protein_coding|1/1|c.1589C>T|p.Ala530Val|1589/1638|1589/1638|530/545||	TCTATCAGGAATAGGATTTTAATTGcCATGGACTGGACCAAAGTTTACTTT
A452R25	AND3188	SK1/BY	rad27∆/∆	I25	IV	1165172	.	G	GAA	1319.24	ins	94	0.468085	HET	2	1	1	LOH12	SK1	REC	4_1164726_A_T	1	4_1165247_G_C	1		GAATATAGCTAAGAAAATGCGCACGgAAAAAAAACACTCCCGAATTTCTCC
A452R25	AND3188	SK1/BY	rad27∆/∆	I25	IV	1334776	.	A	ACCCC	919.627	ins	64	0.546875	HET	2	1	1	LOH12	SK1	REC	4_1334562_TA_T	1	4_1335206_C_G	1		AAAAATATCAGATTCTATTCTATTTaCCCCCCCTATAACTGCAGAATCGTA
A452R25	AND3188	SK1/BY	rad27∆/∆	I25	VI	194606	.	AT	A	702.347	del	62	0.419355	HET	2	1	1	NA	NA	NA	6_194593_G_T	0.444444	6_195150_T_A	0.496183		ATTGAACTTTAAGTATTTGGCTTTTaTTTTTTTTTTTTCATTTTCTTACTC
A452R25	AND3188	SK1/BY	rad27∆/∆	I25	VII	432282	.	T	TTTGTTG	1782.74	ins	142	0.401408	HET	2	1	1	NA	NA	NA	7_432076_G_A	0.394737	7_432654_G_A	0.457831	ANN=TTTGTTG|conservative_inframe_insertion|MODERATE|MIG1|YGL035C|transcript|YGL035C|protein_coding|1/1|c.775_780dupCAACAA|p.Gln259_Gln260dup|780/1515|780/1515|260/504||	TTGGAATAACGTGGTGAAAGAGAATtTTGTTGTTGTTGTAGTTGTTTCTGT
A452R25	AND3188	SK1/BY	rad27∆/∆	I25	VII	436557	.	T	TG	789.416	ins	55	0.472727	HET	2	1	1	NA	NA	NA	7_436543_A_G	0.471698	7_436601_C_T	0.454545		TGTCACGAACGATGAAATGGAAACTtGGGGGGGAAGGCTCAAAAAACATAC
A452R25	AND3188	SK1/BY	rad27∆/∆	I25	VIII	78883	.	TA	T	258.137	del	19	0.473684	HET	2	1	1	NA	NA	NA	8_78803_T_G	0.413793	8_79037_A_G	0.447368		AACTGACACAAGTGATTCTTGATAAtAAAAAAAAAAAGGAAAAATATTTCA
A452R25	AND3188	SK1/BY	rad27∆/∆	I25	VIII	225328	.	TA	T	986.764	del	79	0.405063	HET	3	1	1	NA	NA	NA	8_225173_GTA_ATG	0.693182	8_225407_T_C	0.629213		GAAACCGTTAGCGGCCGCCAATCTAtAAAAAAAAGAAATCGGAAACATGAA
A452R25	AND3188	SK1/BY	rad27∆/∆	I25	VIII	554063	.	ACGAAAAAATAA	GC	1008.03	complex	87	0.402299	HET	6	1	1	NA	NA	NA	8_525297_G_A	0.991453	NA	NA		TCTCGAAGAAAGCGGAAAAATAAAAaCGAAAAAATAAAAAAAAAAAAAAGT
A452R25	AND3188	SK1/BY	rad27∆/∆	I25	X	667226	.	A	G	402.62	snp	39	0.410256	HET	2	1	1	LOH25	SK1	REC	10_667152_C_G	0.982906	10_667389_A_T	1		TTCTACTATCGTTATATATATGGGTaTATATATATATATATATCCAAAATA
A452R25	AND3188	SK1/BY	rad27∆/∆	I25	XI	46705	.	A	T	404.418	snp	27	0.518519	HET	2	1	1	NA	NA	NA	11_46439_GT_G	0.457831	11_48790_G_A	0.561983		GTCGCGTTATATATATTATATATAAaAATTAAAAAATAGAAAATAAAATTT
A452R25	AND3188	SK1/BY	rad27∆/∆	I25	XI	140794	.	G	GT	1537.25	ins	89	0.561798	HET	2	1	1	NA	NA	NA	11_138050_G_C	0.442478	11_140833_T_G	0.597826		AAGAACGGTTCTTTTTACCTTTAAGgTTTTTTTTTCGCGTTTAATGACAGC
A452R25	AND3188	SK1/BY	rad27∆/∆	I25	XI	260507	.	C	T	1789.74	snp	104	0.509615	HET	2	1	1	NA	NA	NA	11_260491_T_C	0.491071	11_260530_G_A	0.454545		TTGCAAAGATATGGTGAACAAGTTTcAAAATAAGAATGTATGTGTACCGAA
A452R25	AND3188	SK1/BY	rad27∆/∆	I25	XI	352623	.	A	ATTTTTATGTGTTCG	1345.44	ins	112	0.401786	HET	2	1	1	NA	NA	NA	11_351989_T_C	0.483871	11_352793_G_A	0.5	ANN=ATTTTTATGTGTTCG|frameshift_variant&start_lost|HIGH|DCW1|YKL046C|transcript|YKL046C|protein_coding|1/1|c.1_2insCGAACACATAAAAA|p.Met1fs|1/1350|1/1350|1/449||_LOF=(DCW1|YKL046C|1|1.00)	TAACCCTATCACTTTATTTACTAGCaTTTTTATGTGTTCGTTTTTAAAACA
A452R25	AND3188	SK1/BY	rad27∆/∆	I25	XI	354486	.	A	T	1963.51	snp	116	0.517241	HET	2	1	1	NA	NA	NA	11_354308_A_G	0.555556	11_355110_G_A	0.337079	ANN=T|missense_variant|MODERATE|PRI2|YKL045W|transcript|YKL045W|protein_coding|1/1|c.994A>T|p.Asn332Tyr|994/1587|994/1587|332/528||	TGTCTGGTCTGAAGAGATTAGCTCAaACTATCCGCTATGTATCAAAAACCT
A452R25	AND3188	SK1/BY	rad27∆/∆	I25	XI	421308	.	A	G	722.688	snp	46	0.521739	HET	2	1	1	NA	NA	NA	11_421142_C_T	0.352273	11_421343_A_G	0.54		ATATGGAATCGCCAGTTGAAACAAAaAAATGAGAAAAGTACGGATAATCCG
A452R25	AND3188	SK1/BY	rad27∆/∆	I25	XII	357170	.	AC	A	1637.91	del	104	0.519231	HET	2	1	1	NA	NA	NA	12_356868_C_T	0.546296	12_357577_C_T	0.5	ANN=A|frameshift_variant|HIGH|MDN1|YLR106C|transcript|YLR106C|protein_coding|1/1|c.6568delG|p.Val2190fs|6568/14733|6568/14733|2190/4910||_LOF=(MDN1|YLR106C|1|1.00)	CATGCCATCAAACCATTCAAATTTAaCCGAAGCTTCCTTAGTGATGATTTC
A452R25	AND3188	SK1/BY	rad27∆/∆	I25	XII	434097	.	A	AAT	235.408	ins	19	0.421053	HET	2	1	1	LOH30	SK1	REC	12_433914_T_C	1	12_434144_C_G	1		AAATATATTTTACATAAACAATATTaATATATATATATATTCCCCCTACAA
A452R25	AND3188	SK1/BY	rad27∆/∆	I25	XIII	128870	.	G	T	1672.41	snp	108	0.472222	HET	2	1	1	NA	NA	NA	13_128498_G_A	0.638889	13_128877_A_G	0.537037	ANN=T|synonymous_variant|LOW|TCB3|YML072C|transcript|YML072C|protein_coding|1/1|c.498C>A|p.Ser166Ser|498/4638|498/4638|166/1545||	TTTGCCATGGAAATAACTTGTCGTCgGAATCTAGGTGAAATTTTTCCTTAA
A452R25	AND3188	SK1/BY	rad27∆/∆	I25	XIII	470846	.	T	C	1810.58	snp	123	0.447154	HET	2	1	1	NA	NA	NA	13_470697_A_G	0.503937	13_470916_T_C	0.473214	ANN=C|missense_variant|MODERATE|YMR102C|YMR102C|transcript|YMR102C|protein_coding|1/1|c.1507A>G|p.Arg503Gly|1507/2505|1507/2505|503/834||	TTCTCTCTATCCGAAGACTTTAACCtCCAGCCGTAAACCCAATGGTCATCA
A452R25	AND3188	SK1/BY	rad27∆/∆	I25	XIV	58269	.	T	A	2286.22	snp	139	0.489209	HET	2	1	1	NA	NA	NA	14_58193_G_A	1	14_58317_T_C	1	ANN=A|missense_variant|MODERATE|MRPS18|YNL306W|transcript|YNL306W|protein_coding|1/1|c.115T>A|p.Ser39Thr|115/654|115/654|39/217||	AGTTCCTTTTTCATTTAAGGATATTtCAAATCAGGAGGATATCACGAATAT
A452R25	AND3188	SK1/BY	rad27∆/∆	I25	XIV	551161	.	A	AT	1228.84	ins	93	0.419355	HET	2	1	1	LOH37	BY	REC	14_550773_G_A	0	14_551646_C_T	0	ANN=AT|frameshift_variant|HIGH|COG6|YNL041C|transcript|YNL041C|protein_coding|1/1|c.826dupA|p.Ile276fs|826/2520|826/2520|276/839||_LOF=(COG6|YNL041C|1|1.00)	AAACCTATCCCTTATAGATAACAGTaTTTTTTTTTTCAGCTTCAACTGCTC
A452R25	AND3188	SK1/BY	rad27∆/∆	I25	XV	904739	.	G	GA	703.228	ins	44	0.522727	HET	2	1	1	NA	NA	NA	15_904342_T_C	0.521739	15_905016_C_A	0.48		TTAAACAAGAGAAATATAAAATTAAgAAAAAAAAAATTTCAAAAACATGGA
A452R25	AND3188	SK1/BY	rad27∆/∆	I25	XVI	117183	.	T	TCAGCAGCAGCAA	1786.56	ins	114	0.526316	HET	2	1	1	LOH46	BY	REC	16_116892_A_G	0	16_117756_T_C	0	ANN=TCAGCAGCAGCAA|disruptive_inframe_insertion|MODERATE|YPL229W|YPL229W|transcript|YPL229W|protein_coding|1/1|c.138_149dupGCAACAGCAGCA|p.Gln47_Gln50dup|150/621|150/621|50/206||INFO_REALIGN_3_PRIME	TCCAGAATTTCAAATATGATCGTCTtCAGCAGCAGCAACAGCAGCAGCAAC
A452R25	AND3188	SK1/BY	rad27∆/∆	I25	XVI	291320	.	G	GTA	1043.81	ins	63	0.507937	HET	2	1	1	LOH46	BY	REC	16_291114_T_C	0	16_291355_C_T	0		CCAATTGATATATCATCACTACGAAgTATATATATATGTAGAAACTGATAT
A452R25	AND3188	SK1/BY	rad27∆/∆	I25	XVI	885523	.	C	T	1488.01	snp	103	0.436893	HET	2	1	1	LOH47	BY	REC	16_885455_A_C	0	16_885683_C_T	0	ANN=T|missense_variant|MODERATE|BSP1|YPR171W|transcript|YPR171W|protein_coding|1/1|c.1696C>T|p.Arg566Cys|1696/1731|1696/1731|566/576||	AGTTCACCCGAATAAAAATAGGACTcGTGGTCCCAGAAGAAAACTTCCAAC
A452R26	AND3188	SK1/BY	rad27∆/∆	J25	II	358324	.	G	T	1452.66	snp	86	0.5	HET	2	1	1	NA	NA	NA	2_357641_CTCA_TTCG	0.629032	2_358555_A_G	0.494118	ANN=T|missense_variant|MODERATE|AKL1|YBR059C|transcript|YBR059C|protein_coding|1/1|c.1864C>A|p.Gln622Lys|1864/3327|1864/3327|622/1108||	GGTTGGTCCTGTTGTTGCTGCTGTTgTTCAACTCTAGATTGATACTGAGAT
A452R26	AND3188	SK1/BY	rad27∆/∆	J25	III	165180	.	T	TC	1691.68	ins	119	0.445378	HET	2	1	1	NA	NA	NA	3_164277_A_G	0.558559	3_165283_G_A	0.521739	ANN=TC|frameshift_variant|HIGH|NPP1|YCR026C|transcript|YCR026C|protein_coding|1/1|c.1159dupG|p.Glu387fs|1159/2229|1159/2229|387/742||_LOF=(NPP1|YCR026C|1|1.00)	TAGTTGCTTCAGAAATGTATCTACTtCCCCCAGTGTTTCAGTGAAGTCTTC
A452R26	AND3188	SK1/BY	rad27∆/∆	J25	III	295573	.	TC	CCT	1044.2	complex	65	0.492308	HET	2	1	1	NA	NA	NA	3_292937_C_T	0.416667	3_296463_G_A	0.546667		TTGGAAGCATTTTTTATCACGTTATtCGGTGACACCCAGGTTGCCGCCGCG
A452R26	AND3188	SK1/BY	rad27∆/∆	J25	IV	386177	.	A	AT	665.009	ins	48	0.5	HET	2	1	1	NA	NA	NA	4_385898_T_A	0.236364	4_386601_ATC_A	0.390244		ACCAAAAAAAAAAGAAGGAAAGTTTaTTTTTTTCTTTTTCCAAAAGACTTT
A452R26	AND3188	SK1/BY	rad27∆/∆	J25	IV	390546	.	A	ATTGTTGTTG	732.526	ins	56	0.446429	HET	2	1	1	NA	NA	NA	4_390120_A_T	0.536082	4_391128_T_C	0.523256	ANN=ATTGTTGTTG|disruptive_inframe_insertion|MODERATE|GPR1|YDL035C|transcript|YDL035C|protein_coding|1/1|c.1503_1511dupCAACAACAA|p.Asn502_Asn504dup|1511/2886|1511/2886|504/961||	TATTGTTATCGTTATCGTTATCGTTaTTGTTGTTGTTGTCGTCGTCGTCGT
A452R26	AND3188	SK1/BY	rad27∆/∆	J25	IV	441267	.	C	CTGT	1155.73	ins	69	0.507246	HET	2	1	1	NA	NA	NA	4_441228_T_C	0.631579	4_441367_C_T	0.656716	ANN=CTGT|conservative_inframe_insertion|MODERATE|MED2|YDL005C|transcript|YDL005C|protein_coding|1/1|c.1040_1042dupACA|p.Asn347dup|1042/1296|1042/1296|348/431||	GGTGGTATTGTTATTGTCGTTCCCAcTGTTGTTGTTGTTGTTGTTGCCGTT
A452R26	AND3188	SK1/BY	rad27∆/∆	J25	IV	505114	.	A	G	1019.22	snp	73	0.438356	HET	2	1	1	NA	NA	NA	4_505041_C_A	0.485294	4_505206_C_T	0.62069		AGGCGCACGCACCTTAATAAGTTGGaCACTCATCAAAACGCATGAGTCCCT
A452R26	AND3188	SK1/BY	rad27∆/∆	J25	IV	522434	.	G	A	1162.67	snp	84	0.416667	HET	2	1	1	NA	NA	NA	4_522145_T_C	0.507937	4_522793_C_T	0.542373	ANN=A|missense_variant|MODERATE|ARO3|YDR035W|transcript|YDR035W|protein_coding|1/1|c.619G>A|p.Ala207Thr|619/1113|619/1113|207/370||	TGGTGGTTTGCAAGTCGCCATCGACgCTATGAGAGCCGCTGCACATGAACA
A452R26	AND3188	SK1/BY	rad27∆/∆	J25	IV	717812	.	ACCC	ATCAAAGCACT	866.459	complex	63	0.444444	HET	2	1	1	NA	NA	NA	4_717791_A_G	0.487805	4_717813_C_T	0	ANN=TCAAAGCACT|frameshift_variant&stop_gained|HIGH|YDR131C|YDR131C|transcript|YDR131C|protein_coding|1/1|c.646_648delGGGinsAGTGCTTTGA|p.Gly216fs|648/1671|646/1671|216/556||_LOF=(YDR131C|YDR131C|1|1.00)	ACCAATGCTTTGATCTTCATAGGAGaCCCGGTATTTTTGAAGTACTTCAAT
A452R26	AND3188	SK1/BY	rad27∆/∆	J25	IV	965263	.	A	G	1386.39	snp	76	0.552632	HET	2	1	1	LOH7	BY	REC	4_964873_AA_GG	0	4_965394_C_T	0	ANN=G|missense_variant|MODERATE|CHL4|YDR254W|transcript|YDR254W|protein_coding|1/1|c.151A>G|p.Ile51Val|151/1377|151/1377|51/458||	ATTCGGTGGGTCATTTGATGGTGACaTATATTTATTGACAGAAACATTAGA
A452R26	AND3188	SK1/BY	rad27∆/∆	J25	IV	977331	.	AT	A	1284.32	del	79	0.518987	HET	2	1	1	LOH7	BY	REC	4_977275_T_C	0	4_977428_C_T	0		GGCACAAATATGATGTAGTACTAAGaTTTTTTTTTTTGAGGTTGCAATTCA
A452R26	AND3188	SK1/BY	rad27∆/∆	J25	IV	1474784	.	A	AT	270.399	ins	27	0.518519	HET	2	1	1	LOH7	BY	REC	4_1474578_A_G	0	4_1474805_A_G	0		AAATAAATGATTAATTTTAGACAATaTTTTTTTTTTTTTTTTTATTATGTA
A452R26	AND3188	SK1/BY	rad27∆/∆	J25	IX	68836	.	T	A	1330.8	snp	74	0.540541	HET	2	1	1	NA	NA	NA	9_68666_T_A	0.463768	9_68857_A_G	0.533333		CATCGTATCTGTAAAGTCTACAAAAtTTTTTATCCATCAAAAATTAAAACA
A452R26	AND3188	SK1/BY	rad27∆/∆	J25	IX	78735	.	T	C	1364.79	snp	86	0.488372	HET	2	1	1	NA	NA	NA	9_77594_T_G	0.589474	9_78985_A_G	0.561404	ANN=C|missense_variant|MODERATE|TID3|YIL144W|transcript|YIL144W|protein_coding|1/1|c.662T>C|p.Met221Thr|662/2076|662/2076|221/691||	TCTAATTGGCACAAATTTCTTGGCAtGTTGCATTGGATGGTACGAACAAAT
A452R26	AND3188	SK1/BY	rad27∆/∆	J25	IX	95176	.	A	G	879.449	snp	55	0.490909	HET	2	1	1	NA	NA	NA	9_95013_G_A	0.488372	9_95341_C_G	0.465909	ANN=G|synonymous_variant|LOW|VHS2|YIL135C|transcript|YIL135C|protein_coding|1/1|c.1200T>C|p.Asn400Asn|1200/1311|1200/1311|400/436||	TATTTTTGATGTTATTATTAATAGTaTTCTTGTGTTTATTAGTATTATTGT
A452R26	AND3188	SK1/BY	rad27∆/∆	J25	V	81324	.	C	CT	1296.34	ins	101	0.435644	HET	2	1	1	NA	NA	NA	5_81128_A_G	0.432692	5_81356_A_G	0.512605		CATACGTTATTGATTTCTACGTAAGcTTTTTTTTTCCCTTGGCTCAAAAAT
A452R26	AND3188	SK1/BY	rad27∆/∆	J25	V	140494	.	C	CT	1217.69	ins	69	0.550725	HET	2	1	1	NA	NA	NA	5_140430_TTTC_ATAT	0.333333	5_140700_C_T	0.641026		GTATTTAAAGTCGGAAATTTTTCATcTTTTTTTTTCAAGATGTATGCTCAT
A452R26	AND3188	SK1/BY	rad27∆/∆	J25	V	148091	.	GA	G	802.692	del	74	0.432432	HET	2	1	1	NA	NA	NA	5_147672_C_T	0.552941	5_148327_T_C	0.474576		CGAACGCTGCCGCCTGGAAGTAAATgAAAAAAAAAAAAAAAAGAATTCATC
A452R26	AND3188	SK1/BY	rad27∆/∆	J25	V	512895	.	AG	A	2090.11	del	121	0.528926	HET	2	1	1	NA	NA	NA	5_512863_T_C	0.512821	5_513154_G_A	0.468085	ANN=A|frameshift_variant|HIGH|YER165C-A|YER165C-A|transcript|YER165C-A|protein_coding|1/1|c.88delC|p.Leu30fs|88/357|88/357|30/118||,A|frameshift_variant|HIGH|DNF1|YER166W|transcript|YER166W|protein_coding|1/1|c.154delG|p.Val52fs|154/4716|154/4716|52/1571||INFO_REALIGN_3_PRIME_LOF=(YER165C-A|YER165C-A|1|1.00)	ACAAGCAACAAATACAGCCGGCCACaGGTCAGCTTCAATGATGAAACACCC
A452R26	AND3188	SK1/BY	rad27∆/∆	J25	V	514061	.	G	A	2142.56	snp	119	0.529412	HET	2	1	1	NA	NA	NA	5_513544_C_T	0.554622	5_514150_C_T	0.540984	ANN=A|missense_variant|MODERATE|DNF1|YER166W|transcript|YER166W|protein_coding|1/1|c.1318G>A|p.Gly440Ser|1318/4716|1318/4716|440/1571||	CTACGTAGAAACTAAAAATTTGGATgGTGAAACAAACTTAAAGGTACGCCA
A452R26	AND3188	SK1/BY	rad27∆/∆	J25	V	519217	.	A	AC	1174.41	ins	70	0.514286	HET	2	1	1	NA	NA	NA	5_518464_G_A	0.495327	5_519506_G_T	0.402299	ANN=AC|frameshift_variant|HIGH|BCK2|YER167W|transcript|YER167W|protein_coding|1/1|c.1004dupC|p.Arg336fs|1005/2556|1005/2556|335/851||INFO_REALIGN_3_PRIME_LOF=(BCK2|YER167W|1|1.00)	ACTTTGCAAAGCATTCACCTGATTCaCCAAGAACTTCAAGATCTTTCAACT
A452R26	AND3188	SK1/BY	rad27∆/∆	J25	VI	174033	.	GC	GTG	621.961	complex	47	0.574468	HET	2	1	1	NA	NA	NA	6_173765_A_G	0.594203	6_174034_C_T	0		GTAGCTCGGCTGCACCATTCTAAACgCGGGGGGAGTTTCTTTTTTTTTTTT
A452R26	AND3188	SK1/BY	rad27∆/∆	J25	VI	224578	.	G	GTCA	2665.4	ins	210	0.404762	HET	2	1	1	NA	NA	NA	6_224143_T_C	0.52459	6_224581_ATCATCA_GTCGTCG	0.401961	ANN=GTCA|disruptive_inframe_insertion|MODERATE|QCR6|YFR033C|transcript|YFR033C|protein_coding|1/1|c.189_191dupTGA|p.Asp64dup|191/444|191/444|64/147||	CTTCCTCTTCTTCCTCATCTTCGTCgTCATCATCATCATCATCTTCGTCTT
A452R26	AND3188	SK1/BY	rad27∆/∆	J25	VI	265378	.	C	CTT	752.476	ins	78	0.423077	HET	2	1	1	NA	NA	NA	6_265286_A_G	0.545455	6_265430_T_C	0.614286		TCCTTTACAAATCTGATTTTTTTTCcTTTTTTTTTTGGATTTCCAAGCAAT
A452R26	AND3188	SK1/BY	rad27∆/∆	J25	VII	134661	.	C	G	682.031	snp	51	0.431373	HET	2	1	1	LOH16	BY	REC	7_134584_C_T	0	7_134674_C_T	0	ANN=G|missense_variant|MODERATE|GCN1|YGL195W|transcript|YGL195W|protein_coding|1/1|c.3137C>G|p.Pro1046Arg|3137/8019|3137/8019|1046/2672||	ATGATACTATCAAATTTACTATCACcAAATCAATTTGTCCGTTCAACAATA
A452R26	AND3188	SK1/BY	rad27∆/∆	J25	VII	168899	.	A	T	1052.86	snp	64	0.484375	HET	2	1	1	LOH16	BY	REC	7_168582_A_T	0	7_169165_C_T	0	ANN=T|missense_variant|MODERATE|MPT5|YGL178W|transcript|YGL178W|protein_coding|2/2|c.908A>T|p.Gln303Leu|908/2580|908/2580|303/859||	AATCAGTACGGAACTCGTTCCTTACaGAAAATTATAGACACTGTCGATAAC
A452R26	AND3188	SK1/BY	rad27∆/∆	J25	VII	374229	.	C	CT	732.628	ins	43	0.534884	HET	3	1	1	NA	NA	NA	7_373957_AC_TT	0.554455	7_374507_T_G	0.60274		GAAAAAGAAAACAATAGTATACATTcTTTTTTCTACTTTTGTTACAGATAA
A452R26	AND3188	SK1/BY	rad27∆/∆	J25	VII	438708	.	C	A	1071.4	snp	71	0.478873	HET	2	1	1	NA	NA	NA	7_438470_A_T	0.552941	7_438728_A_T	0.5125		GTTCAACAAGGACCAAAAAAAAAAAcACTAAAATCTGAGATCAAAAATATG
A452R26	AND3188	SK1/BY	rad27∆/∆	J25	VII	707099	.	TTAAT	TGGTAAA	534.598	complex	49	0.510204	HET	2	1	1	NA	NA	NA	7_707096_T_C	0.333333	7_712716_T_C	0.46875		AAACTTTCATGGAAGGACCACCTAGtTAATAAAAAGCTCGCACTCAGGATC
A452R26	AND3188	SK1/BY	rad27∆/∆	J25	VII	733170	.	TTCTTC	T	575.861	del	57	0.508772	HET	2	1	1	NA	NA	NA	7_733142_C_T	0.666667	7_733373_G_C	0.534483		CCATCAATACTTTGTCATTTCTTTCtTCTTCTCTTCTGTGCTTACATAGCC
A452R26	AND3188	SK1/BY	rad27∆/∆	J25	VII	823734	.	AT	A	1224.56	del	66	0.590909	HET	2	1	1	NA	NA	NA	7_811324_C_T	0.5	7_823786_T_A	0.681159		CGACTCGATAACGACGTGAGAAACGaTTTTTTTTTTCTTTTTCACCGTATT
A452R26	AND3188	SK1/BY	rad27∆/∆	J25	VII	834033	.	A	T	1005.71	snp	68	0.470588	HET	2	1	1	NA	NA	NA	7_834010_T_A	0.559322	7_835147_T_C	0.56338	ANN=T|missense_variant|MODERATE|YGR168C|YGR168C|transcript|YGR168C|protein_coding|1/1|c.450T>A|p.Asn150Lys|450/1131|450/1131|150/376||	ATTTTATTAATGTACCCTGGGAAAAaTTTTTTTTTTTCAACCATTGTGTTA
A452R26	AND3188	SK1/BY	rad27∆/∆	J25	VII	880142	.	G	GA	899.36	ins	57	0.54386	HET	2	1	1	LOH20	BY	REC	7_879907_T_G	0	7_880304_A_G	0		CTCCTAGTGCCGTTTTTCGAAGCTTgAAAAAAAAAATTGCAAATTATTTAA
A452R26	AND3188	SK1/BY	rad27∆/∆	J25	VII	921858	.	TTATCA	TGATTTTT	767.113	complex	42	0.595238	HET	2	1	1	NA	NA	NA	7_920986_G_T	0.44898	7_922267_T_C	0.465909		TGTTTTATTAGAATAACAGATTTCTtTATCAATTTAGCGGCTAAATAAAAA
A452R26	AND3188	SK1/BY	rad27∆/∆	J25	VIII	80743	.	TGAC	GAAG	803.507	complex	47	0.531915	HET	2	1	1	NA	NA	NA	8_80249_G_T	0.402439	8_80825_G_A	0.425926	ANN=GAAG|missense_variant|MODERATE|PRS3|YHL011C|transcript|YHL011C|protein_coding|1/1|c.871_874delGTCAinsCTTC|p.ValIle291LeuLeu|874/963|871/963|291/320||	TCAGCCAGCACACTACTGATGTCAAtGACTGCCAGTTTTGGGCACTTCTTG
A452R26	AND3188	SK1/BY	rad27∆/∆	J25	VIII	211304	.	G	C	1060.23	snp	65	0.507692	HET	2	1	1	NA	NA	NA	8_211042_C_T	0.530303	8_211462_T_C	0.568421	ANN=C|missense_variant|MODERATE|CIC1|YHR052W|transcript|YHR052W|protein_coding|1/1|c.457G>C|p.Glu153Gln|457/1131|457/1131|153/376||	AGATTCAGAAGGAATCAAGGTTGATgAAATCATTTGCGGGAAAGACTTAAA
A452R26	AND3188	SK1/BY	rad27∆/∆	J25	VIII	297107	.	T	G	1346.71	snp	81	0.530864	HET	2	1	1	NA	NA	NA	8_297072_A_T	0.506173	8_297421_C_T	0.511628		CATTTCTTTACTTTTTGCTAGCAGAtGATTACTTTCATTTCGGGTGGGATG
A452R26	AND3188	SK1/BY	rad27∆/∆	J25	X	160258	.	G	GT	1511.07	ins	109	0.458716	HET	2	1	1	NA	NA	NA	10_159830_G_A	0.5	10_160491_C_T	0.406593		TGTTTTAGGTCTGAGACATTTTAGGgTTTTTTTTCATCAAGTCTAGATCGT
A452R26	AND3188	SK1/BY	rad27∆/∆	J25	X	277018	.	A	T	1634.82	snp	99	0.505051	HET	2	1	1	NA	NA	NA	10_276704_T_C	0.467532	10_277465_C_T	0.573034	ANN=T|missense_variant|MODERATE|ALY2|YJL084C|transcript|YJL084C|protein_coding|1/1|c.985T>A|p.Ser329Thr|985/3141|985/3141|329/1046||	ACCACTTGCCGGGCGCTAATGTTTGaTTTAAAGGCACCAGGTCTCTCTATA
A452R26	AND3188	SK1/BY	rad27∆/∆	J25	X	293185	.	T	TC	1546.42	ins	121	0.404959	HET	2	1	1	NA	NA	NA	10_292958_T_C	0.406593	10_293271_T_C	0.508621	ANN=TC|frameshift_variant|HIGH|PRY3|YJL078C|transcript|YJL078C|protein_coding|1/1|c.796dupG|p.Asp266fs|796/2646|796/2646|266/881||_LOF=(PRY3|YJL078C|1|1.00)	GGTGGTGGTAGTGGATGAAGTAGCAtCACTAGAGACGACGGTACTCGAGGA
A452R26	AND3188	SK1/BY	rad27∆/∆	J25	X	391412	.	C	CT	2300.99	ins	132	0.545455	HET	2	1	1	NA	NA	NA	10_391269_C_T	0.401575	10_391555_G_A	0.463158	ANN=CT|frameshift_variant|HIGH|YJL028W|YJL028W|transcript|YJL028W|protein_coding|1/1|c.109dupT|p.Ser37fs|110/336|110/336|37/111||INFO_REALIGN_3_PRIME_LOF=(YJL028W|YJL028W|1|1.00)	CTCTCAACCTCCTTAATTTCTTTATcTTTTTTTCCCTTCACCTCTGTGCTC
A452R26	AND3188	SK1/BY	rad27∆/∆	J25	X	568904	.	T	C	1227.31	snp	87	0.448276	HET	2	1	1	NA	NA	NA	10_568805_C_T	0.507463	10_570822_A_G	0.470588	ANN=C|missense_variant|MODERATE|HAM1|YJR069C|transcript|YJR069C|protein_coding|1/1|c.496A>G|p.Thr166Ala|496/594|496/594|166/197||	GCGTCTTTGCTCATCTCTGCGTAAGtCAGTCCATGACTATCAAAAGGTTCA
A452R26	AND3188	SK1/BY	rad27∆/∆	J25	X	572214	.	A	T	1738.68	snp	118	0.449153	HET	2	1	1	NA	NA	NA	10_570822_A_G	0.470588	10_572936_C_T	0.519737		TTGTTAAATAGAGCATCGCATTAAAaTTTTTTTTTTTCACTTTCGCGAAGA
A452R26	AND3188	SK1/BY	rad27∆/∆	J25	XI	38152	.	A	AT	1769.22	ins	119	0.453782	HET	2	1	1	LOH31	BY	REC	11_37740_T_G	0	11_38242_G_C	0	ANN=AT|frameshift_variant&start_lost|HIGH|TRP3|YKL211C|transcript|YKL211C|protein_coding|1/1|c.1dupA|p.Met1fs|1/1455|1/1455|1/484||_LOF=(TRP3|YKL211C|1|1.00)	TGGGTTTGTTGCAGCGTGCACAGACaTTTTTTTCTTACTTTTATGGCGTTC
A452R26	AND3188	SK1/BY	rad27∆/∆	J25	XI	92653	.	G	A	811.153	snp	62	0.403226	HET	2	1	1	NA	NA	NA	11_92507_G_T	0.495327	11_92948_A_T	0.537037		GAAAGGGCACAGGGTTGGGGTATTTgAATTTTTTTTTTGGGTTTTTTCGTA
A452R26	AND3188	SK1/BY	rad27∆/∆	J25	XI	220234	.	T	G	1866.83	snp	121	0.471074	HET	2	1	1	NA	NA	NA	11_219454_G_C	0.465753	11_220318_A_T	0.531746		TGGAAAAAAGCATAAAAAGACGAAAtGGGTGGCAATGTATTAACTTGTTCG
A452R26	AND3188	SK1/BY	rad27∆/∆	J25	XI	380897	.	AGTT	A	1642.95	del	131	0.419847	HET	2	1	1	NA	NA	NA	11_380602_C_T	0.520833	11_381019_C_A	0.426829	ANN=A|disruptive_inframe_deletion|MODERATE|IXR1|YKL032C|transcript|YKL032C|protein_coding|1/1|c.959_961delAAC|p.Gln320del|961/1794|959/1794|320/597||	TTGTAGATGATGATGTTGTTGTTGAaGTTGTTGTTGTTGTTGCAACTGGTG
A452R26	AND3188	SK1/BY	rad27∆/∆	J25	XII	450257	.	A	AT	2047.15	ins	109	0.587156	HET	2	1	1	NA	NA	NA	12_450178_A_T	0.566667	12_450324_G_A	0.527273		GTGTTCATTTTAAACGTCTTGCCGAaTTTTTTCTTCGAAGAAAAGTATTGC
A452R26	AND3188	SK1/BY	rad27∆/∆	J25	XII	630088	.	C	T	1319.53	snp	92	0.478261	HET	2	1	1	LOH35	BY	REC	12_630048_G_A	0	12_630314_A_G	0	ANN=T|synonymous_variant|LOW|IRC20|YLR247C|transcript|YLR247C|protein_coding|1/1|c.3267G>A|p.Lys1089Lys|3267/4671|3267/4671|1089/1556||	TCAAGCGCAAGCTGTTCAATAACTGcTTTTGATATTTTGAAATTATTGAAC
A452R26	AND3188	SK1/BY	rad27∆/∆	J25	XII	699616	.	G	T	1212.15	snp	64	0.578125	HET	2	1	1	LOH35	BY	REC	12_699566_A_G	0	12_700524_C_A	0		TAACTTTTGAAGTACTGAAAACAAGgGTAAAAGAAATAAACGCTTATACCC
A452R26	AND3188	SK1/BY	rad27∆/∆	J25	XIII	22042	.	AC	A	970.717	del	63	0.52381	HET	2	1	1	NA	NA	NA	13_21881_C_G	0.506494	13_22318_A_G	0.536364		ATAAGTGGGTATCGGGATCAGAGCCaCTTTCTTAGAACTCCTCAGCGTAAG
A452R26	AND3188	SK1/BY	rad27∆/∆	J25	XIII	159862	.	T	C	400.106	snp	32	0.5	HET	2	1	1	NA	NA	NA	13_159757_T_G	0.466667	13_159950_A_T	0		CTTTCCCTTTATATACATATATATAtATATATATATATATGTCTCTTCTAC
A452R26	AND3188	SK1/BY	rad27∆/∆	J25	XIII	303812	.	C	T	1695.04	snp	105	0.47619	HET	2	1	1	LOH37	BY	REC	13_303638_A_T	0	13_303923_T_G	0	ANN=T|synonymous_variant|LOW|SOK2|YMR016C|transcript|YMR016C|protein_coding|1/1|c.1782G>A|p.Leu594Leu|1782/2358|1782/2358|594/785||	TAGAGTTAGGCATTGTGCATTTTTTcAAGGGCTTTTCACCCGCAGCGATTG
A452R26	AND3188	SK1/BY	rad27∆/∆	J25	XIII	659966	.	T	TG	1522.12	ins	115	0.426087	HET	2	1	1	LOH37	BY	REC	13_659902_G_A	0	13_659982_A_G	0	ANN=TG|frameshift_variant|HIGH|CIK1|YMR198W|transcript|YMR198W|protein_coding|1/1|c.229dupG|p.Asp77fs|230/1785|230/1785|77/594||INFO_REALIGN_3_PRIME_LOF=(CIK1|YMR198W|1|1.00)	CTACGTATACTAAGAAACTAACCTTtGGGGGGGACCCCAAGATTATTGAAA
A452R26	AND3188	SK1/BY	rad27∆/∆	J25	XIII	865430	.	A	AT	493.997	ins	47	0.468085	HET	2	1	1	LOH37	BY	REC	13_865424_G_C	0	13_865450_CAT_C	0		TCTCTTTGTTTACCTTTTTGCTTTTaTTTTTTTTTTTAATACGTGCATATA
A452R26	AND3188	SK1/BY	rad27∆/∆	J25	XIV	43185	.	T	A	784.06	snp	54	0.462963	HET	2	1	1	LOH38	SK1	REC	14_42594_A_T	1	14_43912_C_T	1		TAAAATTTTTATTTTCATTTTTCATtATGAAAATACAAGAGTCATGCTGAT
A452R26	AND3188	SK1/BY	rad27∆/∆	J25	XIV	64974	.	A	AT	1023.45	ins	72	0.458333	HET	2	1	1	LOH38	SK1	REC	14_64800_G_T	0.971831	14_65227_T_C	1		TCTATCGTTCTCAAGACGTGGTCCCaTTTTTTTTTACTTTGAATTTCGTCA
A452R26	AND3188	SK1/BY	rad27∆/∆	J25	XIV	69646	.	T	C	949.683	snp	60	0.483333	HET	2	1	1	LOH38	SK1	REC	14_68783_GTCC_GTTCT	0.989583	14_69824_C_T	1	ANN=C|synonymous_variant|LOW|CLA4|YNL298W|transcript|YNL298W|protein_coding|1/1|c.732T>C|p.Asn244Asn|732/2529|732/2529|244/842||	TGTTGCAGTTTTATCAAGAGTATAAtGGAGCCGGAAATCCCACAAATACTT
A452R26	AND3188	SK1/BY	rad27∆/∆	J25	XIV	224503	.	ATTATT	ACAGGTC	514.828	complex	36	0.472222	HET	2	1	1	LOH38	SK1	REC	14_224132_T_C	1	14_224654_G_A	1		AAAGACCTGTCACTATTTACTAGTGaTTATTTTTTGTATGTGTAGATTTCT
A452R26	AND3188	SK1/BY	rad27∆/∆	J25	XIV	511001	.	T	TGAA	928.894	ins	61	0.491803	HET	2	1	1	NA	NA	NA	14_510838_T_C	0.451613	14_511502_A_G	0.443478	ANN=TGAA|disruptive_inframe_insertion|MODERATE|NOP2|YNL061W|transcript|YNL061W|protein_coding|1/1|c.470_472dupAAG|p.Glu157dup|473/1857|473/1857|158/618||INFO_REALIGN_3_PRIME	TGGAAGCTCTTTCTAAGAAACTTGAtGAAGAAGAAGCTGAAGAAGCTGAAG
A452R26	AND3188	SK1/BY	rad27∆/∆	J25	XIV	691322	.	ATAATGACAAC	A	566.53	del	53	0.433962	HET	2	1	1	NA	NA	NA	14_691115_G_A	0.453488	14_692612_C_T	0.337838		TTTTGGGTTCTTTTTCTTTCTGATGaTAATGACAACTAATGACAATACTAT
A452R26	AND3188	SK1/BY	rad27∆/∆	J25	XIV	765185	.	T	C	1811.82	snp	100	0.55	HET	2	1	1	NA	NA	NA	14_765169_T_C	0.391304	14_765330_T_G	0.48		CTGATATTTTACACTTGCACTAATAtACTCTTATTAGAAGTAGTGATGGTA
A452R26	AND3188	SK1/BY	rad27∆/∆	J25	XV	160931	.	A	AT	1952.89	ins	159	0.421384	HET	2	1	1	NA	NA	NA	15_160743_CT_C	0.5	15_160967_G_C	0.4375		ATTTTTTCCTTTAGTGTCTTCCATCaTTTTTTTGTCATTGCGGATATGGTG
A452R26	AND3188	SK1/BY	rad27∆/∆	J25	XV	369802	.	C	A	988.11	snp	63	0.47619	HET	2	1	1	NA	NA	NA	15_369757_A_G	0.527273	15_369905_C_T	0.56701	ANN=A|missense_variant|MODERATE|YOR019W|YOR019W|transcript|YOR019W|protein_coding|1/1|c.1676C>A|p.Ser559Tyr|1676/2193|1676/2193|559/730||	TCGAAAAACACAAAGTTTAGAAAATcTTTAATACCATATTCTTCCTCAGAG
A452R26	AND3188	SK1/BY	rad27∆/∆	J25	XV	445808	.	GA	G	1108.04	del	66	0.530303	HET	2	1	1	NA	NA	NA	15_445648_C_T	0.48	15_445939_A_G	0.645161	ANN=G|frameshift_variant|HIGH|RPL3|YOR063W|transcript|YOR063W|protein_coding|1/1|c.1127delA|p.Lys376fs|1127/1164|1127/1164|376/387||INFO_REALIGN_3_PRIME	TAAGGGTAGATTCCAAACCCCAGCTgAAAAGCATGCTTTCATGGGTACTTT
A452R26	AND3188	SK1/BY	rad27∆/∆	J25	XV	554408	.	C	G	1274.27	snp	71	0.56338	HET	2	1	1	NA	NA	NA	15_553518_T_G	0.350649	15_554820_A_G	0.4	ANN=G|missense_variant|MODERATE|LEO1|YOR123C|transcript|YOR123C|protein_coding|1/1|c.163G>C|p.Glu55Gln|163/1395|163/1395|55/464||	AATAAATCATCTAGTTCTGCGTCTTcTTCTTGTTCCTCTTCTTTAGTATCA
A452R26	AND3188	SK1/BY	rad27∆/∆	J25	XV	1027002	.	C	A	1366.48	snp	89	0.460674	HET	2	1	1	LOH44	SK1	REC	15_1026977_G_C	0.987654	15_1027094_A_G	0.990991	ANN=A|missense_variant|MODERATE|RAD17|YOR368W|transcript|YOR368W|protein_coding|1/1|c.160C>A|p.His54Asn|160/1206|160/1206|54/401||	GCTGTCATTTGTCAGGGAGAATAATcATGTGATAAAAATCCAACTACTGTT
A452R26	AND3188	SK1/BY	rad27∆/∆	J25	XVI	662283	.	C	A	1295.45	snp	86	0.465116	HET	2	1	1	NA	NA	NA	16_662220_T_C	0.52381	16_662624_G_A	0.575	ANN=A|missense_variant|MODERATE|ATG11|YPR049C|transcript|YPR049C|protein_coding|1/1|c.2391G>T|p.Lys797Asn|2391/3537|2391/3537|797/1178||	TAACATCATCATAGTCACCTGTTAGcTTTTCTATCTTTTCATTGTCTTGGC
A452R26	AND3188	SK1/BY	rad27∆/∆	J25	XVI	888067	.	C	A	1426.63	snp	90	0.477778	HET	2	1	1	NA	NA	NA	16_887709_A_G	0.556701	16_888159_C_G	0.510638	ANN=A|missense_variant|MODERATE|YPR174C|YPR174C|transcript|YPR174C|protein_coding|1/1|c.642G>T|p.Glu214Asp|642/666|642/666|214/221||	TCTATTCAGCGTGCGGAACCGAATCcTCAGTCGGAGATTCTCTGAGAATGT
A452R26	AND3188	SK1/BY	rad27∆/∆	J25	XVI	915350	.	T	A	1572.89	snp	91	0.505495	HET	2	1	1	NA	NA	NA	16_915200_G_C	0.590909	16_915973_A_G	0.481132	ANN=A|missense_variant|MODERATE|SKI3|YPR189W|transcript|YPR189W|protein_coding|1/1|c.2687T>A|p.Ile896Asn|2687/4299|2687/4299|896/1432||	TCTCAATTTTCTGGTAGTGAAGAAAtTGATTCTGTCGACAATATCAAAATC
A452R27	AND3188	SK1/BY	rad27∆/∆	K25	I	193408	.	GC	G	1986.03	del	132	0.477273	HET	2	1	1	LOH6	SK1	REC	1_193260_T_C	1	1_193737_C_T	1	ANN=G|frameshift_variant|HIGH|SWH1|YAR042W|transcript|YAR042W|protein_coding|1/1|c.792delC|p.Thr265fs|792/3567|792/3567|264/1188||INFO_REALIGN_3_PRIME_LOF=(SWH1|YAR042W|1|1.00)	CGAACTGAAAAAACTATTGGAAAGGgCCACCAGGGAGCAAAGTGTCATCGA
A452R27	AND3188	SK1/BY	rad27∆/∆	K25	II	664955	.	T	C	651.836	snp	61	0.409836	HET	2	1	1	NA	NA	NA	2_662444_G_A	0.416667	2_666708_ACAGG_GCAGA	0.545455		CATTCAATTTTGTAAAAACAAAATAtATACATTGTATGTATGTGTGTATTT
A452R27	AND3188	SK1/BY	rad27∆/∆	K25	III	47354	.	C	T	1336.61	snp	86	0.476744	HET	2	1	1	NA	NA	NA	3_47306_C_T	0.529412	3_48335_A_C	0.473118	ANN=T|synonymous_variant|LOW|MGR1|YCL044C|transcript|YCL044C|protein_coding|1/1|c.1011G>A|p.Lys337Lys|1011/1254|1011/1254|337/417||	CTCGGGAGAGTGTGGTGCTGGATCTcTTCTTTACTGGTGCGGAAATGGAAT
A452R27	AND3188	SK1/BY	rad27∆/∆	K25	III	248836	.	G	GTTTGCTTTTAGTTTTTC	1025.07	ins	84	0.404762	HET	2	1	1	NA	NA	NA	3_248549_C_T	0.540816	3_248853_C_T	0.477273		ACCATTTTGCTTCGCGTTTGCTTTTgTTTGCTTTTAGTTTTTCTTCCCTTG
A452R27	AND3188	SK1/BY	rad27∆/∆	K25	IV	1079032	.	A	T	114.36	snp	34	0.441176	HET	2	1	1	LOH22	BY	REC	4_1078855_T_G	0	4_1079059_G_A	0		TGAATTTTTTTTTTTTTTTTTTTTCaTTTTCTGTCCTTAGCTTAAGTTTGC
A452R27	AND3188	SK1/BY	rad27∆/∆	K25	IV	1107436	.	G	GA	1485.3	ins	81	0.54321	HET	2	1	1	LOH22	BY	REC	4_1107114_TCAGG_CCAGA	0	4_1107444_C_T	0	ANN=GA|frameshift_variant|HIGH|SWA2|YDR320C|transcript|YDR320C|protein_coding|1/1|c.665dupT|p.Asn223fs|665/2007|665/2007|222/668||_LOF=(SWA2|YDR320C|1|1.00)	GGTCTACCAGTTTCTTACCCTTATTgAAAAAATCAGTGGCCATGCTGAATA
A452R27	AND3188	SK1/BY	rad27∆/∆	K25	V	85646	.	A	AAC	1462.21	ins	124	0.403226	HET	2	1	1	NA	NA	NA	5_85578_C_T	0.460784	5_86464_G_T	0.632653	ANN=AAC|frameshift_variant|HIGH|YEL034C-A|YEL034C-A|transcript|YEL034C-A|protein_coding|1/1|c.568_569dupGT|p.Trp191fs|569/603|569/603|190/200||_LOF=(YEL034C-A|YEL034C-A|1|1.00)	GTAGCCAATTACTCATAGACTCCCAaACACACACAAATACCAACTCATATA
A452R27	AND3188	SK1/BY	rad27∆/∆	K25	VII	87407	.	C	CT	1001.41	ins	78	0.423077	HET	2	1	1	NA	NA	NA	7_87051_C_A	0.520833	7_87486_T_C	0.492958		TACGGGAAAAATTTTTCTTTAATTTcTTTTTTTTGAATTTATTTGGCACGA
A452R27	AND3188	SK1/BY	rad27∆/∆	K25	VII	257162	.	T	A	1084.11	snp	77	0.467532	HET	2	1	1	NA	NA	NA	7_257078_A_T	0.520833	7_257566_A_G	0.533333		AGAGCTTCCCAACAGTTATCCCGGAtTCTTAATTGATGCTCTCGAAACGCA
A452R27	AND3188	SK1/BY	rad27∆/∆	K25	VII	626356	.	T	TG	2427.7	ins	158	0.481013	HET	2	1	1	NA	NA	NA	7_626202_T_C	0.410959	7_626682_C_A	0.546218	ANN=TG|frameshift_variant|HIGH|ART5|YGR068C|transcript|YGR068C|protein_coding|1/1|c.728dupC|p.Glu244fs|728/1761|728/1761|243/586||,TG|frameshift_variant|HIGH|YGR068W-A|YGR068W-A|transcript|YGR068W-A|protein_coding|1/1|c.69dupG|p.Ser24fs|70/96|70/96|24/31||INFO_REALIGN_3_PRIME_LOF=(YGR068W-A|YGR068W-A|1|1.00),(ART5|YGR068C|1|1.00)	GTCCCTCGATTGTTTCGCACACTTCtGGGGGGAGCATTGTATTGAAGGGTA
A452R27	AND3188	SK1/BY	rad27∆/∆	K25	VII	730053	.	A	T	1927.92	snp	106	0.54717	HET	2	1	1	NA	NA	NA	7_730017_G_A	0.505882	7_730219_A_T	0.587629	ANN=T|missense_variant|MODERATE|COG2|YGR120C|transcript|YGR120C|protein_coding|1/1|c.769T>A|p.Ser257Thr|769/789|769/789|257/262||	CCCAACTATGCCGTTTTTATAATGGaGACTAATGTCAAAGATAGGTTTTGC
A452R27	AND3188	SK1/BY	rad27∆/∆	K25	VIII	92580	.	A	ATT	508.609	ins	40	0.45	HET	2	1	1	NA	NA	NA	8_92570_C_T	0.454545	8_92608_G_A	0.514286		TGCTTATTATTATATCCAATGATTTaTTTTTTTTTGTTTTCGTTGATATCG
A452R27	AND3188	SK1/BY	rad27∆/∆	K25	X	522708	.	A	T	1726.71	snp	98	0.561224	HET	2	1	1	NA	NA	NA	10_522608_T_C	0.471545	10_523354_G_A	0.5	ANN=T|missense_variant|MODERATE|TAH11|YJR046W|transcript|YJR046W|protein_coding|1/1|c.661A>T|p.Ser221Cys|661/1815|661/1815|221/604||	GGCGACGACGGACAATTCTTGGGTGaGTATTGATGAACCCGATTGTCTTCT
A452R27	AND3188	SK1/BY	rad27∆/∆	K25	X	523904	.	TA	T	278.239	del	23	0.478261	HET	2	1	1	NA	NA	NA	10_523883_G_A	0.5	10_524341_C_T	0.4375		TAAGGTAGAATACGTACATTTACGGtAAAAAAAAAAAAAAAAGAAAAAAAA
A452R27	AND3188	SK1/BY	rad27∆/∆	K25	X	568755	.	T	TA	615.238	ins	45	0.533333	HET	2	1	1	LOH45	BY	REC	10_568363_G_A	0	10_568805_C_T	0		ATATAGAGGCGACATAAAGTAAGAAtAAAAAAAAAAAAATCTATCCATAAT
A452R27	AND3188	SK1/BY	rad27∆/∆	K25	X	608565	.	A	AT	1489.53	ins	105	0.495238	HET	2	1	1	LOH45	BY	REC	10_601293_G_A	0	10_611484_G_A	0		GTTTACTAACAAATATTTCCATCTTaTTTTTTTTTTTTGCAGGGCTAAGAG
A452R27	AND3188	SK1/BY	rad27∆/∆	K25	XI	243285	.	C	G	613.832	snp	45	0.444444	HET	2	1	1	LOH50	BY	REC	11_242410_A_G	0	11_243550_C_T	0	ANN=G|missense_variant|MODERATE|GFA1|YKL104C|transcript|YKL104C|protein_coding|1/1|c.2089G>C|p.Ala697Pro|2089/2154|2089/2154|697/717||	TCAACATCAATCCCTTTATTAACAGcCAACCAATATGACATTAGTTGTAAT
A452R27	AND3188	SK1/BY	rad27∆/∆	K25	XI	653141	.	G	A	748.345	snp	46	0.5	HET	2	1	1	LOH55	BY	REC	11_653105_A_T	0	11_653199_G_A	0	ANN=A|missense_variant|MODERATE|NFT1|YKR103W|transcript|YKR103W|protein_coding|1/1|c.62G>A|p.Arg21Gln|62/3657|62/3657|21/1218||	GATGATCTTTCGGAATGTGCTAGGCgAGAATATATCGAGTTTAAATTTCCT
A452R27	AND3188	SK1/BY	rad27∆/∆	K25	XIII	125211	.	C	G	1419.55	snp	74	0.567568	HET	2	1	1	NA	NA	NA	13_125006_G_A	0.531646	13_125244_A_G	0.461538	ANN=G|missense_variant|MODERATE|TCB3|YML072C|transcript|YML072C|protein_coding|1/1|c.4157G>C|p.Ser1386Thr|4157/4638|4157/4638|1386/1545||	GCTACTAGGGGTATCTTTTTTGTTGcTTGAGCTAGAAGTGTTGTCAGTTGG
A452R27	AND3188	SK1/BY	rad27∆/∆	K25	XIV	25298	.	T	C	1873.25	snp	119	0.470588	HET	2	1	1	LOH62	SK1	REC	14_25197_A_G	0.982759	14_25369_T_C	1	ANN=C|synonymous_variant|LOW|EGT2|YNL327W|transcript|YNL327W|protein_coding|1/1|c.1251T>C|p.Tyr417Tyr|1251/3126|1251/3126|417/1041||	CTTCTCTGTCTGCTACTGAAACATAtAGTATTATCAGTTCAGCTAGTATAT
A452R27	AND3188	SK1/BY	rad27∆/∆	K25	XIV	88037	.	A	T	2101.12	snp	113	0.557522	HET	2	1	1	NA	NA	NA	14_88013_G_A	0.53211	14_88100_C_A	0.495935	ANN=T|missense_variant|MODERATE|PCL1|YNL289W|transcript|YNL289W|protein_coding|1/1|c.141A>T|p.Lys47Asn|141/840|141/840|47/279||	CGCCTCCCGGTTCTCCAGGAGAGAAaCACCTCACAAGGCTGCCATCGCTAA
A452R27	AND3188	SK1/BY	rad27∆/∆	K25	XIV	378618	.	A	C	1167.49	snp	69	0.521739	HET	2	1	1	NA	NA	NA	14_377912_T_C	0.486842	14_378863_A_G	0.590909		CCTTTCAATCGTGTCGAGCGATATAaGTATTACGATTATGCCGGCGAAAAC
A452R27	AND3188	SK1/BY	rad27∆/∆	K25	XV	847204	.	GGTCGATCAT	GTACAAG	1007.95	complex	61	0.540984	HET	2	1	1	NA	NA	NA	15_846878_T_C	0.460526	15_847382_A_C	0.521127	ANN=TACAAG|missense_variant&disruptive_inframe_deletion|MODERATE|YOR282W|YOR282W|transcript|YOR282W|protein_coding|1/1|c.206_214delGTCGATCATinsTACAAG|p.Gly69_Tyr72delinsValGlnAsp|206/321|206/321|69/106||	TTATCTTGTACTGCAGATTTCTTCAgGTCGATCATATAACCTTTTCTTTTT
A452R27	AND3188	SK1/BY	rad27∆/∆	K25	XV	952532	.	A	G	1136.29	snp	79	0.443038	HET	2	1	1	NA	NA	NA	15_952413_T_C	0.430233	15_952654_A_G	0.525	ANN=G|synonymous_variant|LOW|KRE5|YOR336W|transcript|YOR336W|protein_coding|1/1|c.2760A>G|p.Thr920Thr|2760/4098|2760/4098|920/1365||	ATATTCAGGTAATTTTAATGCCGACaCTGGAATTAAACATTGTCCCTATTA
A452R27	AND3188	SK1/BY	rad27∆/∆	K25	XV	998984	.	T	C	1439.1	snp	98	0.438776	HET	2	1	1	NA	NA	NA	15_997902_G_C	0.453333	15_999293_A_G	0.47561	ANN=C|synonymous_variant|LOW|SOG2|YOR353C|transcript|YOR353C|protein_coding|1/1|c.1845A>G|p.Pro615Pro|1845/2376|1845/2376|615/791||	CGGCACCACCACCATTCATCGGTGGtGGGGTTATATTAACATTCGAGACGT
A452R27	AND3188	SK1/BY	rad27∆/∆	K25	XV	1021617	.	G	GA	1036.98	ins	72	0.458333	HET	2	1	1	NA	NA	NA	15_1020933_G_A	0.43038	15_1021635_T_C	0.486111	ANN=GA|frameshift_variant|HIGH|PIP2|YOR363C|transcript|YOR363C|protein_coding|1/1|c.1595dupT|p.His533fs|1595/2991|1595/2991|532/996||_LOF=(PIP2|YOR363C|1|1.00)	AGAATAATGCTAATTGAGCCCTATGgAAAAAAATCTCATGGATTTCGAGCA
A452R27	AND3188	SK1/BY	rad27∆/∆	K25	XVI	132270	.	C	CAT	482.323	ins	32	0.59375	HET	2	1	1	LOH73	BY	REC	16_131754_T_C	0	16_132377_A_G	0		TTATACATTCATAGCTATATATATAcATATATATATATACATGTAATATGG
A452R28	AND3188	SK1/BY	rad27∆/∆	L25	II	54723	.	T	TA	1485.22	ins	99	0.444444	HET	2	1	1	LOH2	BY	REC	2_54682_T_C	0	2_54925_G_A	0	ANN=TA|frameshift_variant|HIGH|TEL1|YBL088C|transcript|YBL088C|protein_coding|1/1|c.4659dupT|p.Ile1554fs|4659/8364|4659/8364|1553/2787||_LOF=(TEL1|YBL088C|1|1.00)	AGGTACGTTAGAATGCACTCAGAAAtAAAAAACACTTCAGTAGAATCATAT
A452R28	AND3188	SK1/BY	rad27∆/∆	L25	II	196285	.	T	TCAA	1536.28	ins	111	0.432432	HET	2	1	1	NA	NA	NA	2_196145_C_A	0.513514	2_196581_G_A	0.386555		GACGCCGATTAGCATAATACACTTAtCAACAACAACCGGATGTGTGTTATC
A452R28	AND3188	SK1/BY	rad27∆/∆	L25	II	301814	.	T	A	1634.16	snp	109	0.458716	HET	2	1	1	NA	NA	NA	2_301803_A_G	0.478261	2_301834_C_T	0.52381	ANN=A|missense_variant|MODERATE|YBR032W|YBR032W|transcript|YBR032W|protein_coding|1/1|c.296T>A|p.Leu99Gln|296/303|296/303|99/100||	TATGTGTTTTTGCAACAAGCACGACtGGAGTAATAAAGAGTCACGCTAGCA
A452R28	AND3188	SK1/BY	rad27∆/∆	L25	IV	123011	.	G	GGAA	1951.97	ins	137	0.430657	HET	2	1	1	NA	NA	NA	4_122512_A_G	0.536842	4_123344_A_T	0.494382	ANN=GGAA|conservative_inframe_insertion|MODERATE|RBS1|YDL189W|transcript|YDL189W|protein_coding|1/1|c.805_807dupAGA|p.Arg269dup|808/1374|808/1374|270/457||INFO_REALIGN_3_PRIME	TTATGATAGTCGAAGAGGAAGAGGAgGAAGAAGAAGAGGAACAAACAATTA
A452R28	AND3188	SK1/BY	rad27∆/∆	L25	IV	345667	.	G	A	1640.35	snp	119	0.420168	HET	2	1	1	NA	NA	NA	4_345638_A_G	0.619469	4_345766_CGAT_TGAC	0.576923	ANN=A|start_lost|HIGH|USO1|YDL058W|transcript|YDL058W|protein_coding|1/1|c.3G>A|p.Met1?|3/5373|3/5373|1/1790||_LOF=(USO1|YDL058W|1|1.00)	CTATAACAACCCTCCTATCAAGAATgGACATCATTCAAGGACTGATACAGC
A452R28	AND3188	SK1/BY	rad27∆/∆	L25	IV	427105	.	CT	C	228.005	del	19	0.578947	HET	2	1	1	NA	NA	NA	4_427068_CT_C	0.391304	4_427330_C_T	0.494505		AAAATGATATGTTTATTATATTTTTcTTTTTTTTTTTTCAAATTTTTTCTT
A452R28	AND3188	SK1/BY	rad27∆/∆	L25	IV	433048	.	G	GAA	695.602	ins	51	0.45098	HET	2	1	1	NA	NA	NA	4_432992_G_A	0.530303	4_433063_A_G	0.511111	ANN=GAA|frameshift_variant|HIGH|YDL009C|YDL009C|transcript|YDL009C|protein_coding|1/1|c.199_200dupTT|p.Phe68fs|200/324|200/324|67/107||_LOF=(YDL009C|YDL009C|1|1.00)	TGAAATTGTTACAAAAAGGAAAGAAgAAAAAATTAAGAATAAATATATAAA
A452R28	AND3188	SK1/BY	rad27∆/∆	L25	IV	927438	.	G	GTT	1263.98	ins	96	0.4375	HET	2	1	1	NA	NA	NA	4_927319_CT_C	0.487395	4_927608_C_A	0.474138		CCTCAATAATCATAACAGTACTTAGgTTTTTTTTTCAGTATGCAACGCTCC
A452R28	AND3188	SK1/BY	rad27∆/∆	L25	IV	952659	.	T	A	823.062	snp	51	0.509804	HET	2	1	1	NA	NA	NA	4_952622_T_G	0.428571	4_952679_A_G	0.516667		TACATAACAAACAAAACAGAAAAAAtTGTTTAAATATAAAGTTTAAAAGTT
A452R28	AND3188	SK1/BY	rad27∆/∆	L25	IV	1175801	.	C	T	937.505	snp	74	0.405405	HET	2	1	1	NA	NA	NA	4_1175016_C_T	0.552941	4_1176432_T_G	0.488636		TATTGTCATGCTGACGTATCCCATTcTGAGATGTAACGTCTGTACAAAACA
A452R28	AND3188	SK1/BY	rad27∆/∆	L25	IV	1493501	.	C	A	2254.84	snp	118	0.584746	HET	2	1	1	NA	NA	NA	4_1493475_C_T	0.452174	4_1493527_C_T	0.389381		CCAAACATGTACATTTTCTTGGTGGcTTTTTTATTCTGGCTTTCTTTTCCT
A452R28	AND3188	SK1/BY	rad27∆/∆	L25	IX	201562	.	G	T	1947.43	snp	115	0.495652	HET	2	1	1	NA	NA	NA	9_201525_T_C	0.465517	9_201647_C_T	0.512821	ANN=T|missense_variant|MODERATE|KTR7|YIL085C|transcript|YIL085C|protein_coding|1/1|c.482C>A|p.Ala161Asp|482/1554|482/1554|161/517||	AAACTGCAATGAATTACGAACCTTAgCAGGAAACTCCCACATAATTTCATC
A452R28	AND3188	SK1/BY	rad27∆/∆	L25	V	253493	.	T	C	1612.52	snp	97	0.515464	HET	2	1	1	NA	NA	NA	5_253377_G_A	0.532374	5_253643_G_A	0.462687	ANN=C|missense_variant|MODERATE|TPA1|YER049W|transcript|YER049W|protein_coding|1/1|c.1766T>C|p.Leu589Ser|1766/1935|1766/1935|589/644||	GCGGATGACAGTGGTGATTCAGTATtGATTAATGATCCACCTGCTTGGAAT
A452R28	AND3188	SK1/BY	rad27∆/∆	L25	V	556284	.	C	T	1639.26	snp	102	0.490196	HET	2	1	1	NA	NA	NA	5_556109_T_C	0.465517	5_556342_C_G	0.436975		TTGAAAGTGATCAATTGTTTAGGTGcATACTTGGTTTTTACTCTCCGAGGT
A452R28	AND3188	SK1/BY	rad27∆/∆	L25	VII	520491	.	G	GA	1720.48	ins	109	0.495413	HET	2	1	1	NA	NA	NA	7_520227_G_A	0.52	7_521004_T_C	0.597222	ANN=GA|frameshift_variant|HIGH|MSB2|YGR014W|transcript|YGR014W|protein_coding|1/1|c.3556dupA|p.Ile1186fs|3557/3921|3557/3921|1186/1306||INFO_REALIGN_3_PRIME_LOF=(MSB2|YGR014W|1|1.00)	ACGTATCCACTTCTAGCAAATCAAAgAAAAAAATCATTGGTTTAGTTATCG
A452R28	AND3188	SK1/BY	rad27∆/∆	L25	VII	922523	.	T	TA	1201.89	ins	77	0.493506	HET	2	1	1	NA	NA	NA	7_922267_T_C	0.5	7_922984_G_C	0.474138		AAAAAAATGATTGGAGCACCCTTACtAAAAAAAATATTCATTATGTAGAAA
A452R28	AND3188	SK1/BY	rad27∆/∆	L25	VIII	357199	.	G	GA	1836.41	ins	106	0.509434	HET	2	1	1	NA	NA	NA	8_356996_A_G	0.405941	8_357943_C_T	0.447059	ANN=GA|frameshift_variant|HIGH|NDT80|YHR124W|transcript|YHR124W|protein_coding|1/1|c.645dupA|p.Tyr216fs|646/1884|646/1884|216/627||INFO_REALIGN_3_PRIME_LOF=(NDT80|YHR124W|1|1.00)	CAAATGTTCGAAATATCACTAAAATgAAAAAATACGATTCCACTTTTTATT
A452R28	AND3188	SK1/BY	rad27∆/∆	L25	X	160130	.	A	AC	1333.48	ins	100	0.43	HET	2	1	1	NA	NA	NA	10_159830_G_A	0.666667	10_160491_C_T	0.52809		CAACCAAATGTGGAAATGGCATGACaCCCCCCCACACACGTTCCGCCCACT
A452R28	AND3188	SK1/BY	rad27∆/∆	L25	XI	164742	.	C	G	1473.51	snp	78	0.576923	HET	2	1	1	NA	NA	NA	11_164020_G_T	0.459016	11_164899_C_T	0.590909		AGTGGAATCCCATTTAGCGAGCTTCcTCTTTTCTTCAAGAAAAGACGAAGC
A452R28	AND3188	SK1/BY	rad27∆/∆	L25	XI	244866	.	GCTT	GAA	994.931	complex	68	0.455882	HET	2	1	1	NA	NA	NA	11_244570_C_T	0.394495	11_245116_A_G	0.448598	ANN=AA|frameshift_variant&missense_variant|HIGH|GFA1|YKL104C|transcript|YKL104C|protein_coding|1/1|c.505_507delAAGinsTT|p.Lys169fs|507/2154|505/2154|169/717||_LOF=(GFA1|YKL104C|1|1.00)	GAACCTTCTAGTTCTAAAAGAACTAgCTTGGTTAATTCGTGGAAATCTAAG
A452R28	AND3188	SK1/BY	rad27∆/∆	L25	XI	355925	.	A	G	1825.33	snp	104	0.509615	HET	2	1	1	NA	NA	NA	11_355543_A_G	0.465753	11_356199_A_G	0.383838		CCACTCGAAGTTAGATACTGCGTAGaCGGATTTGCACGATGCGATGATAAA
A452R28	AND3188	SK1/BY	rad27∆/∆	L25	XI	426130	.	AGCT	TGCC	1513.3	complex	96	0.479167	HET	2	1	1	NA	NA	NA	11_425991_G_A	0.474747	11_426133_T_C	0		AATTTTTTTCCAGAAAAATGCGATGaGCTTTTGAAAAGTTGCAAATATTTG
A452R28	AND3188	SK1/BY	rad27∆/∆	L25	XI	435611	.	C	CAG	1392.44	ins	102	0.431373	HET	2	1	1	NA	NA	NA	11_435441_T_C	0.494253	11_435648_A_G	0.49	ANN=CAG|frameshift_variant|HIGH|AUR1|YKL004W|transcript|YKL004W|protein_coding|1/1|c.38_39dupGA|p.Pro14fs|40/1206|40/1206|14/401||INFO_REALIGN_3_PRIME	AACCCTTTTTCGAGATGGTTTCTATcAGAGAGACCTCCAAACTGCCATGTA
A452R28	AND3188	SK1/BY	rad27∆/∆	L25	XII	245256	.	AATAT	A	382.462	del	23	0.565217	HET	2	1	1	NA	NA	NA	12_245137_G_A	0.46	12_245308_G_A	0.652174		ATTTATTTATATATACGTGCAGCACaATATATATATATATATATATGTATG
A452R28	AND3188	SK1/BY	rad27∆/∆	L25	XIII	159864	.	T	C	239.948	snp	26	0.423077	HET	2	1	1	LOH47	BY	REC	13_159757_T_G	0	13_159950_A_T	0		TTCCCTTTATATACATATATATATAtATATATATATATGTCTCTTCTACGT
A452R28	AND3188	SK1/BY	rad27∆/∆	L25	XIII	538631	.	ACT	A	683.57	del	44	0.590909	HET	2	1	1	LOH50	SK1	REC	13_538176_T_C	1	13_538764_C_T	0.984848		GGCACACACACACACACACACACACaCTCACTCACACATGCACACGCACAC
A452R28	AND3188	SK1/BY	rad27∆/∆	L25	XIV	547779	.	C	CT	1649.31	ins	107	0.495327	HET	2	1	1	NA	NA	NA	14_547766_A_T	0.455357	14_547792_G_A	0.474227		CAAATTGAGAAAATTTTTTGCTCGTcTTTTTTTCTCTCGTTTCGATTACCT
A452R28	AND3188	SK1/BY	rad27∆/∆	L25	XIV	603824	.	A	C	1897.29	snp	107	0.523364	HET	2	1	1	NA	NA	NA	14_603709_G_A	0.57732	14_603842_C_T	0.495238	ANN=C|missense_variant|MODERATE|PUB1|YNL016W|transcript|YNL016W|protein_coding|1/1|c.918A>C|p.Leu306Phe|918/1362|918/1362|306/453||	GAATGCCAATTGGCGCCATGCCATTaCCATCTCAAGGCCAACCCCAACAAT
A452R28	AND3188	SK1/BY	rad27∆/∆	L25	XIV	645830	.	A	G	1960.19	snp	110	0.554545	HET	2	1	1	NA	NA	NA	14_645662_G_A	0.513514	14_646157_A_T	0.545455	ANN=G|missense_variant|MODERATE|PRP2|YNR011C|transcript|YNR011C|protein_coding|1/1|c.1121T>C|p.Leu374Ser|1121/2631|1121/2631|374/876||	GTTCATTGTTGCTGATGATATAAGCaATTTTAAAGTGGGCCTCTGCGGCAA
A452R28	AND3188	SK1/BY	rad27∆/∆	L25	XIV	692443	.	G	GA	507.254	ins	32	0.53125	HET	2	1	1	NA	NA	NA	14_691115_G_A	0.385542	14_692612_C_T	0.462366		AAGAGACACATTGTTCTATTATAGAgAAAAATATTTTATAGATCTTGTATC
A452R28	AND3188	SK1/BY	rad27∆/∆	L25	XV	92494	.	T	TAAA	659.153	ins	54	0.407407	HET	2	1	1	NA	NA	NA	15_91934_TC_T	0.438596	15_92619_C_T	0.518987		GTTATTGTTAGTAAATGATACAGTTtAAAAAAAATACTTTCATTAACCATT
A452R28	AND3188	SK1/BY	rad27∆/∆	L25	XV	407287	.	C	CG	1324.48	ins	93	0.462366	HET	2	1	1	NA	NA	NA	15_407171_G_A	0.533835	15_407340_G_C	0.529412	ANN=CG|frameshift_variant|HIGH|GLO4|YOR040W|transcript|YOR040W|protein_coding|1/1|c.231dupG|p.Asn78fs|232/858|232/858|78/285||INFO_REALIGN_3_PRIME_LOF=(GLO4|YOR040W|1|1.00)	AATACACATCACCATTATGACCATTcGGGGGGGAACCTAGCGCTTTATAGT
A452R28	AND3188	SK1/BY	rad27∆/∆	L25	XV	458175	.	A	G	2061.61	snp	112	0.5625	HET	2	1	1	NA	NA	NA	15_457679_T_G	0.491525	15_458312_G_A	0.398649		TGAGCCTTAGCTTATCAAGCCTCTCaCAGACAATTAAGCAATGAAAAAGGT
A452R28	AND3188	SK1/BY	rad27∆/∆	L25	XVI	153021	.	CT	C	976.854	del	76	0.407895	HET	2	1	1	LOH58	BY	REC	16_152993_G_A	0	16_153125_C_T	0	ANN=C|frameshift_variant|HIGH|PUS1|YPL212C|transcript|YPL212C|protein_coding|1/1|c.128delA|p.Lys43fs|128/1635|128/1635|43/544||_LOF=(PUS1|YPL212C|1|1.00)	TTTTATCTATGTGTTTGTCATTATCcTTTTTTTTGTCCTTTTCATCGTCGA
A452R28	AND3188	SK1/BY	rad27∆/∆	L25	XVI	546275	.	GA	G	1348.43	del	83	0.493976	HET	2	1	1	NA	NA	NA	16_545863_A_G	0.514563	16_546628_C_T	0.534091	ANN=G|frameshift_variant|HIGH|NCR1|YPL006W|transcript|YPL006W|protein_coding|1/1|c.1650delA|p.Glu551fs|1650/3513|1650/3513|550/1170||INFO_REALIGN_3_PRIME_LOF=(NCR1|YPL006W|1|1.00)	CAGTTTTAATACCGAAATATCCTTGgAAAAAGAGCTTAATAATAATAATGA
A452R28	AND3188	SK1/BY	rad27∆/∆	L25	XVI	650129	.	T	TA	734.985	ins	50	0.58	HET	2	1	1	NA	NA	NA	16_649916_G_T	0.556604	16_650861_C_T	0.45045		ACTGATTGATTGATTAATTATTAAGtAAAAAAAAAAAAATAAAATGTCGGT
A452R28	AND3188	SK1/BY	rad27∆/∆	L25	XVI	909717	.	TA	T	301.472	del	22	0.5	HET	2	1	1	NA	NA	NA	16_909621_A_AT	0.5	16_909814_T_C	0.380952		TCAGTAATATAATTAGCATATAAAAtAAAAAAAAAAAATGCTTATTTGTCA
A452R29	AND3188	SK1/BY	rad27∆/∆	M25	II	604913	.	CT	C	1234.7	del	66	0.590909	HET	2	1	1	NA	NA	NA	2_604663_C_G	0.518072	2_605667_G_A	0.421053		TTTGACTAACAAGAATCCAATTTTAcTTTTTTTTTTTTAGGAGCTCCAAGA
A452R29	AND3188	SK1/BY	rad27∆/∆	M25	II	624024	.	C	T	1096.81	snp	75	0.453333	HET	2	1	1	LOH4	BY	REC	2_624009_C_T	0	2_624736_C_T	0	ANN=T|missense_variant|MODERATE|DER1|YBR201W|transcript|YBR201W|protein_coding|1/1|c.449C>T|p.Pro150Leu|449/636|449/636|150/211||	TTCTTCGGTGCCATTGATGTTTCACcATCTATATTCCCAATCTACATGAAT
A452R29	AND3188	SK1/BY	rad27∆/∆	M25	II	645347	.	A	ACT	1000.34	ins	69	0.492754	HET	2	1	1	LOH5	SK1	REC	2_644527_T_A	1	2_645469_C_T	1		AACACAGTACGTCTAGCTCACTACTaCTCTCTCTAATTCAAAATCGTTCAC
A452R29	AND3188	SK1/BY	rad27∆/∆	M25	II	780176	.	T	C	1222.43	snp	70	0.542857	HET	2	1	1	LOH9	SK1	REC	2_778895_T_C	1	2_780187_A_G	1	ANN=C|synonymous_variant|LOW|SNF5|YBR289W|transcript|YBR289W|protein_coding|1/1|c.510T>C|p.Ile170Ile|510/2718|510/2718|170/905||	CACAACAACAAGTGCAACGCCAAATtGAGCAGCAAAAGGGACAGCAAACGG
A452R29	AND3188	SK1/BY	rad27∆/∆	M25	III	183863	.	C	A	818.612	snp	63	0.428571	HET	2	1	1	NA	NA	NA	3_182668_T_C	0.457143	3_184529_C_T	0.525424	ANN=A|synonymous_variant|LOW|BPH1|YCR032W|transcript|YCR032W|protein_coding|1/1|c.4344C>A|p.Val1448Val|4344/6504|4344/6504|1448/2167||	TATCAACTTTCCTAAAGCACGAAGTcTTTGTTTGGAAACTTCTCGATATCA
A452R29	AND3188	SK1/BY	rad27∆/∆	M25	IV	493492	.	CGCTT	CGGTGCTA	940.545	complex	73	0.452055	HET	2	1	1	NA	NA	NA	4_493273_A_G	0.515152	4_493522_G_A	0.43617	ANN=GTGCTA|missense_variant&conservative_inframe_insertion|MODERATE|YDR026C|YDR026C|transcript|YDR026C|protein_coding|1/1|c.773_775delAAGinsTAGCAC|p.Lys258_Ala259delinsIleAlaPro|775/1713|773/1713|258/570||	TTGTGATAGCACCGTCAATTACTGAcGCTTTCACAATATCGGATCGCAGTA
A452R29	AND3188	SK1/BY	rad27∆/∆	M25	IX	377388	.	A	T	1259.73	snp	91	0.417582	HET	2	1	1	NA	NA	NA	9_377342_G_C	0.4375	9_378238_C_T	0.488889	ANN=T|missense_variant|MODERATE|STS1|YIR011C|transcript|YIR011C|protein_coding|1/1|c.859T>A|p.Leu287Ile|859/960|859/960|287/319||	TAAATAATACTTTCTTGAAGTGATAaTGTTGATGACGATGCTGCTGAAGGG
A452R29	AND3188	SK1/BY	rad27∆/∆	M25	VI	262120	.	C	A	745.547	snp	47	0.489362	HET	2	1	1	NA	NA	NA	6_261997_T_C	0.45	6_262295_T_A	0.632653		TGACAAATACAGCAATTTCTTACACcGGTAACTAATGATTATACAAACAAG
A452R29	AND3188	SK1/BY	rad27∆/∆	M25	VII	24273	.	A	T	997.864	snp	70	0.442857	HET	2	1	1	LOH20	SK1	REC	7_23854_C_G	1	7_24468_T_C	0.988636	ANN=T|missense_variant|MODERATE|HXK2|YGL253W|transcript|YGL253W|protein_coding|1/1|c.339A>T|p.Arg113Ser|339/1461|339/1461|113/486||	TTGACACCACTCAATCTAAGTACAGaTTACCAGATGCTATGAGAACTACTC
A452R29	AND3188	SK1/BY	rad27∆/∆	M25	VII	99362	.	G	T	922.8	snp	63	0.460317	HET	2	1	1	LOH20	SK1	REC	7_98124_G_T	1	7_100362_T_C	1	ANN=T|missense_variant|MODERATE|SPT16|YGL207W|transcript|YGL207W|protein_coding|1/1|c.394G>T|p.Gly132Cys|394/3108|394/3108|132/1035||	AATCAATAGCGCTGGTAAAACAGTGgGTATCCCTGAAAAGGACTCTTACCA
A452R29	AND3188	SK1/BY	rad27∆/∆	M25	VII	433701	.	C	T	1839.36	snp	104	0.528846	HET	3	1	1	NA	NA	NA	7_433556_C_T	0.46789	7_433865_A_T	0.577586		CCATCCTATAAACTGTATGGAATGCcATCACAACTTTCGGAAAAATAAAGC
A452R29	AND3188	SK1/BY	rad27∆/∆	M25	VII	502577	.	A	G	755.875	snp	45	0.511111	HET	2	1	1	NA	NA	NA	7_502442_C_T	0.542373	7_502616_T_A	0.436364		ATATATCCCAGTCAAACTTGAATGTaATGTGGAGTGGGTAATCGATATCTC
A452R29	AND3188	SK1/BY	rad27∆/∆	M25	VII	509289	.	C	G	1232.54	snp	90	0.422222	HET	2	1	1	NA	NA	NA	7_508848_A_G	0.581818	7_509560_T_C	0.433333	ANN=G|missense_variant|MODERATE|SEC9|YGR009C|transcript|YGR009C|protein_coding|1/1|c.1714G>C|p.Val572Leu|1714/1956|1714/1956|572/651||	TGATATCTCTTTGCCTTTTCTAGAAcATTCTTCCTCTGATATCTTTCCCGC
A452R29	AND3188	SK1/BY	rad27∆/∆	M25	VII	744885	.	T	A	1410.56	snp	82	0.512195	HET	2	1	1	NA	NA	NA	7_744859_C_A	0.439024	7_744980_T_C	0.467391	ANN=A|missense_variant|MODERATE|YGR125W|YGR125W|transcript|YGR125W|protein_coding|1/1|c.2561T>A|p.Leu854His|2561/3111|2561/3111|854/1036||	AATACTCCTCGTAATTACCAAATACtTTCTGTAGCACAGAATGTATTTGTA
A452R29	AND3188	SK1/BY	rad27∆/∆	M25	VII	859014	.	T	TGA	844.134	ins	66	0.439394	HET	2	1	1	NA	NA	NA	7_858949_G_A	0.387097	7_859646_A_G	0.522222		TAAGACGAGTGCCACTTATATAGCTtGAGAGAGAGAGAGAGCGTTTGCACG
A452R29	AND3188	SK1/BY	rad27∆/∆	M25	VII	863548	.	TT	CC	1175.8	mnp	85	0.435294	HET	2	1	1	NA	NA	NA	7_863249_T_C	0.517647	7_863549_T_C	0	ANN=CC|missense_variant|MODERATE|UBR1|YGR184C|transcript|YGR184C|protein_coding|1/1|c.2205_2206delAAinsGG|p.Thr736Ala|2206/5853|2205/5853|735/1950||	TGAGAATCATATATTAACTTGTATGtTAGTGATCTATTGCCTAGAAATGAA
A452R29	AND3188	SK1/BY	rad27∆/∆	M25	VII	968891	.	CTT	C	890.855	del	59	0.525424	HET	2	1	1	NA	NA	NA	7_968811_A_G	0.509091	7_969304_T_C	0.447761		CGAGACTAATTCGGGTTTTGCGAAGcTTTTTTTTTTTTCTTCACAGTTTCT
A452R29	AND3188	SK1/BY	rad27∆/∆	M25	X	195848	.	CC	CAT	1575.45	complex	93	0.526882	HET	2	1	1	NA	NA	NA	10_195349_T_C	0.614458	10_195964_G_A	0.493827		ATAAGTTTTTCTATCGAGTTCTTTTcCTTTTTTCGCCTTAATTAGCTCAAT
A452R29	AND3188	SK1/BY	rad27∆/∆	M25	XI	46768	.	CAT	TGG	594.414	mnp	45	0.444444	HET	2	1	1	NA	NA	NA	11_46439_GT_G	0.515152	11_48790_G_A	0.471154	ANN=TGG|missense_variant|MODERATE|TRT2|tT(CGU)K|transcript|tT(CGU)K|protein_coding|1/1|c.37_39delATGinsCCA|p.Met13Pro|39/72|37/72|13/23||WARNING_TRANSCRIPT_NO_START_CODON	GTGGGAATTGAACCCACGATCCCCGcATTACGAGTGCGATGCCTTACCACT
A452R29	AND3188	SK1/BY	rad27∆/∆	M25	XII	143728	.	G	C	928.071	snp	52	0.538462	HET	2	1	1	NA	NA	NA	12_143452_T_C	0.411765	12_143770_T_C	0.557377	ANN=C|missense_variant|MODERATE|SFI1|YLL003W|transcript|YLL003W|protein_coding|1/1|c.528G>C|p.Glu176Asp|528/2841|528/2841|176/946||	TCACTTTCAATTCTGTTATAGAAGAgATTTTAGAAATATTTTTAATCCACC
A452R29	AND3188	SK1/BY	rad27∆/∆	M25	XIII	137558	.	G	A	1051.26	snp	64	0.484375	HET	2	1	1	NA	NA	NA	13_137475_C_T	0.555556	13_137768_C_A	0.576471	ANN=A|synonymous_variant|LOW|ITT1|YML068W|transcript|YML068W|protein_coding|1/1|c.9G>A|p.Leu3Leu|9/1395|9/1395|3/464||	AAAGACCAGGGAGTAAAATGGCTTTgACTCAGTTTGAAAATGATTTGGAAA
A452R29	AND3188	SK1/BY	rad27∆/∆	M25	XIII	438039	.	C	CA	1650.65	ins	102	0.5	HET	2	1	1	LOH45	SK1	REC	13_437945_A_G	0.988506	13_438469_C_T	1	ANN=CA|frameshift_variant|HIGH|YMR085W|YMR085W|transcript|YMR085W|protein_coding|1/1|c.555dupA|p.Glu186fs|556/1299|556/1299|186/432||INFO_REALIGN_3_PRIME_LOF=(YMR085W|YMR085W|1|1.00)	CAATTAATGCTTTGAACTACTGTATcAAAAAAGAGGCAGTCACAATCGGGG
A452R29	AND3188	SK1/BY	rad27∆/∆	M25	XIII	500278	.	T	TTTGATGGTCCAGACC	729.269	ins	57	0.438596	HET	2	1	1	LOH45	SK1	REC	13_500107_C_G	1	13_500788_G_A	0.979592	ANN=TTTGATGGTCCAGACC|disruptive_inframe_insertion|MODERATE|ASC1|YMR116C|transcript|YMR116C|protein_coding|1/2|c.396_410dupGGTCTGGACCATCAA|p.Lys137_Gly138insValTrpThrIleLys|410/960|410/960|137/319||	CCAACAAAGTGGCCAAACATTGACCtTTGATGGTCCAGACCTTGATGGTCT
A452R29	AND3188	SK1/BY	rad27∆/∆	M25	XIV	251750	.	C	A	1611.84	snp	102	0.490196	HET	2	1	1	NA	NA	NA	14_251609_A_G	0.444444	14_254039_T_C	0.517241		AATTACTTTGGATTTATAGATTATGcGGAAATGGTGTTGGAAGATACCAGA
A452R29	AND3188	SK1/BY	rad27∆/∆	M25	XIV	374964	.	GA	G	1246.07	del	79	0.481013	HET	2	1	1	NA	NA	NA	14_374839_A_G	0.5	14_374969_AT_A	0		GTTCGATCCACAGAGTTCGCAATTTgAAAAATTTTTTTTAATGATTACGCA
A452R29	AND3188	SK1/BY	rad27∆/∆	M25	XIV	393803	.	GGTACCGCCG	GCTGGCC	720.612	complex	58	0.431034	HET	2	1	1	NA	NA	NA	14_393703_G_A	0.539326	14_394167_A_G	0.43662	ANN=CTGGCC|missense_variant&conservative_inframe_deletion|MODERATE|NAF1|YNL124W|transcript|YNL124W|protein_coding|1/1|c.913_921delGTACCGCCGinsCTGGCC|p.Val305_Pro307delinsLeuAla|913/1479|913/1479|305/492||	CCAAGGCCAACAGTTTACCTAAACTgGTACCGCCGTTGGGCATGAGCAGTA
A452R29	AND3188	SK1/BY	rad27∆/∆	M25	XIV	716710	.	A	AT	290.539	ins	25	0.44	HET	2	1	1	LOH47	BY	REC	14_716675_GT_G	0	14_716990_C_T	0		GGTTTTTCTTAAGATTGGTTTTATGaTTTTTTTTTTTCTTTTTCAAATTTT
A452R29	AND3188	SK1/BY	rad27∆/∆	M25	XV	296984	.	AATATAA	AATAG	1201.99	complex	84	0.464286	HET	2	1	1	NA	NA	NA	15_296955_C_T	0.445652	15_296990_A_G	0		AAAGGAATATCTCACAAAGAACTGTaATATAAGCCTACATTATTGATTTTT
A452R29	AND3188	SK1/BY	rad27∆/∆	M25	XV	428336	.	GC	GTA	1161.04	complex	91	0.406593	HET	2	1	1	NA	NA	NA	15_427719_G_A	0.517647	15_428753_T_C	0.473118	ANN=TA|frameshift_variant&synonymous_variant|HIGH|VHS3|YOR054C|transcript|YOR054C|protein_coding|1/1|c.1521delGinsTA|p.Pro508fs|1521/2025|1521/2025|507/674||_LOF=(VHS3|YOR054C|1|1.00)	TTGAACGTACCGCTACCCATTGAAGgCGCTAGGAATATGGGAAACGTTGGA
A452R29	AND3188	SK1/BY	rad27∆/∆	M25	XV	957237	.	A	AC	1203.84	ins	88	0.420455	HET	2	1	1	NA	NA	NA	15_957207_G_A	0.544444	15_957391_A_C	0.405941	ANN=AC|frameshift_variant|HIGH|YOR338W|YOR338W|transcript|YOR338W|protein_coding|1/1|c.345dupC|p.Val116fs|346/1092|346/1092|116/363||INFO_REALIGN_3_PRIME_LOF=(YOR338W|YOR338W|1|1.00)	CGACCATAGGGAGCTGATCATGTTGaCCCCCGTTTGGGAAGCGGGCTTGAA
A452R29	AND3188	SK1/BY	rad27∆/∆	M25	XVI	597236	.	A	ACTT	1040.81	ins	73	0.438356	HET	2	1	1	NA	NA	NA	16_597187_A_G	0.506667	16_597694_C_T	0.515152	ANN=ACTT|conservative_inframe_insertion|MODERATE|MCM4|YPR019W|transcript|YPR019W|protein_coding|1/1|c.499_501dupTCT|p.Ser167dup|502/2802|502/2802|168/933||INFO_REALIGN_3_PRIME	TAGATCCGGCGTGAATACTTTGGATaCTTCTTCTTCTTCTGCTCCTCCATC
A452R30	AND3188	SK1/BY	rad27∆/∆	N25	I	191152	.	CA	TG	2524.79	mnp	137	0.576642	HET	2	1	1	LOH3	BY	REC	1_191026_C_T	0	1_191472_G_A	0	ANN=TG|missense_variant|MODERATE|YAT1|YAR035W|transcript|YAR035W|protein_coding|1/1|c.960_961delCAinsTG|p.Thr321Ala|960/2064|960/2064|320/687||	AGCCGCCATTGAACGTGCAGACAGGcACCTGTCTCAACCGCTGGTACGACA
A452R30	AND3188	SK1/BY	rad27∆/∆	N25	II	391577	.	G	GA	1497.25	ins	99	0.484848	HET	2	1	1	NA	NA	NA	2_391492_GA_G	0.479592	2_391731_T_A	0.435185	ANN=GA|frameshift_variant|HIGH|YBR076C-A|YBR076C-A|transcript|YBR076C-A|protein_coding|1/1|c.40dupT|p.Ser14fs|40/267|40/267|14/88||_LOF=(YBR076C-A|YBR076C-A|1|1.00)	CAATAACAGCGATAGGTAGATGGGGgAAAAAAAGGAGAGGAAGATGAGGCC
A452R30	AND3188	SK1/BY	rad27∆/∆	N25	II	572489	.	G	GCACTCTGTTT	876.934	ins	62	0.467742	HET	2	1	1	NA	NA	NA	2_572317_C_T	0.461538	2_573087_T_G	0.5	ANN=GCACTCTGTTT|frameshift_variant|HIGH|PEX32|YBR168W|transcript|YBR168W|protein_coding|1/1|c.123_132dupTCTGTTTCAC|p.Ala45fs|133/1242|133/1242|45/413||INFO_REALIGN_3_PRIME_LOF=(PEX32|YBR168W|1|1.00)	CAAATTACACCTCCAATGATTTCCAgCACTCTGTTTCACGCATATCCACTA
A452R30	AND3188	SK1/BY	rad27∆/∆	N25	III	23170	.	C	T	1407.25	snp	107	0.401869	HET	2	1	1	NA	NA	NA	3_23149_T_C	0.421569	3_23567_C_A	0.4	ANN=T|synonymous_variant|LOW|KRR1|YCL059C|transcript|YCL059C|protein_coding|1/1|c.210G>A|p.Ala70Ala|210/951|210/951|70/316||	AACCTTCGACTAAATCTAGAACACAcGCTATGTTGTGTTTGTCTAGAGCCC
A452R30	AND3188	SK1/BY	rad27∆/∆	N25	III	81755	.	T	G	1891.79	snp	124	0.451613	HET	2	1	1	NA	NA	NA	3_79797_T_C	0.494845	3_82365_G_A	0.3	ANN=G|missense_variant|MODERATE|KCC4|YCL024W|transcript|YCL024W|protein_coding|1/1|c.2594T>G|p.Leu865Arg|2594/3114|2594/3114|865/1037||,G|synonymous_variant|LOW|YCL022C|YCL022C|transcript|YCL022C|protein_coding|1/1|c.331A>C|p.Arg111Arg|331/516|331/516|111/171||	CCTTCTAAGGTAACCTTACCGAGCCtTACAAGTAATAACAGCAGCGTCGGA
A452R30	AND3188	SK1/BY	rad27∆/∆	N25	IV	336206	.	CT	C	189.31	del	21	0.47619	HET	2	1	1	LOH9	BY	REC	4_336148_CT_C	0	4_336327_T_C	0		AGTTATGCTCTAGGATAATGAACTAcTTTTTTTTTTTTTTTTTTACTGTTA
A452R30	AND3188	SK1/BY	rad27∆/∆	N25	IV	410946	.	GA	G	1173.85	del	83	0.46988	HET	2	1	1	LOH9	BY	REC	4_410887_ATT_A	0	4_411048_C_T	0		AGCTGCCCGGCTTAACTAAGGGCCGgAAAAAAAACGGAAAAAAGAAAGCCA
A452R30	AND3188	SK1/BY	rad27∆/∆	N25	IV	584627	.	C	CGAT	1100.73	ins	65	0.538462	HET	2	1	1	NA	NA	NA	4_584534_G_A	0.355263	4_584913_G_C	0.439394	ANN=CGAT|disruptive_inframe_insertion|MODERATE|DOS2|YDR068W|transcript|YDR068W|protein_coding|1/1|c.921_923dupTGA|p.Asp308dup|924/933|924/933|308/310||INFO_REALIGN_3_PRIME	AGGATGAGAGCAAGGACGACGACGAcGATGATGACTGGGAATGAGTGATTT
A452R30	AND3188	SK1/BY	rad27∆/∆	N25	IV	1268947	.	C	G	1766.17	snp	98	0.55102	HET	2	1	1	NA	NA	NA	4_1268439_T_C	0.430108	4_1269687_T_A	0.542373	ANN=G|missense_variant|MODERATE|UTP5|YDR398W|transcript|YDR398W|protein_coding|1/1|c.1477C>G|p.His493Asp|1477/1932|1477/1932|493/643||	GGCAGAGAGGATTGCAAGACAAACCcACCGTCAAGGCCCATTGAATGTTTG
A452R30	AND3188	SK1/BY	rad27∆/∆	N25	IV	1380614	.	C	A	1106.62	snp	66	0.5	HET	2	1	1	NA	NA	NA	4_1380556_TTTCT_CTTCC	0.533333	4_1380625_A_G	0.5	ANN=A|missense_variant|MODERATE|HEH2|YDR458C|transcript|YDR458C|protein_coding|1/1|c.1433G>T|p.Trp478Leu|1433/1992|1433/1992|478/663||	ATCATTGAATTCCCTTTGACTTTCCcATGACGGTCTAGAATGAGAGAATAT
A452R30	AND3188	SK1/BY	rad27∆/∆	N25	IX	438718	.	T	G	1080.5	snp	136	0.441176	HET	1	1	1	NA	NA	NA	9_430292_T_C	0.510417	9_438878_T_A	0.679688		TTTTAATGCCTTCTCCTTATGTTTGtTGTCACTGTAAAACGGATCAAAGCA
A452R30	AND3188	SK1/BY	rad27∆/∆	N25	V	434196	.	T	TA	258.662	ins	24	0.416667	HET	3	1	1	NA	NA	NA	5_433844_T_C	0.483871	5_434403_ATA_TTG	0.590909		AAGCATAAGAAACATAAAAAAAATAtAAAAAAAAGGAGATAATAATAAGAT
A452R30	AND3188	SK1/BY	rad27∆/∆	N25	VI	69091	.	TA	T	669.851	del	37	0.594595	HET	2	1	1	NA	NA	NA	6_69076_T_TTC	0.538462	6_69092_A_T	0		AAAGTTTTTATTCAGTTATTTTTTTtAATTATCTTTATCTTAAAATTTATC
A452R30	AND3188	SK1/BY	rad27∆/∆	N25	VII	43613	.	GA	G	1380.99	del	79	0.518987	HET	2	1	1	LOH18	BY	REC	7_43400_A_G	0	7_43798_C_T	0	ANN=G|frameshift_variant|HIGH|TAD1|YGL243W|transcript|YGL243W|protein_coding|1/1|c.310delA|p.Ile104fs|310/1203|310/1203|104/400||INFO_REALIGN_3_PRIME_LOF=(TAD1|YGL243W|1|1.00)	GAAGATTCTGCATGACTGTCATGCAgAAATACTGGCATTACGAGGTGCTAA
A452R30	AND3188	SK1/BY	rad27∆/∆	N25	VII	54480	.	C	A	1309.02	snp	87	0.448276	HET	2	1	1	LOH18	BY	REC	7_54306_C_T	0	7_54483_T_G	0	ANN=A|synonymous_variant|LOW|MTO1|YGL236C|transcript|YGL236C|protein_coding|1/1|c.1317G>T|p.Arg439Arg|1317/2010|1317/2010|439/669||	CGGACCTTTTCAAGACCAATTGCTCcCGTTCTTGGCGCGATAGTAATCCTG
A452R30	AND3188	SK1/BY	rad27∆/∆	N25	VII	265073	.	T	A	1497.84	snp	80	0.5625	HET	2	1	1	NA	NA	NA	7_264928_G_A	0.598214	7_265218_T_C	0.534884	ANN=A|missense_variant|MODERATE|SNT2|YGL131C|transcript|YGL131C|protein_coding|1/1|c.787A>T|p.Ile263Leu|787/4212|787/4212|263/1403||	GACTTACTGTTCCATTTATTTAATAtTTTATCCGTGCTGTAAACTTTGTAA
A452R30	AND3188	SK1/BY	rad27∆/∆	N25	VII	806544	.	TCCACGGTTACCGCCACGACCACCGCCACGACCACCAAAA	T	748.339	del	63	0.52381	HET	2	1	1	NA	NA	NA	7_805722_A_G	0.472868	7_806818_C_T	0.485981	ANN=T|disruptive_inframe_deletion|MODERATE|NSR1|YGR159C|transcript|YGR159C|protein_coding|1/1|c.1074_1112delTTTTGGTGGTCGTGGCGGTGGTCGTGGCGGTAACCGTGG|p.Phe359_Gly371del|1112/1245|1074/1245|358/414||	CGCGAGCGCCACCACGACCACCGAAtCCACGGTTACCGCCACGACCACCGC
A452R30	AND3188	SK1/BY	rad27∆/∆	N25	VII	965587	.	GTCATCAATTAAGGAAGGTGCCAGA	G	642.232	del	58	0.431034	HET	2	1	1	NA	NA	NA	7_965476_A_T	0.520833	7_965676_T_G	0.5	ANN=G|disruptive_inframe_deletion|MODERATE|YGR237C|YGR237C|transcript|YGR237C|protein_coding|1/1|c.45_68delTCTGGCACCTTCCTTAATTGATGA|p.Leu16_Asp23del|68/2358|45/2358|15/785||	TGTCATTTTTAATAATGGTAGCTTGgTCATCAATTAAGGAAGGTGCCAGAT
A452R30	AND3188	SK1/BY	rad27∆/∆	N25	VII	1059665	.	T	G	1467.59	snp	93	0.473118	HET	2	1	1	NA	NA	NA	7_1059252_T_C	0.465909	7_1059977_T_G	1	ANN=G|missense_variant|MODERATE|YGR283C|YGR283C|transcript|YGR283C|protein_coding|1/1|c.376A>C|p.Asn126His|376/1026|376/1026|126/341||	GATGCACACTTTAAATATAACTTGTtTTTTTTTTTGAATGTAGTATCCAGT
A452R30	AND3188	SK1/BY	rad27∆/∆	N25	VIII	100505	.	ATT	A	621.362	del	56	0.446429	HET	2	1	1	NA	NA	NA	8_99112_A_G	0.495146	8_101246_A_T	0.556522		CAACCCGAAGACGCTAAATAAACGCaTTTTTTTTTTTTTTTACAGAATTAT
A452R30	AND3188	SK1/BY	rad27∆/∆	N25	X	114920	.	G	GCTT	1074.04	ins	81	0.432099	HET	2	1	1	NA	NA	NA	10_114082_A_G	0.505618	10_115201_C_T	0.45283	ANN=GCTT|conservative_inframe_insertion|MODERATE|JJJ2|YJL162C|transcript|YJL162C|protein_coding|1/1|c.707_709dupAAG|p.Glu236dup|709/1752|709/1752|237/583||	CTGCTGTTGCTGTTGTTGTTTTCCTgCTTCTTCTTCTTCTTCATGATCGCT
A452R30	AND3188	SK1/BY	rad27∆/∆	N25	X	188012	.	C	A	1366.28	snp	94	0.457447	HET	2	1	1	NA	NA	NA	10_187746_A_G	0.569767	10_188331_C_T	0.515789	ANN=A|missense_variant|MODERATE|MTC1|YJL123C|transcript|YJL123C|protein_coding|1/1|c.1429G>T|p.Gly477Cys|1429/1437|1429/1437|477/478||	GTTATGTATTAAGTGTATCAAAGACcCATACGGTCAATGACATAATTCTGT
A452R30	AND3188	SK1/BY	rad27∆/∆	N25	X	674647	.	TG	CT	1050.74	mnp	71	0.464789	HET	2	1	1	NA	NA	NA	10_674570_G_A	0.522388	10_674656_T_A	0.478873	ANN=CT|missense_variant|MODERATE|SGM1|YJR134C|transcript|YJR134C|protein_coding|1/1|c.1205_1206delCAinsAG|p.Thr402Lys|1206/2124|1205/2124|402/707||	TTTCTTTTTCTAATTGCTTACCTAAtGTTTCAGATGAACGTAAGGCAGTTT
A452R30	AND3188	SK1/BY	rad27∆/∆	N25	X	697035	.	AG	GC	742.068	mnp	55	0.436364	HET	2	1	1	NA	NA	NA	10_696910_A_G	0.410256	10_697206_G_A	0.458333		CTTTTTTTTTTTAACATACAGTTGTaGAATTAACTTCGTTGGCCGAAGAAT
A452R30	AND3188	SK1/BY	rad27∆/∆	N25	X	697040	.	TAA	T	774.739	del	51	0.470588	HET	2	1	1	NA	NA	NA	10_696910_A_G	0.410256	10_697206_G_A	0.458333		TTTTTTTAACATACAGTTGTAGAATtAACTTCGTTGGCCGAAGAATTGCAC
A452R30	AND3188	SK1/BY	rad27∆/∆	N25	XI	280162	.	GAAAA	G	829.677	del	55	0.545455	HET	2	1	1	NA	NA	NA	11_280076_A_C	0.45679	11_280523_C_T	0.493151		GATCAGAAATAGAGTGAAAAATAGGgAAAAAAAAAAAAAAATTCTACTAAT
A452R30	AND3188	SK1/BY	rad27∆/∆	N25	XI	347097	.	C	CTA	422.178	ins	29	0.482759	HET	2	1	1	NA	NA	NA	11_347012_C_A	0.428571	11_347287_T_G	0.494624		TGCAAATGTGGGTAATTTGCCGTTTcTATATATATATTTATGTATTTACCA
A452R30	AND3188	SK1/BY	rad27∆/∆	N25	XI	498254	.	A	AT	858.62	ins	59	0.474576	HET	2	1	1	LOH38	SK1	REC	11_498225_G_A	1	11_500136_C_A	1	ANN=AT|frameshift_variant|HIGH|SET3|YKR029C|transcript|YKR029C|protein_coding|1/1|c.1579dupA|p.Met527fs|1579/2256|1579/2256|527/751||_LOF=(SET3|YKR029C|1|1.00)	TTCATTTAATTTATATCTGTTGTTCaTTTTTCCTCTGGATTTCACAGATTT
A452R30	AND3188	SK1/BY	rad27∆/∆	N25	XI	515023	.	GA	G	1022.63	del	64	0.515625	HET	2	1	1	LOH38	SK1	REC	11_514957_C_T	0.970588	11_515114_A_G	0.987805		CAAAAGTAGAAAAGAACAGACCAAGgACAGCAACATTTATAAGAAACAAAA
A452R30	AND3188	SK1/BY	rad27∆/∆	N25	XIII	160371	.	C	T	2178.18	snp	115	0.582609	HET	2	1	1	NA	NA	NA	13_160280_A_T	0.561983	13_160611_T_C	0.507812	ANN=T|synonymous_variant|LOW|YML057C-A|YML057C-A|transcript|YML057C-A|protein_coding|1/1|c.42G>A|p.Thr14Thr|42/390|42/390|14/129||,T|synonymous_variant|LOW|CMP2|YML057W|transcript|YML057W|protein_coding|1/1|c.192C>T|p.Val64Val|192/1815|192/1815|64/604||	AATATACCCTAGATGACGGAAGAGTcGTATCGACAAACCGCAGAATAATGA
A452R30	AND3188	SK1/BY	rad27∆/∆	N25	XIII	605687	.	G	A	1312.33	snp	70	0.571429	HET	2	1	1	NA	NA	NA	13_605479_C_T	0.528571	13_605754_C_G	0.516667		CTATAAAAAATCACTCCTCCATGCAgCAGTAAAGCGCTATTCTCAAAAATA
A452R30	AND3188	SK1/BY	rad27∆/∆	N25	XIII	837902	.	TA	CC	1083.32	mnp	87	0.413793	HET	2	1	1	NA	NA	NA	13_837786_T_C	0.526316	13_837907_G_A	0.551724		ATAAGCATGATATTAGACGGACTCAtAATTGAATGGTTATCAGTTAATTGA
A452R30	AND3188	SK1/BY	rad27∆/∆	N25	XIII	861379	.	G	GT	1831.78	ins	102	0.558824	HET	2	1	1	NA	NA	NA	13_861205_CAAA_C	0.5875	13_861520_T_C	0.458647		GGTATGTGTGGCGGTTATTTCCAGTgTTTTTTTTCCCTTATTTTGTGGGTT
A452R30	AND3188	SK1/BY	rad27∆/∆	N25	XIV	19738	.	C	CT	1329.05	ins	92	0.434783	HET	2	1	1	NA	NA	NA	14_19524_C_T	0.452055	14_19787_A_G	0.515789	ANN=CT|frameshift_variant|HIGH|PEX6|YNL329C|transcript|YNL329C|protein_coding|1/1|c.2895dupA|p.Val966fs|2895/3093|2895/3093|965/1030||_LOF=(PEX6|YNL329C|1|1.00)	CCCGTCAATTCGTTATGCTGAGAAAcTTTTTTTTCTACCATGCGTGCAATT
A452R30	AND3188	SK1/BY	rad27∆/∆	N25	XIV	107312	.	G	A	1218.85	snp	93	0.473118	HET	2	1	1	NA	NA	NA	14_107060_C_T	0.531746	14_107345_T_C	0.457447		GCACCGCGAAAAAAAAAAAAAACAGgAAAAAACGCGAAATGTCCGTAACTT
A452R30	AND3188	SK1/BY	rad27∆/∆	N25	XIV	196106	.	T	A	622.389	snp	41	0.487805	HET	2	1	1	NA	NA	NA	14_195994_G_A	0.55	14_196115_A_G	0.452381		GTCCAATCGGACTGATTCGTAAAAAtTTTTGCAGACATTTTTGATATATAT
A452R30	AND3188	SK1/BY	rad27∆/∆	N25	XIV	377321	.	C	A	1453.73	snp	89	0.505618	HET	2	1	1	NA	NA	NA	14_377219_T_C	0.6	14_377864_T_C	0.495575	ANN=A|missense_variant|MODERATE|KRE33|YNL132W|transcript|YNL132W|protein_coding|1/1|c.2001C>A|p.Asp667Glu|2001/3171|2001/3171|667/1056||	ACTATTTCGAGGGTAAATTCACTGAcATGTCTGAAGATGTTCGTCCTAAGG
A452R30	AND3188	SK1/BY	rad27∆/∆	N25	XIV	393095	.	T	G	1685.54	snp	91	0.549451	HET	2	1	1	NA	NA	NA	14_392860_G_T	0.55	14_393703_G_A	0.418182	ANN=G|synonymous_variant|LOW|NAF1|YNL124W|transcript|YNL124W|protein_coding|1/1|c.204T>G|p.Ser68Ser|204/1479|204/1479|68/492||	CCGAATCAGATTCCGGTTCTGATTCtGATTCTGATTCTGGCTCTTCAGGTA
A452R30	AND3188	SK1/BY	rad27∆/∆	N25	XIV	697209	.	C	T	1323.59	snp	89	0.449438	HET	2	1	1	NA	NA	NA	14_697058_G_A	0.5	14_697554_A_T	0.471429	ANN=T|stop_gained|HIGH|DBP6|YNR038W|transcript|YNR038W|protein_coding|1/1|c.1615C>T|p.Gln539*|1615/1890|1615/1890|539/629||	TGGTATTGATATTAACGATATCACTcAAGTAATAAACTATGACCCACCAAT
A452R30	AND3188	SK1/BY	rad27∆/∆	N25	XV	188188	.	GA	G	1299.75	del	94	0.446809	HET	2	1	1	LOH52	SK1	REC	15_187911_G_A	1	15_188321_C_T	1	ANN=G|frameshift_variant|HIGH|MDM20|YOL076W|transcript|YOL076W|protein_coding|1/1|c.1173delA|p.Lys391fs|1173/2391|1173/2391|391/796||INFO_REALIGN_3_PRIME_LOF=(MDM20|YOL076W|1|1.00)	CTATAACAAGTTTAAGGGGACCCTGgAAAAAAAATCGGTAACGGATTATTC
A452R30	AND3188	SK1/BY	rad27∆/∆	N25	XV	348797	.	G	C	1375.55	snp	95	0.463158	HET	2	1	1	NA	NA	NA	15_348744_A_G	0.432836	15_348938_C_T	0.525		GTTCATTGACTTATCACTACAATATgGAGGAAACGTTGCGTAATCGTTGTC
A452R30	AND3188	SK1/BY	rad27∆/∆	N25	XV	374309	.	A	AT	1102.32	ins	69	0.507246	HET	2	1	1	NA	NA	NA	15_373586_T_C	0.423529	15_374373_G_A	0.563218	ANN=AT|frameshift_variant|HIGH|YOR022C|YOR022C|transcript|YOR022C|protein_coding|1/1|c.1548dupA|p.Tyr517fs|1548/2148|1548/2148|516/715||_LOF=(YOR022C|YOR022C|1|1.00)	TTGTCTACTTGAAATTCTAATTCATaTTTTTTTTGTTTGGATAGAATATCA
A452R30	AND3188	SK1/BY	rad27∆/∆	N25	XV	559663	.	T	C	1425.81	snp	88	0.5	HET	2	1	1	NA	NA	NA	15_559477_T_C	0.505155	15_559768_T_G	0.454545	ANN=C|missense_variant|MODERATE|CAT5|YOR125C|transcript|YOR125C|protein_coding|1/1|c.69A>G|p.Ile23Met|69/702|69/702|23/233||	TGTGTTTTGCTGATGTATGTTCTGTtATCTTTAAAGATGATAAGACGGAAA
A452R30	AND3188	SK1/BY	rad27∆/∆	N25	XV	744713	.	TGA	GCAG	1096.17	complex	87	0.402299	HET	2	1	1	NA	NA	NA	15_744706_T_C	0.45098	15_745114_G_T	0.48	ANN=GCAG|frameshift_variant&missense_variant|HIGH|SAS5|YOR213C|transcript|YOR213C|protein_coding|1/1|c.567_569delTCAinsCTGC|p.His190fs|569/747|567/747|189/248||_LOF=(SAS5|YOR213C|1|1.00)	CATAAAAAACTGCTCCCTTCTGGGAtGATTTTCAATTGCTCTCTGTACTGC
A452R30	AND3188	SK1/BY	rad27∆/∆	N25	XVI	76061	.	TAAAC	T	1313.43	del	77	0.545455	HET	2	1	1	LOH55	SK1	REC	16_75921_G_A	0.99	16_76104_A_G	1		TCACGTAGTATACGAGCAAAATAAAtAAACAAAGACTCCACGGAGTACTGC
A452R30	AND3188	SK1/BY	rad27∆/∆	N25	XVI	197824	.	GA	G	360.176	del	30	0.433333	HET	2	1	1	LOH55	SK1	REC	16_196727_A_T	1	16_198072_G_A	1		AATTGAAGTAGTATGTGATGGTGAAgAAAAAAAAAAATACAACGATAGTTC
A452R30	AND3188	SK1/BY	rad27∆/∆	N25	XVI	329424	.	A	AT	575.609	ins	47	0.404255	HET	2	1	1	LOH55	SK1	REC	16_329373_A_G	1	16_329462_T_C	1		TGAATTGAACAATAAGATCTTGTTAaTTTTTTTATCGCTTGATCTATTATC
A452R30	AND3188	SK1/BY	rad27∆/∆	N25	XVI	842176	.	C	CT	1661.8	ins	109	0.504587	HET	2	1	1	LOH59	BY	REC	16_842086_G_A	0	16_842931_A_G	0	ANN=CT|frameshift_variant|HIGH|TDA6|YPR157W|transcript|YPR157W|protein_coding|1/1|c.920dupT|p.Met308fs|921/1404|921/1404|307/467||INFO_REALIGN_3_PRIME_LOF=(TDA6|YPR157W|1|1.00)	GCTGGGCAGCATGCTCATGACATTCcTTTTTTTTTCATGCCTTTGAGTGAT
A452R31	AND3188	SK1/BY	rad27∆/∆	O25	I	170589	.	A	AT	1372.04	ins	89	0.505618	HET	2	1	1	NA	NA	NA	1_167179_T_C	0.45977	1_170726_C_T	0.478723	ANN=AT|frameshift_variant|HIGH|KIN3|YAR018C|transcript|YAR018C|protein_coding|1/1|c.1114dupA|p.Ile372fs|1114/1308|1114/1308|372/435||_LOF=(KIN3|YAR018C|1|1.00)	GTATTCAATAGCTTGCTTCTCGAGGaTTTTTTCAATGTTTGTCAGCTCATT
A452R31	AND3188	SK1/BY	rad27∆/∆	O25	II	18072	.	A	G	822.371	snp	66	0.409091	HET	2	1	1	NA	NA	NA	2_17715_A_G	0.54386	2_18082_A_T	0.412698		AGGCGGGCTGGGTAATGAAGATAGCaATGCCTCATAAATACAATGTTATAC
A452R31	AND3188	SK1/BY	rad27∆/∆	O25	II	237053	.	C	CA	314.697	ins	27	0.407407	HET	2	1	1	NA	NA	NA	2_236554_C_T	0.512821	2_237151_A_G	0.433962		AAATGTATATATATAACTTTATAAAcAAAAAAAATTGGGAAAGATATTTTG
A452R31	AND3188	SK1/BY	rad27∆/∆	O25	II	365153	.	C	A	1630.06	snp	113	0.442478	HET	2	1	1	NA	NA	NA	2_364895_C_T	0.415584	2_365492_G_T	0.432099	ANN=A|missense_variant|MODERATE|TRM7|YBR061C|transcript|YBR061C|protein_coding|1/1|c.567G>T|p.Lys189Asn|567/933|567/933|189/310||	GAGATGTACCTCTTGATGATCTTGGcTTTGCGCAAACGATTTTATCGAATA
A452R31	AND3188	SK1/BY	rad27∆/∆	O25	IV	123310	.	C	CCCATACCAATAT	1214.69	ins	74	0.554054	HET	2	1	1	LOH13	BY	REC	4_122512_A_G	0	4_123344_A_T	0	ANN=CCCATACCAATAT|disruptive_inframe_insertion|MODERATE|RBS1|YDL189W|transcript|YDL189W|protein_coding|1/1|c.1097_1108dupCATACCAATATC|p.Pro366_Tyr369dup|1109/1374|1109/1374|370/457||INFO_REALIGN_3_PRIME	TTGGCACCCCAATCCCTATGTATCCcCCATACCAATATCAATATCAATACC
A452R31	AND3188	SK1/BY	rad27∆/∆	O25	IV	390557	.	TGTCGTCGTC	TGTT	554.996	complex	42	0.52381	HET	2	1	1	NA	NA	NA	4_390120_A_T	0.507042	4_391128_T_C	0.518987	ANN=T|missense_variant&conservative_inframe_deletion|MODERATE|GPR1|YDL035C|transcript|YDL035C|protein_coding|1/1|c.1492_1498delGACGACGinsA|p.Asp498_Asp500delinsAsn|1498/2886|1492/2886|498/961||	TTATCGTTATCGTTATTGTTGTTGTtGTCGTCGTCGTCGTTGTTACTGTTG
A452R31	AND3188	SK1/BY	rad27∆/∆	O25	IV	778864	.	CGCAC	AGCAA	179.553	complex	22	0.409091	HET	2	1	1	NA	NA	NA	4_778721_GG_AA	0.344828	4_778868_C_A	0		AATACTAAATATTGACACTGCTTTAcGCACTAGATTGTGCGGGTAACTGAA
A452R31	AND3188	SK1/BY	rad27∆/∆	O25	IV	854752	.	T	A	1413.51	snp	79	0.531646	HET	2	1	1	NA	NA	NA	4_854519_T_C	0.471698	4_854862_G_T	0.645161	ANN=A|missense_variant|MODERATE|VPS64|YDR200C|transcript|YDR200C|protein_coding|1/1|c.1342A>T|p.Ile448Phe|1342/1815|1342/1815|448/604||	AGTAAATGCTTTTCATTCATATCAAtCATGTGCTTATTGATGAAATCAAGG
A452R31	AND3188	SK1/BY	rad27∆/∆	O25	IV	861649	.	G	GA	1272.42	ins	87	0.45977	HET	2	1	1	NA	NA	NA	4_861257_A_G	0.519608	4_861707_G_A	0.539326		TCTTACGGGAAATATCACAATGGAAgAAAAAAAATACTTCTAACGAAGGAA
A452R31	AND3188	SK1/BY	rad27∆/∆	O25	IV	1036440	.	A	T	1073.31	snp	74	0.459459	HET	2	1	1	NA	NA	NA	4_1036384_C_T	0.514706	4_1036768_A_G	0.476923	ANN=T|missense_variant|MODERATE|INM2|YDR287W|transcript|YDR287W|protein_coding|1/1|c.446A>T|p.Glu149Val|446/879|446/879|149/292||	AATGGAGCTTTCTTAAATGATCAGGaGATAAAGGTTTCAAAAAGGCCATTG
A452R31	AND3188	SK1/BY	rad27∆/∆	O25	IV	1178330	.	C	CT	695.757	ins	57	0.438596	HET	2	1	1	LOH15	SK1	REC	4_1178260_G_A	0.985915	4_1178350_C_A	0.943662		TAATCAGCGTAGATCACTATATACGcTTTTTTTTTTTTTTTTCAGCTCCGA
A452R31	AND3188	SK1/BY	rad27∆/∆	O25	IV	1220378	.	C	A	796.437	snp	53	0.45283	HET	2	1	1	NA	NA	NA	4_1220176_GGA_TGG	0.5	4_1221065_G_A	0.387097	ANN=A|synonymous_variant|LOW|CTS2|YDR371W|transcript|YDR371W|protein_coding|1/1|c.966C>A|p.Ala322Ala|966/1536|966/1536|322/511||	AGACGGAATTGAATGGAAACTTTGCcATGCATTATATGATCGATAGATTTG
A452R31	AND3188	SK1/BY	rad27∆/∆	O25	IV	1250566	.	A	T	2133.78	snp	119	0.537815	HET	2	1	1	NA	NA	NA	4_1250522_T_C	0.539216	4_1250653_A_G	0.550562	ANN=T|missense_variant|MODERATE|RVS167|YDR388W|transcript|YDR388W|protein_coding|1/1|c.381A>T|p.Lys127Asn|381/1449|381/1449|127/482||	CGGATCTGGCTTTGGTGGAAGAAAAaATTGTTACGCCATGCCAGGAACTGT
A452R31	AND3188	SK1/BY	rad27∆/∆	O25	V	84903	.	G	GA	1385.23	ins	96	0.458333	HET	2	1	1	LOH17	BY	REC	5_84810_A_C	0	5_85009_G_A	0		AAAGAAAAGAAAAGAAAAGGAAAATgAAAAAAAATAAAAAAAAGAAGGCAA
A452R31	AND3188	SK1/BY	rad27∆/∆	O25	V	131558	.	T	TA	988.898	ins	65	0.476923	HET	2	1	1	LOH17	BY	REC	5_131491_CGTTTTCTT_TTTTATCTA	0	5_132643_T_A	0		GGTAATGCTCCCGGAGCAGTGGAATtAAAAAAAAAAAGGGTGAGCACCGGA
A452R31	AND3188	SK1/BY	rad27∆/∆	O25	V	355240	.	G	GC	947.088	ins	64	0.484375	HET	2	1	1	NA	NA	NA	5_354899_T_C	0.387097	5_355825_T_G	0.554455	ANN=GC|frameshift_variant|HIGH|YER097W|YER097W|transcript|YER097W|protein_coding|1/1|c.109dupC|p.His37fs|110/330|110/330|37/109||INFO_REALIGN_3_PRIME_LOF=(YER097W|YER097W|1|1.00)	TTCTGTTCCTTTCCAAACGATATACgCCCCCCCCACAAGAAAACGTTTCTC
A452R31	AND3188	SK1/BY	rad27∆/∆	O25	VII	641339	.	A	T	1894.36	snp	127	0.440945	HET	2	1	1	NA	NA	NA	7_640849_G_A	0.473684	7_642042_A_G	0.514286	ANN=T|missense_variant|MODERATE|YGR079W|YGR079W|transcript|YGR079W|protein_coding|1/1|c.620A>T|p.Gln207Leu|620/1113|620/1113|207/370||	AGCAGTATCTTTCTACCACAGATACaGCAATCATTCTTTTTCGGCGACAAT
A452R31	AND3188	SK1/BY	rad27∆/∆	O25	VII	807653	.	C	A	1584.36	snp	102	0.480392	HET	2	1	1	NA	NA	NA	7_807540_A_G	0.537313	7_807662_T_A	0.571429	ANN=A|missense_variant|MODERATE|NSR1|YGR159C|transcript|YGR159C|protein_coding|1/1|c.4G>T|p.Ala2Ser|4/1245|4/1245|2/414||,A|missense_variant|MODERATE|YGR160W|YGR160W|transcript|YGR160W|protein_coding|1/1|c.581C>A|p.Ala194Asp|581/612|581/612|194/203||	TTACCTTTTACTTTAGTAGTCTTAGcCATCTTATTTTATCCTGCCTGGGTT
A452R31	AND3188	SK1/BY	rad27∆/∆	O25	VIII	324025	.	A	T	2852.15	snp	173	0.479769	HET	4	1	2	NA	NA	NA	8_323497_A_G	0.547445	8_324669_A_G	0.582353	ANN=T|missense_variant|MODERATE|GRE3|YHR104W|transcript|YHR104W|protein_coding|1/1|c.617A>T|p.Glu206Val|617/984|617/984|206/327||	TATTTGACTCAAGAACACCTAGTTGaGTTTTGTAAATTACACGATATCCAA
A452R31	AND3188	SK1/BY	rad27∆/∆	O25	X	491096	.	C	T	864.369	snp	56	0.482143	HET	2	1	1	NA	NA	NA	10_491023_GA_G	0.355932	10_492405_G_A	0.404762	ANN=T|missense_variant|MODERATE|CPR7|YJR032W|transcript|YJR032W|protein_coding|1/1|c.16C>T|p.Leu6Phe|16/1182|16/1182|6/393||	ATCCAACGCGATGATTCAAGATCCCcTTGTATATTTAGACATCTCCATTGA
A452R31	AND3188	SK1/BY	rad27∆/∆	O25	XI	240753	.	T	TGTCATCATCATC	1492.33	ins	88	0.568182	HET	2	1	1	LOH61	SK1	REC	11_240328_A_G	1	11_240992_G_A	1	ANN=TGTCATCATCATC|conservative_inframe_insertion|MODERATE|YKL105C|YKL105C|transcript|YKL105C|protein_coding|1/1|c.1819_1830dupGATGATGATGAC|p.Asp607_Asp610dup|1830/3399|1830/3399|610/1132||	TCATCATCGTTAACATCATCGTCCTtGTCATCATCATCGTCATTATCATTG
A452R31	AND3188	SK1/BY	rad27∆/∆	O25	XI	259507	.	A	AGCT	1148.59	ins	76	0.473684	HET	2	1	1	LOH61	SK1	REC	11_259465_T_C	1	11_259792_G_A	1	ANN=AGCT|conservative_inframe_insertion|MODERATE|CWP2|YKL096W-A|transcript|YKL096W-A|protein_coding|1/1|c.265_267dupGCT|p.Ala89dup|268/279|268/279|90/92||INFO_REALIGN_3_PRIME	CTGTCGGTATGGGTGCCGGTGCTCTaGCTGCTGCTGCTATGTTGTTATAAG
A452R31	AND3188	SK1/BY	rad27∆/∆	O25	XI	445220	.	C	CT	946.663	ins	75	0.453333	HET	2	1	1	NA	NA	NA	11_445062_C_T	0.418919	11_445342_T_C	0.515152		TCCGAGTTTCGGCCAGATATTTAGGcTTTTTTTTTTCTGACGGAATAGGGG
A452R31	AND3188	SK1/BY	rad27∆/∆	O25	XI	551473	.	AT	A	686.433	del	41	0.536585	HET	2	1	1	NA	NA	NA	11_551392_T_C	0.564103	11_551512_G_T	0.555556		AAAATTGAAAATGTATCTCAGATTCaTTTTTCAATTCGAAATGAACGAAAA
A452R31	AND3188	SK1/BY	rad27∆/∆	O25	XII	164201	.	G	GA	1154.77	ins	73	0.493151	HET	2	1	1	NA	NA	NA	12_164197_A_G	0.534247	12_164389_C_A	0.566667		GGCGCTTTTAGGGCTTCGGAAAGCTgAAAAAAATAGTTAGGACACTGATAT
A452R31	AND3188	SK1/BY	rad27∆/∆	O25	XII	521908	.	A	T	1941.33	snp	112	0.517857	HET	2	1	1	LOH63	SK1	REC	12_521782_G_A	1	12_522608_A_G	1	ANN=T|synonymous_variant|LOW|TOS4|YLR183C|transcript|YLR183C|protein_coding|1/1|c.105T>A|p.Ala35Ala|105/1470|105/1470|35/489||	CAATTGATTCTGACGCAGTTTTACCaGCTTTCTCATAATTGGATGAGGGAC
A452R31	AND3188	SK1/BY	rad27∆/∆	O25	XIII	125034	.	T	C	1839.43	snp	111	0.504505	HET	2	1	1	LOH64	SK1	REC	13_125006_G_A	1	13_125244_A_G	1	ANN=C|missense_variant|MODERATE|TCB3|YML072C|transcript|YML072C|protein_coding|1/1|c.4334A>G|p.His1445Arg|4334/4638|4334/4638|1445/1545||	TTTTTGGCTTTTCGTTTTGTATATGtGTTTTAGTCTACCACCTTGAGTTAA
A452R31	AND3188	SK1/BY	rad27∆/∆	O25	XIII	261667	.	T	TA	894.754	ins	53	0.566038	HET	2	1	1	NA	NA	NA	13_261649_CA_C	0.510638	13_261864_A_G	0.589474		AAGTCAACAAGAATGGTCATTATTGtAAAAAAAAAATACTAACCTCCTATT
A452R31	AND3188	SK1/BY	rad27∆/∆	O25	XIII	437936	.	A	G	2107.2	snp	123	0.520325	HET	2	1	1	NA	NA	NA	13_437323_T_C	0.54717	13_437945_A_G	0.516949	ANN=G|missense_variant|MODERATE|YMR085W|YMR085W|transcript|YMR085W|protein_coding|1/1|c.446A>G|p.Asp149Gly|446/1299|446/1299|149/432||	CCAGTAAACGTTGAATTGGCCTTGGaTTTTGTTGACCGCAATTGTTGCATT
A452R31	AND3188	SK1/BY	rad27∆/∆	O25	XIII	476160	.	A	G	2012.84	snp	114	0.535088	HET	2	1	1	NA	NA	NA	13_475855_G_A	0.574074	13_476241_C_T	0.533333	ANN=G|missense_variant|MODERATE|PGM2|YMR105C|transcript|YMR105C|protein_coding|1/1|c.1447T>C|p.Ser483Pro|1447/1710|1447/1710|483/569||	ACAGAACCGTCCAAATCTGTGTATGaAAAATCACCACAATCGGTGACCTTA
A452R31	AND3188	SK1/BY	rad27∆/∆	O25	XIII	649214	.	A	T	1076.29	snp	66	0.515152	HET	2	1	1	NA	NA	NA	13_649106_G_A	0.45	13_649387_A_G	0.387755	ANN=T|missense_variant|MODERATE|GYL1|YMR192W|transcript|YMR192W|protein_coding|1/1|c.2097A>T|p.Glu699Asp|2097/2163|2097/2163|699/720||	CAAACAAAAATGGTACGTTATTCGAaTATTCTAATTCTAAAAATAATCCTT
A452R31	AND3188	SK1/BY	rad27∆/∆	O25	XIII	650997	.	CAGT	TAG	1295.31	complex	85	0.482353	HET	2	1	1	NA	NA	NA	13_650964_ATTTTTTA_ATTTTTC	0.480519	13_651148_A_G	0.567901		GACTGTTTTACACCCGTACATTTCAcAGTTTTTTTTTGAAGTTAAATTCCA
A452R31	AND3188	SK1/BY	rad27∆/∆	O25	XIII	753939	.	C	A	1162.24	snp	89	0.41573	HET	2	1	1	NA	NA	NA	13_753022_C_T	0.633333	13_753954_G_A	0.576923		GTTTCGTCATTGAACCAAAAAGAACcTATACACTTCTTTTGCAATCGTATT
A452R31	AND3188	SK1/BY	rad27∆/∆	O25	XIV	263264	.	C	CA	987.259	ins	64	0.484375	HET	2	1	1	NA	NA	NA	14_263036_A_G	0.641026	14_263848_C_T	0.567568		TAGAATTTCTGTTTCAAACACAGACcAAAAAAAATACTGTTTTCTACCGGT
A452R31	AND3188	SK1/BY	rad27∆/∆	O25	XV	383126	.	G	GA	733.725	ins	58	0.413793	HET	2	1	1	NA	NA	NA	15_383110_C_T	0.397059	15_383156_C_T	0.396825		AACAATATTCATTACATCAGAATGCgAAAAAAAAAAAGCGAGAATATCTAA
A452R31	AND3188	SK1/BY	rad27∆/∆	O25	XV	759531	.	G	GT	597.543	ins	43	0.44186	HET	2	1	1	NA	NA	NA	15_759410_A_G	0.360656	15_759566_A_T	0.490909		TAATCCGCACGATTAATTTTGTATGgTTTTTTTTTAAAATTTGAAATAAAA
A452R31	AND3188	SK1/BY	rad27∆/∆	O25	XV	895763	.	T	A	501.05	snp	30	0.533333	HET	2	1	1	LOH75	SK1	REC	15_895720_CCTT_C	1	15_895842_C_T	1	ANN=A|missense_variant|MODERATE|SNU66|YOR308C|transcript|YOR308C|protein_coding|1/1|c.625A>T|p.Ile209Phe|625/1764|625/1764|209/587||	ATATCTAAGCTAGATACATTTAAAAtTTTTTTTTTTTGTCTTCTATCTTTA
A452R31	AND3188	SK1/BY	rad27∆/∆	O25	XVI	485926	.	T	TCA	862.694	ins	56	0.482143	HET	2	1	1	LOH78	BY	REC	16_485898_C_T	0	16_486091_A_T	0		AGTGGCATCATATCTGTCAATTTTAtCACACACACACACACACACACACAC
A452R31	AND3188	SK1/BY	rad27∆/∆	O25	XVI	550781	.	G	GTTC	1048.39	ins	74	0.459459	HET	2	1	1	LOH78	BY	REC	16_550760_T_C	0	16_550866_G_A	0	ANN=GTTC|conservative_inframe_insertion|MODERATE|LSP1|YPL004C|transcript|YPL004C|protein_coding|1/1|c.874_876dupGAA|p.Glu292dup|876/1026|876/1026|292/341||	GGGATATCTCCATTTTGGATTTCAGgTTCTTCTTCTTCTTCACCATCTTCG
A452R31	AND3188	SK1/BY	rad27∆/∆	O25	XVI	835429	.	C	CT	687.462	ins	46	0.521739	HET	2	1	1	NA	NA	NA	16_835306_C_T	0.380952	16_835446_A_T	0.418182		TTATGATATGAGCGAGAAAATCTGTcTTTTTAGTAAAAAAGTATAAAAAGT
A452R32	AND3188	SK1/BY	rad27∆/∆	P25	I	177913	.	G	GA	1776.62	ins	118	0.474576	HET	2	1	1	LOH3	SK1	REC	1_176304_C_T	1	1_178602_G_C	0.981481		ACCACTAGAAATGAAAGGAATTGGTgAAAAAATAATCGCGCAATAGATGAC
A452R32	AND3188	SK1/BY	rad27∆/∆	P25	II	27294	.	T	C	1482.23	snp	92	0.5	HET	2	1	1	NA	NA	NA	2_27232_A_G	0.473214	2_27397_T_C	0.521739	ANN=C|missense_variant|MODERATE|ECM21|YBL101C|transcript|YBL101C|protein_coding|1/1|c.1006A>G|p.Thr336Ala|1006/3354|1006/3354|336/1117||	TCCAATTGCATGTCCGTAAATCGGGtTGGTTTTTTAACGGATACTATAACT
A452R32	AND3188	SK1/BY	rad27∆/∆	P25	II	170031	.	G	T	1257.35	snp	69	0.550725	HET	2	1	1	NA	NA	NA	2_169621_C_T	0.65625	2_170179_T_C	0.5		GTTCGGCTTCACTATCAAAGCGAAAgGTGACCTTTTTATCGTACCTTTAAG
A452R32	AND3188	SK1/BY	rad27∆/∆	P25	II	205965	.	A	AG	584.226	ins	48	0.458333	HET	2	1	1	NA	NA	NA	2_205891_T_C	0.47541	2_206076_C_G	0		TCGCACAGGGGCTTTTTATTTCTTGaGGGGGGGACTAATTGTATAATTGTA
A452R32	AND3188	SK1/BY	rad27∆/∆	P25	II	414994	.	G	GA	1733.18	ins	120	0.458333	HET	2	1	1	LOH7	BY	REC	2_414950_T_C	0	2_415607_T_C	0		AAATATCTTAATGGTAAACTGCACAgAAAAAAAATTCTTCCACAAGTTTCC
A452R32	AND3188	SK1/BY	rad27∆/∆	P25	IV	321880	.	T	TC	982.286	ins	76	0.434211	HET	2	1	1	NA	NA	NA	4_321844_C_T	0.513158	4_321912_C_G	0.447368		AAATGATTTGTGGTGCTTTTTTTTTtGGACAATCTGCCTTCGTGGACAGTT
A452R32	AND3188	SK1/BY	rad27∆/∆	P25	IV	370765	.	G	T	735.15	snp	51	0.470588	HET	2	1	1	NA	NA	NA	4_370756_T_TA	0.45098	4_370783_CT_C	0.45098		AAAATAATTTTCACAATAAAAAAAAgACTACAAAAATCAGAAACTTTTTCA
A452R32	AND3188	SK1/BY	rad27∆/∆	P25	IV	392146	.	GACAC	G	382.099	del	31	0.483871	HET	2	1	1	NA	NA	NA	4_391712_T_C	0.468354	4_392799_C_T	0.567164		TTGGTGACTCTTACTGCTTTTTATAgACACACACACACACACACACACACA
A452R32	AND3188	SK1/BY	rad27∆/∆	P25	IV	1089806	.	G	C	1854.84	snp	104	0.548077	HET	2	1	1	LOH21	SK1	REC	4_1089672_G_A	0.99	4_1089861_T_C	1	ANN=C|missense_variant|MODERATE|PIB1|YDR313C|transcript|YDR313C|protein_coding|1/1|c.274C>G|p.Leu92Val|274/861|274/861|92/286||	TCTCTGTTGGTGGAGGATACTAGTAgATTTAAATGAAGGAGGTTATCGTAG
A452R32	AND3188	SK1/BY	rad27∆/∆	P25	IX	153479	.	A	G	1144.38	snp	69	0.521739	HET	2	1	1	NA	NA	NA	9_153463_A_G	0.45	9_153593_G_A	0.453333	ANN=G|missense_variant|MODERATE|HOS4|YIL112W|transcript|YIL112W|protein_coding|1/1|c.1885A>G|p.Thr629Ala|1885/3252|1885/3252|629/1083||	AACCAAAAGAGATAAAAAGGGTCGTaCCGCTTTGTACTATGCCAAAAACAG
A452R32	AND3188	SK1/BY	rad27∆/∆	P25	V	52458	.	G	GA	200.498	ins	20	0.5	HET	2	1	1	NA	NA	NA	5_51944_G_A	0.626866	5_52713_A_T	0.481481		AGCAAAAAAAAAAAAAGATAAAAATgAAAAAACAAAAAAACGGAGGGTATA
A452R32	AND3188	SK1/BY	rad27∆/∆	P25	V	400967	.	G	A	2620.62	snp	142	0.584507	HET	2	1	1	NA	NA	NA	5_400915_T_C	0.601504	5_401106_G_T	0.5	ANN=A|missense_variant|MODERATE|YER119C-A|YER119C-A|transcript|YER119C-A|protein_coding|1/1|c.272C>T|p.Ser91Leu|272/372|272/372|91/123||	CTCCGATCCCCTAAACGTGCGTGGTgATCTTACTCTTTCGCCCTCGCTTTT
A452R32	AND3188	SK1/BY	rad27∆/∆	P25	VI	99153	.	C	CA	136.018	ins	16	0.4375	HET	2	1	1	NA	NA	NA	6_99131_T_C	0.277778	6_99734_A_G	0.378049		GAATGTATTTTAACTATTTCTATATcAAAAAAAAAAAAAAAAATTGTATAT
A452R32	AND3188	SK1/BY	rad27∆/∆	P25	VI	167381	.	AAT	A	756.651	del	50	0.48	HET	2	1	1	NA	NA	NA	6_167318_T_C	0.388889	6_167402_C_T	0.511111		TCCTCTGCGTCTCATTGGAAGAAGAaATATATATATATGCGACATACCACG
A452R32	AND3188	SK1/BY	rad27∆/∆	P25	VII	110613	.	TA	GT	755.326	mnp	55	0.436364	HET	2	1	1	NA	NA	NA	7_109784_G_A	0.544304	7_112158_C_T	0.466667		CATGACTACATTTACCAATGTATAGtAGTAAAAAAATTGCCATCTCCTAGA
A452R32	AND3188	SK1/BY	rad27∆/∆	P25	VII	556267	.	T	G	1022.77	snp	60	0.533333	HET	2	1	1	NA	NA	NA	7_555981_CAAAAAAAAAAAAAAAAAAAA_C	0.896552	7_556817_G_A	0.428571		TGTGCTCATTGTGAAAAAAAAGTTTtGCTTTTACTAACAAATTTTTTTATT
A452R32	AND3188	SK1/BY	rad27∆/∆	P25	X	79486	.	A	G	1115.16	snp	86	0.406977	HET	2	1	1	NA	NA	NA	10_79138_C_T	0.504762	10_79551_ATG_CTGA	0.440476		CAACTGTGTTGTTGATTTCTTATCCaGCATTCTTTTACTTCTCTGCATTTT
A452R32	AND3188	SK1/BY	rad27∆/∆	P25	X	144029	.	T	A	917.621	snp	61	0.459016	HET	2	1	1	NA	NA	NA	10_143678_A_T	0.69	10_144098_A_G	0.506494	ANN=A|missense_variant|MODERATE|IDS2|YJL146W|transcript|YJL146W|protein_coding|1/1|c.738T>A|p.Asn246Lys|738/1410|738/1410|246/469||	CGCTGATAATAGATGAATATATCAAtTTATTCATGAATTTCGGCACTGGCT
A452R32	AND3188	SK1/BY	rad27∆/∆	P25	X	330220	.	T	TC	449.159	ins	35	0.485714	HET	2	1	1	NA	NA	NA	10_330191_A_G	0.423077	10_330470_C_G	0.5		ATAGGATCTATATATACAATGTCCTtCCCCCCCACCCCCTTTTCTGAAACG
A452R32	AND3188	SK1/BY	rad27∆/∆	P25	X	414933	.	TT	CC	1108.02	mnp	67	0.507463	HET	2	1	1	NA	NA	NA	10_414830_C_T	0.553846	10_415079_A_G	0.6		ATTTTCCTTTTTTTACTTGGTATAAtTTTCAGGAATTGAAGGATTTTTCAA
A452R32	AND3188	SK1/BY	rad27∆/∆	P25	X	531980	.	G	GA	973.293	ins	76	0.407895	HET	2	1	1	NA	NA	NA	10_531442_A_C	0.444444	10_532743_C_T	0.458333		AATAAAGGATTGGGACGAAGTTAGTgAAAAAAAACTGAAATAGTCCTAGAG
A452R32	AND3188	SK1/BY	rad27∆/∆	P25	XI	74711	.	TTT	TCAG	1221.42	complex	68	0.573529	HET	3	2	1	NA	NA	NA	11_73701_A_G	0.586735	11_74756_C_T	0.6		TCACTGGGGTCGCTTATTTTTAACTtTTTTACACTGAAGAAACAAATCAAT
A452R32	AND3188	SK1/BY	rad27∆/∆	P25	XI	139824	.	T	C	2687.57	snp	135	0.585185	HET	3	2	1	LOH57	SK1	REC	11_138050_G_C	1	11_140833_T_G	0.992	ANN=C|missense_variant|MODERATE|MCD4|YKL165C|transcript|YKL165C|protein_coding|1/1|c.868A>G|p.Thr290Ala|868/2760|868/2760|290/919||	CCCGCACCCCAAGCAACAAGAGGGGtCCTTGTGTTGTTAGGATGACCGTCA
A452R32	AND3188	SK1/BY	rad27∆/∆	P25	XI	161058	.	T	C	2098.01	snp	155	0.406452	HET	3	2	1	NA	NA	NA	11_160799_A_G	0.357724	11_161178_T_C	0.367742	ANN=C|synonymous_variant|LOW|RSM22|YKL155C|transcript|YKL155C|protein_coding|1/1|c.285A>G|p.Val95Val|285/1887|285/1887|95/628||	CCCTTCTAAGATTATTGGGAATATGtACAGCCATAATATTATTGTTGATTG
A452R32	AND3188	SK1/BY	rad27∆/∆	P25	XII	181666	.	CCG	TTA	405.338	mnp	25	0.56	HET	2	1	1	NA	NA	NA	12_181518_AC_A	0.490909	12_181770_C_T	0.342105		GTGTAACATCTACAGATACATATATcCGTATATACTAGCATATATATAAAT
A452R32	AND3188	SK1/BY	rad27∆/∆	P25	XII	1019116	.	G	GA	432.123	ins	32	0.5625	HET	2	1	1	LOH64	BY	REC	12_1018933_G_A	0	12_1019156_C_T	0		ATAAAAAGTTAGTTTTTCATTAACCgAAAAAAAAAAAAAAATAAAATATAT
A452R32	AND3188	SK1/BY	rad27∆/∆	P25	XIII	154641	.	A	G	1680.15	snp	104	0.490385	HET	2	1	1	NA	NA	NA	13_154074_T_C	0.549451	13_155649_G_A	0.407407	ANN=G|synonymous_variant|LOW|NTE1|YML059C|transcript|YML059C|protein_coding|1/1|c.3618T>C|p.Ser1206Ser|3618/5040|3618/5040|1206/1679||	GCGCAATACAGGTTCTTGTCCAATTaGATTTAACTGGTGTATCTGATATAT
A452R32	AND3188	SK1/BY	rad27∆/∆	P25	XIII	272284	.	C	CACA	1183.06	ins	84	0.440476	HET	2	1	1	NA	NA	NA	13_271672_A_C	0.525	13_272762_GT_G	0.596154	ANN=CACA|disruptive_inframe_insertion|MODERATE|MIC17|YMR002W|transcript|YMR002W|protein_coding|1/1|c.107_109dupAAC|p.Gln36dup|110/471|110/471|37/156||INFO_REALIGN_3_PRIME	TCTACCATGGCGGCTCCAGTTCATCcACAACAACAACAACAACCAAATGCC
A452R32	AND3188	SK1/BY	rad27∆/∆	P25	XIII	278712	.	C	A	2059.64	snp	106	0.575472	HET	2	1	1	NA	NA	NA	13_278550_C_G	0.633803	13_279390_C_T	0.491228	ANN=A|missense_variant|MODERATE|PLB2|YMR006C|transcript|YMR006C|protein_coding|1/1|c.970G>T|p.Gly324Cys|970/2121|970/2121|324/706||	ATTACAAATCCAGCATTATCGTAACcAGAAACGCATTGATCCTTGTTGACC
A452R32	AND3188	SK1/BY	rad27∆/∆	P25	XIII	305047	.	C	T	2264.22	snp	139	0.503597	HET	2	1	1	NA	NA	NA	13_305013_T_G	0.466667	13_305171_A_G	0.486239	ANN=T|missense_variant|MODERATE|SOK2|YMR016C|transcript|YMR016C|protein_coding|1/1|c.547G>A|p.Ala183Thr|547/2358|547/2358|183/785||	TGATTACTGGTTACAGATGGTGTTGcACCGTTAGTGGTTCCATCGCCGTTT
A452R32	AND3188	SK1/BY	rad27∆/∆	P25	XIII	469031	.	G	A	1417.69	snp	95	0.463158	HET	2	1	1	NA	NA	NA	13_468937_T_C	0.45283	13_469276_A_G	0.439024	ANN=A|missense_variant|MODERATE|SRT1|YMR101C|transcript|YMR101C|protein_coding|1/1|c.446C>T|p.Ala149Val|446/1032|446/1032|149/343||	GTATAAGGGATCCTTATAGTCCTTGgCTCTTTTTGCGAATTCATCAAGCTT
A452R32	AND3188	SK1/BY	rad27∆/∆	P25	XIII	758927	.	A	G	1282.9	snp	103	0.427184	HET	2	1	1	NA	NA	NA	13_758873_A_G	0.389474	13_759350_A_G	0.5	ANN=G|missense_variant|MODERATE|YMR245W|YMR245W|transcript|YMR245W|protein_coding|1/1|c.365A>G|p.Tyr122Cys|365/621|365/621|122/206||	CGTCTATGTATGTATGTATGTATGTaTGTAGGCGAATCTTCTCCCCCATTC
A452R32	AND3188	SK1/BY	rad27∆/∆	P25	XIII	808348	.	CT	CAC	1328.17	complex	76	0.552632	HET	2	1	1	NA	NA	NA	13_808186_C_A	0.59375	13_808382_G_C	0.482353		CTTCTGTTGTTAGTGTACACTAAAAcTTCCGGTTTTATGGAACCTTTTTAA
A452R32	AND3188	SK1/BY	rad27∆/∆	P25	XIV	397121	.	G	A	1447.35	snp	90	0.477778	HET	2	1	1	NA	NA	NA	14_396569_T_C	0.553191	14_397399_A_G	0.569444	ANN=A|missense_variant|MODERATE|NMA111|YNL123W|transcript|YNL123W|protein_coding|1/1|c.2437G>A|p.Gly813Ser|2437/2994|2437/2994|813/997||	AGAAGACAAGATTCATTTAGAGACCgGTGACGTCATTTTATCTGTGAACGG
A452R32	AND3188	SK1/BY	rad27∆/∆	P25	XIV	568088	.	TGA	TGGT	547.035	complex	44	0.431818	HET	2	1	1	NA	NA	NA	14_568051_A_G	0.462963	14_568249_C_T	0.518519		TTTATCCTTTGATAACAATTTCCTGtGAGACAGAAATCACCATAAAATAAT
A452R32	AND3188	SK1/BY	rad27∆/∆	P25	XIV	661279	.	G	T	1327.12	snp	91	0.43956	HET	2	1	1	NA	NA	NA	14_661270_G_A	0.463158	14_661348_A_C	0.422414	ANN=T|missense_variant|MODERATE|ACC1|YNR016C|transcript|YNR016C|protein_coding|1/1|c.96C>A|p.Phe32Leu|96/6702|96/6702|32/2233||	GTTTATCTACTGTATTGAGGCCAATgAAATGACCTGGAAGTTCTGTATGTC
A452R32	AND3188	SK1/BY	rad27∆/∆	P25	XV	195856	.	T	C	1403.64	snp	83	0.518072	HET	2	1	1	NA	NA	NA	15_195386_C_A	0.506494	15_196465_C_T	0.410714	ANN=C|missense_variant|MODERATE|THP1|YOL072W|transcript|YOL072W|protein_coding|1/1|c.887T>C|p.Ile296Thr|887/1368|887/1368|296/455||	CGACCGTTCCTTTCCCAAGAAACAAtTGATAATTGGAGTGTTCTCTACAAA
A452R32	AND3188	SK1/BY	rad27∆/∆	P25	XV	234384	.	A	G	1650.95	snp	105	0.47619	HET	2	1	1	NA	NA	NA	15_234124_G_T	0.54902	15_234579_A_G	0.559524	ANN=G|non_coding_transcript_exon_variant|MODIFIER|snR81|snR81|transcript|snR81|snoRNA|1/1|n.39A>G||||||	CAAAAGAAGCGGCGAGGCAGCCCACaTCAAGTGGAACTACACAGACTTCCT
A452R32	AND3188	SK1/BY	rad27∆/∆	P25	XV	489422	.	G	GGAT	1306.25	ins	98	0.418367	HET	2	1	1	NA	NA	NA	15_489366_T_C	0.534653	15_489952_T_G	0.36	ANN=GGAT|disruptive_inframe_insertion|MODERATE|YVC1|YOR087W|transcript|YOR087W|protein_coding|1/1|c.1725_1727dupTGA|p.Asp576dup|1728/2028|1728/2028|576/675||INFO_REALIGN_3_PRIME	CATGGGATTTGACAGATGGCTACTTgGATGATGATGACGGTTTGTTTTCTG
A452R32	AND3188	SK1/BY	rad27∆/∆	P25	XV	607947	.	T	TTTGAAGGTAACTTGTAGGGAC	582.369	ins	39	0.564103	HET	2	1	1	NA	NA	NA	15_607392_A_T	0.615385	15_608818_T_A	0	ANN=TTTGAAGGTAACTTGTAGGGAC|conservative_inframe_insertion|MODERATE|MDM32|YOR147W|transcript|YOR147W|protein_coding|1/1|c.1348_1368dupGTAACTTGTAGGGACTTGAAG|p.Val450_Lys456dup|1369/1869|1369/1869|457/622||INFO_REALIGN_3_PRIME	CGGAGTCGAAATATGCAGTGGTGGAtTTGAAGGTAACTTGTAGGGACTTGA
A452R32	AND3188	SK1/BY	rad27∆/∆	P25	XV	757823	.	G	T	1517.75	snp	85	0.529412	HET	2	1	1	NA	NA	NA	15_757677_C_T	0.49	15_757882_A_G	0.520408		TATAATTTTCTTCCAACTTTCTCAAgACAAGCATATTGTGTACTTTCGGTT
A452R32	AND3188	SK1/BY	rad27∆/∆	P25	XV	1043994	.	T	A	1779.85	snp	111	0.477477	HET	2	1	1	LOH80	SK1	REC	15_1043361_C_T	1	15_1044044_G_C	1		TTCGAAGCTTCTGTCGCTGAACTACtGTATGCGAGATTACACTTTACAGAA
A452R32	AND3188	SK1/BY	rad27∆/∆	P25	XVI	16995	.	CTTT	C	646.941	del	62	0.435484	HET	2	1	1	NA	NA	NA	16_16847_T_C	0.753086	16_17564_G_GC	0.556391		TTTAATACTGTAGGGGCGCAAGTTTcTTTTTTTTTTTTTTTTTATGTTGCG
A452R32	AND3188	SK1/BY	rad27∆/∆	P25	XVI	192394	.	ATGGTATTCCTCAACAGGATTTAGATGTTGG	A	707.542	del	59	0.423729	HET	2	1	1	NA	NA	NA	16_192377_G_A	0.571429	16_192751_G_A	0.425926	ANN=A|disruptive_inframe_deletion|MODERATE|POS5|YPL188W|transcript|YPL188W|protein_coding|1/1|c.992_1021delGTATTCCTCAACAGGATTTAGATGTTGGTG|p.Gly331_Gly340del|992/1245|992/1245|331/414||INFO_REALIGN_3_PRIME	AACAGTGTGGTAAAACTTTCTGTTGaTGGTATTCCTCAACAGGATTTAGAT
A452R32	AND3188	SK1/BY	rad27∆/∆	P25	XVI	278312	.	T	TGAAGAGAAAAAGGAAGGAA	588.671	ins	51	0.411765	HET	2	1	1	NA	NA	NA	16_277807_G_A	0.458333	16_278394_C_T	0.517241		TGATTTCATATCCTTTCCTGTCACAtGAAGAGAAAAAGGAAGGAAAAAGAA
A452R32	AND3188	SK1/BY	rad27∆/∆	P25	XVI	469525	.	G	T	1610.18	snp	108	0.444444	HET	2	1	1	NA	NA	NA	16_468648_C_G	0.539823	16_469667_T_C	0.538462	ANN=T|missense_variant|MODERATE|VPS16|YPL045W|transcript|YPL045W|protein_coding|1/1|c.2266G>T|p.Gly756Cys|2266/2397|2266/2397|756/798||	GAAAAAGCTTTATGTGGAGTGCAGGgGTTTTCGTGATGCAATTCAACTAGC
A452R32	AND3188	SK1/BY	rad27∆/∆	P25	XVI	490354	.	T	G	1651.04	snp	94	0.521277	HET	2	1	1	NA	NA	NA	16_490254_C_T	0.494382	16_490450_C_T	0.450549	ANN=G|missense_variant|MODERATE|SVL3|YPL032C|transcript|YPL032C|protein_coding|1/1|c.1011A>C|p.Gln337His|1011/2478|1011/2478|337/825||	ATTTGCCACTATTCAATCTTTCAAAtTGGGACAAAACAGAGTATAAAAATT
A452R32	AND3188	SK1/BY	rad27∆/∆	P25	XVI	786507	.	TA	AG	1450.72	mnp	100	0.46	HET	2	1	1	NA	NA	NA	16_786231_CAGC_TAGT	0.481481	16_786508_A_G	0	ANN=AG|missense_variant|MODERATE|YPR123C|YPR123C|transcript|YPR123C|protein_coding|1/1|c.68_69delTAinsCT|p.Leu23Pro|69/435|68/435|23/144||,AG|missense_variant|MODERATE|CTR1|YPR124W|transcript|YPR124W|protein_coding|1/1|c.300_301delTAinsAG|p.Ser101Gly|300/1221|300/1221|100/406||	CCAGTGCACAGACAACTTCTGATTCtAGCATGTCAGGCATGTCAGGTATGT
A452R32	AND3188	SK1/BY	rad27∆/∆	P25	XVI	830776	.	C	A	423.265	snp	25	0.56	HET	2	1	1	NA	NA	NA	16_830277_T_C	0.615385	16_830811_C_A	0.470588		TTCTTCTAATATTTTAATTTTTAATcTTTTCATACTATTCTTATATCTAAC
A452R33	AND3189	SK1/BY	WT/WT	A25	IV	743930	.	G	T	734.368	snp	41	0.560976	HET	2	1	1	NA	NA	NA	4_743850_T_C	0.465116	4_744093_TC_CA	0.533333		GAGAGAAAACAAAGGGGAAAAAAGGgAGAAACGAACTATCCTGAAATGCTA
A452R33	AND3189	SK1/BY	WT/WT	A25	VII	428434	.	T	A	734.634	snp	39	0.589744	HET	3	1	1	NA	NA	NA	7_428408_TTA_T	0.642857	7_428441_T_C	0.634146		TATATATATAATATAAAAATTTCATtACCCTGTGTGCCACCTTGATCCTTG
A452R34	AND3189	SK1/BY	WT/WT	B25	VIII	404867	.	CAAGAAGAATGAC	C	379.961	del	35	0.457143	HET	2	1	1	NA	NA	NA	8_404866_GCAAGAAGAATGA_G	0	8_404970_G_C	0.5	ANN=C|disruptive_inframe_deletion|MODERATE|RTT107|YHR154W|transcript|YHR154W|protein_coding|1/1|c.1904_1915delAGAAGAATGACA|p.Lys635_Asp638del|1904/3213|1904/3213|635/1070||INFO_REALIGN_3_PRIME	AACAAGAAATAAGGGAACAGTCACGcAAGAAGAATGACATAGATTATAAAA
A452R34	AND3189	SK1/BY	WT/WT	B25	XIII	891395	.	T	G	538.208	snp	43	0.418605	HET	2	1	1	NA	NA	NA	13_891319_T_C	0.44898	13_892733_CTA_C	0.421053	ANN=G|missense_variant|MODERATE|PSE1|YMR308C|transcript|YMR308C|protein_coding|1/1|c.827A>C|p.Asp276Ala|827/3270|827/3270|276/1089||	TGTGGTTCTTGCTGGAGGTTCTAAAtCCTTATTTTTTATAACCATATCAGT
A452R35	AND3189	SK1/BY	WT/WT	C25	II	459787	.	T	C	1283.17	snp	85	0.447059	HET	2	1	1	NA	NA	NA	2_459585_C_T	0.377551	2_460243_CT_C	0.508772	ANN=C|missense_variant|MODERATE|ALG1|YBR110W|transcript|YBR110W|protein_coding|1/1|c.916T>C|p.Cys306Arg|916/1350|916/1350|306/449||	TGATTCAAGTTTGCCTAAGATCTTGtGTTTTATAACGGGTAAAGGACCACT
A452R35	AND3189	SK1/BY	WT/WT	C25	III	270018	.	C	T	2880.3	snp	190	0.473684	HET	2	1	1	NA	NA	NA	3_269921_G_A	0.52439	3_270250_G_C	0.634615	ANN=T|missense_variant|MODERATE|FIG2|YCR089W|transcript|YCR089W|protein_coding|1/1|c.2585C>T|p.Ala862Val|2585/4830|2585/4830|862/1609||	AGCACTCAAGTGTCTGCTACTTCTGcGACGGCCACTGCTAGCGAGAGTTCA
A452R35	AND3189	SK1/BY	WT/WT	C25	V	123214	.	G	T	1876.18	snp	107	0.523364	HET	2	1	1	NA	NA	NA	5_122997_G_A	0.504132	5_123248_C_T	0.45614		GGAAAAATAGCGAGAGGTTTTTTTTgATGCAAAAGCTAGGGAGGGCTGCGG
A452R35	AND3189	SK1/BY	WT/WT	C25	XI	228219	.	C	A	1427.71	snp	95	0.452632	HET	3	1	1	NA	NA	NA	11_227937_T_C	0.5	11_228339_G_A	0.526316	ANN=A|synonymous_variant|LOW|ABF1|YKL112W|transcript|YKL112W|protein_coding|1/1|c.1650C>A|p.Gly550Gly|1650/2196|1650/2196|550/731||	CTCATTCAGACGTGTCCATGGTTGGcCTAGATGAATCAAACGATGGCGGTA
A452R35	AND3189	SK1/BY	WT/WT	C25	XIV	26448	.	A	G	1724.39	snp	129	0.418605	HET	2	1	1	NA	NA	NA	14_25455_G_C	0.434783	14_26602_G_A	0.524752	ANN=G|missense_variant|MODERATE|EGT2|YNL327W|transcript|YNL327W|protein_coding|1/1|c.2401A>G|p.Thr801Ala|2401/3126|2401/3126|801/1041||	ATATGGAAGTATGCTTCCAATTTCTaCGCTGGAAACACCAACAGTCATTAT
A452R35	AND3189	SK1/BY	WT/WT	C25	XIV	487080	.	C	A	1138.07	snp	70	0.485714	HET	2	1	1	NA	NA	NA	14_486859_T_A	0.479452	14_487177_T_G	0.460526	ANN=A|stop_gained|HIGH|MLF3|YNL074C|transcript|YNL074C|protein_coding|1/1|c.1045G>T|p.Glu349*|1045/1359|1045/1359|349/452||	TCTTCTTCTTCGCTGTCACTTGATTcTATTTGGAACTTGGGATTCTTGTGC
A452R35	AND3189	SK1/BY	WT/WT	C25	XV	728464	.	T	C	1055.75	snp	66	0.5	HET	2	1	1	NA	NA	NA	15_728111_G_A	0.5	15_728708_C_T	0.484848	ANN=C|missense_variant|MODERATE|NOC2|YOR206W|transcript|YOR206W|protein_coding|1/1|c.953T>C|p.Leu318Pro|953/2133|953/2133|318/710||	TCATACAGAAGGATCTTAAAGGAGCtTATTAAATCAATTGTTGGAGTATGG
A452R35	AND3189	SK1/BY	WT/WT	C25	XV	995309	.	C	A	1173.32	snp	69	0.521739	HET	2	1	1	NA	NA	NA	15_995303_C_T	0.527778	15_995489_G_A	0.436364	ANN=A|synonymous_variant|LOW|MEK1|YOR351C|transcript|YOR351C|protein_coding|1/1|c.1203G>T|p.Gly401Gly|1203/1494|1203/1494|401/497||	ACTGCTTCAGTTTGAAATTCAGCTTcCCAATTTTTGCATTTTGAATAATAC
A452R36	AND3189	SK1/BY	WT/WT	D25	IV	1272521	.	TG	T	1263.16	del	81	0.493827	HET	2	1	1	NA	NA	NA	4_1272229_T_C	0.621622	4_1272726_G_A	0.548387	ANN=T|frameshift_variant|HIGH|YDR401W|YDR401W|transcript|YDR401W|protein_coding|1/1|c.300delG|p.Gln102fs|300/564|300/564|100/187||,T|frameshift_variant|HIGH|DIT2|YDR402C|transcript|YDR402C|protein_coding|1/1|c.1182delC|p.Thr395fs|1182/1470|1182/1470|394/489||_LOF=(DIT2|YDR402C|1|1.00),(YDR401W|YDR401W|1|1.00)	TCTGGTTTAAAATCATCTGCTGTTGtGCCCCAAGTTTTGGGATCGTGTGAG
A452R36	AND3189	SK1/BY	WT/WT	D25	V	523405	.	G	A	1213.84	snp	83	0.433735	HET	2	1	1	NA	NA	NA	5_523260_C_A	0.615385	5_524394_G_A	0.57732	ANN=A|missense_variant|MODERATE|RPH1|YER169W|transcript|YER169W|protein_coding|1/1|c.37G>A|p.Gly13Arg|37/2391|37/2391|13/796||	AATCGCTCCTTCAGAAATCGTGGGCgGAGTGCCCGTCTTCAAACCCACATA
A452R36	AND3189	SK1/BY	WT/WT	D25	VI	23880	.	G	A	1417.97	snp	98	0.438776	HET	2	1	1	NA	NA	NA	6_23872_A_G	0.44	6_24134_T_C	0.487805	ANN=A|missense_variant|MODERATE|DAK2|YFL053W|transcript|YFL053W|protein_coding|1/1|c.458G>A|p.Arg153His|458/1776|458/1776|153/591||	AAGAAGAAAGGTTCTTTAGTCGGGCgTCGAGGTCTCGGAGCCACCGTATTG
A452R36	AND3189	SK1/BY	WT/WT	D25	XII	620571	.	A	T	1322.45	snp	85	0.482353	HET	2	1	1	NA	NA	NA	12_619971_T_G	0.4	12_620772_A_G	0.618182	ANN=T|synonymous_variant|LOW|YLR241W|YLR241W|transcript|YLR241W|protein_coding|1/1|c.99A>T|p.Val33Val|99/2349|99/2349|33/782||	TCAGAAAACCCACCGCCAAGGTTGTaACGACGCAACTGACTATTGCTACTT
A452R36	AND3189	SK1/BY	WT/WT	D25	XV	672700	.	A	T	991.79	snp	57	0.561404	HET	2	1	1	NA	NA	NA	15_672653_A_T	0.641791	15_672738_T_TC	0.5		GATGCTTGATACCATTATGATTTATaTCTTTTATCCCCATCGTCGGTTATC
A452R37	AND3189	SK1/BY	WT/WT	E25	IX	204880	.	GG	G	1020.64	del	64	0.53125	HET	2	1	1	NA	NA	NA	9_204609_A_T	0.516949	9_204908_T_C	0.516667		TTCTTCCCTTGCCAATAAAGTTGGTgGAAAATACCCAAAACATCGCCTACA
A452R37	AND3189	SK1/BY	WT/WT	E25	VII	1002941	.	G	A	1951.27	snp	119	0.495798	HET	2	1	1	NA	NA	NA	7_1002934_A_G	0.483333	7_1003128_G_C	0.486486	ANN=A|missense_variant|MODERATE|COQ6|YGR255C|transcript|YGR255C|protein_coding|1/1|c.1022C>T|p.Pro341Leu|1022/1440|1022/1440|341/479||	CTTATCTATTATACTAACAACTCTTgGTGGGTAAATTTCATCAATATCCGA
A452R37	AND3189	SK1/BY	WT/WT	E25	XI	590728	.	C	T	1997.25	snp	105	0.561905	HET	2	1	1	NA	NA	NA	11_590322_A_G	0.536082	11_590742_G_A	0.543689	ANN=T|stop_gained|HIGH|MTD1|YKR080W|transcript|YKR080W|protein_coding|1/1|c.334C>T|p.Gln112*|334/963|334/963|112/320||	TAATGCTCAAGATCAGTATTTGCAAcAGGTTGTGTGCAAGGAAAAAGATGT
A452R37	AND3189	SK1/BY	WT/WT	E25	XII	527332	.	C	A	1625.81	snp	89	0.539326	HET	2	1	1	NA	NA	NA	12_527111_T_C	0.494382	12_527405_C_T	0.443182	ANN=A|missense_variant|MODERATE|SKG3|YLR187W|transcript|YLR187W|protein_coding|1/1|c.2468C>A|p.Pro823Gln|2468/3081|2468/3081|823/1026||	GCCAGTGACAGAAATGACAAGATCCcACATTCTTCTTTATTTACAAACTTA
A452R39	AND3189	SK1/BY	WT/WT	G25	I	190392	.	C	T	1686.55	snp	91	0.56044	HET	2	1	1	NA	NA	NA	1_190148_C_T	0.642857	1_190402_A_C	0.54902	ANN=T|missense_variant|MODERATE|YAT1|YAR035W|transcript|YAR035W|protein_coding|1/1|c.200C>T|p.Pro67Leu|200/2064|200/2064|67/687||	GACGCACGGCTCGCGGAAAGCAACCcAGAGTCCTCATACATCGAGCAGTTC
A452R39	AND3189	SK1/BY	WT/WT	G25	VII	17005	.	A	AC	393.172	ins	32	0.40625	HET	2	1	1	NA	NA	NA	7_16686_T_C	0.45098	7_17017_CC_TT	0.52		ATCGCTACATCGCAAATGCTACAGCaCCCCCATCAGACCTTGAAGTATATA
A452R39	AND3189	SK1/BY	WT/WT	G25	X	342348	.	ATTTTTT	A	409.713	del	44	0.409091	HET	2	1	1	NA	NA	NA	10_342313_AT_A	0.52381	10_342956_A_T	0.404762		CGTAGAACACGATTTATTTCATTAAaTTTTTTTTTTTTTTTTTTTTTTTCA
A452R39	AND3189	SK1/BY	WT/WT	G25	XIII	441892	.	C	A	1016.63	snp	67	0.447761	HET	2	1	1	NA	NA	NA	13_441694_A_G	0.426966	13_442128_G_A	0.42623	ANN=A|missense_variant|MODERATE|YMR086W|YMR086W|transcript|YMR086W|protein_coding|1/1|c.2685C>A|p.Ser895Arg|2685/2883|2685/2883|895/960||	GTAAAAAGGTGGACAAGAAATTCAGcGGGTTATCTTTAAGAGCTGCCAGTG
A452R40	AND3189	SK1/BY	WT/WT	H25	II	70637	.	A	C	1296.89	snp	77	0.506494	HET	2	1	1	NA	NA	NA	2_70420_G_C	0.571429	2_70638_A_G	0.518519	ANN=C|missense_variant|MODERATE|ALG3|YBL082C|transcript|YBL082C|protein_coding|1/1|c.491T>G|p.Leu164Trp|491/1377|491/1377|164/458||	TAACCGTAGCACGTAAATAGAGTGCaATCTTTTAGAGAGGCACGCCAAGAC
A452R40	AND3189	SK1/BY	WT/WT	H25	IV	394633	.	T	G	1088.53	snp	60	0.55	HET	2	1	1	NA	NA	NA	4_394555_C_T	0.508772	4_394723_A_G	0.568627	ANN=G|missense_variant|MODERATE|DBP10|YDL031W|transcript|YDL031W|protein_coding|1/1|c.417T>G|p.Phe139Leu|417/2988|417/2988|139/995||	AAACAAAGCATAAAAAAGGTAGTTTtCCCAGCTTTGGCCTATCCAAAATTG
A452R40	AND3189	SK1/BY	WT/WT	H25	XII	392361	.	TGTT	T	1277.79	del	72	0.569444	HET	2	1	1	NA	NA	NA	12_392173_C_T	0.505051	12_392549_G_A	0.377778		TGCCATCGAAGAAGCAAAATTGTGGtGTTATTTTTTTCAAACAAAACTTTT
A452R41	AND3189	SK1/BY	WT/WT	I25	VIII	427517	.	G	T	791.248	snp	47	0.510638	HET	2	1	1	NA	NA	NA	8_427308_A_G	0.553571	8_427901_G_A	0.431373	ANN=T|synonymous_variant|LOW|DNA2|YHR164C|transcript|YHR164C|protein_coding|1/1|c.1662C>A|p.Ile554Ile|1662/4569|1662/4569|554/1522||	TTTTATTATGCGAGAGCTTGTATTTgATTGAGTCTTGCAATAACTCGTGTA
A452R41	AND3189	SK1/BY	WT/WT	I25	X	79590	.	TA	T	866.435	del	56	0.482143	HET	2	1	1	NA	NA	NA	10_79551_ATG_CTGA	0.462687	10_79607_CACAT_TACAC	0.525424		TTCGCGTCGTTATCACCCGGAGGAAtAAAAAAAAGAAACATACACATCACG
A452R41	AND3189	SK1/BY	WT/WT	I25	XI	281782	.	G	T	699.593	snp	57	0.421053	HET	2	1	1	NA	NA	NA	11_281745_G_T	0.578125	11_281858_C_G	0.584615	ANN=T|missense_variant|MODERATE|RRP14|YKL082C|transcript|YKL082C|protein_coding|1/1|c.548C>A|p.Ala183Glu|548/1305|548/1305|183/434||	TTTACTCTTCATATCTGAAATTTTCgCTTGTAACTTGGAACGTAGTGCTTC
A452R42	AND3189	SK1/BY	WT/WT	J25	IV	1216038	.	T	C	1547.11	snp	79	0.582278	HET	2	1	1	NA	NA	NA	4_1215994_T_C	0.569231	4_1216099_A_T	0.554054	ANN=C|missense_variant|MODERATE|XRS2|YDR369C|transcript|YDR369C|protein_coding|1/1|c.1543A>G|p.Ile515Val|1543/2565|1543/2565|515/854||	CGGATGTTTTTAGAGGGTTGCTCTAtATTCTGGTGATGATTCACCCTAAAA
A452R42	AND3189	SK1/BY	WT/WT	J25	VIII	57594	.	C	T	1841.54	snp	100	0.59	HET	2	1	1	NA	NA	NA	8_56808_G_A	0.495652	8_57698_G_A	0.574468	ANN=T|missense_variant|MODERATE|RIM4|YHL024W|transcript|YHL024W|protein_coding|1/1|c.946C>T|p.His316Tyr|946/2142|946/2142|316/713||	CGACGTTATAGAAGAGGAGTGCGGAcATGTGCATGGTAGTGATTCAGAGGA
A452R42	AND3189	SK1/BY	WT/WT	J25	XI	82996	.	A	G	1492.57	snp	92	0.48913	HET	2	1	1	NA	NA	NA	11_82733_A_G	0.386364	11_83733_A_G	0.488095	ANN=G|missense_variant&splice_region_variant|MODERATE|CNB1|YKL190W|transcript|YKL190W|protein_coding|1/2|c.50A>G|p.Asn17Ser|50/526|50/526|17/174||WARNING_TRANSCRIPT_MULTIPLE_STOP_CODONS	GTGGATGGTCTTTTAGAAGATACAAaTTGTATGTACACTTCGGAGTGAGGA
A452R42	AND3189	SK1/BY	WT/WT	J25	XII	808477	.	G	C	983.158	snp	59	0.525424	HET	2	1	1	NA	NA	NA	12_808452_G_A	0.532258	12_809313_A_AT	0.507937	ANN=C|missense_variant|MODERATE|SPO77|YLR341W|transcript|YLR341W|protein_coding|1/1|c.1093G>C|p.Glu365Gln|1093/1434|1093/1434|365/477||	GTTCATGTATTCTGTCAATTTTTTAgAAAAATTTTCCGATGAAGTATTTTT
A452R43	AND3189	SK1/BY	WT/WT	K25	IV	1190051	.	C	A	937.472	snp	60	0.483333	HET	2	1	1	NA	NA	NA	4_1189996_A_G	0.695652	4_1190196_T_C	0.5		CTTCAAGTATAACCCAGACAAGAGTcTTTTAAAATGCCACAAAGAATTGAG
A452R43	AND3189	SK1/BY	WT/WT	K25	IV	1520303	.	A	T	1541.72	snp	119	0.403361	HET	2	1	1	NA	NA	NA	4_1520098_G_C	0.468085	4_1520843_G_A	0.388889	ANN=T|synonymous_variant|LOW|YDR541C|YDR541C|transcript|YDR541C|protein_coding|1/1|c.396T>A|p.Ala132Ala|396/1035|396/1035|132/344||	CGTCCATCTTTGCAAGGGTTATAATaGCAGTACAAGAAGAAGTCACAACAA
A452R43	AND3189	SK1/BY	WT/WT	K25	VIII	140384	.	G	T	1809.98	snp	125	0.432	HET	2	1	1	NA	NA	NA	8_139752_C_T	0	8_141139_GAT_G	0	ANN=T|missense_variant|MODERATE|ARG4|YHR018C|transcript|YHR018C|protein_coding|1/1|c.1019C>A|p.Thr340Asn|1019/1392|1019/1392|340/463||	GGCAATCAGCATGGAGTGCTCTACAgTTGTTAAGCAATCGAATAGTGGCTC
A452R44	AND3189	SK1/BY	WT/WT	L25	XI	463261	.	CT	C	210.559	del	19	0.421053	HET	2	1	1	NA	NA	NA	11_463071_G_A	0.584416	11_463630_T_C	0.488372		ATCAAAATTCTACCATTACTGGATTcTTTTTTTTTTTTTTTTTTTTTTGGG
A452R44	AND3189	SK1/BY	WT/WT	L25	XIV	437954	.	T	G	1568.94	snp	99	0.494949	HET	2	1	1	NA	NA	NA	14_437581_G_A	0.485981	14_439088_G_A	0.45	ANN=G|missense_variant|MODERATE|AIM37|YNL100W|transcript|YNL100W|protein_coding|1/1|c.342T>G|p.Phe114Leu|342/705|342/705|114/234||	CATTAATAGCGTTAGGTGCCTTTTTtGCTGGAAGCATAGCTGTGAACAGGT
A452R44	AND3189	SK1/BY	WT/WT	L25	XV	384178	.	A	C	844.028	snp	63	0.412698	HET	2	1	1	NA	NA	NA	15_384021_G_T	0.513514	15_384314_GTA_TTG	0.461538	ANN=C|synonymous_variant|LOW|CIN5|YOR028C|transcript|YOR028C|protein_coding|1/1|c.243T>G|p.Pro81Pro|243/888|243/888|81/295||	GTGAGCCAGTTCTGCTCTCATAACCaGGCTCTTCAAGTGTTGCAATCTTTG
A452R45	AND3189	SK1/BY	WT/WT	M25	IV	1348259	.	C	A	1482.13	snp	76	0.592105	HET	2	1	1	NA	NA	NA	4_1347683_G_A	0.56383	4_1349666_T_C	0.460674	ANN=A|synonymous_variant|LOW|SSN2|YDR443C|transcript|YDR443C|protein_coding|1/1|c.1680G>T|p.Thr560Thr|1680/4263|1680/4263|560/1420||	TTAATCTTTTTGTAGTTCCGCTCATcGTACGGATATTCGGTTTTTCAGATG
A452R45	AND3189	SK1/BY	WT/WT	M25	VII	787992	.	C	T	1314.14	snp	87	0.448276	HET	2	1	1	NA	NA	NA	7_787904_C_A	0.468085	7_788427_A_G	0.509615		CAATGATGTTCCGTACGTCTTTCGAcGGTCCTGATTTATTCGCATGTACTT
A452R45	AND3189	SK1/BY	WT/WT	M25	X	623586	.	C	T	2092.05	snp	115	0.53913	HET	2	1	1	NA	NA	NA	10_623220_G_A	0.6	10_624389_A_G	0.545455	ANN=T|synonymous_variant|LOW|ADO1|YJR105W|transcript|YJR105W|protein_coding|1/1|c.6C>T|p.Thr2Thr|6/1023|6/1023|2/340||	AAAAGAAAGAGCAAGCAATTATGACcGCACCATTGGTAGTATTGGGTAACC
A452R45	AND3189	SK1/BY	WT/WT	M25	XII	282684	.	ATT	A	763.499	del	56	0.517857	HET	2	1	1	NA	NA	NA	12_282385_A_G	0.431579	12_283463_A_G	0.54902		ACCTGTACATCTTTTCCCTCCGTACaTTTTTTTTATTTTTTTTTTTGGTTT
A452R45	AND3189	SK1/BY	WT/WT	M25	XV	580721	.	T	C	923.458	snp	71	0.408451	HET	2	1	1	NA	NA	NA	15_580351_C_T	0.448276	15_580729_C_T	0.459459	ANN=C|missense_variant|MODERATE|IDH2|YOR136W|transcript|YOR136W|protein_coding|1/1|c.472T>C|p.Ser158Pro|472/1110|472/1110|158/369||	CAGAGAGAATACCGAAGGTGAATATtCTGGTATCGAACACATAGTTTGCCC
A452R46	AND3189	SK1/BY	WT/WT	N25	II	380265	.	G	T	1731.64	snp	99	0.525253	HET	2	1	1	NA	NA	NA	2_380135_TA_T	0.493827	2_380638_C_T	0.462687		GCGCTTGGCTGCTCATTATATTCTTgACTATTTGCCAAACTGTTATAAAGA
A452R46	AND3189	SK1/BY	WT/WT	N25	X	289224	.	C	T	1184.89	snp	64	0.5625	HET	2	1	1	NA	NA	NA	10_288990_T_C	0.527027	10_289229_C_T	0.412698	ANN=T|start_lost|HIGH|SCP160|YJL080C|transcript|YJL080C|protein_coding|1/1|c.3G>A|p.Met1?|3/3669|3/3669|1/1222||_LOF=(SCP160|YJL080C|1|1.00)	AGTCAATAGCGGTTTGTTCTTCAGAcATTGCAGTTATAATGGAAGGAGGGG
A452R46	AND3189	SK1/BY	WT/WT	N25	XVI	615326	.	C	A	598.161	snp	41	0.512195	HET	2	1	1	NA	NA	NA	16_615310_C_T	0.333333	16_615339_A_T	0.425926		TTCATCAGTCCTTTATGAGAGCCTGcTAGTATCACCTAATATTGCATCTGT
A452R47	AND3189	SK1/BY	WT/WT	O25	VIII	327692	.	C	A	1218.38	snp	66	0.560606	HET	2	1	1	NA	NA	NA	8_327422_A_T	0.493827	8_327845_A_G	0.493671	ANN=A|missense_variant|MODERATE|CDC12|YHR107C|transcript|YHR107C|protein_coding|1/1|c.345G>T|p.Leu115Phe|345/1224|345/1224|115/407||	CGTGTTGATCATCAATAAAATCCACcAATGGTTGCCAGGCTTTGTTGTTAT
A452R48	AND3189	SK1/BY	WT/WT	P25	XII	415527	.	G	C	924.731	snp	61	0.47541	HET	2	1	1	NA	NA	NA	12_414993_G_C	0.545455	12_415898_C_T	0.413043	ANN=C|stop_lost&splice_region_variant|HIGH|SLX4|YLR135W|transcript|YLR135W|protein_coding|1/1|c.2247G>C|p.Ter749Tyrext*?|2247/2247|2247/2247|749/748||	TATGTCTGAGAAACGATAAAAAGTAgTGCCGAATGATTGAGAATTTGACAA
A452R48	AND3189	SK1/BY	WT/WT	P25	XV	682216	.	C	T	1108.12	snp	62	0.548387	HET	2	1	1	NA	NA	NA	15_682177_A_G	0.425926	15_682254_G_A	0.42623		TATTGTTTATTCCTCCAGAAGAGATcAAGTACCATTTACACTATTTTTTGT
A1120_1126R10	AND3275	SK1/BY	tsa1∆/∆ pif1∆/∆	I12	II	66561	.	G	T	1980.55	snp	140	0.435714	HET	2	1	1	NA	NA	NA	2_66503_A_G	0.577143	2_66717_C_A	0.510204	ANN=T|missense_variant|MODERATE|BOI1|YBL085W|transcript|YBL085W|protein_coding|1/1|c.2686G>T|p.Asp896Tyr|2686/2943|2686/2943|896/980||	GTCAGCCATAATAAAGGCCACTATTgATATTGATACAAGCGTCCCTGTCAT
A1120_1126R10	AND3275	SK1/BY	tsa1∆/∆ pif1∆/∆	I12	II	182835	.	C	A	2970.19	snp	211	0.421801	HET	2	1	1	NA	NA	NA	2_182700_T_C	0.472826	2_182892_G_A	0.536585	ANN=A|missense_variant|MODERATE|RFT1|YBL020W|transcript|YBL020W|protein_coding|1/1|c.435C>A|p.Phe145Leu|435/1725|435/1725|145/574||	ACGCGTATTTCATCACTCTTCCATTcTTCAGGTGGTCGATTTTTCTTATCT
A1120_1126R10	AND3275	SK1/BY	tsa1∆/∆ pif1∆/∆	I12	II	314397	.	T	C	2199.52	snp	129	0.496124	HET	2	1	1	NA	NA	NA	2_314330_G_A	0.460938	2_315082_T_C	0.606061	ANN=C|missense_variant|MODERATE|CHS2|YBR038W|transcript|YBR038W|protein_coding|1/1|c.2500T>C|p.Trp834Arg|2500/2892|2500/2892|834/963||	TGGGAAACAGATTGTGGAAACAGATtGGCCTCAGGAAGTTGATAAGAAGTT
A1120_1126R10	AND3275	SK1/BY	tsa1∆/∆ pif1∆/∆	I12	II	577467	.	C	T	1959.67	snp	105	0.561905	HET	2	1	1	NA	NA	NA	2_576818_T_A	0.376471	2_578888_T_A	0.4375	ANN=T|missense_variant|MODERATE|NPL4|YBR170C|transcript|YBR170C|protein_coding|1/1|c.620G>A|p.Gly207Asp|620/1743|620/1743|207/580||	TATCCCCCGAGGCCATGGTTCATGGcCATTATGGCAACGCTTATTGATTCT
A1120_1126R10	AND3275	SK1/BY	tsa1∆/∆ pif1∆/∆	I12	II	801926	.	T	A	2197.61	snp	128	0.507812	HET	2	1	1	NA	NA	NA	2_801524_T_C	0.486957	2_802072_A_G	0.553571	ANN=A|synonymous_variant|LOW|MAL33|YBR297W|transcript|YBR297W|protein_coding|1/1|c.1404T>A|p.Pro468Pro|1404/1407|1404/1407|468/468||	CCAAAGATGAAGACGACATAATTCCtTAATTTATTGTTCACGCCGTTCACT
A1120_1126R10	AND3275	SK1/BY	tsa1∆/∆ pif1∆/∆	I12	III	138625	.	G	T	3140.48	snp	208	0.442308	HET	2	1	1	NA	NA	NA	3_138345_G_A	0.5	3_139299_A_G	0.542373	ANN=T|missense_variant|MODERATE|PGK1|YCR012W|transcript|YCR012W|protein_coding|1/1|c.880G>T|p.Ala294Ser|880/1251|880/1251|294/416||,T|missense_variant|MODERATE|YCR013C|YCR013C|transcript|YCR013C|protein_coding|1/1|c.425C>A|p.Ala142Glu|425/648|425/648|142/215||	CATTGCTGATGCTTTCTCTGCTGATgCCAACACCAAGACTGTCACTGACAA
A1120_1126R10	AND3275	SK1/BY	tsa1∆/∆ pif1∆/∆	I12	IV	1249024	.	T	A	2139.94	snp	121	0.520661	HET	2	1	1	NA	NA	NA	4_1248916_T_C	0.435897	4_1249116_T_C	0.625	ANN=A|missense_variant|MODERATE|YDR387C|YDR387C|transcript|YDR387C|protein_coding|1/1|c.798A>T|p.Leu266Phe|798/1668|798/1668|266/555||	GTTCACTTGCATCTTCGTATAGTCGtAACTTATCGAGTTCAATTATCAGCT
A1120_1126R10	AND3275	SK1/BY	tsa1∆/∆ pif1∆/∆	I12	IX	40909	.	G	T	1992.48	snp	134	0.440299	HET	2	1	1	NA	NA	NA	9_40898_G_A	0.5	9_40928_G_A	0.532374	ANN=T|missense_variant|MODERATE|POT1|YIL160C|transcript|YIL160C|protein_coding|1/1|c.536C>A|p.Ala179Glu|536/1254|536/1254|179/417||	GCCCATTGGTATTAGACATTTCTTCgCTTCTCGGTTTTTTTGCAGCTCTTC
A1120_1126R10	AND3275	SK1/BY	tsa1∆/∆ pif1∆/∆	I12	IX	297338	.	A	T	2444.52	snp	131	0.549618	HET	2	1	1	NA	NA	NA	9_296453_T_A	0.490909	9_297675_T_A	0.621359	ANN=T|missense_variant|MODERATE|SSM4|YIL030C|transcript|YIL030C|protein_coding|1/1|c.2672T>A|p.Val891Asp|2672/3960|2672/3960|891/1319||	ATCAGAAGAAGGAACACGCATTAAAaCGCCATCGGGGACAAAATAAGCATG
A1120_1126R10	AND3275	SK1/BY	tsa1∆/∆ pif1∆/∆	I12	IX	318311	.	C	T	2023.41	snp	121	0.495868	HET	2	1	1	NA	NA	NA	9_318288_C_T	0.446602	9_318368_A_G	0.429379	ANN=T|synonymous_variant|LOW|VID28|YIL017C|transcript|YIL017C|protein_coding|1/1|c.2655G>A|p.Glu885Glu|2655/2766|2655/2766|885/921||	TTCTAACCAGATCGTATAATCCTACcTCCACGAGTTTTCTACATCTTTCCA
A1120_1126R10	AND3275	SK1/BY	tsa1∆/∆ pif1∆/∆	I12	IX	330600	.	C	A	1777.55	snp	102	0.509804	HET	2	1	1	NA	NA	NA	9_329125_A_G	0.445783	9_332459_C_T	0.544118	ANN=A|missense_variant|MODERATE|PDR11|YIL013C|transcript|YIL013C|protein_coding|1/1|c.1843G>T|p.Val615Phe|1843/4236|1843/4236|615/1411||	CTTTTTAAATAATCACGGCCTCTGAcGTAATCGTTACCTAGGGTAGCGCCT
A1120_1126R10	AND3275	SK1/BY	tsa1∆/∆ pif1∆/∆	I12	V	96251	.	T	C	2352.08	snp	135	0.518519	HET	2	1	1	NA	NA	NA	5_96109_C_T	0.480315	5_96428_G_A	0.474074	ANN=C|synonymous_variant|LOW|ECM10|YEL030W|transcript|YEL030W|protein_coding|1/1|c.1608T>C|p.Val536Val|1608/1935|1608/1935|536/644||	CTGATACGGAGATTGATCGAATGGTtAATGAAGCGGAAAGATATAAAAATC
A1120_1126R10	AND3275	SK1/BY	tsa1∆/∆ pif1∆/∆	I12	V	260943	.	T	C	2073.06	snp	121	0.504132	HET	2	1	1	LOH4	BY	REC	5_260734_T_C	0	5_261062_G_A	0	ANN=C|missense_variant|MODERATE|YER053C-A|YER053C-A|transcript|YER053C-A|protein_coding|1/1|c.104A>G|p.Tyr35Cys|104/114|104/114|35/37||	ATTAGCTGATTTAAATCACTGCAAGtAAGGAACATCGCTCTTGTTTCTGTT
A1120_1126R10	AND3275	SK1/BY	tsa1∆/∆ pif1∆/∆	I12	VII	80325	.	G	A	2319.44	snp	133	0.511278	HET	2	1	1	NA	NA	NA	7_80122_T_C	0.510204	7_80875_C_A	0.62037	ANN=A|missense_variant|MODERATE|COG1|YGL223C|transcript|YGL223C|protein_coding|1/1|c.41C>T|p.Pro14Leu|41/1254|41/1254|14/417||	CTCCAATTGATAATCTTTAATCTGTgGAATATGAGAATCGCGAAACAATGG
A1120_1126R10	AND3275	SK1/BY	tsa1∆/∆ pif1∆/∆	I12	VII	229609	.	C	T	2560.64	snp	167	0.449102	HET	2	1	1	NA	NA	NA	7_226711_G_A	0.494898	7_230011_C_T	0.333333	ANN=T|stop_gained|HIGH|RRT6|YGL146C|transcript|YGL146C|protein_coding|1/1|c.78G>A|p.Trp26*|78/936|78/936|26/311||	GTAAATGCGGCCTACTGCACGCCTTcCATCCTCGGAGCCCCATTCGCCTAT
A1120_1126R10	AND3275	SK1/BY	tsa1∆/∆ pif1∆/∆	I12	VII	249201	.	G	T	2595.65	snp	140	0.542857	HET	2	1	1	NA	NA	NA	7_247749_C_G	0.489796	7_249983_C_T	0.614583	ANN=T|missense_variant|MODERATE|YGL138C|YGL138C|transcript|YGL138C|protein_coding|1/1|c.331C>A|p.Pro111Thr|331/1038|331/1038|111/345||	GCCCAATCTAAATCCTTTTGAAAGGgTAGAATATGATTCCAAATTGGCTTT
A1120_1126R10	AND3275	SK1/BY	tsa1∆/∆ pif1∆/∆	I12	VII	259151	.	A	G	2299.53	snp	141	0.48227	HET	2	1	1	NA	NA	NA	7_258818_C_T	0.487603	7_259222_C_T	0.505747	ANN=G|missense_variant|MODERATE|ITC1|YGL133W|transcript|YGL133W|protein_coding|1/1|c.1445A>G|p.Gln482Arg|1445/3795|1445/3795|482/1264||	ATAAGAACGCAAACGTCTAAAGAACaAGAAATTGAAAATAACGGCCTGCCG
A1120_1126R10	AND3275	SK1/BY	tsa1∆/∆ pif1∆/∆	I12	VII	445473	.	G	C	2794.44	snp	154	0.532468	HET	2	1	1	LOH5	SK1	REC	7_445067_T_C	0.993289	7_446059_T_C	0.992908	ANN=C|missense_variant|MODERATE|CWH41|YGL027C|transcript|YGL027C|protein_coding|1/1|c.671C>G|p.Ser224Cys|671/2502|671/2502|224/833||	TTGAAGTGATAAATGACTTGTTTTAgAGCAGTCACTTCCTGGTGCTACTTC
A1120_1126R10	AND3275	SK1/BY	tsa1∆/∆ pif1∆/∆	I12	VII	548444	.	G	A	2386.28	snp	167	0.419162	HET	2	1	1	NA	NA	NA	7_548025_C_T	0.466667	7_548503_T_C	0.46875	ANN=A|missense_variant|MODERATE|GSC2|YGR032W|transcript|YGR032W|protein_coding|1/1|c.181G>A|p.Val61Ile|181/5688|181/5688|61/1895||	TTATTATGATCCAAACGAACAATACgTTGACGGTACACAATTTCCTCAGGG
A1120_1126R10	AND3275	SK1/BY	tsa1∆/∆ pif1∆/∆	I12	VII	673815	.	A	T	2398.21	snp	145	0.489655	HET	2	1	1	NA	NA	NA	7_673220_G_A	0.509091	7_673925_C_T	0.412214	ANN=T|missense_variant|MODERATE|VAS1|YGR094W|transcript|YGR094W|protein_coding|1/1|c.1630A>T|p.Ile544Phe|1630/3315|1630/3315|544/1104||	TATTAAGGTTGTTAGGGATGGTCAAaTTACCATCACCCCCAAATCTTCTGA
A1120_1126R10	AND3275	SK1/BY	tsa1∆/∆ pif1∆/∆	I12	VII	765379	.	G	A	2284.07	snp	134	0.514925	HET	2	1	1	NA	NA	NA	7_765286_A_C	0.5	7_765415_A_G	0.524476	ANN=A|synonymous_variant|LOW|TPO2|YGR138C|transcript|YGR138C|protein_coding|1/1|c.228C>T|p.Phe76Phe|228/1845|228/1845|76/614||	GTGTTTCCATGGTATATTCTTCAGGgAAAATGTTATTCTTAGCAGTTTGTG
A1120_1126R10	AND3275	SK1/BY	tsa1∆/∆ pif1∆/∆	I12	X	196289	.	G	C	2217.17	snp	128	0.507812	HET	2	1	1	NA	NA	NA	10_196239_A_T	0.444444	10_196517_C_T	0.559524	ANN=C|start_lost|HIGH|ASF1|YJL115W|transcript|YJL115W|protein_coding|1/1|c.3G>C|p.Met1?|3/840|3/840|1/279||_LOF=(ASF1|YJL115W|1|1.00)	TTGAAACATAAGATATAGAAAAGATgTCAATTGTTTCACTGTTAGGCATCA
A1120_1126R10	AND3275	SK1/BY	tsa1∆/∆ pif1∆/∆	I12	XI	85758	.	C	T	2068.72	snp	111	0.540541	HET	2	1	1	LOH7	SK1	REC	11_85567_T_C	1	11_85801_T_C	1	ANN=T|missense_variant|MODERATE|HYM1|YKL189W|transcript|YKL189W|protein_coding|1/1|c.1055C>T|p.Ser352Phe|1055/1200|1055/1200|352/399||	GAATTCATCGTTCAAGAAATTGATTcCTTGCCGCGTATAATTTCGTCCACA
A1120_1126R10	AND3275	SK1/BY	tsa1∆/∆ pif1∆/∆	I12	XI	601473	.	C	A	2024.8	snp	134	0.455224	HET	2	1	1	NA	NA	NA	11_601260_G_C	0.455446	11_602166_T_G	0.345588	ANN=A|missense_variant|MODERATE|PRP16|YKR086W|transcript|YKR086W|protein_coding|1/1|c.1617C>A|p.Asn539Lys|1617/3216|1617/3216|539/1071||	CCGTACAGACCATATATACTTCCAAcCCTGTTCAAGACTACGTAGAAGCTG
A1120_1126R10	AND3275	SK1/BY	tsa1∆/∆ pif1∆/∆	I12	XII	94145	.	C	T	2650.03	snp	149	0.52349	HET	2	1	1	NA	NA	NA	12_94044_C_T	0.513812	12_94172_A_G	0.491979		AGCGAAGAATGAAAAAGAATACAAGcGCTCATAATTGTCCTCGGTGGACAT
A1120_1126R10	AND3275	SK1/BY	tsa1∆/∆ pif1∆/∆	I12	XIII	71236	.	A	T	2475.6	snp	166	0.451807	HET	2	1	1	NA	NA	NA	13_71137_A_G	0.487952	13_71397_T_C	0.479042	ANN=T|missense_variant|MODERATE|TSL1|YML100W|transcript|YML100W|protein_coding|1/1|c.613A>T|p.Thr205Ser|613/3297|613/3297|205/1098||	AGAAGGACCCAACAACCACATTGTTaCCCCGAAATCGAGGGCGGGCAACAG
A1120_1126R10	AND3275	SK1/BY	tsa1∆/∆ pif1∆/∆	I12	XIII	144583	.	A	G	1495.4	snp	93	0.473118	HET	2	1	1	NA	NA	NA	13_144507_C_T	0.466667	13_144765_G_A	0.513514	ANN=G|missense_variant|MODERATE|ORC1|YML065W|transcript|YML065W|protein_coding|1/1|c.2374A>G|p.Thr792Ala|2374/2745|2374/2745|792/914||	CGAAACTTTAAATTCTCATGTAATTaCGTTTATGACGCGACTTTCATTTAC
A1120_1126R10	AND3275	SK1/BY	tsa1∆/∆ pif1∆/∆	I12	XIII	218145	.	G	A	1975.16	snp	133	0.43609	HET	2	1	1	NA	NA	NA	13_218127_A_G	0.425532	13_218786_G_A	0.568966	ANN=A|missense_variant|MODERATE|USA1|YML029W|transcript|YML029W|protein_coding|1/1|c.784G>A|p.Val262Met|784/2517|784/2517|262/838||	TATCGCCAACGATGAAGAGAGATTTgTGTTGGAATTCATATCCGATGCCAC
A1120_1126R10	AND3275	SK1/BY	tsa1∆/∆ pif1∆/∆	I12	XIII	237673	.	G	T	3343.46	snp	172	0.569767	HET	2	1	1	NA	NA	NA	13_237159_T_C	0.562963	13_237882_C_T	0.469613	ANN=T|missense_variant|MODERATE|PSP2|YML017W|transcript|YML017W|protein_coding|2/2|c.722G>T|p.Trp241Leu|722/1780|722/1780|241/592||WARNING_TRANSCRIPT_MULTIPLE_STOP_CODONS	TCAGCGGTCAAAATCCAATCCTTTTgGAAGTGCTAAACCGGTTGATACGCA
A1120_1126R10	AND3275	SK1/BY	tsa1∆/∆ pif1∆/∆	I12	XIII	239605	.	TA	T	1885.25	del	129	0.44186	HET	2	1	1	NA	NA	NA	13_239557_C_T	0.516393	13_239731_A_G	0.452055	ANN=T|frameshift_variant|HIGH|PPZ1|YML016C|transcript|YML016C|protein_coding|1/1|c.1931delT|p.Leu644fs|1931/2079|1931/2079|644/692||_LOF=(PPZ1|YML016C|1|1.00)	GATCTAACAATTCAAAAGAGCACAAtAAACCTTCGCTGACGCTCATTACAG
A1120_1126R10	AND3275	SK1/BY	tsa1∆/∆ pif1∆/∆	I12	XIII	301815	.	C	T	2023.97	snp	141	0.425532	HET	2	1	1	NA	NA	NA	13_301214_C_T	0.486111	13_303266_A_G	0.520661	ANN=T|missense_variant|MODERATE|ERG5|YMR015C|transcript|YMR015C|protein_coding|1/1|c.671G>A|p.Cys224Tyr|671/1617|671/1617|224/538||	TTGATCTTCGGTAATATAGTTACCAcAGAAAGAGTTCAATGATAAGGCGCA
A1120_1126R10	AND3275	SK1/BY	tsa1∆/∆ pif1∆/∆	I12	XIII	302960	.	G	A	2513.33	snp	153	0.48366	HET	2	1	1	NA	NA	NA	13_301214_C_T	0.486111	13_303266_A_G	0.520661		GAGTTTCTCGTTTAAAAAATCCAGGgGTGTGGGGTGTGGGCGCCCATATGC
A1120_1126R10	AND3275	SK1/BY	tsa1∆/∆ pif1∆/∆	I12	XIII	491661	.	G	A	2808.01	snp	140	0.585714	HET	2	1	1	NA	NA	NA	13_491569_G_A	0.5	13_491864_T_C	0.439655	ANN=A|missense_variant|MODERATE|HFD1|YMR110C|transcript|YMR110C|protein_coding|1/1|c.332C>T|p.Ser111Phe|332/1599|332/1599|111/532||	AAACATAAATGGAGGAGAAGAATCAgATACTCTCCGAGGTTTGATCAATTT
A1120_1126R10	AND3275	SK1/BY	tsa1∆/∆ pif1∆/∆	I12	XIII	511176	.	C	A	1544.52	snp	111	0.414414	HET	2	1	1	NA	NA	NA	13_510947_A_G	0.453416	13_511205_G_A	0.432692		TATTTTTGGGTTATGGTGTCTCGAGcGTAAAAAGTGAAAAAAAAGTATATA
A1120_1126R10	AND3275	SK1/BY	tsa1∆/∆ pif1∆/∆	I12	XIII	534269	.	G	A	3898.31	snp	212	0.533019	HET	2	1	1	NA	NA	NA	13_533975_T_C	0.477876	13_534586_T_A	0.392638	ANN=A|missense_variant|MODERATE|RRB1|YMR131C|transcript|YMR131C|protein_coding|1/1|c.430C>T|p.Arg144Cys|430/1536|430/1536|144/511||	AAAATAGACTGTGGATAGTTTCTACgTTCAGAACCTAGTGTATCTGGAATG
A1120_1126R10	AND3275	SK1/BY	tsa1∆/∆ pif1∆/∆	I12	XIII	544345	.	GTT	GG	2309.27	complex	131	0.534351	HET	2	1	1	NA	NA	NA	13_544292_A_G	0.563025	13_544798_A_G	0.470588	ANN=G|frameshift_variant&missense_variant|HIGH|PSO2|YMR137C|transcript|YMR137C|protein_coding|1/1|c.617_618delAAinsC|p.Lys206fs|618/1986|617/1986|206/661||_LOF=(PSO2|YMR137C|1|1.00)	GGTAAAACAAGTTTTACTCTTGTTGgTTTTTTTGACGTAGCTATATCCCTC
A1120_1126R10	AND3275	SK1/BY	tsa1∆/∆ pif1∆/∆	I12	XIV	282242	.	T	A	608.361	snp	36	0.527778	HET	2	1	1	NA	NA	NA	14_281655_A_G	0.468468	14_282303_CT_C	0.410256		TTACTTTGTTTCTTTCTCTTTTTTCtTTTTTGAATAAAGAATTTTCCTTTA
A1120_1126R10	AND3275	SK1/BY	tsa1∆/∆ pif1∆/∆	I12	XIV	560278	.	G	T	2999.15	snp	192	0.453125	HET	2	1	1	NA	NA	NA	14_560119_A_G	0.643357	14_560302_A_G	0.435897	ANN=T|missense_variant|MODERATE|NCE103|YNL036W|transcript|YNL036W|protein_coding|1/1|c.465G>T|p.Leu155Phe|465/666|465/666|155/221||	TGTACCATGAAGAGTCACAAAATTTgATCCATTTGAAAACGCAACGTGAAA
A1120_1126R10	AND3275	SK1/BY	tsa1∆/∆ pif1∆/∆	I12	XV	40020	.	A	C	1247.29	snp	84	0.452381	HET	2	1	1	NA	NA	NA	15_39893_G_A	0.385417	15_40057_C_G	0.47619		AGAACGCCAACATAGGGAGTGATTGaTATTCTCTGAATTTATCTGGATACA
A1120_1126R10	AND3275	SK1/BY	tsa1∆/∆ pif1∆/∆	I12	XV	96145	.	C	A	2925.09	snp	188	0.452128	HET	2	1	1	NA	NA	NA	15_96035_C_T	0.490741	15_96219_G_T	0.54	ANN=A|missense_variant|MODERATE|MCH4|YOL119C|transcript|YOL119C|protein_coding|1/1|c.217G>T|p.Val73Phe|217/1506|217/1506|73/501||	AAAGAGGCCTCTGGGGTGTTTAAAAcTCTTGAGGTGACGTTCGTTAACTTA
A1120_1126R10	AND3275	SK1/BY	tsa1∆/∆ pif1∆/∆	I12	XV	157224	.	C	A	1446.56	snp	93	0.473118	HET	2	1	1	NA	NA	NA	15_157101_C_T	0.415584	15_158356_G_A	0.613445	ANN=A|missense_variant|MODERATE|YOL087C|YOL087C|transcript|YOL087C|protein_coding|1/1|c.1414G>T|p.Gly472Cys|1414/3351|1414/3351|472/1116||	TTCATTACAATATCATCAAATGAACcTTCTGATGAATCAAAAGTATTCAAA
A1120_1126R10	AND3275	SK1/BY	tsa1∆/∆ pif1∆/∆	I12	XV	583486	.	G	T	1780.93	snp	114	0.464912	HET	2	1	1	NA	NA	NA	15_583442_A_T	0.560748	15_583749_A_C	0.526316	ANN=T|missense_variant|MODERATE|SIA1|YOR137C|transcript|YOR137C|protein_coding|1/1|c.196C>A|p.Gln66Lys|196/1869|196/1869|66/622||	TTCGGGGCATACAAAGAACTACATTgCCTGTACCAATGGTAGCACCGCAGG
A1120_1126R10	AND3275	SK1/BY	tsa1∆/∆ pif1∆/∆	I12	XV	619968	.	C	G	2505.48	snp	141	0.524823	HET	2	1	1	NA	NA	NA	15_619861_A_G	0.438776	15_620063_G_A	0.550898	ANN=G|missense_variant|MODERATE|PDR5|YOR153W|transcript|YOR153W|protein_coding|1/1|c.129C>G|p.Ile43Met|129/4536|129/4536|43/1511||	TCGATGAGCATACAGAAGCTCGAATcCAAAAACTGGCAAGGACTCTGACCG
A1120_1126R10	AND3275	SK1/BY	tsa1∆/∆ pif1∆/∆	I12	XV	674699	.	C	T	1406.86	snp	106	0.415094	HET	2	1	1	NA	NA	NA	15_674526_C_G	0.526316	15_675258_G_A	0.479167	ANN=T|missense_variant|MODERATE|DCI1|YOR180C|transcript|YOR180C|protein_coding|1/1|c.469G>A|p.Val157Ile|469/816|469/816|157/271||	ATACCCAGTTTTTGAGTTAAGGTAAcAGAAGTTCCCACTTCTGCGACAAAA
A1120_1126R10	AND3275	SK1/BY	tsa1∆/∆ pif1∆/∆	I12	XV	857510	.	C	A	1399.27	snp	103	0.407767	HET	2	1	1	NA	NA	NA	15_856758_A_C	0.545455	15_857553_C_T	0.5	ANN=A|missense_variant|MODERATE|SNF2|YOR290C|transcript|YOR290C|protein_coding|1/1|c.2749G>T|p.Asp917Tyr|2749/5112|2749/5112|917/1703||	GTACCTGTCAAAATTAATCTATAATcTGCATGGTAATGTGTGTTCAAGGTT
A1120_1126R10	AND3275	SK1/BY	tsa1∆/∆ pif1∆/∆	I12	XV	919242	.	T	A	1919.4	snp	114	0.491228	HET	2	1	1	NA	NA	NA	15_918837_T_G	0.442029	15_919425_A_G	0.505952	ANN=A|synonymous_variant|LOW|LDB19|YOR322C|transcript|YOR322C|protein_coding|1/1|c.1821A>T|p.Thr607Thr|1821/2457|1821/2457|607/818||	CAGGCCCCATGCGCCGTACTTTCGGtGTATTTCTATTTGCAAAAATTGGAG
A1120_1126R10	AND3275	SK1/BY	tsa1∆/∆ pif1∆/∆	I12	XVI	128131	.	C	T	1363.34	snp	102	0.411765	HET	2	1	1	NA	NA	NA	16_127985_C_T	0.534351	16_128274_T_C	0.485149		TTTTTTGAGAAAGTAATTGCTTACAcGTTCTAGAATAAAAAAGTATGGTTG
A1120_1126R10	AND3275	SK1/BY	tsa1∆/∆ pif1∆/∆	I12	XVI	145091	.	T	G	2113.7	snp	111	0.558559	HET	2	1	1	NA	NA	NA	16_144819_G_T	0.561224	16_145101_T_C	0.590476	ANN=G|missense_variant|MODERATE|YPL216W|YPL216W|transcript|YPL216W|protein_coding|1/1|c.1271T>G|p.Ile424Arg|1271/3309|1271/3309|424/1102||	GCTTTAGTAGATGAATATGTCAAAAtAAACTTTCTTAAAACTTACAACAGC
A1120_1126R10	AND3275	SK1/BY	tsa1∆/∆ pif1∆/∆	I12	XVI	258301	.	C	A	3432.54	snp	174	0.568966	HET	2	1	1	NA	NA	NA	16_258271_TA_CT	0.389222	16_258329_G_A	0.452381	ANN=A|missense_variant|MODERATE|KIP2|YPL155C|transcript|YPL155C|protein_coding|1/1|c.1036G>T|p.Ala346Ser|1036/2121|1036/2121|346/706||	CTTGTTAAACGAATCAGTACAATGGcATGAGATCGTGAGCTTCTTGCATTG
A1120_1126R10	AND3275	SK1/BY	tsa1∆/∆ pif1∆/∆	I12	XVI	395291	.	A	C	2040.56	snp	118	0.508475	HET	2	1	1	NA	NA	NA	16_395015_C_T	0.461538	16_395483_A_G	0.557895	ANN=C|missense_variant|MODERATE|BRO1|YPL084W|transcript|YPL084W|protein_coding|1/1|c.1254A>C|p.Lys418Asn|1254/2535|1254/2535|418/844||	CCAGGCTCTTGAGTGATTTGGAAAAaCAATTTAGTGACGGAAATATTTTCT
A1120_1126R10	AND3275	SK1/BY	tsa1∆/∆ pif1∆/∆	I12	XVI	412401	.	T	G	1126.5	snp	78	0.435897	HET	2	1	1	NA	NA	NA	16_412217_A_G	0.508475	16_413248_A_G	0.517857		TTTGCAGCCTTTCACAACTATCCTTtTTTTCATTGCTTATTACTATTGAAC
A1120_1126R10	AND3275	SK1/BY	tsa1∆/∆ pif1∆/∆	I12	XVI	416358	.	T	C	2466.1	snp	169	0.43787	HET	2	1	1	NA	NA	NA	16_416247_A_G	0.484536	16_416425_T_A	0.527607	ANN=C|missense_variant|MODERATE|YTA6|YPL074W|transcript|YPL074W|protein_coding|1/1|c.596T>C|p.Leu199Ser|596/2265|596/2265|199/754||	GACTTAGAACTTCAAAGGGAAAAATtGATCGAGTTAAAGGTTAAAGAAAAG
A1120_1126R11	AND3275	SK1/BY	tsa1∆/∆ pif1∆/∆	J12	I	92863	.	G	C	1514.88	snp	102	0.441176	HET	2	1	1	NA	NA	NA	1_92743_G_T	0.483146	1_92891_C_T	0.53125		AGAGTAAGAATAACACAAATTGATGgCAGTTTTTTACGTAGTCCAGTAGTT
A1120_1126R11	AND3275	SK1/BY	tsa1∆/∆ pif1∆/∆	J12	I	203346	.	GCTCTC	ACTTTT	2164.55	complex	152	0.434211	HET	1	1	1	NA	NA	NA	1_202840_T_A	0.448276	1_206580_T_A	0		TTTCACTCTTGCTCGTTTGATGTAAgCTCTCTTCCGGGTTCTTATTTTTAA
A1120_1126R11	AND3275	SK1/BY	tsa1∆/∆ pif1∆/∆	J12	II	83038	.	C	A	2864.07	snp	158	0.544304	HET	2	1	1	NA	NA	NA	2_82573_C_T	0.482234	2_83659_GTTA_ATTG	0.442857	ANN=A|missense_variant|MODERATE|ILS1|YBL076C|transcript|YBL076C|protein_coding|1/1|c.1224G>T|p.Leu408Phe|1224/3219|1224/3219|408/1072||	ACCAAGCTGGAACAGAACGGTATAAcAATGGGGTATCGGATCTCCAACAGA
A1120_1126R11	AND3275	SK1/BY	tsa1∆/∆ pif1∆/∆	J12	II	168131	.	G	A	2563.61	snp	152	0.506579	HET	2	1	1	NA	NA	NA	2_167924_A_T	0.367647	2_168150_C_G	0.496599		TTGAGTTGTAAGGCTGCATCCCTCCgTAGAACAAACCAGAGAGCCGAGCTT
A1120_1126R11	AND3275	SK1/BY	tsa1∆/∆ pif1∆/∆	J12	II	527035	.	A	C	1471.77	snp	106	0.424528	HET	2	1	1	NA	NA	NA	2_526931_A_G	0.444444	2_527102_G_A	0.529915	ANN=C|missense_variant|MODERATE|YBR141C|YBR141C|transcript|YBR141C|protein_coding|1/1|c.1004T>G|p.Ile335Ser|1004/1014|1004/1014|335/337||	GCGGTGTCGGCTCGCTTAGAGGGTAaTACCAAAATTGTTCAACCCAGGGCC
A1120_1126R11	AND3275	SK1/BY	tsa1∆/∆ pif1∆/∆	J12	II	677669	.	A	C	1778.32	snp	112	0.473214	HET	2	1	1	NA	NA	NA	2_677644_C_G	0.452174	2_677719_A_G	0.483333	ANN=C|missense_variant|MODERATE|ROT2|YBR229C|transcript|YBR229C|protein_coding|1/1|c.1553T>G|p.Phe518Cys|1553/2865|1553/2865|518/954||	CGGCAGATCCATAAACCGTTCGAAAaAGGACTTCCAAATCTTTTGGCCATA
A1120_1126R11	AND3275	SK1/BY	tsa1∆/∆ pif1∆/∆	J12	II	709939	.	A	G	2093.38	snp	137	0.459854	HET	2	1	1	NA	NA	NA	2_708952_T_C	0.392523	2_709993_T_C	0.492857	ANN=G|missense_variant|MODERATE|ISW1|YBR245C|transcript|YBR245C|protein_coding|1/1|c.1601T>C|p.Leu534Pro|1601/3390|1601/3390|534/1129||	GTTTCTGAAGTAGCAATAATCCTCGaGAATATCCAATAATCTTGACATTTG
A1120_1126R11	AND3275	SK1/BY	tsa1∆/∆ pif1∆/∆	J12	II	775827	.	A	T	3230.65	snp	206	0.456311	HET	2	1	1	LOH3	SK1	REC	2_775560_TGTA_CGTG	1	2_777303_A_G	1	ANN=T|missense_variant|MODERATE|APE3|YBR286W|transcript|YBR286W|protein_coding|1/1|c.1128A>T|p.Glu376Asp|1128/1614|1128/1614|376/537||	ACGCTTATAACTTGACCAAAGAAGAaAACTCCAAGATCAGAGTATTTATGG
A1120_1126R11	AND3275	SK1/BY	tsa1∆/∆ pif1∆/∆	J12	III	73954	.	T	A	2456.45	snp	138	0.528986	HET	2	1	1	NA	NA	NA	3_73479_A_G	0.414634	3_74002_T_C	0.425	ANN=A|missense_variant|MODERATE|HBN1|YCL026C-B|transcript|YCL026C-B|protein_coding|1/1|c.33A>T|p.Leu11Phe|33/582|33/582|11/193||	AAGCGTAAATAGTACGACGAGCAGTtAAAGTTTTCAAATAAGTTGCAACAG
A1120_1126R11	AND3275	SK1/BY	tsa1∆/∆ pif1∆/∆	J12	IV	165232	.	T	G	2366.47	snp	156	0.448718	HET	2	1	1	NA	NA	NA	4_164984_C_T	0.474576	4_165265_A_G	0.43949	ANN=G|missense_variant|MODERATE|CDC9|YDL164C|transcript|YDL164C|protein_coding|1/1|c.2023A>C|p.Thr675Pro|2023/2268|2023/2268|675/755||	TCAGCACTCGAATCGAAAACAAACGtGGCTTTTGGTCCATCAATGATCGTC
A1120_1126R11	AND3275	SK1/BY	tsa1∆/∆ pif1∆/∆	J12	IV	446151	.	A	G	2400.06	snp	135	0.525926	HET	2	1	1	NA	NA	NA	4_446066_A_G	0.464052	4_446421_A_G	0.4	ANN=G|missense_variant|MODERATE|MCD1|YDL003W|transcript|YDL003W|protein_coding|1/1|c.1469A>G|p.Lys490Arg|1469/1701|1469/1701|490/566||	TCTAAAGCTATTGTTCAAATGGCGAaGATTTTAAGGAAGGAATTAAGCGAA
A1120_1126R11	AND3275	SK1/BY	tsa1∆/∆ pif1∆/∆	J12	IV	495987	.	G	T	792.199	snp	55	0.472727	HET	2	1	1	NA	NA	NA	4_495870_G_A	0.515152	4_496113_C_T	0.475248	ANN=T|synonymous_variant|LOW|VPS54|YDR027C|transcript|YDR027C|protein_coding|1/1|c.1332C>A|p.Ile444Ile|1332/2670|1332/2670|444/889||	TCCTATGTAGTGTTTCCTTTGGTTTgATTGATTTGCAAAAGGATCTTAAAT
A1120_1126R11	AND3275	SK1/BY	tsa1∆/∆ pif1∆/∆	J12	IV	526865	.	G	A	2166.99	snp	125	0.504	HET	2	1	1	NA	NA	NA	4_522860_T_A	0.345455	4_538470_A_G	0.653061	ANN=A|missense_variant|MODERATE|KRS1|YDR037W|transcript|YDR037W|protein_coding|1/1|c.1426G>A|p.Ala476Thr|1426/1776|1426/1776|476/591||	CCACCCTCAAATGATGTCTCCATTAgCCAAGTACTCAAGAGATCAACCGGG
A1120_1126R11	AND3275	SK1/BY	tsa1∆/∆ pif1∆/∆	J12	IV	656040	.	T	A	2307.16	snp	144	0.472222	HET	2	1	1	NA	NA	NA	4_655491_G_A	0.4375	4_656349_T_C	0.371429	ANN=A|synonymous_variant|LOW|ARX1|YDR101C|transcript|YDR101C|protein_coding|1/1|c.1428A>T|p.Pro476Pro|1428/1782|1428/1782|476/593||	GCTTGATGGCTGAAACACCCAATTTtGGTAAAGGTAACTCATGCCCAGGTA
A1120_1126R11	AND3275	SK1/BY	tsa1∆/∆ pif1∆/∆	J12	IV	865489	.	A	T	2771.4	snp	145	0.558621	HET	2	1	1	NA	NA	NA	4_865399_A_G	0.477124	4_865525_T_C	0.493506	ANN=T|stop_gained|HIGH|UME6|YDR207C|transcript|YDR207C|protein_coding|1/1|c.2034T>A|p.Tyr678*|2034/2511|2034/2511|678/836||	AAGTTGAGGATTCGCCAAGAGAATTaTAATCGCTATTGGTTTGGCTTGCTA
A1120_1126R11	AND3275	SK1/BY	tsa1∆/∆ pif1∆/∆	J12	IV	1059690	.	G	A	2136.9	snp	121	0.528926	HET	2	1	1	NA	NA	NA	4_1059662_C_T	0.423913	4_1060010_T_C	0.489583	ANN=A|missense_variant|MODERATE|BFR2|YDR299W|transcript|YDR299W|protein_coding|1/1|c.64G>A|p.Asp22Asn|64/1605|64/1605|22/534||	CATTAAACCGGTCAATAAAGACTTCgATATTGAAGATGAGGAAAATGCATC
A1120_1126R11	AND3275	SK1/BY	tsa1∆/∆ pif1∆/∆	J12	IV	1189091	.	C	T	1988.17	snp	107	0.542056	HET	2	1	1	NA	NA	NA	4_1188946_G_A	0.510791	4_1189283_T_C	0.565217		TGACCTTAGATTGTAGTGTGCTAATcTCCCTAGTATTGACTACTTTGCGTT
A1120_1126R11	AND3275	SK1/BY	tsa1∆/∆ pif1∆/∆	J12	IV	1201674	.	A	G	541.407	snp	31	0.580645	HET	2	1	1	NA	NA	NA	4_1201657_T_C	0.634146	4_1201701_A_T	0.511628		GAATTCACTTATTTCTCAGTTTAATaCATGATGATGCATCTTGATATTGAG
A1120_1126R11	AND3275	SK1/BY	tsa1∆/∆ pif1∆/∆	J12	IV	1389882	.	G	T	2478.31	snp	173	0.433526	HET	2	1	1	NA	NA	NA	4_1389819_A_T	0.403409	4_1389902_G_C	0.48503	ANN=T|synonymous_variant|LOW|SPP41|YDR464W|transcript|YDR464W|protein_coding|1/1|c.1011G>T|p.Ser337Ser|1011/4308|1011/4308|337/1435||	CCGAGGAGCCTTCACAAGAACAGTCgATTGGGCCTGTATCTTCTAGAAAAG
A1120_1126R11	AND3275	SK1/BY	tsa1∆/∆ pif1∆/∆	J12	IV	1417644	.	G	C	2722.04	snp	167	0.479042	HET	2	1	1	NA	NA	NA	4_1417601_C_T	0.510067	4_1417646_C_T	0.49697	ANN=C|synonymous_variant|LOW|DIG2|YDR480W|transcript|YDR480W|protein_coding|1/1|c.246G>C|p.Thr82Thr|246/972|246/972|82/323||	ATAGTGGTAAGCCTCCTACCATTACgACTTCTCCAGCAGAGAAAACCGTAC
A1120_1126R11	AND3275	SK1/BY	tsa1∆/∆ pif1∆/∆	J12	IV	1418984	.	C	G	3142.48	snp	205	0.458537	HET	2	1	1	NA	NA	NA	4_1418937_T_C	0.475728	4_1419366_G_A	0.57	ANN=G|missense_variant|MODERATE|PHO8|YDR481C|transcript|YDR481C|protein_coding|1/1|c.1267G>C|p.Ala423Pro|1267/1701|1267/1701|423/566||	ATGAAATTTTCTATTTTGCTGCTTGcGCCCTTATGCTCATGAACAAAATCT
A1120_1126R11	AND3275	SK1/BY	tsa1∆/∆ pif1∆/∆	J12	IX	235948	.	C	T	2611.54	snp	164	0.463415	HET	2	1	1	NA	NA	NA	9_235511_G_A	0.512821	9_236044_G_A	0.526627	ANN=T|missense_variant|MODERATE|YIL067C|YIL067C|transcript|YIL067C|protein_coding|1/1|c.1813G>A|p.Gly605Ser|1813/2037|1813/2037|605/678||	TCGATACTCACAGTCTCATTCTTGCcTACGTACACTTCCACATCGTTCAAA
A1120_1126R11	AND3275	SK1/BY	tsa1∆/∆ pif1∆/∆	J12	IX	367796	.	T	A	3231.1	snp	174	0.545977	HET	2	1	1	NA	NA	NA	9_367474_C_T	0.488095	9_367836_G_A	0.420455	ANN=A|stop_gained|HIGH|PAN1|YIR006C|transcript|YIR006C|protein_coding|1/1|c.2113A>T|p.Lys705*|2113/4443|2113/4443|705/1480||	ATTTTACCAAACGAAGGTTTTTCTTtTGTGGTCGTTGGCTCTGTCTTTAAT
A1120_1126R11	AND3275	SK1/BY	tsa1∆/∆ pif1∆/∆	J12	V	214765	.	G	T	2441.95	snp	156	0.461538	HET	2	1	1	NA	NA	NA	5_214752_G_T	0.525974	5_214893_C_T	0.48503		CTGCTCATTGTTGAAATCCCCAGACgCCGTCAGAATCCCTTTGCTGGCCTA
A1120_1126R11	AND3275	SK1/BY	tsa1∆/∆ pif1∆/∆	J12	VII	214699	.	G	A	2233.25	snp	111	0.594595	HET	2	1	1	NA	NA	NA	7_214473_G_C	0.412587	7_214758_C_G	0.561151	ANN=A|missense_variant|MODERATE|CDC43|YGL155W|transcript|YGL155W|protein_coding|1/1|c.619G>A|p.Gly207Arg|619/1131|619/1131|207/376||	TATAATGTCGCAACAATGCTACAACgGAGCTTTCGGTGCCCACAATGAACC
A1120_1126R11	AND3275	SK1/BY	tsa1∆/∆ pif1∆/∆	J12	VII	885304	.	T	C	2803.18	snp	156	0.525641	HET	2	1	1	NA	NA	NA	7_885274_T_G	0.48538	7_885746_G_A	0.48	ANN=C|synonymous_variant|LOW|PDX1|YGR193C|transcript|YGR193C|protein_coding|1/1|c.438A>G|p.Gln146Gln|438/1233|438/1233|146/410||	GTGTAACTGTGGCTTTTTTTAAATGtTGTTGTGTTGCTTCAGTACTATCTG
A1120_1126R11	AND3275	SK1/BY	tsa1∆/∆ pif1∆/∆	J12	VIII	78499	.	G	A	1210.94	snp	90	0.411111	HET	2	1	1	NA	NA	NA	8_78270_C_T	0.452991	8_79037_A_G	0.525773		GCATAATAATACTTTCTTTGACAGGgCCAGGGCTGCCAACTTTTCAGATTT
A1120_1126R11	AND3275	SK1/BY	tsa1∆/∆ pif1∆/∆	J12	VIII	139582	.	G	A	2109.42	snp	114	0.54386	HET	2	1	1	LOH16	BY	REC	8_139506_C_T	0	8_139743_C_T	0	ANN=A|missense_variant|MODERATE|YSC83|YHR017W|transcript|YHR017W|protein_coding|1/1|c.889G>A|p.Glu297Lys|889/1158|889/1158|297/385||	GAGAATGGCCGGTTCAGACATTCACgAGGCCCTACATTATCCAGTTTACAA
A1120_1126R11	AND3275	SK1/BY	tsa1∆/∆ pif1∆/∆	J12	X	48016	.	A	G	1464.4	snp	91	0.472527	HET	2	1	1	NA	NA	NA	10_47899_C_T	0.419355	10_48186_G_A	0.507692	ANN=G|synonymous_variant|LOW|YJL206C|YJL206C|transcript|YJL206C|protein_coding|1/1|c.1920T>C|p.Ser640Ser|1920/2277|1920/2277|640/758||	GCAACTGGGGCACTAAAGCTCCACTaCTTTCTTGCCGTTGCAATTTAACTA
A1120_1126R11	AND3275	SK1/BY	tsa1∆/∆ pif1∆/∆	J12	X	183937	.	G	C	2420.64	snp	142	0.5	HET	2	1	1	NA	NA	NA	10_183834_C_T	0.504587	10_184128_C_A	0.591837	ANN=C|stop_gained|HIGH|SPT10|YJL127C|transcript|YJL127C|protein_coding|1/1|c.284C>G|p.Ser95*|284/1923|284/1923|95/640||	CCAGACATTTTTGAATTCTTCTAGTgATAAAGTCTCGTAATAAGGAAAACT
A1120_1126R11	AND3275	SK1/BY	tsa1∆/∆ pif1∆/∆	J12	X	406890	.	G	A	2409.31	snp	152	0.460526	HET	2	1	1	NA	NA	NA	10_406334_C_T	0.563025	10_407487_CAA_C	0.448276	ANN=A|missense_variant|MODERATE|YJL016W|YJL016W|transcript|YJL016W|protein_coding|1/1|c.1303G>A|p.Ala435Thr|1303/1686|1303/1686|435/561||	TAAATTGCCCTCAGTGGATTATTTTgCTGAAGAGGAGATTGCCCATTTGAT
A1120_1126R11	AND3275	SK1/BY	tsa1∆/∆ pif1∆/∆	J12	XI	600472	.	G	A	2580.46	snp	149	0.503356	HET	2	1	1	NA	NA	NA	11_600456_T_A	0.506494	11_600536_A_G	0.488372	ANN=A|missense_variant|MODERATE|PRP16|YKR086W|transcript|YKR086W|protein_coding|1/1|c.616G>A|p.Asp206Asn|616/3216|616/3216|206/1071||	ACTACTACCTGTCATTAGGAATATCgACAACGATGATGCCTTACGAAATAC
A1120_1126R11	AND3275	SK1/BY	tsa1∆/∆ pif1∆/∆	J12	XII	111090	.	CAA	AAG	2558.95	complex	142	0.542254	HET	2	1	1	NA	NA	NA	12_110997_C_T	0.540984	12_111174_A_T	0.492754	ANN=AAG|synonymous_variant|LOW|DPS1|YLL018C|transcript|YLL018C|protein_coding|1/1|c.484_486delTTGinsCTT|p.163|486/1674|484/1674|162/557||	TACCTCTGACAAGGACAATGGACTCcAAATTCAATGAACCAGCCCATTTGA
A1120_1126R11	AND3275	SK1/BY	tsa1∆/∆ pif1∆/∆	J12	XII	373385	.	TG	CC	699.095	mnp	37	0.594595	HET	2	1	1	NA	NA	NA	12_373138_A_C	0.548387	12_373488_T_C	0.5		AGAAAAAGAGAACTTGCTAAATAGCtGTCTCACCCAGACAAGCGTATACTT
A1120_1126R11	AND3275	SK1/BY	tsa1∆/∆ pif1∆/∆	J12	XII	392361	.	TGTT	T	2417.86	del	136	0.551471	HET	2	1	1	NA	NA	NA	12_392173_C_T	0.453782	12_392549_G_A	0.528662		TGCCATCGAAGAAGCAAAATTGTGGtGTTATTTTTTTCAAACAAAACTTTT
[truncated: 1,586 more rows]
