# Supplementary material for: Trajectory and uniqueness of mutational signatures in yeast mutators
Source: Proc Natl Acad Sci U S A. 2020 Sep 23;117(40):24947–56. doi: 10.1073/pnas.2011332117 (PMC7547211; doi:10.1073/pnas.2011332117)
Supplement: Supplementary File [file pnas.2011332117.sd05.xlsx]

## Sheet: DatasetS5
NGS sample	Strain	Background	Relevant genotype	Clonea	Chr.	POS	ID	REF	ALT	QUAL	TYPE	Nb. of clones with mutations	Allelic ratio	Sequence flanking de novo mutation positionb	Indel in homopolymer or microsat(≥3)c
A336_337R58	AND1385	BY/BY	sic1∆/∆	J12	II	88490	.	GAGAAG	G	3199.88	del	2	0.952	AGACTATATGAAGAGATGAGGAGAAgAGAAGAAAAAATTGGTAGTATTTTC	no
A336_337R60	AND1385	BY/BY	sic1∆/∆	L12	II	88490	.	GAGAAG	G	1651.15	del	2	0.96875	AGACTATATGAAGAGATGAGGAGAAgAGAAGAAAAAATTGGTAGTATTTTC	no
SJ105	AND2215	BY/BY	pif1∆/∆	E25	II	601843	.	G	T	659.011	snp	4	0.538462	TGTGAACACTTTACTTACGCAACTTgACAGGCTGAAAAAATACCATAACTT	no
SJ106	AND2215	BY/BY	pif1∆/∆	F25	II	601843	.	G	T	605.042	snp	4	0.416667	TGTGAACACTTTACTTACGCAACTTgACAGGCTGAAAAAATACCATAACTT	no
SJ108	AND2215	BY/BY	pif1∆/∆	J25	II	601843	.	G	T	1173.85	snp	4	1	TGTGAACACTTTACTTACGCAACTTgACAGGCTGAAAAAATACCATAACTT	no
SJ109	AND2215	BY/BY	pif1∆/∆	K25	II	601843	.	G	T	678.588	snp	4	0.5	TGTGAACACTTTACTTACGCAACTTgACAGGCTGAAAAAATACCATAACTT	no
SJ136	AND2216	BY/BY	rad27∆/∆	A25	XII	769162	.	C	CAT	459.586	ins	2	0.5	AGAAAGGAAATTCAACACTTGCAAGcATATATATATATATATATACATATA	yes
SJ142	AND2216	BY/BY	rad27∆/∆	I25	XII	769162	.	C	CAT	249.785	ins	2	0.45	AGAAAGGAAATTCAACACTTGCAAGcATATATATATATATATATACATATA	yes
SJ146	AND2217	BY/BY	clb5∆/∆	C25	IV	273629	.	GTT	G	141.228	del	3	0.466667	TAGAGCGCTGCATATAATATGTACAgTTTTTTTTTTTTTTTTTTTTTTTTC	yes
SJ148	AND2217	BY/BY	clb5∆/∆	E25	IV	273629	.	GTT	G	168.255	del	3	0.47619	TAGAGCGCTGCATATAATATGTACAgTTTTTTTTTTTTTTTTTTTTTTTTC	yes
SJ149	AND2217	BY/BY	clb5∆/∆	I25	IV	273629	.	GTT	G	179.185	del	3	0.5	TAGAGCGCTGCATATAATATGTACAgTTTTTTTTTTTTTTTTTTTTTTTTC	yes
SJ149	AND2217	BY/BY	clb5∆/∆	I25	IX	138429	.	AC	A	88.1243	del	2	0.416667	CATTCCCGTCGACAAAATTTAACCGaCCCCCCCCCCCCCCAATTTACGTTT	yes
SJ151	AND2217	BY/BY	clb5∆/∆	K25	IX	138429	.	AC	A	111.514	del	2	0.428571	CATTCCCGTCGACAAAATTTAACCGaCCCCCCCCCCCCCCAATTTACGTTT	yes
SJ156	AND2219	BY/BY	mre11∆/∆	E25	IV	273629	.	GTT	G	118.21	del	2	0.538462	TAGAGCGCTGCATATAATATGTACAgTTTTTTTTTTTTTTTTTTTTTTTTC	yes
SJ157	AND2219	BY/BY	mre11∆/∆	H25	IV	273629	.	GTT	G	150.641	del	2	0.571429	TAGAGCGCTGCATATAATATGTACAgTTTTTTTTTTTTTTTTTTTTTTTTC	yes
SJ219	AND3218	BY/BY	rad51∆/∆	C25	IV	167331	.	C	T	1522.02	snp	2	0.457944	ACTTTTATTTTTGAACAAAGTACAGcGAGATGCAAACGCATGGCTTATTGC	no
SJ223	AND3218	BY/BY	rad51∆/∆	G25	IV	167331	.	C	T	1654.21	snp	2	0.525253	ACTTTTATTTTTGAACAAAGTACAGcGAGATGCAAACGCATGGCTTATTGC	no
SJ222	AND3218	BY/BY	rad51∆/∆	F25	IV	450591	.	C	A	1903.66	snp	2	0.472	GCAAGAATTTGATGGGGTGCCCAACcAAATGGATAGTCCCATTGTCTAATT	no
SJ225	AND3218	BY/BY	rad51∆/∆	I25	IV	450591	.	C	A	1377.85	snp	2	0.45977	GCAAGAATTTGATGGGGTGCCCAACcAAATGGATAGTCCCATTGTCTAATT	no
SJ226	AND3218	BY/BY	rad51∆/∆	J25	XIII	72111	.	C	A	1763.22	snp	2	0.486957	TGGTGAGAGACGTCTTGCCTTTTGCcAAAATAGGATTTACCTTACATGTCT	no
SJ229	AND3218	BY/BY	rad51∆/∆	M25	XIII	72111	.	C	A	1357.01	snp	2	0.424242	TGGTGAGAGACGTCTTGCCTTTTGCcAAAATAGGATTTACCTTACATGTCT	no
SJ221	AND3218	BY/BY	rad51∆/∆	E25	XIV	513740	.	A	G	1761.41	snp	2	0.478992	TAGATCTTCGTCTGCAATATCAAGCaAATCAAATTTCTGGGCTGTTTTGTC	no
SJ227	AND3218	BY/BY	rad51∆/∆	K25	XIV	513740	.	A	G	1529.91	snp	2	0.536842	TAGATCTTCGTCTGCAATATCAAGCaAATCAAATTTCTGGGCTGTTTTGTC	no
SJ221	AND3218	BY/BY	rad51∆/∆	E25	XVI	343058	.	T	C	1959.11	snp	2	0.472	TTCTCTTATTTCAAGGTCGGCTCCAtTGTACAACAAACACACAGCAGCTTC	no
SJ227	AND3218	BY/BY	rad51∆/∆	K25	XVI	343058	.	T	C	1856.75	snp	2	0.508929	TTCTCTTATTTCAAGGTCGGCTCCAtTGTACAACAAACACACAGCAGCTTC	no
A724R37	AND3230	BY/BY	msh2∆/∆	G25	I	4617	.	TA	T	651.747	del	3	0.42	CGCTTGATAGCATGATTTGATGTAGtAAAAAAAAAGGCAGAGTTTCCAAAA	yes
A724R42	AND3230	BY/BY	msh2∆/∆	L25	I	4617	.	TA	T	1354.49	del	3	0.567568	CGCTTGATAGCATGATTTGATGTAGtAAAAAAAAAGGCAGAGTTTCCAAAA	yes
A724R43	AND3230	BY/BY	msh2∆/∆	M25	I	4617	.	TA	T	740.943	del	3	0.471698	CGCTTGATAGCATGATTTGATGTAGtAAAAAAAAAGGCAGAGTTTCCAAAA	yes
A724R37	AND3230	BY/BY	msh2∆/∆	G25	I	6093	.	CT	C	978.503	del	2	0.467742	CATGGGCAAATTTTCTTTTTTTTCCcTTTTTTTTTGTCTAGATTATTTCGA	yes
A724R46	AND3230	BY/BY	msh2∆/∆	P25	I	6093	.	CT	C	607.559	del	2	0.463415	CATGGGCAAATTTTCTTTTTTTTCCcTTTTTTTTTGTCTAGATTATTTCGA	yes
A724R32	AND3230	BY/BY	msh2∆/∆	B25	I	42838	.	GA	G	797.779	del	3	0.52	CGGTTATAAGAGAACAAAAACACACgAAAAAAAAAAAGTCGTCAATATAAA	yes
A724R35	AND3230	BY/BY	msh2∆/∆	E25	I	42838	.	GA	G	847.553	del	3	0.586957	CGGTTATAAGAGAACAAAAACACACgAAAAAAAAAAAGTCGTCAATATAAA	yes
A724R37	AND3230	BY/BY	msh2∆/∆	G25	I	42838	.	GA	G	591.257	del	3	0.456522	CGGTTATAAGAGAACAAAAACACACgAAAAAAAAAAAGTCGTCAATATAAA	yes
A724R31	AND3230	BY/BY	msh2∆/∆	A25	I	45359	.	A	AG	632.348	ins	3	0.525424	CATGTCAACAGGTGAGTGCCTTTTGaGGGGGGGGGGTCATCTCGACATCCG	yes
A724R33	AND3230	BY/BY	msh2∆/∆	C25	I	45359	.	AG	A	989.74	del	3	0.571429	CATGTCAACAGGTGAGTGCCTTTTGaGGGGGGGGGGTCATCTCGACATCCG	yes
A724R35	AND3230	BY/BY	msh2∆/∆	E25	I	45359	.	AG	A	830.524	del	3	0.529412	CATGTCAACAGGTGAGTGCCTTTTGaGGGGGGGGGGTCATCTCGACATCCG	yes
A724R39	AND3230	BY/BY	msh2∆/∆	I25	I	45359	.	AG	A	1885.85	del	3	0.953125	CATGTCAACAGGTGAGTGCCTTTTGaGGGGGGGGGGTCATCTCGACATCCG	yes
A724R41	AND3230	BY/BY	msh2∆/∆	K25	I	45359	.	A	AG	341.621	ins	3	0.416667	CATGTCAACAGGTGAGTGCCTTTTGaGGGGGGGGGGTCATCTCGACATCCG	yes
A724R45	AND3230	BY/BY	msh2∆/∆	O25	I	45359	.	A	AG	459.772	ins	3	0.428571	CATGTCAACAGGTGAGTGCCTTTTGaGGGGGGGGGGTCATCTCGACATCCG	yes
A724R31	AND3230	BY/BY	msh2∆/∆	A25	I	71116	.	GA	G	577.53	del	3	0.44186	GAAAGATTATTGAAAGAGAAAGAAAgAAAAAAAAAAAATGTACACCCAGAC	yes
A724R34	AND3230	BY/BY	msh2∆/∆	D25	I	71116	.	GA	G	863.283	del	3	0.424242	GAAAGATTATTGAAAGAGAAAGAAAgAAAAAAAAAAAATGTACACCCAGAC	yes
A724R42	AND3230	BY/BY	msh2∆/∆	L25	I	71116	.	GA	G	652.957	del	3	0.489796	GAAAGATTATTGAAAGAGAAAGAAAgAAAAAAAAAAAATGTACACCCAGAC	yes
A724R33	AND3230	BY/BY	msh2∆/∆	C25	I	92429	.	TA	T	912.748	del	2	0.466667	AGAACAATAAGAAAAGAAGAGAAGGtAAAAAAAAAGGTGATAACTCCGTAG	yes
A724R35	AND3230	BY/BY	msh2∆/∆	E25	I	92429	.	TA	T	1172.82	del	2	0.521127	AGAACAATAAGAAAAGAAGAGAAGGtAAAAAAAAAGGTGATAACTCCGTAG	yes
A724R35	AND3230	BY/BY	msh2∆/∆	E25	I	92602	.	CT	C	1017	del	3	0.5	ATATTTTCGAATTTTTCAGTCTTTTcTTTTTTTTTTTTCGCATTAGTTCAG	yes
A724R38	AND3230	BY/BY	msh2∆/∆	H25	I	92602	.	CT	C	1516.25	del	3	0.597701	ATATTTTCGAATTTTTCAGTCTTTTcTTTTTTTTTTTTCGCATTAGTTCAG	yes
A724R43	AND3230	BY/BY	msh2∆/∆	M25	I	92602	.	CT	C	888.364	del	3	0.492063	ATATTTTCGAATTTTTCAGTCTTTTcTTTTTTTTTTTTCGCATTAGTTCAG	yes
A724R34	AND3230	BY/BY	msh2∆/∆	D25	I	141889	.	AT	A	1393.26	del	2	0.5	ACACGTGCTTTATTTCTTTTTCTGAaTTTTTTTTTTCCGCCATTTTCAACC	yes
A724R46	AND3230	BY/BY	msh2∆/∆	P25	I	141889	.	AT	A	1014.5	del	2	0.516129	ACACGTGCTTTATTTCTTTTTCTGAaTTTTTTTTTTCCGCCATTTTCAACC	yes
A724R33	AND3230	BY/BY	msh2∆/∆	C25	I	154817	.	GT	G	378.283	del	4	0.5	TGTATGTACACATTTCTGCTGATGTgTTTTTTTTTTTCAACTTATTACGCG	yes
A724R37	AND3230	BY/BY	msh2∆/∆	G25	I	154817	.	GT	G	535.205	del	4	0.526316	TGTATGTACACATTTCTGCTGATGTgTTTTTTTTTTTCAACTTATTACGCG	yes
A724R38	AND3230	BY/BY	msh2∆/∆	H25	I	154817	.	GT	G	503.517	del	4	0.540541	TGTATGTACACATTTCTGCTGATGTgTTTTTTTTTTTCAACTTATTACGCG	yes
A724R39	AND3230	BY/BY	msh2∆/∆	I25	I	154817	.	GT	G	392.07	del	4	0.466667	TGTATGTACACATTTCTGCTGATGTgTTTTTTTTTTTCAACTTATTACGCG	yes
A724R31	AND3230	BY/BY	msh2∆/∆	A25	I	154847	.	GT	G	237.314	del	9	0.52381	TTTTTTTCAACTTATTACGCGATTCgTTTTTTTTTTACGGTAACAGAATAC	yes
A724R32	AND3230	BY/BY	msh2∆/∆	B25	I	154847	.	GT	G	544.415	del	9	0.580645	TTTTTTTCAACTTATTACGCGATTCgTTTTTTTTTTACGGTAACAGAATAC	yes
A724R36	AND3230	BY/BY	msh2∆/∆	F25	I	154847	.	GT	G	353.739	del	9	0.5	TTTTTTTCAACTTATTACGCGATTCgTTTTTTTTTTACGGTAACAGAATAC	yes
A724R37	AND3230	BY/BY	msh2∆/∆	G25	I	154847	.	GT	G	397.799	del	9	0.411765	TTTTTTTCAACTTATTACGCGATTCgTTTTTTTTTTACGGTAACAGAATAC	yes
A724R38	AND3230	BY/BY	msh2∆/∆	H25	I	154847	.	GT	G	423.275	del	9	0.432432	TTTTTTTCAACTTATTACGCGATTCgTTTTTTTTTTACGGTAACAGAATAC	yes
A724R40	AND3230	BY/BY	msh2∆/∆	J25	I	154847	.	GT	G	506.569	del	9	0.5	TTTTTTTCAACTTATTACGCGATTCgTTTTTTTTTTACGGTAACAGAATAC	yes
A724R41	AND3230	BY/BY	msh2∆/∆	K25	I	154847	.	GT	G	342.059	del	9	0.5	TTTTTTTCAACTTATTACGCGATTCgTTTTTTTTTTACGGTAACAGAATAC	yes
A724R43	AND3230	BY/BY	msh2∆/∆	M25	I	154847	.	GT	G	471.789	del	9	0.586207	TTTTTTTCAACTTATTACGCGATTCgTTTTTTTTTTACGGTAACAGAATAC	yes
A724R46	AND3230	BY/BY	msh2∆/∆	P25	I	154847	.	GT	G	167.866	del	9	0.470588	TTTTTTTCAACTTATTACGCGATTCgTTTTTTTTTTACGGTAACAGAATAC	yes
A724R39	AND3230	BY/BY	msh2∆/∆	I25	I	179225	.	CA	C	450.299	del	4	0.470588	TGACTTCCTGGAGCCCAGAACAGCCcAAAAAAAAAAAGATGCGTTCTTTTT	yes
A724R40	AND3230	BY/BY	msh2∆/∆	J25	I	179225	.	CA	C	1034.35	del	4	0.548387	TGACTTCCTGGAGCCCAGAACAGCCcAAAAAAAAAAAGATGCGTTCTTTTT	yes
A724R41	AND3230	BY/BY	msh2∆/∆	K25	I	179225	.	CA	C	597.221	del	4	0.513514	TGACTTCCTGGAGCCCAGAACAGCCcAAAAAAAAAAAGATGCGTTCTTTTT	yes
A724R45	AND3230	BY/BY	msh2∆/∆	O25	I	179225	.	CA	C	786.688	del	4	0.471698	TGACTTCCTGGAGCCCAGAACAGCCcAAAAAAAAAAAGATGCGTTCTTTTT	yes
A724R34	AND3230	BY/BY	msh2∆/∆	D25	I	180275	.	AT	A	867.346	del	2	0.428571	CAGACTGGGAAGTTCTGTCGTAGGGaTTTTTTTTTTAATGTTATGTGTGTA	yes
A724R40	AND3230	BY/BY	msh2∆/∆	J25	I	180275	.	AT	A	1154.94	del	2	0.479452	CAGACTGGGAAGTTCTGTCGTAGGGaTTTTTTTTTTAATGTTATGTGTGTA	yes
A724R34	AND3230	BY/BY	msh2∆/∆	D25	I	192551	.	CA	C	751.097	del	4	0.448276	AAGCACTCAAACTAAATTAAACTGCcAAAAAAAAAAAAAATAAAAAGGGAA	yes
A724R35	AND3230	BY/BY	msh2∆/∆	E25	I	192551	.	CA	C	711.678	del	4	0.52	AAGCACTCAAACTAAATTAAACTGCcAAAAAAAAAAAAAATAAAAAGGGAA	yes
A724R40	AND3230	BY/BY	msh2∆/∆	J25	I	192551	.	CA	C	1037.65	del	4	0.473684	AAGCACTCAAACTAAATTAAACTGCcAAAAAAAAAAAAAATAAAAAGGGAA	yes
A724R46	AND3230	BY/BY	msh2∆/∆	P25	I	192551	.	CA	C	562.509	del	4	0.465116	AAGCACTCAAACTAAATTAAACTGCcAAAAAAAAAAAAAATAAAAAGGGAA	yes
A724R32	AND3230	BY/BY	msh2∆/∆	B25	I	199001	.	GT	G	957.578	del	2	0.46875	TTTGGGTGACCAGGCTTGGTTTTCAgTTTTTTTTAGCTCATTGAGATATGT	yes
A724R33	AND3230	BY/BY	msh2∆/∆	C25	I	199001	.	GT	G	1064.75	del	2	0.559322	TTTGGGTGACCAGGCTTGGTTTTCAgTTTTTTTTAGCTCATTGAGATATGT	yes
A724R31	AND3230	BY/BY	msh2∆/∆	A25	I	227423	.	CA	C	842.593	del	4	0.565217	TTCTTCTCGAAGAAAGCGGAAAAAAcAAAAAAAAAAGTATAAATAGTGGAG	yes
A724R32	AND3230	BY/BY	msh2∆/∆	B25	I	227423	.	CA	C	1047.27	del	4	0.525424	TTCTTCTCGAAGAAAGCGGAAAAAAcAAAAAAAAAAGTATAAATAGTGGAG	yes
A724R34	AND3230	BY/BY	msh2∆/∆	D25	I	227423	.	CA	C	1447.44	del	4	0.52381	TTCTTCTCGAAGAAAGCGGAAAAAAcAAAAAAAAAAGTATAAATAGTGGAG	yes
A724R41	AND3230	BY/BY	msh2∆/∆	K25	I	227423	.	CA	C	1504.3	del	4	0.918367	TTCTTCTCGAAGAAAGCGGAAAAAAcAAAAAAAAAAGTATAAATAGTGGAG	yes
A724R36	AND3230	BY/BY	msh2∆/∆	F25	II	36507	.	CT	C	569.013	del	2	0.409091	ATTCGCATTCCTTTTTGCTAGCATTcTTTTTTTTTTCATTTCTAGGCCTGT	yes
A724R42	AND3230	BY/BY	msh2∆/∆	L25	II	36507	.	C	CT	782.158	ins	2	0.52	ATTCGCATTCCTTTTTGCTAGCATTcTTTTTTTTTTCATTTCTAGGCCTGT	yes
A724R43	AND3230	BY/BY	msh2∆/∆	M25	II	36507	.	CT	C	692.76	del	2	0.477273	ATTCGCATTCCTTTTTGCTAGCATTcTTTTTTTTTTCATTTCTAGGCCTGT	yes
A724R46	AND3230	BY/BY	msh2∆/∆	P25	II	36507	.	C	CT	801.037	ins	2	0.5	ATTCGCATTCCTTTTTGCTAGCATTcTTTTTTTTTTCATTTCTAGGCCTGT	yes
A724R31	AND3230	BY/BY	msh2∆/∆	A25	II	45219	.	CT	C	892.077	del	3	0.5	TGGGTGTATCTTTCCAGATTCGGTTcTTTTTTTTTTTCAGTCCAATTGAAA	yes
A724R33	AND3230	BY/BY	msh2∆/∆	C25	II	45219	.	CT	C	923.306	del	3	0.492537	TGGGTGTATCTTTCCAGATTCGGTTcTTTTTTTTTTTCAGTCCAATTGAAA	yes
A724R39	AND3230	BY/BY	msh2∆/∆	I25	II	45219	.	CT	C	987.465	del	3	0.557377	TGGGTGTATCTTTCCAGATTCGGTTcTTTTTTTTTTTCAGTCCAATTGAAA	yes
A724R38	AND3230	BY/BY	msh2∆/∆	H25	II	45241	.	GA	G	892.735	del	2	0.484375	GTTCTTTTTTTTTTTCAGTCCAATTgAAAAAAAAAAGGAACAGGAACAACG	yes
A724R44	AND3230	BY/BY	msh2∆/∆	N25	II	45241	.	GA	G	656.497	del	2	0.522727	GTTCTTTTTTTTTTTCAGTCCAATTgAAAAAAAAAAGGAACAGGAACAACG	yes
A724R34	AND3230	BY/BY	msh2∆/∆	D25	II	75103	.	TA	T	532.829	del	3	0.431818	GCACGAAGGATTGTTACTTTATTTGtAAAAAAAAAAACAATTTTTCGAGAT	yes
A724R40	AND3230	BY/BY	msh2∆/∆	J25	II	75103	.	TA	T	1702.14	del	3	0.962264	GCACGAAGGATTGTTACTTTATTTGtAAAAAAAAAAACAATTTTTCGAGAT	yes
A724R46	AND3230	BY/BY	msh2∆/∆	P25	II	75103	.	TA	T	599.208	del	3	0.404255	GCACGAAGGATTGTTACTTTATTTGtAAAAAAAAAAACAATTTTTCGAGAT	yes
A724R33	AND3230	BY/BY	msh2∆/∆	C25	II	96287	.	GA	G	469.627	del	4	0.555556	AAAGAAGCAAGGACTGAGCGTTGGAgAAAAAAAAAAAGTTACCGGAATGGG	yes
A724R35	AND3230	BY/BY	msh2∆/∆	E25	II	96287	.	GA	G	769.009	del	4	0.555556	AAAGAAGCAAGGACTGAGCGTTGGAgAAAAAAAAAAAGTTACCGGAATGGG	yes
A724R38	AND3230	BY/BY	msh2∆/∆	H25	II	96287	.	GA	G	758.101	del	4	0.446429	AAAGAAGCAAGGACTGAGCGTTGGAgAAAAAAAAAAAGTTACCGGAATGGG	yes
A724R41	AND3230	BY/BY	msh2∆/∆	K25	II	96287	.	GA	G	799.897	del	4	0.5625	AAAGAAGCAAGGACTGAGCGTTGGAgAAAAAAAAAAAGTTACCGGAATGGG	yes
A724R41	AND3230	BY/BY	msh2∆/∆	K25	II	101340	.	CA	C	796.123	del	2	0.519231	CGGGGAACCCATCCCGAAAAAATTGcAAAAAAAAAAATAGCCGCCGACCGT	yes
A724R45	AND3230	BY/BY	msh2∆/∆	O25	II	101340	.	CA	C	688.405	del	2	0.490196	CGGGGAACCCATCCCGAAAAAATTGcAAAAAAAAAAATAGCCGCCGACCGT	yes
A724R41	AND3230	BY/BY	msh2∆/∆	K25	II	117798	.	C	CA	1009.33	ins	2	0.455882	CGAACAAGGAGGAGGCGGAATCACTcAAAAAAAACAACCCCTCTTCTTGGG	yes
A724R46	AND3230	BY/BY	msh2∆/∆	P25	II	117798	.	C	CA	870.097	ins	2	0.509091	CGAACAAGGAGGAGGCGGAATCACTcAAAAAAAACAACCCCTCTTCTTGGG	yes
A724R38	AND3230	BY/BY	msh2∆/∆	H25	II	137522	.	AT	A	772.964	del	2	0.581395	ATTATCATATTCACATCTGCATCCTaTTTTTTTTTTCTCATTGTTGTTGTA	yes
A724R42	AND3230	BY/BY	msh2∆/∆	L25	II	137522	.	AT	A	588.439	del	2	0.461538	ATTATCATATTCACATCTGCATCCTaTTTTTTTTTTCTCATTGTTGTTGTA	yes
A724R31	AND3230	BY/BY	msh2∆/∆	A25	II	138011	.	CT	C	869.628	del	6	0.430769	TGAGCTCTCTTGAGAACCAAACCTTcTTTTTTTTTTTTACGAAATGCTATT	yes
A724R34	AND3230	BY/BY	msh2∆/∆	D25	II	138011	.	CT	C	894.771	del	6	0.491803	TGAGCTCTCTTGAGAACCAAACCTTcTTTTTTTTTTTTACGAAATGCTATT	yes
A724R38	AND3230	BY/BY	msh2∆/∆	H25	II	138011	.	CT	C	892.59	del	6	0.426471	TGAGCTCTCTTGAGAACCAAACCTTcTTTTTTTTTTTTACGAAATGCTATT	yes
A724R41	AND3230	BY/BY	msh2∆/∆	K25	II	138011	.	CT	C	818.629	del	6	0.56	TGAGCTCTCTTGAGAACCAAACCTTcTTTTTTTTTTTTACGAAATGCTATT	yes
A724R42	AND3230	BY/BY	msh2∆/∆	L25	II	138011	.	CT	C	1443.83	del	6	0.925926	TGAGCTCTCTTGAGAACCAAACCTTcTTTTTTTTTTTTACGAAATGCTATT	yes
A724R46	AND3230	BY/BY	msh2∆/∆	P25	II	138011	.	CT	C	1040.48	del	6	0.568966	TGAGCTCTCTTGAGAACCAAACCTTcTTTTTTTTTTTTACGAAATGCTATT	yes
A724R34	AND3230	BY/BY	msh2∆/∆	D25	II	165010	.	CT	C	968.548	del	4	0.492063	CTACATAATTTGTTACCCGACAATGcTTTTTTTTTTTTCTCAATTTTCATC	yes
A724R35	AND3230	BY/BY	msh2∆/∆	E25	II	165010	.	CT	C	559.033	del	4	0.413043	CTACATAATTTGTTACCCGACAATGcTTTTTTTTTTTTCTCAATTTTCATC	yes
A724R36	AND3230	BY/BY	msh2∆/∆	F25	II	165010	.	CT	C	715.622	del	4	0.403509	CTACATAATTTGTTACCCGACAATGcTTTTTTTTTTTTCTCAATTTTCATC	yes
A724R39	AND3230	BY/BY	msh2∆/∆	I25	II	165010	.	CT	C	1133.45	del	4	0.520548	CTACATAATTTGTTACCCGACAATGcTTTTTTTTTTTTCTCAATTTTCATC	yes
A724R31	AND3230	BY/BY	msh2∆/∆	A25	II	165670	.	GA	G	697.398	del	2	0.446809	GATTTCTTTATCTGAATGAGCCTTCgAAAAAAAAAACAACGATTTCTTATG	yes
A724R43	AND3230	BY/BY	msh2∆/∆	M25	II	165670	.	GA	G	1093.88	del	2	0.492958	GATTTCTTTATCTGAATGAGCCTTCgAAAAAAAAAACAACGATTTCTTATG	yes
A724R37	AND3230	BY/BY	msh2∆/∆	G25	II	192232	.	CTT	C	726.191	del	2	0.517241	AAAATTCTTTTACTCGAAATTTTTAcTTTTTTTTTTTTTGTTTCTGCATTC	yes
A724R38	AND3230	BY/BY	msh2∆/∆	H25	II	192232	.	CTT	C	804.842	del	2	0.492063	AAAATTCTTTTACTCGAAATTTTTAcTTTTTTTTTTTTTGTTTCTGCATTC	yes
A724R34	AND3230	BY/BY	msh2∆/∆	D25	II	207021	.	GTT	G	677.235	del	2	0.516667	AATTCTCGTTTGTGATACGCCTAACgTTTTTTTTTTTTTTCAGTTTTGATA	yes
A724R40	AND3230	BY/BY	msh2∆/∆	J25	II	207021	.	GTT	G	501.142	del	2	0.490196	AATTCTCGTTTGTGATACGCCTAACgTTTTTTTTTTTTTTCAGTTTTGATA	yes
A724R31	AND3230	BY/BY	msh2∆/∆	A25	II	249917	.	GT	G	1094.31	del	3	0.52381	AAGTTTTTTTAGCGAATTTAGTGACgTTTTTTTTTTATGAGCTTTATATGG	yes
A724R37	AND3230	BY/BY	msh2∆/∆	G25	II	249917	.	GT	G	906.953	del	3	0.430769	AAGTTTTTTTAGCGAATTTAGTGACgTTTTTTTTTTATGAGCTTTATATGG	yes
A724R39	AND3230	BY/BY	msh2∆/∆	I25	II	249917	.	GT	G	1203.34	del	3	0.514286	AAGTTTTTTTAGCGAATTTAGTGACgTTTTTTTTTTATGAGCTTTATATGG	yes
A724R31	AND3230	BY/BY	msh2∆/∆	A25	II	270660	.	GA	G	548.927	del	3	0.44	AGAACCCGCAAAAGTATTCAAGAATgAAAAAAAAAAAAAGAATAATCTCCC	yes
A724R34	AND3230	BY/BY	msh2∆/∆	D25	II	270660	.	GA	G	625.64	del	3	0.423077	AGAACCCGCAAAAGTATTCAAGAATgAAAAAAAAAAAAAGAATAATCTCCC	yes
A724R46	AND3230	BY/BY	msh2∆/∆	P25	II	270660	.	GA	G	861.633	del	3	0.545455	AGAACCCGCAAAAGTATTCAAGAATgAAAAAAAAAAAAAGAATAATCTCCC	yes
A724R34	AND3230	BY/BY	msh2∆/∆	D25	II	292118	.	GA	G	1062.21	del	4	0.537313	CAGTGAAAAAAAAAAGAATTTTCGAgAAAAAAAAAAAATTAGGAATTGTGC	yes
A724R36	AND3230	BY/BY	msh2∆/∆	F25	II	292118	.	GA	G	1077.52	del	4	0.578125	CAGTGAAAAAAAAAAGAATTTTCGAgAAAAAAAAAAAATTAGGAATTGTGC	yes
A724R43	AND3230	BY/BY	msh2∆/∆	M25	II	292118	.	GA	G	828.748	del	4	0.482759	CAGTGAAAAAAAAAAGAATTTTCGAgAAAAAAAAAAAATTAGGAATTGTGC	yes
A724R46	AND3230	BY/BY	msh2∆/∆	P25	II	292118	.	GA	G	1019.01	del	4	0.57377	CAGTGAAAAAAAAAAGAATTTTCGAgAAAAAAAAAAAATTAGGAATTGTGC	yes
A724R35	AND3230	BY/BY	msh2∆/∆	E25	II	294163	.	TA	T	433.341	del	2	0.4375	TTGGAGGAGAACCACTCTTTTAAGGtAAAAAAAAAAGCACCGGCGGGGTCC	yes
A724R41	AND3230	BY/BY	msh2∆/∆	K25	II	294163	.	TA	T	513.412	del	2	0.472222	TTGGAGGAGAACCACTCTTTTAAGGtAAAAAAAAAAGCACCGGCGGGGTCC	yes
A724R31	AND3230	BY/BY	msh2∆/∆	A25	II	302233	.	CA	C	870.372	del	2	0.509804	AGAGTTCCATTGAAACGTGGTCCTGcAAAAAAAAGGGGCAGTGTAGTATCC	yes
A724R37	AND3230	BY/BY	msh2∆/∆	G25	II	302233	.	CA	C	1332.82	del	2	0.539474	AGAGTTCCATTGAAACGTGGTCCTGcAAAAAAAAGGGGCAGTGTAGTATCC	yes
A724R33	AND3230	BY/BY	msh2∆/∆	C25	II	316949	.	CAA	C	201.342	del	3	0.413793	TATAGTAAACAAACAAACAAACAAAcAAAAAAAAAAAAAAAAAAATGGTCG	yes
A724R34	AND3230	BY/BY	msh2∆/∆	D25	II	316949	.	CAA	C	243.947	del	3	0.48	TATAGTAAACAAACAAACAAACAAAcAAAAAAAAAAAAAAAAAAATGGTCG	yes
A724R39	AND3230	BY/BY	msh2∆/∆	I25	II	316949	.	CAA	C	372.697	del	3	0.5	TATAGTAAACAAACAAACAAACAAAcAAAAAAAAAAAAAAAAAAATGGTCG	yes
A724R33	AND3230	BY/BY	msh2∆/∆	C25	II	347370	.	GT	G	294.414	del	2	0.407407	ACCCGTATATTTTCTGAAATTTTTCgTTTTTTTTTGCTTAATAGAACAATC	yes
A724R37	AND3230	BY/BY	msh2∆/∆	G25	II	347370	.	GT	G	982.327	del	2	0.54386	ACCCGTATATTTTCTGAAATTTTTCgTTTTTTTTTGCTTAATAGAACAATC	yes
A724R40	AND3230	BY/BY	msh2∆/∆	J25	II	356377	.	GA	G	912.363	del	2	0.5	AAGAAACTCAAACTGAAAATTGTGAgAAAAAAAACATGGAGGAAGAATGAA	yes
A724R44	AND3230	BY/BY	msh2∆/∆	N25	II	356377	.	GA	G	628.77	del	2	0.413043	AAGAAACTCAAACTGAAAATTGTGAgAAAAAAAACATGGAGGAAGAATGAA	yes
A724R33	AND3230	BY/BY	msh2∆/∆	C25	II	392336	.	CT	C	836.179	del	2	0.568182	GATACCGTTTGCTGCTGATAACTGCcTTTTTTTTTTCTTCTTATCTTCCCT	yes
A724R46	AND3230	BY/BY	msh2∆/∆	P25	II	392336	.	CT	C	818.888	del	2	0.464286	GATACCGTTTGCTGCTGATAACTGCcTTTTTTTTTTCTTCTTATCTTCCCT	yes
A724R34	AND3230	BY/BY	msh2∆/∆	D25	II	392511	.	CA	C	1018.74	del	3	0.449275	AAAATCTGCGAATTACCGTAAACCGcAAAAAAAAAAGGATGGCGGGCAGTA	yes
A724R35	AND3230	BY/BY	msh2∆/∆	E25	II	392511	.	CA	C	891.659	del	3	0.444444	AAAATCTGCGAATTACCGTAAACCGcAAAAAAAAAAGGATGGCGGGCAGTA	yes
A724R46	AND3230	BY/BY	msh2∆/∆	P25	II	392511	.	CA	C	855.624	del	3	0.519231	AAAATCTGCGAATTACCGTAAACCGcAAAAAAAAAAGGATGGCGGGCAGTA	yes
A724R34	AND3230	BY/BY	msh2∆/∆	D25	II	407734	.	CT	C	1056.36	del	2	0.450704	AATGTTGACTAAAACAGTAGCTGTGcTTTTTTTTTTCTTTTTTGCCTTTTT	yes
A724R45	AND3230	BY/BY	msh2∆/∆	O25	II	407734	.	CT	C	924.264	del	2	0.528302	AATGTTGACTAAAACAGTAGCTGTGcTTTTTTTTTTCTTTTTTGCCTTTTT	yes
A724R37	AND3230	BY/BY	msh2∆/∆	G25	II	425941	.	CA	C	540.874	del	2	0.425	AGTACGAAAACTATCAGTTGAAATCcAAAAAAAAAAAGTTACGCGTTTCGC	yes
A724R38	AND3230	BY/BY	msh2∆/∆	H25	II	425941	.	CA	C	754.576	del	2	0.481481	AGTACGAAAACTATCAGTTGAAATCcAAAAAAAAAAAGTTACGCGTTTCGC	yes
A724R39	AND3230	BY/BY	msh2∆/∆	I25	II	447607	.	GT	G	807.569	del	2	0.45	TAAACACCTTGGTGCGAAATTGAAGgTTTTTTTTTCCAAAGAAGTGTACAG	yes
A724R46	AND3230	BY/BY	msh2∆/∆	P25	II	447607	.	GT	G	886.257	del	2	0.58	TAAACACCTTGGTGCGAAATTGAAGgTTTTTTTTTCCAAAGAAGTGTACAG	yes
A724R39	AND3230	BY/BY	msh2∆/∆	I25	II	491216	.	CA	C	864.245	del	2	0.54902	TTTAGATTCAGATCTTTGGGTTTTAcAAAAAAAAAACGGACAAAATAAAAA	yes
A724R46	AND3230	BY/BY	msh2∆/∆	P25	II	491216	.	CA	C	1089.06	del	2	0.586207	TTTAGATTCAGATCTTTGGGTTTTAcAAAAAAAAAACGGACAAAATAAAAA	yes
A724R38	AND3230	BY/BY	msh2∆/∆	H25	II	542038	.	TA	T	1644.7	del	4	0.566667	CATCGTACTCCGTAGAAAAAAAGTGtAAAAAAAAAGAGATGTTTGCCACTT	yes
A724R42	AND3230	BY/BY	msh2∆/∆	L25	II	542038	.	TA	T	1049.64	del	4	0.438356	CATCGTACTCCGTAGAAAAAAAGTGtAAAAAAAAAGAGATGTTTGCCACTT	yes
A724R44	AND3230	BY/BY	msh2∆/∆	N25	II	542038	.	TA	T	962.014	del	4	0.47541	CATCGTACTCCGTAGAAAAAAAGTGtAAAAAAAAAGAGATGTTTGCCACTT	yes
A724R46	AND3230	BY/BY	msh2∆/∆	P25	II	542038	.	TA	T	1256.59	del	4	0.565217	CATCGTACTCCGTAGAAAAAAAGTGtAAAAAAAAAGAGATGTTTGCCACTT	yes
A724R35	AND3230	BY/BY	msh2∆/∆	E25	II	554707	.	CA	C	1160.77	del	3	0.558824	GTTCTTTAACACATAAACTGTCGTAcAAAAAAAAAAGAAACAAAGAGCAGT	yes
A724R37	AND3230	BY/BY	msh2∆/∆	G25	II	554707	.	CA	C	804.017	del	3	0.438596	GTTCTTTAACACATAAACTGTCGTAcAAAAAAAAAAGAAACAAAGAGCAGT	yes
A724R45	AND3230	BY/BY	msh2∆/∆	O25	II	554707	.	CA	C	1176.85	del	3	0.528571	GTTCTTTAACACATAAACTGTCGTAcAAAAAAAAAAGAAACAAAGAGCAGT	yes
A724R36	AND3230	BY/BY	msh2∆/∆	F25	II	581558	.	AT	A	724.681	del	6	0.522727	CAACCTATAAGTGGAAATATGAAAAaTTTTTTTTTTTTTCAGTGCGACTGA	yes
A724R37	AND3230	BY/BY	msh2∆/∆	G25	II	581558	.	AT	A	848.35	del	6	0.509804	CAACCTATAAGTGGAAATATGAAAAaTTTTTTTTTTTTTCAGTGCGACTGA	yes
A724R38	AND3230	BY/BY	msh2∆/∆	H25	II	581558	.	AT	A	1037.85	del	6	0.507937	CAACCTATAAGTGGAAATATGAAAAaTTTTTTTTTTTTTCAGTGCGACTGA	yes
A724R39	AND3230	BY/BY	msh2∆/∆	I25	II	581558	.	AT	A	963.436	del	6	0.584906	CAACCTATAAGTGGAAATATGAAAAaTTTTTTTTTTTTTCAGTGCGACTGA	yes
A724R41	AND3230	BY/BY	msh2∆/∆	K25	II	581558	.	AT	A	517.552	del	6	0.418605	CAACCTATAAGTGGAAATATGAAAAaTTTTTTTTTTTTTCAGTGCGACTGA	yes
A724R44	AND3230	BY/BY	msh2∆/∆	N25	II	581558	.	AT	A	733.605	del	6	0.433962	CAACCTATAAGTGGAAATATGAAAAaTTTTTTTTTTTTTCAGTGCGACTGA	yes
A724R31	AND3230	BY/BY	msh2∆/∆	A25	II	583485	.	AT	A	450.353	del	3	0.411765	GCCAGATATTTTTTACTTTATTCTAaTTTTTTTTTTTATTTTTCACTGCTG	yes
A724R32	AND3230	BY/BY	msh2∆/∆	B25	II	583485	.	AT	A	303.798	del	3	0.461538	GCCAGATATTTTTTACTTTATTCTAaTTTTTTTTTTTATTTTTCACTGCTG	yes
A724R44	AND3230	BY/BY	msh2∆/∆	N25	II	583485	.	AT	A	408.561	del	3	0.424242	GCCAGATATTTTTTACTTTATTCTAaTTTTTTTTTTTATTTTTCACTGCTG	yes
A724R31	AND3230	BY/BY	msh2∆/∆	A25	II	589544	.	AT	A	1032.24	del	2	0.589286	GGCCACTGTTTTGGCATCTCTCTACaTTTTTTTTTTTCATTGATACTTTCA	yes
A724R40	AND3230	BY/BY	msh2∆/∆	J25	II	589544	.	AT	A	2025.62	del	2	0.557522	GGCCACTGTTTTGGCATCTCTCTACaTTTTTTTTTTTCATTGATACTTTCA	yes
A724R36	AND3230	BY/BY	msh2∆/∆	F25	II	603601	.	CT	C	602.861	del	2	0.425532	TACGGCTGATATTTATTTGATGTAGcTTTTTTTTTTGCTAAGTTCATCGCT	yes
A724R43	AND3230	BY/BY	msh2∆/∆	M25	II	603601	.	CT	C	733.874	del	2	0.585366	TACGGCTGATATTTATTTGATGTAGcTTTTTTTTTTGCTAAGTTCATCGCT	yes
A724R33	AND3230	BY/BY	msh2∆/∆	C25	II	628316	.	TA	T	790.77	del	2	0.48	CGATCTACAAGACGCTTGAAAGTTCtAAAAAAAAAAGCAACAGGGCCTTCA	yes
A724R41	AND3230	BY/BY	msh2∆/∆	K25	II	628316	.	TA	T	874.769	del	2	0.56	CGATCTACAAGACGCTTGAAAGTTCtAAAAAAAAAAGCAACAGGGCCTTCA	yes
A724R32	AND3230	BY/BY	msh2∆/∆	B25	II	635709	.	GT	G	1254.14	del	3	0.513158	CCGTTATTATTTCTGTCATGGGGTTgTTTTTTTTAAGAATGGGGAAGTTAA	yes
A724R36	AND3230	BY/BY	msh2∆/∆	F25	II	635709	.	GT	G	968.023	del	3	0.483333	CCGTTATTATTTCTGTCATGGGGTTgTTTTTTTTAAGAATGGGGAAGTTAA	yes
A724R42	AND3230	BY/BY	msh2∆/∆	L25	II	635709	.	GT	G	842.027	del	3	0.454545	CCGTTATTATTTCTGTCATGGGGTTgTTTTTTTTAAGAATGGGGAAGTTAA	yes
A724R33	AND3230	BY/BY	msh2∆/∆	C25	II	645991	.	GA	G	499.126	del	2	0.457143	TTTGATAAGCTAATAGCGACAACAGgAAAAAAAAAGAGAGATTTGTGCATA	yes
A724R35	AND3230	BY/BY	msh2∆/∆	E25	II	645991	.	GA	G	722.671	del	2	0.433962	TTTGATAAGCTAATAGCGACAACAGgAAAAAAAAAGAGAGATTTGTGCATA	yes
A724R32	AND3230	BY/BY	msh2∆/∆	B25	II	647590	.	AT	A	1392.69	del	5	0.90566	AAAGAGATTACCATTCTTATTCACTaTTTTTTTTTTTCTCTGACTCTTCAT	yes
A724R33	AND3230	BY/BY	msh2∆/∆	C25	II	647590	.	AT	A	427.355	del	5	0.451613	AAAGAGATTACCATTCTTATTCACTaTTTTTTTTTTTCTCTGACTCTTCAT	yes
A724R35	AND3230	BY/BY	msh2∆/∆	E25	II	647590	.	AT	A	861.342	del	5	0.509434	AAAGAGATTACCATTCTTATTCACTaTTTTTTTTTTTCTCTGACTCTTCAT	yes
A724R37	AND3230	BY/BY	msh2∆/∆	G25	II	647590	.	AT	A	415.923	del	5	0.464286	AAAGAGATTACCATTCTTATTCACTaTTTTTTTTTTTCTCTGACTCTTCAT	yes
A724R41	AND3230	BY/BY	msh2∆/∆	K25	II	647590	.	AT	A	572.634	del	5	0.45	AAAGAGATTACCATTCTTATTCACTaTTTTTTTTTTTCTCTGACTCTTCAT	yes
A724R36	AND3230	BY/BY	msh2∆/∆	F25	II	681870	.	TA	T	696.038	del	2	0.477273	AAAGGCAAAGAGATTCGTGGGGATTtAAAAAAAAAACAAGTAGAAACAAAA	yes
A724R38	AND3230	BY/BY	msh2∆/∆	H25	II	681870	.	TA	T	864.363	del	2	0.473684	AAAGGCAAAGAGATTCGTGGGGATTtAAAAAAAAAACAAGTAGAAACAAAA	yes
A724R32	AND3230	BY/BY	msh2∆/∆	B25	II	684840	.	ATT	A	360.668	del	2	0.5	GTAACAAATTGATCAAAAGCTTTGTaTTTTTTTTTTTTTTAGCTCGGCTGC	yes
A724R39	AND3230	BY/BY	msh2∆/∆	I25	II	684840	.	ATT	A	300.816	del	2	0.44	GTAACAAATTGATCAAAAGCTTTGTaTTTTTTTTTTTTTTAGCTCGGCTGC	yes
A724R43	AND3230	BY/BY	msh2∆/∆	M25	II	704438	.	TAA	T	227.835	del	2	0.470588	GATGTTAAAAATTTATTTCGTTTATtAAAAAAAAAAAAAACATTACTGAAA	yes
A724R46	AND3230	BY/BY	msh2∆/∆	P25	II	704438	.	TAA	T	219.409	del	2	0.588235	GATGTTAAAAATTTATTTCGTTTATtAAAAAAAAAAAAAACATTACTGAAA	yes
A724R37	AND3230	BY/BY	msh2∆/∆	G25	II	725609	.	CA	C	1175.04	del	4	0.455696	ACGTCGAAAGGATGGTCTAGATCACcAAAAAAAAATACGCCTGGGCTTGAA	yes
A724R41	AND3230	BY/BY	msh2∆/∆	K25	II	725609	.	CA	C	1199.24	del	4	0.5	ACGTCGAAAGGATGGTCTAGATCACcAAAAAAAAATACGCCTGGGCTTGAA	yes
A724R44	AND3230	BY/BY	msh2∆/∆	N25	II	725609	.	CA	C	1307.66	del	4	0.56338	ACGTCGAAAGGATGGTCTAGATCACcAAAAAAAAATACGCCTGGGCTTGAA	yes
A724R45	AND3230	BY/BY	msh2∆/∆	O25	II	725609	.	CA	C	1056.31	del	4	0.477612	ACGTCGAAAGGATGGTCTAGATCACcAAAAAAAAATACGCCTGGGCTTGAA	yes
A724R38	AND3230	BY/BY	msh2∆/∆	H25	II	738469	.	CA	C	1402.69	del	3	0.578947	CGTAAGGCTAAAAAACAATAAACGAcAAAAAAAAAACAAAAAAATGAAAAA	yes
A724R40	AND3230	BY/BY	msh2∆/∆	J25	II	738469	.	CA	C	1304.96	del	3	0.5	CGTAAGGCTAAAAAACAATAAACGAcAAAAAAAAAACAAAAAAATGAAAAA	yes
A724R44	AND3230	BY/BY	msh2∆/∆	N25	II	738469	.	CA	C	1070.7	del	3	0.516129	CGTAAGGCTAAAAAACAATAAACGAcAAAAAAAAAACAAAAAAATGAAAAA	yes
A724R34	AND3230	BY/BY	msh2∆/∆	D25	II	796621	.	TA	T	440.532	del	2	1	TTTCTATTTAATATGATGGAATTCAtAAAAAAAAAAAATACACATAGCCAT	yes
A724R42	AND3230	BY/BY	msh2∆/∆	L25	II	796621	.	TA	T	123.332	del	2	0.555556	TTTCTATTTAATATGATGGAATTCAtAAAAAAAAAAAATACACATAGCCAT	yes
A724R37	AND3230	BY/BY	msh2∆/∆	G25	III	23452	.	CT	C	863.941	del	2	0.541667	TTTACAATAGTTAACCTCATCATCTcTTTTTTTTGAAAATTTTCATATCTC	yes
A724R45	AND3230	BY/BY	msh2∆/∆	O25	III	23452	.	CT	C	661.891	del	2	0.403846	TTTACAATAGTTAACCTCATCATCTcTTTTTTTTGAAAATTTTCATATCTC	yes
A724R39	AND3230	BY/BY	msh2∆/∆	I25	III	30781	.	CT	C	470.677	del	2	0.5	CGTTTCTGCTCCTCTTTGTGGTTTTcTTTTTTTTTTTCAATCTTACTTATA	yes
A724R44	AND3230	BY/BY	msh2∆/∆	N25	III	30781	.	CT	C	270.05	del	2	0.5	CGTTTCTGCTCCTCTTTGTGGTTTTcTTTTTTTTTTTCAATCTTACTTATA	yes
A724R31	AND3230	BY/BY	msh2∆/∆	A25	III	50587	.	GA	G	1061.26	del	3	0.425	GGAAATAACAATAACGACAAAAATGgAAAAAAAAAAAATTTTAGACGCGGC	yes
A724R40	AND3230	BY/BY	msh2∆/∆	J25	III	50587	.	GA	G	1544.68	del	3	0.494845	GGAAATAACAATAACGACAAAAATGgAAAAAAAAAAAATTTTAGACGCGGC	yes
A724R41	AND3230	BY/BY	msh2∆/∆	K25	III	50587	.	GA	G	1037.26	del	3	0.52459	GGAAATAACAATAACGACAAAAATGgAAAAAAAAAAAATTTTAGACGCGGC	yes
A724R37	AND3230	BY/BY	msh2∆/∆	G25	III	76009	.	CT	C	970.934	del	3	0.588235	TGAATAAATATAAAAGAAGTAAATGcTTTTTTTTTTAACACCAGAAGGCAA	yes
A724R39	AND3230	BY/BY	msh2∆/∆	I25	III	76009	.	CT	C	625.822	del	3	0.477273	TGAATAAATATAAAAGAAGTAAATGcTTTTTTTTTTAACACCAGAAGGCAA	yes
A724R46	AND3230	BY/BY	msh2∆/∆	P25	III	76009	.	CT	C	523.156	del	3	0.5625	TGAATAAATATAAAAGAAGTAAATGcTTTTTTTTTTAACACCAGAAGGCAA	yes
A724R31	AND3230	BY/BY	msh2∆/∆	A25	III	125511	.	CT	C	737.541	del	2	0.425926	ATGGAAAAAAGGGTAATAAGCATTCcTTTTTTTTTAGCCGCAAAGCCTGCT	yes
A724R35	AND3230	BY/BY	msh2∆/∆	E25	III	125511	.	CT	C	921.129	del	2	0.474576	ATGGAAAAAAGGGTAATAAGCATTCcTTTTTTTTTAGCCGCAAAGCCTGCT	yes
A724R35	AND3230	BY/BY	msh2∆/∆	E25	III	163395	.	GA	G	977.185	del	4	0.507692	CTGGCAAGCACGGAAGGCTAAATTTgAAAAAAAAAAATGGGAAATTATTAT	yes
A724R40	AND3230	BY/BY	msh2∆/∆	J25	III	163395	.	GA	G	991.81	del	4	0.424658	CTGGCAAGCACGGAAGGCTAAATTTgAAAAAAAAAAATGGGAAATTATTAT	yes
A724R41	AND3230	BY/BY	msh2∆/∆	K25	III	163395	.	GA	G	855.155	del	4	0.459016	CTGGCAAGCACGGAAGGCTAAATTTgAAAAAAAAAAATGGGAAATTATTAT	yes
A724R42	AND3230	BY/BY	msh2∆/∆	L25	III	163395	.	GA	G	897.419	del	4	0.518519	CTGGCAAGCACGGAAGGCTAAATTTgAAAAAAAAAAATGGGAAATTATTAT	yes
A724R40	AND3230	BY/BY	msh2∆/∆	J25	III	170234	.	GA	G	1149.77	del	2	0.460526	TAAAGGTAAATAAATCGAGCTAAGAgAAAAAAAAAGTATAGGCAAAATTCC	yes
A724R43	AND3230	BY/BY	msh2∆/∆	M25	III	170234	.	GA	G	1023.38	del	2	0.455882	TAAAGGTAAATAAATCGAGCTAAGAgAAAAAAAAAGTATAGGCAAAATTCC	yes
A724R38	AND3230	BY/BY	msh2∆/∆	H25	III	211722	.	GAA	G	1079.87	del	2	0.556962	TGAAAAATGTGAGATGGTGTAGAGTgAAAAAAAAAAAAAAATCTGGCTTGG	yes
A724R46	AND3230	BY/BY	msh2∆/∆	P25	III	211722	.	GAA	G	947.072	del	2	0.521739	TGAAAAATGTGAGATGGTGTAGAGTgAAAAAAAAAAAAAAATCTGGCTTGG	yes
A724R31	AND3230	BY/BY	msh2∆/∆	A25	III	220353	.	AT	A	386.182	del	2	0.545455	GATGTATATCGATATTGGCGATGATaTTTTTTTTTGTTGATATTAAATACA	yes
A724R45	AND3230	BY/BY	msh2∆/∆	O25	III	220353	.	AT	A	210.512	del	2	0.5	GATGTATATCGATATTGGCGATGATaTTTTTTTTTGTTGATATTAAATACA	yes
A724R37	AND3230	BY/BY	msh2∆/∆	G25	III	273942	.	GA	G	949.932	del	3	0.449275	TGAAACAAAAGAACAAGCCAGAACTgAAAAAAAAAAATCAAAACCACTAAG	yes
A724R41	AND3230	BY/BY	msh2∆/∆	K25	III	273942	.	GA	G	731.47	del	3	0.413793	TGAAACAAAAGAACAAGCCAGAACTgAAAAAAAAAAATCAAAACCACTAAG	yes
A724R44	AND3230	BY/BY	msh2∆/∆	N25	III	273942	.	GA	G	1098.31	del	3	0.521739	TGAAACAAAAGAACAAGCCAGAACTgAAAAAAAAAAATCAAAACCACTAAG	yes
A724R35	AND3230	BY/BY	msh2∆/∆	E25	III	279451	.	CT	C	1493.5	del	2	0.582278	AGTTTCGCTGTAGGGGACTTTCTGGcTTTTTTTTTTACGAAATCTTCCTCA	yes
A724R45	AND3230	BY/BY	msh2∆/∆	O25	III	279451	.	CT	C	1412.94	del	2	0.575342	AGTTTCGCTGTAGGGGACTTTCTGGcTTTTTTTTTTACGAAATCTTCCTCA	yes
A724R33	AND3230	BY/BY	msh2∆/∆	C25	III	289715	.	AT	A	1023.05	del	2	0.516667	TTCTTTCGGAAAGTAATCCTGAAATaTTTTTTTTTTTCGTCTGAACATACG	yes
A724R45	AND3230	BY/BY	msh2∆/∆	O25	III	289715	.	AT	A	860.312	del	2	0.5	TTCTTTCGGAAAGTAATCCTGAAATaTTTTTTTTTTTCGTCTGAACATACG	yes
A724R32	AND3230	BY/BY	msh2∆/∆	B25	III	291227	.	CA	C	410.513	del	2	0.538462	CCCAAATATTATATTGTTATGTTTAcAAAAAAAAAATGGCTATATACATCA	yes
A724R38	AND3230	BY/BY	msh2∆/∆	H25	III	291227	.	CA	C	267.335	del	2	0.409091	CCCAAATATTATATTGTTATGTTTAcAAAAAAAAAATGGCTATATACATCA	yes
A724R40	AND3230	BY/BY	msh2∆/∆	J25	III	309060	.	CA	C	1069.43	del	3	0.548387	AAAAACATAGAACCACTGAAAAATAcAAAAAAAAAATGCTTTACCCAGAAA	yes
A724R41	AND3230	BY/BY	msh2∆/∆	K25	III	309060	.	CA	C	901.936	del	3	0.518519	AAAAACATAGAACCACTGAAAAATAcAAAAAAAAAATGCTTTACCCAGAAA	yes
A724R46	AND3230	BY/BY	msh2∆/∆	P25	III	309060	.	CA	C	793.94	del	3	0.509804	AAAAACATAGAACCACTGAAAAATAcAAAAAAAAAATGCTTTACCCAGAAA	yes
A724R38	AND3230	BY/BY	msh2∆/∆	H25	IV	60616	.	GT	G	410.264	del	2	0.518519	CACTAAGGTGCCGGGTATTATTGACgTTTTTTTTTTCTTAGTCTCTTTAAT	yes
A724R44	AND3230	BY/BY	msh2∆/∆	N25	IV	60616	.	GT	G	308.959	del	2	0.478261	CACTAAGGTGCCGGGTATTATTGACgTTTTTTTTTTCTTAGTCTCTTTAAT	yes
A724R32	AND3230	BY/BY	msh2∆/∆	B25	IV	62172	.	CT	C	906.839	del	5	0.54	GCACCCTTAAATTTGGTTATTTGGTcTTTTTTTTTTATATTACTCCGAGAC	yes
A724R36	AND3230	BY/BY	msh2∆/∆	F25	IV	62172	.	CT	C	1275.99	del	5	1	GCACCCTTAAATTTGGTTATTTGGTcTTTTTTTTTTATATTACTCCGAGAC	yes
A724R38	AND3230	BY/BY	msh2∆/∆	H25	IV	62172	.	CT	C	890.894	del	5	0.465517	GCACCCTTAAATTTGGTTATTTGGTcTTTTTTTTTTATATTACTCCGAGAC	yes
A724R41	AND3230	BY/BY	msh2∆/∆	K25	IV	62172	.	CT	C	665.248	del	5	0.5	GCACCCTTAAATTTGGTTATTTGGTcTTTTTTTTTTATATTACTCCGAGAC	yes
A724R43	AND3230	BY/BY	msh2∆/∆	M25	IV	62172	.	CT	C	645.891	del	5	0.465116	GCACCCTTAAATTTGGTTATTTGGTcTTTTTTTTTTATATTACTCCGAGAC	yes
A724R32	AND3230	BY/BY	msh2∆/∆	B25	IV	76825	.	CA	C	755.602	del	4	0.438596	TAGCCAAAGAGAGCCGGCTGTTAGAcAAAAAAAAAAGCGGAGATTGTTTAA	yes
A724R33	AND3230	BY/BY	msh2∆/∆	C25	IV	76825	.	CA	C	630.052	del	4	0.534884	TAGCCAAAGAGAGCCGGCTGTTAGAcAAAAAAAAAAGCGGAGATTGTTTAA	yes
A724R34	AND3230	BY/BY	msh2∆/∆	D25	IV	76825	.	CA	C	858.88	del	4	0.583333	TAGCCAAAGAGAGCCGGCTGTTAGAcAAAAAAAAAAGCGGAGATTGTTTAA	yes
A724R36	AND3230	BY/BY	msh2∆/∆	F25	IV	76825	.	CA	C	1794.68	del	4	0.9375	TAGCCAAAGAGAGCCGGCTGTTAGAcAAAAAAAAAAGCGGAGATTGTTTAA	yes
A724R31	AND3230	BY/BY	msh2∆/∆	A25	IV	95791	.	GTT	G	541.173	del	2	0.5	CAAAAATTGCAACACGCATAATCTAgTTTTTTTTTTTTTCTCTCTTCTTTC	yes
A724R34	AND3230	BY/BY	msh2∆/∆	D25	IV	95791	.	GTT	G	530.922	del	2	0.5	CAAAAATTGCAACACGCATAATCTAgTTTTTTTTTTTTTCTCTCTTCTTTC	yes
A724R32	AND3230	BY/BY	msh2∆/∆	B25	IV	137979	.	AT	A	1294.06	del	4	0.526316	CGCTGCGCGGAAACCAGCGTCACTAaTTTTTTTTTTTATTGCTGCACTAAA	yes
A724R35	AND3230	BY/BY	msh2∆/∆	E25	IV	137979	.	AT	A	922.619	del	4	0.460317	CGCTGCGCGGAAACCAGCGTCACTAaTTTTTTTTTTTATTGCTGCACTAAA	yes
A724R40	AND3230	BY/BY	msh2∆/∆	J25	IV	137979	.	AT	A	1479.33	del	4	0.536585	CGCTGCGCGGAAACCAGCGTCACTAaTTTTTTTTTTTATTGCTGCACTAAA	yes
A724R41	AND3230	BY/BY	msh2∆/∆	K25	IV	137979	.	AT	A	788.969	del	4	0.45614	CGCTGCGCGGAAACCAGCGTCACTAaTTTTTTTTTTTATTGCTGCACTAAA	yes
A724R31	AND3230	BY/BY	msh2∆/∆	A25	IV	194466	.	GT	G	273.483	del	3	0.454545	TATATAACTGTTAATTACATAGTCAgTTTTTTTTTTTCACTATCATATTGT	yes
A724R38	AND3230	BY/BY	msh2∆/∆	H25	IV	194466	.	GT	G	283.799	del	3	0.526316	TATATAACTGTTAATTACATAGTCAgTTTTTTTTTTTCACTATCATATTGT	yes
A724R40	AND3230	BY/BY	msh2∆/∆	J25	IV	194466	.	GT	G	273.507	del	3	0.45	TATATAACTGTTAATTACATAGTCAgTTTTTTTTTTTCACTATCATATTGT	yes
A724R32	AND3230	BY/BY	msh2∆/∆	B25	IV	212685	.	CA	C	983.23	del	2	0.9375	AACAAAGTAAGTCAAACCCAATTCAcAAAAAAAAAATCTGTTTTATTTCAG	yes
A724R46	AND3230	BY/BY	msh2∆/∆	P25	IV	212685	.	CA	C	416.272	del	2	0.419355	AACAAAGTAAGTCAAACCCAATTCAcAAAAAAAAAATCTGTTTTATTTCAG	yes
A724R31	AND3230	BY/BY	msh2∆/∆	A25	IV	241474	.	GT	G	579.546	del	4	0.431818	CTGACTTTATACTGTATATTGTTGCgTTTTTTTTCCCCCCAGCTGCAGTCC	yes
A724R34	AND3230	BY/BY	msh2∆/∆	D25	IV	241474	.	GT	G	969.366	del	4	0.5	CTGACTTTATACTGTATATTGTTGCgTTTTTTTTCCCCCCAGCTGCAGTCC	yes
A724R40	AND3230	BY/BY	msh2∆/∆	J25	IV	241474	.	GT	G	1239.68	del	4	0.567164	CTGACTTTATACTGTATATTGTTGCgTTTTTTTTCCCCCCAGCTGCAGTCC	yes
A724R46	AND3230	BY/BY	msh2∆/∆	P25	IV	241474	.	GT	G	595.055	del	4	0.475	CTGACTTTATACTGTATATTGTTGCgTTTTTTTTCCCCCCAGCTGCAGTCC	yes
A724R33	AND3230	BY/BY	msh2∆/∆	C25	IV	289589	.	CA	C	767.39	del	2	0.446429	GCGTATAATTAAAAACGAAAATAGAcAAAAAAAACATCATGAATAAAAAAA	yes
A724R37	AND3230	BY/BY	msh2∆/∆	G25	IV	289589	.	CA	C	932.578	del	2	0.474576	GCGTATAATTAAAAACGAAAATAGAcAAAAAAAACATCATGAATAAAAAAA	yes
A724R32	AND3230	BY/BY	msh2∆/∆	B25	IV	303010	.	AT	A	1026.97	del	4	0.5	GATCATCTCTGACACTTGTTTCCCCaTTTTTTTTTTTCATTTTTTAAAGGG	yes
A724R40	AND3230	BY/BY	msh2∆/∆	J25	IV	303010	.	AT	A	757.152	del	4	0.413793	GATCATCTCTGACACTTGTTTCCCCaTTTTTTTTTTTCATTTTTTAAAGGG	yes
A724R41	AND3230	BY/BY	msh2∆/∆	K25	IV	303010	.	AT	A	535.857	del	4	0.487179	GATCATCTCTGACACTTGTTTCCCCaTTTTTTTTTTTCATTTTTTAAAGGG	yes
A724R43	AND3230	BY/BY	msh2∆/∆	M25	IV	303010	.	AT	A	959.674	del	4	0.555556	GATCATCTCTGACACTTGTTTCCCCaTTTTTTTTTTTCATTTTTTAAAGGG	yes
A724R39	AND3230	BY/BY	msh2∆/∆	I25	IV	356935	.	GA	G	1146.08	del	2	0.538462	AAGAGGTGAGAACAAGATAGACAAAgAAAAAAAAAATACAGTTTTGGAGAA	yes
A724R44	AND3230	BY/BY	msh2∆/∆	N25	IV	356935	.	GA	G	1028.61	del	2	1	AAGAGGTGAGAACAAGATAGACAAAgAAAAAAAAAATACAGTTTTGGAGAA	yes
A724R31	AND3230	BY/BY	msh2∆/∆	A25	IV	392110	.	GT	G	916.256	del	3	0.596154	TCACACTTCGGATCACTTGTTTGTCgTTTTTTTTTTTTGGTGACTCTTACT	yes
A724R36	AND3230	BY/BY	msh2∆/∆	F25	IV	392110	.	GT	G	501.023	del	3	0.459459	TCACACTTCGGATCACTTGTTTGTCgTTTTTTTTTTTTGGTGACTCTTACT	yes
A724R44	AND3230	BY/BY	msh2∆/∆	N25	IV	392110	.	GT	G	504.89	del	3	0.44186	TCACACTTCGGATCACTTGTTTGTCgTTTTTTTTTTTTGGTGACTCTTACT	yes
A724R37	AND3230	BY/BY	msh2∆/∆	G25	IV	410887	.	ATT	A	470.993	del	2	0.414634	CAGCTGATGGGACCTTGCCGTCTTCaTTTTTTTTTTTTTTCACCTATAGAG	yes
A724R46	AND3230	BY/BY	msh2∆/∆	P25	IV	410887	.	ATT	A	545.191	del	2	0.477273	CAGCTGATGGGACCTTGCCGTCTTCaTTTTTTTTTTTTTTCACCTATAGAG	yes
A724R40	AND3230	BY/BY	msh2∆/∆	J25	IV	423469	.	TA	T	1269.54	del	2	0.454545	GTGATGCCTCAGCAAAAAATTGTGCtAAAAAAAAAAACTGGAAGAAAAGTA	yes
A724R46	AND3230	BY/BY	msh2∆/∆	P25	IV	423469	.	TA	T	861.709	del	2	0.421875	GTGATGCCTCAGCAAAAAATTGTGCtAAAAAAAAAAACTGGAAGAAAAGTA	yes
A724R34	AND3230	BY/BY	msh2∆/∆	D25	IV	454818	.	GA	G	677.731	del	3	0.5	TATAGAAAATAGTTATAAGAGTGCTgAAAAAAAAAAGAAGTACAGAAGTTT	yes
A724R36	AND3230	BY/BY	msh2∆/∆	F25	IV	454818	.	GA	G	1034.4	del	3	0.533333	TATAGAAAATAGTTATAAGAGTGCTgAAAAAAAAAAGAAGTACAGAAGTTT	yes
A724R37	AND3230	BY/BY	msh2∆/∆	G25	IV	454818	.	GA	G	848.244	del	3	0.509434	TATAGAAAATAGTTATAAGAGTGCTgAAAAAAAAAAGAAGTACAGAAGTTT	yes
A724R37	AND3230	BY/BY	msh2∆/∆	G25	IV	485654	.	CA	C	1053.72	del	2	0.484848	AAGCGCCCATCGAGATCCAAGAATGcAAAAAAAAAATCAATAAGCTTGTGT	yes
A724R38	AND3230	BY/BY	msh2∆/∆	H25	IV	485654	.	CA	C	1297.7	del	2	0.512195	AAGCGCCCATCGAGATCCAAGAATGcAAAAAAAAAATCAATAAGCTTGTGT	yes
A724R31	AND3230	BY/BY	msh2∆/∆	A25	IV	494545	.	TA	T	612.296	del	2	0.512821	GAAAAATAATACGTAGATAATGTTCtAAAAAAAAAGCGGAATTTCTTAGAG	yes
A724R34	AND3230	BY/BY	msh2∆/∆	D25	IV	494545	.	TA	T	495.979	del	2	0.5	GAAAAATAATACGTAGATAATGTTCtAAAAAAAAAGCGGAATTTCTTAGAG	yes
A724R38	AND3230	BY/BY	msh2∆/∆	H25	IV	501885	.	AT	A	1268.64	del	2	0.565217	AACTAAACTGACAATGCGAAGCCTGaTTTTTTTTTACCTGATTAACCATTG	yes
A724R42	AND3230	BY/BY	msh2∆/∆	L25	IV	501885	.	AT	A	517.01	del	2	0.45	AACTAAACTGACAATGCGAAGCCTGaTTTTTTTTTACCTGATTAACCATTG	yes
A724R32	AND3230	BY/BY	msh2∆/∆	B25	IV	506579	.	TA	T	891.484	del	2	0.54717	TTTTGTCCATAACTGCTACGCTGCGtAAAAAAAAAATAAGAGAAATTGAAA	yes
A724R40	AND3230	BY/BY	msh2∆/∆	J25	IV	506579	.	TA	T	1017.06	del	2	0.476923	TTTTGTCCATAACTGCTACGCTGCGtAAAAAAAAAATAAGAGAAATTGAAA	yes
A724R31	AND3230	BY/BY	msh2∆/∆	A25	IV	550807	.	TA	T	848.839	del	3	0.590909	GGCGCCAGAAAAAGGCAATTATGACtAAAAAAAAAACTGTGTAAACCTGGG	yes
A724R43	AND3230	BY/BY	msh2∆/∆	M25	IV	550807	.	TA	T	512.575	del	3	0.414634	GGCGCCAGAAAAAGGCAATTATGACtAAAAAAAAAACTGTGTAAACCTGGG	yes
A724R46	AND3230	BY/BY	msh2∆/∆	P25	IV	550807	.	TA	T	841.565	del	3	0.590909	GGCGCCAGAAAAAGGCAATTATGACtAAAAAAAAAACTGTGTAAACCTGGG	yes
A724R39	AND3230	BY/BY	msh2∆/∆	I25	IV	551819	.	CAA	C	552.021	del	3	0.431818	AAGCTCTCTTCGAGAAAAGGAAGAAcAAAAAAAAAAAAAATAAAGCAAAGA	yes
A724R40	AND3230	BY/BY	msh2∆/∆	J25	IV	551819	.	CAA	C	1119.01	del	3	0.4875	AAGCTCTCTTCGAGAAAAGGAAGAAcAAAAAAAAAAAAAATAAAGCAAAGA	yes
A724R41	AND3230	BY/BY	msh2∆/∆	K25	IV	551819	.	CAA	C	716.071	del	3	0.530612	AAGCTCTCTTCGAGAAAAGGAAGAAcAAAAAAAAAAAAAATAAAGCAAAGA	yes
A724R31	AND3230	BY/BY	msh2∆/∆	A25	IV	560869	.	CA	C	495.898	del	3	0.485714	CAAAGATCGACCTAAGACGCGTTTGcAAAAAAAAAACCATTTACTTACTGC	yes
A724R39	AND3230	BY/BY	msh2∆/∆	I25	IV	560869	.	CA	C	869.461	del	3	0.492063	CAAAGATCGACCTAAGACGCGTTTGcAAAAAAAAAACCATTTACTTACTGC	yes
A724R42	AND3230	BY/BY	msh2∆/∆	L25	IV	560869	.	CA	C	566.043	del	3	0.468085	CAAAGATCGACCTAAGACGCGTTTGcAAAAAAAAAACCATTTACTTACTGC	yes
A724R34	AND3230	BY/BY	msh2∆/∆	D25	IV	578295	.	GA	G	805.68	del	2	0.5	TTGCAAAAAAAGTAAAAAAAGTTACgAAAAAAAAAACATTTAAAAGAAAGA	yes
A724R38	AND3230	BY/BY	msh2∆/∆	H25	IV	578295	.	GA	G	802.954	del	2	0.586957	TTGCAAAAAAAGTAAAAAAAGTTACgAAAAAAAAAACATTTAAAAGAAAGA	yes
A724R31	AND3230	BY/BY	msh2∆/∆	A25	IV	588619	.	TA	T	398.722	del	2	0.448276	AAACCCTTTACAGTAAAGGTATCCTtAAAAAAAAAGGAAGGTAGTACGTAT	yes
A724R36	AND3230	BY/BY	msh2∆/∆	F25	IV	588619	.	TA	T	385.204	del	2	0.448276	AAACCCTTTACAGTAAAGGTATCCTtAAAAAAAAAGGAAGGTAGTACGTAT	yes
A724R32	AND3230	BY/BY	msh2∆/∆	B25	IV	678226	.	GT	G	808.48	del	3	0.481481	AACAAATAGAAAGCCATTATCATTAgTTTTTTTTTTTCATTCAATTACGAT	yes
A724R43	AND3230	BY/BY	msh2∆/∆	M25	IV	678226	.	GT	G	623.548	del	3	0.478261	AACAAATAGAAAGCCATTATCATTAgTTTTTTTTTTTCATTCAATTACGAT	yes
A724R45	AND3230	BY/BY	msh2∆/∆	O25	IV	678226	.	GT	G	768.467	del	3	0.481481	AACAAATAGAAAGCCATTATCATTAgTTTTTTTTTTTCATTCAATTACGAT	yes
A724R33	AND3230	BY/BY	msh2∆/∆	C25	IV	690208	.	TG	T	401.688	del	2	0.470588	TCTATCGTATATTGTTTCGGTGCCGtGGGGGGGACGGTTGGTATTTCCTTG	yes
A724R38	AND3230	BY/BY	msh2∆/∆	H25	IV	690208	.	TG	T	913.759	del	2	0.460317	TCTATCGTATATTGTTTCGGTGCCGtGGGGGGGACGGTTGGTATTTCCTTG	yes
A724R33	AND3230	BY/BY	msh2∆/∆	C25	IV	811890	.	CT	C	1083.11	del	2	0.53125	TGGTTTTTCACCATTTTTTTTCCCGcTTTTTTTTTTCATCCGACCGTTGTG	yes
A724R42	AND3230	BY/BY	msh2∆/∆	L25	IV	811890	.	CT	C	948.683	del	2	0.47541	TGGTTTTTCACCATTTTTTTTCCCGcTTTTTTTTTTCATCCGACCGTTGTG	yes
A724R31	AND3230	BY/BY	msh2∆/∆	A25	IV	818116	.	TC	T	658.741	del	5	0.465116	AGGGGCACTCCCAATGATGCCTACGtCCCCCCCCCTGAGAATAAATTAGAG	yes
A724R40	AND3230	BY/BY	msh2∆/∆	J25	IV	818116	.	TC	T	1111.73	del	5	0.507463	AGGGGCACTCCCAATGATGCCTACGtCCCCCCCCCTGAGAATAAATTAGAG	yes
A724R42	AND3230	BY/BY	msh2∆/∆	L25	IV	818116	.	TC	T	545.305	del	5	0.514286	AGGGGCACTCCCAATGATGCCTACGtCCCCCCCCCTGAGAATAAATTAGAG	yes
A724R44	AND3230	BY/BY	msh2∆/∆	N25	IV	818116	.	TC	T	649.685	del	5	0.525	AGGGGCACTCCCAATGATGCCTACGtCCCCCCCCCTGAGAATAAATTAGAG	yes
A724R46	AND3230	BY/BY	msh2∆/∆	P25	IV	818116	.	TC	T	636.183	del	5	0.416667	AGGGGCACTCCCAATGATGCCTACGtCCCCCCCCCTGAGAATAAATTAGAG	yes
A724R38	AND3230	BY/BY	msh2∆/∆	H25	IV	845414	.	TA	T	443.652	del	3	0.5	CGGCACTTTAACTAGGATTTAATCAtAAAAAAAAAAGTGATTGACACTGTT	yes
A724R41	AND3230	BY/BY	msh2∆/∆	K25	IV	845414	.	TA	T	583.863	del	3	0.545455	CGGCACTTTAACTAGGATTTAATCAtAAAAAAAAAAGTGATTGACACTGTT	yes
A724R42	AND3230	BY/BY	msh2∆/∆	L25	IV	845414	.	TA	T	310.108	del	3	0.416667	CGGCACTTTAACTAGGATTTAATCAtAAAAAAAAAAGTGATTGACACTGTT	yes
A724R31	AND3230	BY/BY	msh2∆/∆	A25	IV	917515	.	TA	T	1052.59	del	7	0.557377	TAACTGGACATCGTTTTGCAGGGGAtAAAAAAAAAAAGGAAGCTTCAACCC	yes
A724R32	AND3230	BY/BY	msh2∆/∆	B25	IV	917515	.	TA	T	929.826	del	7	0.52459	TAACTGGACATCGTTTTGCAGGGGAtAAAAAAAAAAAGGAAGCTTCAACCC	yes
A724R34	AND3230	BY/BY	msh2∆/∆	D25	IV	917515	.	TA	T	1312.43	del	7	0.575	TAACTGGACATCGTTTTGCAGGGGAtAAAAAAAAAAAGGAAGCTTCAACCC	yes
A724R36	AND3230	BY/BY	msh2∆/∆	F25	IV	917515	.	TA	T	1111.97	del	7	0.542857	TAACTGGACATCGTTTTGCAGGGGAtAAAAAAAAAAAGGAAGCTTCAACCC	yes
A724R38	AND3230	BY/BY	msh2∆/∆	H25	IV	917515	.	TA	T	1323.68	del	7	0.46875	TAACTGGACATCGTTTTGCAGGGGAtAAAAAAAAAAAGGAAGCTTCAACCC	yes
A724R41	AND3230	BY/BY	msh2∆/∆	K25	IV	917515	.	TA	T	737.005	del	7	0.490909	TAACTGGACATCGTTTTGCAGGGGAtAAAAAAAAAAAGGAAGCTTCAACCC	yes
A724R43	AND3230	BY/BY	msh2∆/∆	M25	IV	917515	.	TA	T	1151.85	del	7	0.513889	TAACTGGACATCGTTTTGCAGGGGAtAAAAAAAAAAAGGAAGCTTCAACCC	yes
A724R32	AND3230	BY/BY	msh2∆/∆	B25	IV	929454	.	GA	G	631.791	del	6	0.407407	AAAGTTAGCTATTCTTGTTTGAAATgAAAAAAAAAAAGCACTCAAGCGTTG	yes
A724R34	AND3230	BY/BY	msh2∆/∆	D25	IV	929454	.	GA	G	985.604	del	6	0.52459	AAAGTTAGCTATTCTTGTTTGAAATgAAAAAAAAAAAGCACTCAAGCGTTG	yes
A724R35	AND3230	BY/BY	msh2∆/∆	E25	IV	929454	.	GA	G	1007.52	del	6	0.523077	AAAGTTAGCTATTCTTGTTTGAAATgAAAAAAAAAAAGCACTCAAGCGTTG	yes
A724R36	AND3230	BY/BY	msh2∆/∆	F25	IV	929454	.	GA	G	1045.62	del	6	0.925	AAAGTTAGCTATTCTTGTTTGAAATgAAAAAAAAAAAGCACTCAAGCGTTG	yes
A724R44	AND3230	BY/BY	msh2∆/∆	N25	IV	929454	.	GA	G	729.455	del	6	0.577778	AAAGTTAGCTATTCTTGTTTGAAATgAAAAAAAAAAAGCACTCAAGCGTTG	yes
A724R46	AND3230	BY/BY	msh2∆/∆	P25	IV	929454	.	GA	G	762.707	del	6	0.509434	AAAGTTAGCTATTCTTGTTTGAAATgAAAAAAAAAAAGCACTCAAGCGTTG	yes
A724R41	AND3230	BY/BY	msh2∆/∆	K25	IV	1002291	.	AT	A	434.149	del	3	0.444444	TAATTACAAGTCTTCCGAATATCTAaTTTTTTTTTTTTTCATTTTTAAATT	yes
A724R42	AND3230	BY/BY	msh2∆/∆	L25	IV	1002291	.	AT	A	648.184	del	3	0.454545	TAATTACAAGTCTTCCGAATATCTAaTTTTTTTTTTTTTCATTTTTAAATT	yes
A724R45	AND3230	BY/BY	msh2∆/∆	O25	IV	1002291	.	AT	A	636.42	del	3	0.487805	TAATTACAAGTCTTCCGAATATCTAaTTTTTTTTTTTTTCATTTTTAAATT	yes
A724R34	AND3230	BY/BY	msh2∆/∆	D25	IV	1029550	.	CT	C	910.797	del	2	0.421875	ATCTATCCTTCGCTGCTCATCTGATcTTTTTTTTATTGTTTCCTGTTGTTT	yes
A724R40	AND3230	BY/BY	msh2∆/∆	J25	IV	1029550	.	CT	C	1293.27	del	2	0.534247	ATCTATCCTTCGCTGCTCATCTGATcTTTTTTTTATTGTTTCCTGTTGTTT	yes
A724R38	AND3230	BY/BY	msh2∆/∆	H25	IV	1057873	.	AT	A	348.336	del	2	0.590909	CGAAAACTGATGAGAATTCTTCATTaTTTTTTTTTTTCTTCTTTTATTATT	yes
A724R43	AND3230	BY/BY	msh2∆/∆	M25	IV	1057873	.	AT	A	168.596	del	2	0.583333	CGAAAACTGATGAGAATTCTTCATTaTTTTTTTTTTTCTTCTTTTATTATT	yes
A724R36	AND3230	BY/BY	msh2∆/∆	F25	IV	1165350	.	AT	A	626.943	del	2	0.444444	TTTCTTTTTTCAAGAAAAAGAAAGTaTTTTTTTTTCCTTTCATTTCATTGC	yes
A724R44	AND3230	BY/BY	msh2∆/∆	N25	IV	1165350	.	AT	A	807.266	del	2	0.520833	TTTCTTTTTTCAAGAAAAAGAAAGTaTTTTTTTTTCCTTTCATTTCATTGC	yes
A724R31	AND3230	BY/BY	msh2∆/∆	A25	IV	1242276	.	GA	G	528.395	del	5	0.422222	CATTAGGCCCTGAGCGGTTCCCCAAgAAAAAAAAAAACAGTAGAAAAAAAT	yes
A724R32	AND3230	BY/BY	msh2∆/∆	B25	IV	1242276	.	GA	G	545.61	del	5	0.5	CATTAGGCCCTGAGCGGTTCCCCAAgAAAAAAAAAAACAGTAGAAAAAAAT	yes
A724R39	AND3230	BY/BY	msh2∆/∆	I25	IV	1242276	.	GA	G	527.48	del	5	0.542857	CATTAGGCCCTGAGCGGTTCCCCAAgAAAAAAAAAAACAGTAGAAAAAAAT	yes
A724R41	AND3230	BY/BY	msh2∆/∆	K25	IV	1242276	.	GA	G	591.467	del	5	0.454545	CATTAGGCCCTGAGCGGTTCCCCAAgAAAAAAAAAAACAGTAGAAAAAAAT	yes
A724R42	AND3230	BY/BY	msh2∆/∆	L25	IV	1242276	.	GA	G	682.878	del	5	0.5	CATTAGGCCCTGAGCGGTTCCCCAAgAAAAAAAAAAACAGTAGAAAAAAAT	yes
A724R37	AND3230	BY/BY	msh2∆/∆	G25	IV	1281772	.	GA	G	546.851	del	2	0.409091	CAGTTCTCCAGATTCCGCTACAACAgAAAAAAAAATACTAGATGATAGTTC	yes
A724R41	AND3230	BY/BY	msh2∆/∆	K25	IV	1281772	.	GA	G	953.652	del	2	0.509091	CAGTTCTCCAGATTCCGCTACAACAgAAAAAAAAATACTAGATGATAGTTC	yes
A724R45	AND3230	BY/BY	msh2∆/∆	O25	IV	1315228	.	CA	C	537.798	del	2	0.5625	ACGTGACGTGAAATACCTACTAGAAcAAAAAAAAAAGGAATGCAAACGTTC	yes
A724R46	AND3230	BY/BY	msh2∆/∆	P25	IV	1315228	.	CA	C	590.188	del	2	0.555556	ACGTGACGTGAAATACCTACTAGAAcAAAAAAAAAAGGAATGCAAACGTTC	yes
A724R39	AND3230	BY/BY	msh2∆/∆	I25	IV	1357370	.	CA	C	445.523	del	2	0.466667	TTTCCAGAGCCAGAATTGGATGTAAcAAAAAAAAAATTGAAAAGTAACTAC	yes
A724R46	AND3230	BY/BY	msh2∆/∆	P25	IV	1357370	.	CA	C	511.208	del	2	0.421053	TTTCCAGAGCCAGAATTGGATGTAAcAAAAAAAAAATTGAAAAGTAACTAC	yes
A724R38	AND3230	BY/BY	msh2∆/∆	H25	IV	1379771	.	CT	C	840.613	del	2	0.481481	ATACAGATTTCATGTGCATTTCGCCcTTTTTTTTTATGACAAGCAATATCT	yes
A724R40	AND3230	BY/BY	msh2∆/∆	J25	IV	1379771	.	CT	C	924.729	del	2	0.508772	ATACAGATTTCATGTGCATTTCGCCcTTTTTTTTTATGACAAGCAATATCT	yes
A724R36	AND3230	BY/BY	msh2∆/∆	F25	IV	1447521	.	TA	T	1077.4	del	2	0.52459	AGTTAGGTTTTACCTTGAATTTTTTtAAAAAAAAAAGAGTCAGACAGGCTC	yes
A724R46	AND3230	BY/BY	msh2∆/∆	P25	IV	1447521	.	TA	T	1475.62	del	2	1	AGTTAGGTTTTACCTTGAATTTTTTtAAAAAAAAAAGAGTCAGACAGGCTC	yes
A724R35	AND3230	BY/BY	msh2∆/∆	E25	IV	1469091	.	GA	G	975.165	del	3	0.463768	CCCAAGGAATAATGCTTTTGAAAGTgAAAAAAAAAAATAAAACTGAAAAAA	yes
A724R42	AND3230	BY/BY	msh2∆/∆	L25	IV	1469091	.	GA	G	1077.99	del	3	0.522388	CCCAAGGAATAATGCTTTTGAAAGTgAAAAAAAAAAATAAAACTGAAAAAA	yes
A724R45	AND3230	BY/BY	msh2∆/∆	O25	IV	1469091	.	GA	G	1245.51	del	3	0.585714	CCCAAGGAATAATGCTTTTGAAAGTgAAAAAAAAAAATAAAACTGAAAAAA	yes
A724R42	AND3230	BY/BY	msh2∆/∆	L25	IV	1485403	.	GA	G	805.509	del	2	0.465517	AACGCTCGATCAGAAAAAAAGAATCgAAAAAAAAAGGGAGAAATAAGCAGG	yes
A724R45	AND3230	BY/BY	msh2∆/∆	O25	IV	1485403	.	GA	G	673.334	del	2	0.538462	AACGCTCGATCAGAAAAAAAGAATCgAAAAAAAAAGGGAGAAATAAGCAGG	yes
A724R31	AND3230	BY/BY	msh2∆/∆	A25	IV	1487384	.	C	CA	501.332	ins	3	0.4375	AGAAAGTAGTGTCATTCTTTCGCGTcAAAAAAAAAAAATGGAATTTGTGTC	yes
A724R34	AND3230	BY/BY	msh2∆/∆	D25	IV	1487384	.	C	CA	641.881	ins	3	0.421053	AGAAAGTAGTGTCATTCTTTCGCGTcAAAAAAAAAAAATGGAATTTGTGTC	yes
A724R44	AND3230	BY/BY	msh2∆/∆	N25	IV	1487384	.	C	CA	667.222	ins	3	0.534884	AGAAAGTAGTGTCATTCTTTCGCGTcAAAAAAAAAAAATGGAATTTGTGTC	yes
A724R38	AND3230	BY/BY	msh2∆/∆	H25	IV	1506383	.	TA	T	1158.82	del	2	0.583333	GCCTCAGAAGACAGGGATCATGCAGtAAAAAAAAAAGCTCGATAATTTCAT	yes
A724R39	AND3230	BY/BY	msh2∆/∆	I25	IV	1506383	.	TA	T	963.017	del	2	0.446154	GCCTCAGAAGACAGGGATCATGCAGtAAAAAAAAAAGCTCGATAATTTCAT	yes
A724R39	AND3230	BY/BY	msh2∆/∆	I25	IV	1521818	.	CA	C	857.304	del	2	0.509091	AAAGAGTCAACTTGAAGTAATGTCTcAAAAAAAAAAATGATAGTATTGCTT	yes
A724R45	AND3230	BY/BY	msh2∆/∆	O25	IV	1521818	.	CA	C	893.687	del	2	0.474576	AAAGAGTCAACTTGAAGTAATGTCTcAAAAAAAAAAATGATAGTATTGCTT	yes
A724R31	AND3230	BY/BY	msh2∆/∆	A25	IV	1522515	.	CT	C	778.416	del	7	0.55102	GCCTCTGTACTCTTTTCTTTTCTTTcTTTTTTTTTTTTAACAAGAAAAATG	yes
A724R33	AND3230	BY/BY	msh2∆/∆	C25	IV	1522515	.	CT	C	958.045	del	7	0.551724	GCCTCTGTACTCTTTTCTTTTCTTTcTTTTTTTTTTTTAACAAGAAAAATG	yes
A724R35	AND3230	BY/BY	msh2∆/∆	E25	IV	1522515	.	CT	C	511.409	del	7	0.487179	GCCTCTGTACTCTTTTCTTTTCTTTcTTTTTTTTTTTTAACAAGAAAAATG	yes
A724R36	AND3230	BY/BY	msh2∆/∆	F25	IV	1522515	.	CT	C	584.075	del	7	0.479167	GCCTCTGTACTCTTTTCTTTTCTTTcTTTTTTTTTTTTAACAAGAAAAATG	yes
A724R39	AND3230	BY/BY	msh2∆/∆	I25	IV	1522515	.	CT	C	785.247	del	7	0.557692	GCCTCTGTACTCTTTTCTTTTCTTTcTTTTTTTTTTTTAACAAGAAAAATG	yes
A724R40	AND3230	BY/BY	msh2∆/∆	J25	IV	1522515	.	CT	C	1048.64	del	7	0.409091	GCCTCTGTACTCTTTTCTTTTCTTTcTTTTTTTTTTTTAACAAGAAAAATG	yes
A724R43	AND3230	BY/BY	msh2∆/∆	M25	IV	1522515	.	CT	C	412.325	del	7	0.470588	GCCTCTGTACTCTTTTCTTTTCTTTcTTTTTTTTTTTTAACAAGAAAAATG	yes
A724R38	AND3230	BY/BY	msh2∆/∆	H25	V	14724	.	CAAA	C	102.651	del	2	0.454545	TATATAATTGGCGGCATAGTAACATcAAAAAAAAAAAAAAAAACATTCAAA	yes
A724R45	AND3230	BY/BY	msh2∆/∆	O25	V	14724	.	CAAA	C	165.181	del	2	0.583333	TATATAATTGGCGGCATAGTAACATcAAAAAAAAAAAAAAAAACATTCAAA	yes
A724R35	AND3230	BY/BY	msh2∆/∆	E25	V	34324	.	TA	T	652.448	del	2	0.428571	ATCTCCGAATAGGACTGATAAGTGAtAAAAAAAAAGAAAACTGGGTTAGCT	yes
A724R38	AND3230	BY/BY	msh2∆/∆	H25	V	34324	.	TA	T	939.691	del	2	0.461538	ATCTCCGAATAGGACTGATAAGTGAtAAAAAAAAAGAAAACTGGGTTAGCT	yes
A724R32	AND3230	BY/BY	msh2∆/∆	B25	V	39894	.	TAA	T	369.119	del	2	0.518519	CGTGGGACATATAAATTTCATGAATtAAAAAAAAAAAATGAAATTCAGATT	yes
A724R36	AND3230	BY/BY	msh2∆/∆	F25	V	39894	.	TAA	T	270.578	del	2	0.454545	CGTGGGACATATAAATTTCATGAATtAAAAAAAAAAAATGAAATTCAGATT	yes
A724R35	AND3230	BY/BY	msh2∆/∆	E25	V	131558	.	TA	T	654.609	del	3	0.538462	GGTAATGCTCCCGGAGCAGTGGAATtAAAAAAAAAAAGGGTGAGCACCGGA	yes
A724R38	AND3230	BY/BY	msh2∆/∆	H25	V	131558	.	TA	T	584.516	del	3	0.431818	GGTAATGCTCCCGGAGCAGTGGAATtAAAAAAAAAAAGGGTGAGCACCGGA	yes
A724R40	AND3230	BY/BY	msh2∆/∆	J25	V	131558	.	TA	T	1031.65	del	3	0.492308	GGTAATGCTCCCGGAGCAGTGGAATtAAAAAAAAAAAGGGTGAGCACCGGA	yes
A724R36	AND3230	BY/BY	msh2∆/∆	F25	V	152924	.	GAA	G	709.186	del	2	0.478261	GATAGGAACTCTCTCTTCTGCGTCAgAAAAAAAAAAAAGTACTCTTTCTGC	yes
A724R43	AND3230	BY/BY	msh2∆/∆	M25	V	152924	.	GAA	G	812.629	del	2	0.568627	GATAGGAACTCTCTCTTCTGCGTCAgAAAAAAAAAAAAGTACTCTTTCTGC	yes
A724R36	AND3230	BY/BY	msh2∆/∆	F25	V	221815	.	CA	C	582.877	del	2	0.487805	GTTATTCTACTTAAAACGAGCAAAAcAAAAAAAAAAACAAGACAATTGAAA	yes
A724R42	AND3230	BY/BY	msh2∆/∆	L25	V	221815	.	CA	C	926.791	del	2	0.442857	GTTATTCTACTTAAAACGAGCAAAAcAAAAAAAAAAACAAGACAATTGAAA	yes
A724R32	AND3230	BY/BY	msh2∆/∆	B25	V	222905	.	TA	T	1098.72	del	2	0.578947	ATGCCTTCCTACATGATAAGGCCCCtAAAAAAAAATCGTGCAAATACAAGA	yes
A724R45	AND3230	BY/BY	msh2∆/∆	O25	V	222905	.	TA	T	480.193	del	2	0.444444	ATGCCTTCCTACATGATAAGGCCCCtAAAAAAAAATCGTGCAAATACAAGA	yes
A724R31	AND3230	BY/BY	msh2∆/∆	A25	V	263845	.	GA	G	1300.6	del	4	0.533333	TACTAAAAACTATACCTTACAGAAAgAAAAAAAAAAGTCCAATGTGGTTCC	yes
A724R34	AND3230	BY/BY	msh2∆/∆	D25	V	263845	.	GA	G	963.256	del	4	0.566038	TACTAAAAACTATACCTTACAGAAAgAAAAAAAAAAGTCCAATGTGGTTCC	yes
A724R35	AND3230	BY/BY	msh2∆/∆	E25	V	263845	.	GA	G	1274.96	del	4	0.549296	TACTAAAAACTATACCTTACAGAAAgAAAAAAAAAAGTCCAATGTGGTTCC	yes
A724R46	AND3230	BY/BY	msh2∆/∆	P25	V	263845	.	GA	G	895.443	del	4	0.46875	TACTAAAAACTATACCTTACAGAAAgAAAAAAAAAAGTCCAATGTGGTTCC	yes
A724R31	AND3230	BY/BY	msh2∆/∆	A25	V	268335	.	GA	G	128.849	del	3	0.538462	GGTTCCCTAACATCTTGATCATCGAgAAAAAAAAAAAAAAAAGGACATGAA	yes
A724R36	AND3230	BY/BY	msh2∆/∆	F25	V	268335	.	GA	G	233.5	del	3	0.52381	GGTTCCCTAACATCTTGATCATCGAgAAAAAAAAAAAAAAAAGGACATGAA	yes
A724R38	AND3230	BY/BY	msh2∆/∆	H25	V	268335	.	GA	G	164.869	del	3	0.45	GGTTCCCTAACATCTTGATCATCGAgAAAAAAAAAAAAAAAAGGACATGAA	yes
A724R43	AND3230	BY/BY	msh2∆/∆	M25	V	270453	.	CT	C	893.117	del	2	0.574468	AGCGGGAACAGCGAAAGTCAAGCTTcTTTTTTTTTTCACAATATATGGAAA	yes
A724R45	AND3230	BY/BY	msh2∆/∆	O25	V	270453	.	CT	C	741.855	del	2	0.470588	AGCGGGAACAGCGAAAGTCAAGCTTcTTTTTTTTTTCACAATATATGGAAA	yes
A724R35	AND3230	BY/BY	msh2∆/∆	E25	V	274156	.	GA	G	476.585	del	6	0.410256	TGCTTATCCCTCATCAAATTGAACAgAAAAAAAAAAACCATATTATTTTAT	yes
A724R37	AND3230	BY/BY	msh2∆/∆	G25	V	274156	.	GA	G	337.255	del	6	0.444444	TGCTTATCCCTCATCAAATTGAACAgAAAAAAAAAAACCATATTATTTTAT	yes
A724R41	AND3230	BY/BY	msh2∆/∆	K25	V	274156	.	GA	G	791.846	del	6	0.555556	TGCTTATCCCTCATCAAATTGAACAgAAAAAAAAAAACCATATTATTTTAT	yes
A724R42	AND3230	BY/BY	msh2∆/∆	L25	V	274156	.	GA	G	508.026	del	6	0.421053	TGCTTATCCCTCATCAAATTGAACAgAAAAAAAAAAACCATATTATTTTAT	yes
A724R43	AND3230	BY/BY	msh2∆/∆	M25	V	274156	.	GA	G	707.619	del	6	0.536585	TGCTTATCCCTCATCAAATTGAACAgAAAAAAAAAAACCATATTATTTTAT	yes
A724R45	AND3230	BY/BY	msh2∆/∆	O25	V	274156	.	GA	G	681.226	del	6	0.468085	TGCTTATCCCTCATCAAATTGAACAgAAAAAAAAAAACCATATTATTTTAT	yes
A724R32	AND3230	BY/BY	msh2∆/∆	B25	V	292851	.	AT	A	1402.96	del	2	0.488372	GGGTAACATTGTAAGTGTGAATATGaTTTTTTTTTTTGCTTTCTCTTTTCA	yes
A724R43	AND3230	BY/BY	msh2∆/∆	M25	V	292851	.	AT	A	1021.64	del	2	0.561404	GGGTAACATTGTAAGTGTGAATATGaTTTTTTTTTTTGCTTTCTCTTTTCA	yes
A724R32	AND3230	BY/BY	msh2∆/∆	B25	V	319639	.	TA	T	340.576	del	2	0.565217	ATATAAATGATACGTTTATACCCGCtAAAAAAAAAAAATATAAAACAAAAA	yes
A724R35	AND3230	BY/BY	msh2∆/∆	E25	V	319639	.	TA	T	439.02	del	2	0.592593	ATATAAATGATACGTTTATACCCGCtAAAAAAAAAAAATATAAAACAAAAA	yes
A724R36	AND3230	BY/BY	msh2∆/∆	F25	V	337452	.	GA	G	237.56	del	2	0.470588	GAACGAATAGTTATAATTAATCAATgAAAAAAAAAAAGAGAAAGTAAAAAA	yes
A724R43	AND3230	BY/BY	msh2∆/∆	M25	V	337452	.	GA	G	196.346	del	2	0.571429	GAACGAATAGTTATAATTAATCAATgAAAAAAAAAAAGAGAAAGTAAAAAA	yes
A724R37	AND3230	BY/BY	msh2∆/∆	G25	V	355240	.	GC	G	1211.59	del	2	0.565217	TTCTGTTCCTTTCCAAACGATATACgCCCCCCCCACAAGAAAACGTTTCTC	yes
A724R41	AND3230	BY/BY	msh2∆/∆	K25	V	355240	.	GC	G	980.145	del	2	0.545455	TTCTGTTCCTTTCCAAACGATATACgCCCCCCCCACAAGAAAACGTTTCTC	yes
A724R32	AND3230	BY/BY	msh2∆/∆	B25	V	374816	.	CA	C	897.793	del	3	0.539683	ATCTTAGAAATCTTAGAGAGCAATGcAAAAAAAAAAAAGAGACGAGACGGT	yes
A724R34	AND3230	BY/BY	msh2∆/∆	D25	V	374816	.	CA	C	678.101	del	3	0.471698	ATCTTAGAAATCTTAGAGAGCAATGcAAAAAAAAAAAAGAGACGAGACGGT	yes
A724R36	AND3230	BY/BY	msh2∆/∆	F25	V	374816	.	CA	C	519.449	del	3	0.434783	ATCTTAGAAATCTTAGAGAGCAATGcAAAAAAAAAAAAGAGACGAGACGGT	yes
A724R31	AND3230	BY/BY	msh2∆/∆	A25	V	386286	.	CT	C	1011.84	del	2	0.5	GACGTGCTTCTTAGTCCTTGTTCCTcTTTTTTTTTTGTTAGGTTAACCATT	yes
A724R41	AND3230	BY/BY	msh2∆/∆	K25	V	386286	.	CT	C	879.494	del	2	0.509091	GACGTGCTTCTTAGTCCTTGTTCCTcTTTTTTTTTTGTTAGGTTAACCATT	yes
A724R33	AND3230	BY/BY	msh2∆/∆	C25	V	394083	.	TA	T	951.706	del	3	0.508475	GGCTGTGATAAGTTTTGTTTTTTTTtAAAAAAAAAAAAGAAGGTCTCCTTC	yes
A724R39	AND3230	BY/BY	msh2∆/∆	I25	V	394083	.	TA	T	762.794	del	3	0.403226	GGCTGTGATAAGTTTTGTTTTTTTTtAAAAAAAAAAAAGAAGGTCTCCTTC	yes
A724R44	AND3230	BY/BY	msh2∆/∆	N25	V	394083	.	TA	T	920.79	del	3	0.5	GGCTGTGATAAGTTTTGTTTTTTTTtAAAAAAAAAAAAGAAGGTCTCCTTC	yes
A724R33	AND3230	BY/BY	msh2∆/∆	C25	V	400988	.	CT	C	449.261	del	4	0.444444	TGGTGATCTTACTCTTTCGCCCTCGcTTTTTTTTTTTCGCTTGTTGTTTTC	yes
A724R39	AND3230	BY/BY	msh2∆/∆	I25	V	400988	.	CT	C	635.993	del	4	0.466667	TGGTGATCTTACTCTTTCGCCCTCGcTTTTTTTTTTTCGCTTGTTGTTTTC	yes
A724R40	AND3230	BY/BY	msh2∆/∆	J25	V	400988	.	CT	C	1089.3	del	4	0.530303	TGGTGATCTTACTCTTTCGCCCTCGcTTTTTTTTTTTCGCTTGTTGTTTTC	yes
A724R43	AND3230	BY/BY	msh2∆/∆	M25	V	400988	.	CT	C	1671.64	del	4	0.915254	TGGTGATCTTACTCTTTCGCCCTCGcTTTTTTTTTTTCGCTTGTTGTTTTC	yes
A724R32	AND3230	BY/BY	msh2∆/∆	B25	V	412967	.	A	AT	295.083	ins	2	0.47619	TATATCCTCTTTTTAGATTTTATTAaTTTTTTTTTTTATTTATATACATAT	yes
A724R45	AND3230	BY/BY	msh2∆/∆	O25	V	412967	.	A	AT	180.518	ins	2	0.5	TATATCCTCTTTTTAGATTTTATTAaTTTTTTTTTTTATTTATATACATAT	yes
A724R36	AND3230	BY/BY	msh2∆/∆	F25	V	431015	.	GA	G	572.849	del	5	0.413043	CAATGATACGCACATTAAGAAAAGGgAAAAAAAAAAGAATAAATTGGCCAT	yes
A724R41	AND3230	BY/BY	msh2∆/∆	K25	V	431015	.	GA	G	635.188	del	5	0.425532	CAATGATACGCACATTAAGAAAAGGgAAAAAAAAAAGAATAAATTGGCCAT	yes
A724R42	AND3230	BY/BY	msh2∆/∆	L25	V	431015	.	GA	G	615.591	del	5	0.475	CAATGATACGCACATTAAGAAAAGGgAAAAAAAAAAGAATAAATTGGCCAT	yes
A724R45	AND3230	BY/BY	msh2∆/∆	O25	V	431015	.	GA	G	762.839	del	5	0.45098	CAATGATACGCACATTAAGAAAAGGgAAAAAAAAAAGAATAAATTGGCCAT	yes
A724R46	AND3230	BY/BY	msh2∆/∆	P25	V	431015	.	GA	G	834.689	del	5	0.54902	CAATGATACGCACATTAAGAAAAGGgAAAAAAAAAAGAATAAATTGGCCAT	yes
A724R33	AND3230	BY/BY	msh2∆/∆	C25	V	436822	.	CT	C	842.57	del	2	0.590909	TATTTGCCTGCGAAAAAAAGTTATTcTTTTTTTTTGGTTAACGTAGTTAAA	yes
A724R45	AND3230	BY/BY	msh2∆/∆	O25	V	436822	.	CT	C	717.752	del	2	0.594595	TATTTGCCTGCGAAAAAAAGTTATTcTTTTTTTTTGGTTAACGTAGTTAAA	yes
A724R33	AND3230	BY/BY	msh2∆/∆	C25	V	468982	.	CT	C	561.437	del	4	0.555556	ATAATAAATGTAATTCTAGTTCTTCcTTTTTTTTTTTGGCTTTTTCACAGC	yes
A724R40	AND3230	BY/BY	msh2∆/∆	J25	V	468982	.	CT	C	703.159	del	4	0.545455	ATAATAAATGTAATTCTAGTTCTTCcTTTTTTTTTTTGGCTTTTTCACAGC	yes
A724R42	AND3230	BY/BY	msh2∆/∆	L25	V	468982	.	CT	C	359.424	del	4	0.5	ATAATAAATGTAATTCTAGTTCTTCcTTTTTTTTTTTGGCTTTTTCACAGC	yes
A724R46	AND3230	BY/BY	msh2∆/∆	P25	V	468982	.	CT	C	403.04	del	4	0.551724	ATAATAAATGTAATTCTAGTTCTTCcTTTTTTTTTTTGGCTTTTTCACAGC	yes
A724R34	AND3230	BY/BY	msh2∆/∆	D25	V	492181	.	CAA	C	567.083	del	4	0.46	TAATAGGAAATATCACGCTACCTGAcAAAAAAAAAAAAAATTAATTTTGGC	yes
A724R41	AND3230	BY/BY	msh2∆/∆	K25	V	492181	.	CAA	C	823.713	del	4	0.947368	TAATAGGAAATATCACGCTACCTGAcAAAAAAAAAAAAAATTAATTTTGGC	yes
A724R45	AND3230	BY/BY	msh2∆/∆	O25	V	492181	.	CAA	C	369.063	del	4	0.411765	TAATAGGAAATATCACGCTACCTGAcAAAAAAAAAAAAAATTAATTTTGGC	yes
A724R46	AND3230	BY/BY	msh2∆/∆	P25	V	492181	.	CAA	C	836.468	del	4	0.970588	TAATAGGAAATATCACGCTACCTGAcAAAAAAAAAAAAAATTAATTTTGGC	yes
A724R31	AND3230	BY/BY	msh2∆/∆	A25	V	498937	.	GA	G	975.46	del	2	0.516667	TGCTTTTGTAAGGAAACGGGTTGTGgAAAAAAAAAAATACAACTACGTTGC	yes
A724R46	AND3230	BY/BY	msh2∆/∆	P25	V	498937	.	GA	G	538.587	del	2	0.428571	TGCTTTTGTAAGGAAACGGGTTGTGgAAAAAAAAAAATACAACTACGTTGC	yes
A724R41	AND3230	BY/BY	msh2∆/∆	K25	V	512151	.	CT	C	876.338	del	2	0.56	CTTCCCTACTCAACAAACTTATCATcTTTTTTTTCTCCCTTCCCTTTTTTT	yes
A724R42	AND3230	BY/BY	msh2∆/∆	L25	V	512151	.	CT	C	786.247	del	2	0.462963	CTTCCCTACTCAACAAACTTATCATcTTTTTTTTCTCCCTTCCCTTTTTTT	yes
A724R38	AND3230	BY/BY	msh2∆/∆	H25	V	518078	.	CT	C	1576.16	del	2	0.5	TCGCTAATATCCATCAAATTATTGAcTTTTTTTTCAGTGGATTTGTTGTTA	yes
A724R44	AND3230	BY/BY	msh2∆/∆	N25	V	518078	.	CT	C	997.502	del	2	0.508197	TCGCTAATATCCATCAAATTATTGAcTTTTTTTTCAGTGGATTTGTTGTTA	yes
A724R37	AND3230	BY/BY	msh2∆/∆	G25	V	545373	.	TA	T	618.062	del	4	0.594595	AAAAAGCAAAGAAAAGCAAAAAAAAtAAAAAAAAAAACAAAAAAACAGGGG	yes
A724R38	AND3230	BY/BY	msh2∆/∆	H25	V	545373	.	TA	T	563.539	del	4	0.465116	AAAAAGCAAAGAAAAGCAAAAAAAAtAAAAAAAAAAACAAAAAAACAGGGG	yes
A724R42	AND3230	BY/BY	msh2∆/∆	L25	V	545373	.	TA	T	441.132	del	4	0.46875	AAAAAGCAAAGAAAAGCAAAAAAAAtAAAAAAAAAAACAAAAAAACAGGGG	yes
A724R44	AND3230	BY/BY	msh2∆/∆	N25	V	545373	.	TA	T	402.331	del	4	0.555556	AAAAAGCAAAGAAAAGCAAAAAAAAtAAAAAAAAAAACAAAAAAACAGGGG	yes
A724R34	AND3230	BY/BY	msh2∆/∆	D25	VI	25825	.	C	CA	532.349	ins	2	0.548387	AATGTTTGTATCTTGTTTTCTCTTTcAAAAAAAAAATGGTGTCATTCATTA	yes
A724R36	AND3230	BY/BY	msh2∆/∆	F25	VI	25825	.	C	CA	295.698	ins	2	0.5	AATGTTTGTATCTTGTTTTCTCTTTcAAAAAAAAAATGGTGTCATTCATTA	yes
A724R33	AND3230	BY/BY	msh2∆/∆	C25	VI	75912	.	CTT	C	680.25	del	2	0.545455	CCAGCTTTTGCTTTCTGCTTTTTTTcTTTTTTTTTTTTTTTAGTCGTGGTT	yes
A724R44	AND3230	BY/BY	msh2∆/∆	N25	VI	75912	.	CTT	C	459.503	del	2	0.529412	CCAGCTTTTGCTTTCTGCTTTTTTTcTTTTTTTTTTTTTTTAGTCGTGGTT	yes
A724R36	AND3230	BY/BY	msh2∆/∆	F25	VI	83969	.	TA	T	252.335	del	3	0.470588	CTCATCAGATGCACCACATTCTCTAtAAAAAAAAATGGTATCTTTCTTATT	yes
A724R40	AND3230	BY/BY	msh2∆/∆	J25	VI	83969	.	TA	T	694.374	del	3	0.538462	CTCATCAGATGCACCACATTCTCTAtAAAAAAAAATGGTATCTTTCTTATT	yes
A724R46	AND3230	BY/BY	msh2∆/∆	P25	VI	83969	.	TA	T	342.758	del	3	0.521739	CTCATCAGATGCACCACATTCTCTAtAAAAAAAAATGGTATCTTTCTTATT	yes
A724R31	AND3230	BY/BY	msh2∆/∆	A25	VI	98766	.	AT	A	767.281	del	4	0.469388	TATTTTACTTTATAAAGCACCTGCAaTTTTTTTTTTTGTATTAACTCATCG	yes
A724R36	AND3230	BY/BY	msh2∆/∆	F25	VI	98766	.	AT	A	912.464	del	4	0.518519	TATTTTACTTTATAAAGCACCTGCAaTTTTTTTTTTTGTATTAACTCATCG	yes
A724R38	AND3230	BY/BY	msh2∆/∆	H25	VI	98766	.	AT	A	1117.09	del	4	0.419753	TATTTTACTTTATAAAGCACCTGCAaTTTTTTTTTTTGTATTAACTCATCG	yes
A724R40	AND3230	BY/BY	msh2∆/∆	J25	VI	98766	.	AT	A	896.888	del	4	0.473684	TATTTTACTTTATAAAGCACCTGCAaTTTTTTTTTTTGTATTAACTCATCG	yes
A724R38	AND3230	BY/BY	msh2∆/∆	H25	VI	110112	.	GA	G	910.909	del	2	0.5	ACAGAATTGTCTTAATATGGGCTAAgAAAAAAAAAAGTCTGATTATTTCTG	yes
A724R39	AND3230	BY/BY	msh2∆/∆	I25	VI	110112	.	GA	G	1008.88	del	2	0.553571	ACAGAATTGTCTTAATATGGGCTAAgAAAAAAAAAAGTCTGATTATTTCTG	yes
A724R32	AND3230	BY/BY	msh2∆/∆	B25	VI	148941	.	CT	C	454.107	del	4	0.432432	ATTTTGACCTTATTTTTGTACTCCAcTTTTTTTTTTTAGTTTTTTTTAGTT	yes
A724R34	AND3230	BY/BY	msh2∆/∆	D25	VI	148941	.	CT	C	615.773	del	4	0.44186	ATTTTGACCTTATTTTTGTACTCCAcTTTTTTTTTTTAGTTTTTTTTAGTT	yes
A724R38	AND3230	BY/BY	msh2∆/∆	H25	VI	148941	.	CT	C	707.071	del	4	0.533333	ATTTTGACCTTATTTTTGTACTCCAcTTTTTTTTTTTAGTTTTTTTTAGTT	yes
A724R44	AND3230	BY/BY	msh2∆/∆	N25	VI	148941	.	CT	C	334.345	del	4	0.464286	ATTTTGACCTTATTTTTGTACTCCAcTTTTTTTTTTTAGTTTTTTTTAGTT	yes
A724R31	AND3230	BY/BY	msh2∆/∆	A25	VI	164820	.	CT	C	959.783	del	4	0.5	AGTATGCATTCATAGCCCCATGATAcTTTTTTTTTTTGACTACTTGTATTG	yes
A724R38	AND3230	BY/BY	msh2∆/∆	H25	VI	164820	.	CT	C	1115.59	del	4	0.5	AGTATGCATTCATAGCCCCATGATAcTTTTTTTTTTTGACTACTTGTATTG	yes
A724R40	AND3230	BY/BY	msh2∆/∆	J25	VI	164820	.	CT	C	881.262	del	4	0.453125	AGTATGCATTCATAGCCCCATGATAcTTTTTTTTTTTGACTACTTGTATTG	yes
A724R43	AND3230	BY/BY	msh2∆/∆	M25	VI	164820	.	CT	C	530.773	del	4	0.425	AGTATGCATTCATAGCCCCATGATAcTTTTTTTTTTTGACTACTTGTATTG	yes
A724R41	AND3230	BY/BY	msh2∆/∆	K25	VII	9807	.	TAA	T	710.272	del	2	0.469388	GGGGCAGTTCTAGCAAAATGGCCCCtAAAAAAAAAAAGGTTGCATATATCG	yes
A724R43	AND3230	BY/BY	msh2∆/∆	M25	VII	9807	.	TAA	T	664.666	del	2	0.403846	GGGGCAGTTCTAGCAAAATGGCCCCtAAAAAAAAAAAGGTTGCATATATCG	yes
A724R34	AND3230	BY/BY	msh2∆/∆	D25	VII	45353	.	GAA	G	383.164	del	2	0.576923	ACGCGTTATACCTTGGGTATACTAGgAAAAAAAAAAAAAGATACATATGGA	yes
A724R36	AND3230	BY/BY	msh2∆/∆	F25	VII	45353	.	GAA	G	229.591	del	2	0.45	ACGCGTTATACCTTGGGTATACTAGgAAAAAAAAAAAAAGATACATATGGA	yes
A724R35	AND3230	BY/BY	msh2∆/∆	E25	VII	56225	.	CTT	C	1045.03	del	3	0.507246	CGTGACTAATAGTGGCAGTAAGCAGcTTTTTTTTTTTTTCAAAATTTTTCA	yes
A724R38	AND3230	BY/BY	msh2∆/∆	H25	VII	56225	.	CTT	C	1156.29	del	3	0.571429	CGTGACTAATAGTGGCAGTAAGCAGcTTTTTTTTTTTTTCAAAATTTTTCA	yes
A724R40	AND3230	BY/BY	msh2∆/∆	J25	VII	56225	.	CTT	C	808.885	del	3	0.444444	CGTGACTAATAGTGGCAGTAAGCAGcTTTTTTTTTTTTTCAAAATTTTTCA	yes
A724R32	AND3230	BY/BY	msh2∆/∆	B25	VII	87755	.	GT	G	2094.02	del	2	0.983871	AGGTTTGCCTTTAAGTCTTCGAGTCgTTTTTTTTTATTAACTTTAATCCTT	yes
A724R37	AND3230	BY/BY	msh2∆/∆	G25	VII	87755	.	GT	G	960.424	del	2	0.535714	AGGTTTGCCTTTAAGTCTTCGAGTCgTTTTTTTTTATTAACTTTAATCCTT	yes
A724R33	AND3230	BY/BY	msh2∆/∆	C25	VII	87891	.	AT	A	193.273	del	2	0.538462	GCGTTTAGCTTATACACTACAAGGAaTTTTTTTTTTCTTTAACATTATTAA	yes
A724R37	AND3230	BY/BY	msh2∆/∆	G25	VII	87891	.	AT	A	492.338	del	2	0.5	GCGTTTAGCTTATACACTACAAGGAaTTTTTTTTTTCTTTAACATTATTAA	yes
A724R36	AND3230	BY/BY	msh2∆/∆	F25	VII	102487	.	TAA	T	603.671	del	3	0.527778	ATGCTAACAAACAAAATAATAACGGtAAAAAAAAAAAAAATACACGATGGG	yes
A724R43	AND3230	BY/BY	msh2∆/∆	M25	VII	102487	.	TAA	T	597.57	del	3	0.463415	ATGCTAACAAACAAAATAATAACGGtAAAAAAAAAAAAAATACACGATGGG	yes
A724R45	AND3230	BY/BY	msh2∆/∆	O25	VII	102487	.	TAA	T	324.358	del	3	0.407407	ATGCTAACAAACAAAATAATAACGGtAAAAAAAAAAAAAATACACGATGGG	yes
A724R42	AND3230	BY/BY	msh2∆/∆	L25	VII	124375	.	GAA	G	615.11	del	2	0.444444	CTCGCGAGCCACGGCAGAAAGTTCTgAAAAAAAAAAAAAAGAGGACGCTCA	yes
A724R45	AND3230	BY/BY	msh2∆/∆	O25	VII	124375	.	GAA	G	576.155	del	2	0.567568	CTCGCGAGCCACGGCAGAAAGTTCTgAAAAAAAAAAAAAAGAGGACGCTCA	yes
A724R32	AND3230	BY/BY	msh2∆/∆	B25	VII	225858	.	CT	C	1336.39	del	3	0.465909	GTTGCATTTGCCTCTCCCACTCTGTcTTTTTTTTTTCCCATTTAGCTTCTT	yes
A724R33	AND3230	BY/BY	msh2∆/∆	C25	VII	225858	.	CT	C	828.602	del	3	0.435484	GTTGCATTTGCCTCTCCCACTCTGTcTTTTTTTTTTCCCATTTAGCTTCTT	yes
A724R43	AND3230	BY/BY	msh2∆/∆	M25	VII	225858	.	CT	C	1069.83	del	3	0.478261	GTTGCATTTGCCTCTCCCACTCTGTcTTTTTTTTTTCCCATTTAGCTTCTT	yes
A724R34	AND3230	BY/BY	msh2∆/∆	D25	VII	274526	.	CT	C	1054.04	del	2	0.551724	AACATGTGTTTGGTTAACACCCCTTcTTTTTTTTCAGGAAAATCCTTTCAT	yes
A724R38	AND3230	BY/BY	msh2∆/∆	H25	VII	274526	.	CT	C	732.311	del	2	0.45283	AACATGTGTTTGGTTAACACCCCTTcTTTTTTTTCAGGAAAATCCTTTCAT	yes
A724R33	AND3230	BY/BY	msh2∆/∆	C25	VII	380582	.	CT	C	796.538	del	2	0.444444	AAGCCTTTATAGCCAGCGCAACATCcTTTTTTTTCTCAAAACGATTTATAC	yes
A724R46	AND3230	BY/BY	msh2∆/∆	P25	VII	380582	.	CT	C	883.927	del	2	0.473684	AAGCCTTTATAGCCAGCGCAACATCcTTTTTTTTCTCAAAACGATTTATAC	yes
A724R36	AND3230	BY/BY	msh2∆/∆	F25	VII	400243	.	AT	A	113.639	del	2	0.454545	AATTAAAAAAAAAAAAATCAATTGAaTTTTTTTTTTTCATGATTACGTTTT	yes
A724R41	AND3230	BY/BY	msh2∆/∆	K25	VII	400243	.	AT	A	111.082	del	2	0.555556	AATTAAAAAAAAAAAAATCAATTGAaTTTTTTTTTTTCATGATTACGTTTT	yes
A724R34	AND3230	BY/BY	msh2∆/∆	D25	VII	405706	.	AT	A	881.911	del	4	0.440678	TTAGGAATGTATACATTAACAGTCTaTTTTTTTTTGAAACCTTTCTTCACT	yes
A724R37	AND3230	BY/BY	msh2∆/∆	G25	VII	405706	.	AT	A	521.578	del	4	0.444444	TTAGGAATGTATACATTAACAGTCTaTTTTTTTTTGAAACCTTTCTTCACT	yes
A724R39	AND3230	BY/BY	msh2∆/∆	I25	VII	405706	.	AT	A	622.502	del	4	0.408163	TTAGGAATGTATACATTAACAGTCTaTTTTTTTTTGAAACCTTTCTTCACT	yes
A724R46	AND3230	BY/BY	msh2∆/∆	P25	VII	405706	.	AT	A	677.429	del	4	0.466667	TTAGGAATGTATACATTAACAGTCTaTTTTTTTTTGAAACCTTTCTTCACT	yes
A724R32	AND3230	BY/BY	msh2∆/∆	B25	VII	416009	.	CA	C	456.116	del	2	0.451613	CGTTATTCTATATTTATAAAGACGTcAAAAAAAAAAGTGATTGTGATATTG	yes
A724R40	AND3230	BY/BY	msh2∆/∆	J25	VII	416009	.	CA	C	852.676	del	2	0.55102	CGTTATTCTATATTTATAAAGACGTcAAAAAAAAAAGTGATTGTGATATTG	yes
A724R35	AND3230	BY/BY	msh2∆/∆	E25	VII	428255	.	CTT	C	712.468	del	2	0.48	CGGCGCCCCTTTGTGGGGCCTGCCCcTTTTTTTTTTTCTTTCTTTTTTTTC	yes
A724R37	AND3230	BY/BY	msh2∆/∆	G25	VII	428255	.	CTT	C	771.718	del	2	0.5	CGGCGCCCCTTTGTGGGGCCTGCCCcTTTTTTTTTTTCTTTCTTTTTTTTC	yes
A724R41	AND3230	BY/BY	msh2∆/∆	K25	VII	438696	.	CA	C	481.916	del	2	0.414634	GGGAAATAAGAGGTTCAACAAGGACcAAAAAAAAAAACACTAAAATCTGAG	yes
A724R43	AND3230	BY/BY	msh2∆/∆	M25	VII	438696	.	CA	C	673.813	del	2	0.578947	GGGAAATAAGAGGTTCAACAAGGACcAAAAAAAAAAACACTAAAATCTGAG	yes
A724R40	AND3230	BY/BY	msh2∆/∆	J25	VII	438823	.	AT	A	1075.73	del	3	0.450704	TTTTTTCAGCTAGGGCCGCATTTAAaTTTTTTTTTTTTTCAATTTTTTTTC	yes
A724R41	AND3230	BY/BY	msh2∆/∆	K25	VII	438823	.	AT	A	1049.33	del	3	0.559322	TTTTTTCAGCTAGGGCCGCATTTAAaTTTTTTTTTTTTTCAATTTTTTTTC	yes
A724R45	AND3230	BY/BY	msh2∆/∆	O25	VII	438823	.	AT	A	1202.55	del	3	0.925	TTTTTTCAGCTAGGGCCGCATTTAAaTTTTTTTTTTTTTCAATTTTTTTTC	yes
A724R33	AND3230	BY/BY	msh2∆/∆	C25	VII	440441	.	CA	C	382.855	del	4	0.447368	AGAACGTTAGATCGAAATTCTTTCTcAAAAAAAAAAAAAAATAAATTCATA	yes
A724R34	AND3230	BY/BY	msh2∆/∆	D25	VII	440441	.	CA	C	275.403	del	4	0.466667	AGAACGTTAGATCGAAATTCTTTCTcAAAAAAAAAAAAAAATAAATTCATA	yes
A724R35	AND3230	BY/BY	msh2∆/∆	E25	VII	440441	.	CAA	C	268.516	del	2	0.423077	AGAACGTTAGATCGAAATTCTTTCTcAAAAAAAAAAAAAAATAAATTCATA	yes
A724R40	AND3230	BY/BY	msh2∆/∆	J25	VII	440441	.	CAA	C	511.926	del	2	0.571429	AGAACGTTAGATCGAAATTCTTTCTcAAAAAAAAAAAAAAATAAATTCATA	yes
A724R41	AND3230	BY/BY	msh2∆/∆	K25	VII	440441	.	CA	C	587.257	del	4	0.928571	AGAACGTTAGATCGAAATTCTTTCTcAAAAAAAAAAAAAAATAAATTCATA	yes
A724R45	AND3230	BY/BY	msh2∆/∆	O25	VII	440441	.	CA	C	286.48	del	4	0.541667	AGAACGTTAGATCGAAATTCTTTCTcAAAAAAAAAAAAAAATAAATTCATA	yes
A724R31	AND3230	BY/BY	msh2∆/∆	A25	VII	485884	.	TA	T	378.134	del	3	0.448276	CAAATAAAGTTTAGAAAAGTGGTTCtAAAAAAAAAAAAACTGTGTGCGTAA	yes
A724R33	AND3230	BY/BY	msh2∆/∆	C25	VII	485884	.	TA	T	343.334	del	3	0.433333	CAAATAAAGTTTAGAAAAGTGGTTCtAAAAAAAAAAAAACTGTGTGCGTAA	yes
A724R43	AND3230	BY/BY	msh2∆/∆	M25	VII	485884	.	TA	T	423.427	del	3	0.457143	CAAATAAAGTTTAGAAAAGTGGTTCtAAAAAAAAAAAAACTGTGTGCGTAA	yes
A724R32	AND3230	BY/BY	msh2∆/∆	B25	VII	589583	.	TA	T	2268.19	del	5	0.909091	TCTTCTATTTCTAGCCGAAGCGCCTtAAAAAAAAAAAGTGTCCACTTTGGG	yes
A724R34	AND3230	BY/BY	msh2∆/∆	D25	VII	589583	.	TA	T	1889.37	del	5	0.982759	TCTTCTATTTCTAGCCGAAGCGCCTtAAAAAAAAAAAGTGTCCACTTTGGG	yes
A724R40	AND3230	BY/BY	msh2∆/∆	J25	VII	589583	.	TA	T	1193.09	del	5	0.48	TCTTCTATTTCTAGCCGAAGCGCCTtAAAAAAAAAAAGTGTCCACTTTGGG	yes
A724R42	AND3230	BY/BY	msh2∆/∆	L25	VII	589583	.	TA	T	901.178	del	5	0.537037	TCTTCTATTTCTAGCCGAAGCGCCTtAAAAAAAAAAAGTGTCCACTTTGGG	yes
A724R46	AND3230	BY/BY	msh2∆/∆	P25	VII	589583	.	TA	T	1876.03	del	5	0.904762	TCTTCTATTTCTAGCCGAAGCGCCTtAAAAAAAAAAAGTGTCCACTTTGGG	yes
A724R33	AND3230	BY/BY	msh2∆/∆	C25	VII	678338	.	AT	A	688.695	del	2	0.575	CTGTCATCTCTTTATCTTTTTTCCTaTTTTTTTTTTTCACTAGTTTTTGCA	yes
A724R46	AND3230	BY/BY	msh2∆/∆	P25	VII	678338	.	AT	A	389.117	del	2	0.4375	CTGTCATCTCTTTATCTTTTTTCCTaTTTTTTTTTTTCACTAGTTTTTGCA	yes
A724R35	AND3230	BY/BY	msh2∆/∆	E25	VII	698418	.	CT	C	600.213	del	2	0.513514	TTGGCTGGAAAATTCAATTTTCTACcTTTTTTTTTATTTTGGTTGTTTGTC	yes
A724R38	AND3230	BY/BY	msh2∆/∆	H25	VII	698418	.	CT	C	925.548	del	2	0.491525	TTGGCTGGAAAATTCAATTTTCTACcTTTTTTTTTATTTTGGTTGTTTGTC	yes
A724R36	AND3230	BY/BY	msh2∆/∆	F25	VII	704106	.	CA	C	1130.08	del	2	0.507246	AGAAAAAAATAATGAGAGAAGATTCcAAAAAAAAAAGGCCAATATCAACTC	yes
A724R45	AND3230	BY/BY	msh2∆/∆	O25	VII	704106	.	CA	C	1022.09	del	2	0.407895	AGAAAAAAATAATGAGAGAAGATTCcAAAAAAAAAAGGCCAATATCAACTC	yes
A724R32	AND3230	BY/BY	msh2∆/∆	B25	VII	749760	.	CT	C	1506.28	del	2	0.46875	ACCAAAGGCCCAAATTTCAACATTTcTTTTTTTTTGGGTGTTGATAGTCTT	yes
A724R34	AND3230	BY/BY	msh2∆/∆	D25	VII	749760	.	CT	C	1068	del	2	0.516129	ACCAAAGGCCCAAATTTCAACATTTcTTTTTTTTTGGGTGTTGATAGTCTT	yes
A724R38	AND3230	BY/BY	msh2∆/∆	H25	VII	760691	.	GT	G	1517.39	del	2	0.522727	TGCAGACACTCATCGCGAACGACAAgTTTTTTTTTACCAAATCAGAATGCA	yes
A724R43	AND3230	BY/BY	msh2∆/∆	M25	VII	760691	.	GT	G	726.116	del	2	0.511628	TGCAGACACTCATCGCGAACGACAAgTTTTTTTTTACCAAATCAGAATGCA	yes
A724R31	AND3230	BY/BY	msh2∆/∆	A25	VII	774766	.	CT	C	919.564	del	2	0.54717	GTTTCGGCACTGTATATTCTTGTCCcTTTTTTTTTGCCTACTACATTGCTG	yes
A724R33	AND3230	BY/BY	msh2∆/∆	C25	VII	774766	.	CT	C	521.699	del	2	0.425	GTTTCGGCACTGTATATTCTTGTCCcTTTTTTTTTGCCTACTACATTGCTG	yes
A724R34	AND3230	BY/BY	msh2∆/∆	D25	VII	784027	.	GTT	G	207.955	del	2	0.571429	TCTTTCCCCAAATATTGAGGGTTTTgTTTTTTTTTTTTAATGCAGATGTAC	yes
A724R40	AND3230	BY/BY	msh2∆/∆	J25	VII	784027	.	GTT	G	288.284	del	2	0.55	TCTTTCCCCAAATATTGAGGGTTTTgTTTTTTTTTTTTAATGCAGATGTAC	yes
A724R34	AND3230	BY/BY	msh2∆/∆	D25	VII	784113	.	GTT	G	404.022	del	2	0.5	ACTATGTATATATGTATATGTGTAGgTTTTTTTTTTTTAGGATGACTAGAA	yes
A724R41	AND3230	BY/BY	msh2∆/∆	K25	VII	784113	.	GTT	G	379.69	del	2	0.583333	ACTATGTATATATGTATATGTGTAGgTTTTTTTTTTTTAGGATGACTAGAA	yes
A724R32	AND3230	BY/BY	msh2∆/∆	B25	VII	857305	.	GA	G	944.605	del	2	0.434783	CTTGCCTGAAATGCTCGTTCTAATGgAAAAAAAAAGAAATAAAGGTGGGCC	yes
A724R44	AND3230	BY/BY	msh2∆/∆	N25	VII	857305	.	GA	G	1073.24	del	2	0.571429	CTTGCCTGAAATGCTCGTTCTAATGgAAAAAAAAAGAAATAAAGGTGGGCC	yes
A724R38	AND3230	BY/BY	msh2∆/∆	H25	VII	880142	.	GA	G	1560.45	del	2	0.564706	CTCCTAGTGCCGTTTTTCGAAGCTTgAAAAAAAAAATTGCAAATTATTTAA	yes
A724R43	AND3230	BY/BY	msh2∆/∆	M25	VII	880142	.	GA	G	1185.14	del	2	0.452381	CTCCTAGTGCCGTTTTTCGAAGCTTgAAAAAAAAAATTGCAAATTATTTAA	yes
A724R43	AND3230	BY/BY	msh2∆/∆	M25	VII	899782	.	TAA	T	557.782	del	2	0.567568	ATCTACTTGGGATATCGCACCTTAGtAAAAAAAAAAAAAACTCCAACTCCT	yes
A724R45	AND3230	BY/BY	msh2∆/∆	O25	VII	899782	.	TAA	T	465.997	del	2	0.425	ATCTACTTGGGATATCGCACCTTAGtAAAAAAAAAAAAAACTCCAACTCCT	yes
A724R32	AND3230	BY/BY	msh2∆/∆	B25	VII	951285	.	GA	G	1606.5	del	2	0.520833	AGTAGGAAAACTGACATTAGAAAAAgAAAAAAAAAACAATCTGCGAATTAT	yes
A724R45	AND3230	BY/BY	msh2∆/∆	O25	VII	951285	.	GA	G	1271.33	del	2	0.512821	AGTAGGAAAACTGACATTAGAAAAAgAAAAAAAAAACAATCTGCGAATTAT	yes
A724R40	AND3230	BY/BY	msh2∆/∆	J25	VII	974193	.	GA	G	587.57	del	3	0.513514	AAAAATCATGTTGATGACGACAATGgAAAAAAAAAACCGATTTCACTTTCT	yes
A724R42	AND3230	BY/BY	msh2∆/∆	L25	VII	974193	.	GA	G	518.18	del	3	0.5	AAAAATCATGTTGATGACGACAATGgAAAAAAAAAACCGATTTCACTTTCT	yes
A724R45	AND3230	BY/BY	msh2∆/∆	O25	VII	974193	.	GA	G	366.322	del	3	0.545455	AAAAATCATGTTGATGACGACAATGgAAAAAAAAAACCGATTTCACTTTCT	yes
A724R34	AND3230	BY/BY	msh2∆/∆	D25	VII	980899	.	TA	T	755.075	del	2	0.533333	CTCTTTGTTTCGGAGTTAAGTACTTtAAAAAAAAAGTATAAATTCCTAAAA	yes
A724R37	AND3230	BY/BY	msh2∆/∆	G25	VII	980899	.	TA	T	590.24	del	2	0.431818	CTCTTTGTTTCGGAGTTAAGTACTTtAAAAAAAAAGTATAAATTCCTAAAA	yes
A724R33	AND3230	BY/BY	msh2∆/∆	C25	VII	989675	.	ATT	A	379.288	del	2	0.483871	TCATTCCGGCTGCGCTTGTTCTCCAaTTTTTTTTTTTTTTTTGAGAAAACT	yes
A724R41	AND3230	BY/BY	msh2∆/∆	K25	VII	989675	.	ATT	A	330.328	del	2	0.451613	TCATTCCGGCTGCGCTTGTTCTCCAaTTTTTTTTTTTTTTTTGAGAAAACT	yes
A724R35	AND3230	BY/BY	msh2∆/∆	E25	VII	990314	.	GA	G	1379.64	del	2	0.529412	CTGCAGAAGAGCCGAAAATAGGTCAgAAAAAAAAAAAGACAGGCAAAATAG	yes
A724R45	AND3230	BY/BY	msh2∆/∆	O25	VII	990314	.	GA	G	848.071	del	2	0.442623	CTGCAGAAGAGCCGAAAATAGGTCAgAAAAAAAAAAAGACAGGCAAAATAG	yes
A724R34	AND3230	BY/BY	msh2∆/∆	D25	VII	1011803	.	GTT	G	463.425	del	3	0.432432	TCTACTAATTTTTCCTTTCCTTTTTgTTTTTTTTTTTTTTTAGTTTTTTAT	yes
A724R38	AND3230	BY/BY	msh2∆/∆	H25	VII	1011803	.	GTT	G	752.378	del	3	0.595238	TCTACTAATTTTTCCTTTCCTTTTTgTTTTTTTTTTTTTTTAGTTTTTTAT	yes
A724R40	AND3230	BY/BY	msh2∆/∆	J25	VII	1011803	.	GTT	G	676.179	del	3	0.568182	TCTACTAATTTTTCCTTTCCTTTTTgTTTTTTTTTTTTTTTAGTTTTTTAT	yes
A724R31	AND3230	BY/BY	msh2∆/∆	A25	VIII	12947	.	TA	T	851.152	del	4	0.448276	CTAGTATTGGAAGAGCCGCGTATGGtAAAAAAAAAATGTTGAGTTCAGTTT	yes
A724R32	AND3230	BY/BY	msh2∆/∆	B25	VIII	12947	.	TA	T	1161.48	del	4	0.402299	CTAGTATTGGAAGAGCCGCGTATGGtAAAAAAAAAATGTTGAGTTCAGTTT	yes
A724R42	AND3230	BY/BY	msh2∆/∆	L25	VIII	12947	.	TA	T	821.569	del	4	0.462963	CTAGTATTGGAAGAGCCGCGTATGGtAAAAAAAAAATGTTGAGTTCAGTTT	yes
A724R43	AND3230	BY/BY	msh2∆/∆	M25	VIII	12947	.	TA	T	1179.47	del	4	0.473684	CTAGTATTGGAAGAGCCGCGTATGGtAAAAAAAAAATGTTGAGTTCAGTTT	yes
A724R35	AND3230	BY/BY	msh2∆/∆	E25	VIII	39562	.	CT	C	878.886	del	2	0.528302	TTATTTTTTCCTTGTCTTTTTATCTcTTTTTTTTTGTTTTTCGTTCTCTTT	yes
A724R40	AND3230	BY/BY	msh2∆/∆	J25	VIII	39562	.	CT	C	1459.32	del	2	0.54878	TTATTTTTTCCTTGTCTTTTTATCTcTTTTTTTTTGTTTTTCGTTCTCTTT	yes
A724R31	AND3230	BY/BY	msh2∆/∆	A25	VIII	67613	.	GA	G	892.551	del	8	0.5	CTTATTAATCCCTCTCATTGAGGTGgAAAAAAAAAAAATAAGAACGCCCGA	yes
A724R34	AND3230	BY/BY	msh2∆/∆	D25	VIII	67613	.	GA	G	1149.82	del	8	0.5	CTTATTAATCCCTCTCATTGAGGTGgAAAAAAAAAAAATAAGAACGCCCGA	yes
A724R35	AND3230	BY/BY	msh2∆/∆	E25	VIII	67613	.	GA	G	1150.66	del	8	0.59375	CTTATTAATCCCTCTCATTGAGGTGgAAAAAAAAAAAATAAGAACGCCCGA	yes
A724R37	AND3230	BY/BY	msh2∆/∆	G25	VIII	67613	.	GA	G	1344.6	del	8	0.567568	CTTATTAATCCCTCTCATTGAGGTGgAAAAAAAAAAAATAAGAACGCCCGA	yes
A724R38	AND3230	BY/BY	msh2∆/∆	H25	VIII	67613	.	GA	G	1052.97	del	8	0.522388	CTTATTAATCCCTCTCATTGAGGTGgAAAAAAAAAAAATAAGAACGCCCGA	yes
A724R40	AND3230	BY/BY	msh2∆/∆	J25	VIII	67613	.	GA	G	1061.06	del	8	0.553846	CTTATTAATCCCTCTCATTGAGGTGgAAAAAAAAAAAATAAGAACGCCCGA	yes
A724R42	AND3230	BY/BY	msh2∆/∆	L25	VIII	67613	.	GA	G	1117.47	del	8	0.493333	CTTATTAATCCCTCTCATTGAGGTGgAAAAAAAAAAAATAAGAACGCCCGA	yes
A724R43	AND3230	BY/BY	msh2∆/∆	M25	VIII	67613	.	GA	G	840.122	del	8	0.465517	CTTATTAATCCCTCTCATTGAGGTGgAAAAAAAAAAAATAAGAACGCCCGA	yes
A724R38	AND3230	BY/BY	msh2∆/∆	H25	VIII	78674	.	CA	C	741.631	del	2	0.533333	CATAATGTTCAATGGCCTTATCACAcAAAAAAAAAAGAATGAAAGTACTAT	yes
A724R44	AND3230	BY/BY	msh2∆/∆	N25	VIII	78674	.	CA	C	467.563	del	2	0.441176	CATAATGTTCAATGGCCTTATCACAcAAAAAAAAAAGAATGAAAGTACTAT	yes
A724R42	AND3230	BY/BY	msh2∆/∆	L25	VIII	94715	.	ATT	A	927.753	del	2	0.568627	CTGAACAAGAACTGACTCCCATGGTaTTTTTTTTTTTCTACTTCTTTTCTT	yes
A724R43	AND3230	BY/BY	msh2∆/∆	M25	VIII	94715	.	ATT	A	1194.23	del	2	0.5625	CTGAACAAGAACTGACTCCCATGGTaTTTTTTTTTTTCTACTTCTTTTCTT	yes
A724R40	AND3230	BY/BY	msh2∆/∆	J25	VIII	120062	.	GTT	G	676.761	del	2	0.446429	GAATGTACAACTTCTCTCTTTTTCTgTTTTTTTTTTTTTTCTCAGTTACAA	yes
A724R42	AND3230	BY/BY	msh2∆/∆	L25	VIII	120062	.	GTT	G	689.275	del	2	0.511111	GAATGTACAACTTCTCTCTTTTTCTgTTTTTTTTTTTTTTCTCAGTTACAA	yes
A724R38	AND3230	BY/BY	msh2∆/∆	H25	VIII	221382	.	GA	G	753.399	del	2	0.531915	ATAATAAAGTCCATGGTTTGAAAAAgAAAAAAAAAAATTAAGACCAAAATA	yes
A724R42	AND3230	BY/BY	msh2∆/∆	L25	VIII	221382	.	GA	G	294.154	del	2	0.55	ATAATAAAGTCCATGGTTTGAAAAAgAAAAAAAAAAATTAAGACCAAAATA	yes
A724R43	AND3230	BY/BY	msh2∆/∆	M25	VIII	222734	.	GT	G	921.432	del	2	0.591837	ATGGAAATCGTCGAAAAATTTCTTTgTTTTTTTTTTCCTTTATTGTTGTTG	yes
A724R46	AND3230	BY/BY	msh2∆/∆	P25	VIII	222734	.	GT	G	737.048	del	2	0.55814	ATGGAAATCGTCGAAAAATTTCTTTgTTTTTTTTTTCCTTTATTGTTGTTG	yes
A724R34	AND3230	BY/BY	msh2∆/∆	D25	VIII	275579	.	TG	T	1019.66	del	2	0.450704	TACCCAAAAATGCCGTATAATCCCAtGGGGGGGGATCCTCTACTCGATCAA	yes
A724R42	AND3230	BY/BY	msh2∆/∆	L25	VIII	275579	.	TG	T	1170.68	del	2	0.48	TACCCAAAAATGCCGTATAATCCCAtGGGGGGGGATCCTCTACTCGATCAA	yes
A724R38	AND3230	BY/BY	msh2∆/∆	H25	VIII	282652	.	GT	G	812.969	del	2	0.55102	GAAGAATTGTGAAAGATAAAGGATGgTTTTTTTTTTTATTTTTTTCTAGCT	yes
A724R39	AND3230	BY/BY	msh2∆/∆	I25	VIII	282652	.	GT	G	577.516	del	2	0.434783	GAAGAATTGTGAAAGATAAAGGATGgTTTTTTTTTTTATTTTTTTCTAGCT	yes
A724R32	AND3230	BY/BY	msh2∆/∆	B25	VIII	290235	.	TA	T	1004.3	del	4	0.584906	AACATTTACATGAAGAGGGCTGGAAtAAAAAAAAAATATTCGGTTCTCCTC	yes
A724R35	AND3230	BY/BY	msh2∆/∆	E25	VIII	290235	.	TA	T	708.311	del	4	0.511628	AACATTTACATGAAGAGGGCTGGAAtAAAAAAAAAATATTCGGTTCTCCTC	yes
A724R37	AND3230	BY/BY	msh2∆/∆	G25	VIII	290235	.	TA	T	744.88	del	4	0.522727	AACATTTACATGAAGAGGGCTGGAAtAAAAAAAAAATATTCGGTTCTCCTC	yes
A724R42	AND3230	BY/BY	msh2∆/∆	L25	VIII	290235	.	TA	T	893.126	del	4	0.45	AACATTTACATGAAGAGGGCTGGAAtAAAAAAAAAATATTCGGTTCTCCTC	yes
A724R32	AND3230	BY/BY	msh2∆/∆	B25	VIII	290389	.	AT	A	1771.41	del	2	0.519231	CGATGGTAGCGTGCATTTTCTCGTCaTTTTTTTTTTACTTGTCGTCTTTTC	yes
A724R34	AND3230	BY/BY	msh2∆/∆	D25	VIII	290389	.	AT	A	1426.29	del	2	0.5	CGATGGTAGCGTGCATTTTCTCGTCaTTTTTTTTTTACTTGTCGTCTTTTC	yes
A724R32	AND3230	BY/BY	msh2∆/∆	B25	VIII	360532	.	TA	T	633.135	del	3	0.416667	AAATTAGTTAGCATAAAAAGAAATAtAAAAAAAAAGGAAAGGAAAAGTGTT	yes
A724R40	AND3230	BY/BY	msh2∆/∆	J25	VIII	360532	.	TA	T	842.451	del	3	0.433333	AAATTAGTTAGCATAAAAAGAAATAtAAAAAAAAAGGAAAGGAAAAGTGTT	yes
A724R46	AND3230	BY/BY	msh2∆/∆	P25	VIII	360532	.	TA	T	618.755	del	3	0.525	AAATTAGTTAGCATAAAAAGAAATAtAAAAAAAAAGGAAAGGAAAAGTGTT	yes
A724R39	AND3230	BY/BY	msh2∆/∆	I25	VIII	375406	.	GA	G	574.612	del	3	0.588235	GCAATCAGAGAGAAGTTGAAGAGGAgAAAAAAAAAAAGAGAGAGCCGTACC	yes
A724R42	AND3230	BY/BY	msh2∆/∆	L25	VIII	375406	.	GA	G	426.305	del	3	0.5	GCAATCAGAGAGAAGTTGAAGAGGAgAAAAAAAAAAAGAGAGAGCCGTACC	yes
A724R43	AND3230	BY/BY	msh2∆/∆	M25	VIII	375406	.	GA	G	858.901	del	3	1	GCAATCAGAGAGAAGTTGAAGAGGAgAAAAAAAAAAAGAGAGAGCCGTACC	yes
A724R42	AND3230	BY/BY	msh2∆/∆	L25	VIII	401142	.	GA	G	849.491	del	2	0.47541	CAAACCCTAATTTAAAAGGGTTACAgAAAAAAAAAAGCAGGTCTGAAATGC	yes
A724R43	AND3230	BY/BY	msh2∆/∆	M25	VIII	401142	.	GA	G	970.847	del	2	0.555556	CAAACCCTAATTTAAAAGGGTTACAgAAAAAAAAAAGCAGGTCTGAAATGC	yes
A724R41	AND3230	BY/BY	msh2∆/∆	K25	VIII	402167	.	GT	G	610.412	del	2	0.431818	CTTCAAAATCTTGATCTGGAATTCCgTTTTTTTTGAAGAGGTCGAAAATTA	yes
A724R46	AND3230	BY/BY	msh2∆/∆	P25	VIII	402167	.	GT	G	595.842	del	2	0.5	CTTCAAAATCTTGATCTGGAATTCCgTTTTTTTTGAAGAGGTCGAAAATTA	yes
A724R43	AND3230	BY/BY	msh2∆/∆	M25	VIII	410935	.	CT	C	421.428	del	2	0.405405	ATAATTGTGGTGCTAACCCTAAGTAcTTTTTTTTTTCGCCCTTTCCGGGTT	yes
A724R44	AND3230	BY/BY	msh2∆/∆	N25	VIII	410935	.	CT	C	397.157	del	2	0.483871	ATAATTGTGGTGCTAACCCTAAGTAcTTTTTTTTTTCGCCCTTTCCGGGTT	yes
A724R40	AND3230	BY/BY	msh2∆/∆	J25	VIII	422794	.	GA	G	881.195	del	2	0.446154	TCCTATTGCGCGCATGACTAGGATGgAAAAAAAAAGAAGAAAAAGAAAAGC	yes
A724R43	AND3230	BY/BY	msh2∆/∆	M25	VIII	422794	.	GA	G	1098.49	del	2	0.486111	TCCTATTGCGCGCATGACTAGGATGgAAAAAAAAAGAAGAAAAAGAAAAGC	yes
A724R39	AND3230	BY/BY	msh2∆/∆	I25	VIII	455850	.	TA	T	904.95	del	3	0.509091	GCTTCGCGGCTACGCAGTTCCCATGtAAAAAAAAAAGAAAACTTTCTTTTT	yes
A724R43	AND3230	BY/BY	msh2∆/∆	M25	VIII	455850	.	TA	T	950.002	del	3	0.517241	GCTTCGCGGCTACGCAGTTCCCATGtAAAAAAAAAAGAAAACTTTCTTTTT	yes
A724R44	AND3230	BY/BY	msh2∆/∆	N25	VIII	455850	.	TA	T	1391.29	del	3	0.976744	GCTTCGCGGCTACGCAGTTCCCATGtAAAAAAAAAAGAAAACTTTCTTTTT	yes
A724R35	AND3230	BY/BY	msh2∆/∆	E25	VIII	482020	.	CT	C	890.909	del	3	0.538462	TGCTAGATTGTTAGTCTGTTTTAGTcTTTTTTTTCCCTAGGAACTTTTCCT	yes
A724R38	AND3230	BY/BY	msh2∆/∆	H25	VIII	482020	.	CT	C	1442.48	del	3	0.592105	TGCTAGATTGTTAGTCTGTTTTAGTcTTTTTTTTCCCTAGGAACTTTTCCT	yes
A724R46	AND3230	BY/BY	msh2∆/∆	P25	VIII	482020	.	CT	C	755.081	del	3	0.45098	TGCTAGATTGTTAGTCTGTTTTAGTcTTTTTTTTCCCTAGGAACTTTTCCT	yes
A724R31	AND3230	BY/BY	msh2∆/∆	A25	VIII	519048	.	CA	C	976.707	del	6	0.533333	AGATACCCAAGAGAGTTGATTATGCcAAAAAAAAAAAATCTATAAGGATAT	yes
A724R33	AND3230	BY/BY	msh2∆/∆	C25	VIII	519048	.	CA	C	530.849	del	6	0.447368	AGATACCCAAGAGAGTTGATTATGCcAAAAAAAAAAAATCTATAAGGATAT	yes
A724R35	AND3230	BY/BY	msh2∆/∆	E25	VIII	519048	.	CA	C	628.264	del	6	0.487805	AGATACCCAAGAGAGTTGATTATGCcAAAAAAAAAAAATCTATAAGGATAT	yes
A724R38	AND3230	BY/BY	msh2∆/∆	H25	VIII	519048	.	CA	C	709.527	del	6	0.45283	AGATACCCAAGAGAGTTGATTATGCcAAAAAAAAAAAATCTATAAGGATAT	yes
A724R39	AND3230	BY/BY	msh2∆/∆	I25	VIII	519048	.	CA	C	610.13	del	6	0.434783	AGATACCCAAGAGAGTTGATTATGCcAAAAAAAAAAAATCTATAAGGATAT	yes
A724R42	AND3230	BY/BY	msh2∆/∆	L25	VIII	519048	.	CA	C	512.363	del	6	0.421053	AGATACCCAAGAGAGTTGATTATGCcAAAAAAAAAAAATCTATAAGGATAT	yes
A724R31	AND3230	BY/BY	msh2∆/∆	A25	IX	66107	.	GT	G	606.895	del	2	0.575758	GAAATTTTCAAAATCCTCTAAAGTTgTTTTTTTTTTGCATTGTGATTTCTT	yes
A724R40	AND3230	BY/BY	msh2∆/∆	J25	IX	66107	.	GT	G	1292.48	del	2	0.547945	GAAATTTTCAAAATCCTCTAAAGTTgTTTTTTTTTTGCATTGTGATTTCTT	yes
A724R34	AND3230	BY/BY	msh2∆/∆	D25	IX	104223	.	TA	T	563.657	del	2	0.435897	GAGATCATTTCTGAACTATATCCGAtAAAAAAAACTAGTAATATAATTTCT	yes
A724R41	AND3230	BY/BY	msh2∆/∆	K25	IX	104223	.	TA	T	398.607	del	2	0.448276	GAGATCATTTCTGAACTATATCCGAtAAAAAAAACTAGTAATATAATTTCT	yes
A724R32	AND3230	BY/BY	msh2∆/∆	B25	IX	126002	.	GT	G	329.822	del	4	0.52381	TCATTCTTTACTTTATATTGATATCgTTTTTTTCCCCCTACTTCCTCCTCT	yes
A724R33	AND3230	BY/BY	msh2∆/∆	C25	IX	126002	.	GT	G	321.949	del	4	0.5	TCATTCTTTACTTTATATTGATATCgTTTTTTTCCCCCTACTTCCTCCTCT	yes
A724R37	AND3230	BY/BY	msh2∆/∆	G25	IX	126002	.	GT	G	509.218	del	4	0.5	TCATTCTTTACTTTATATTGATATCgTTTTTTTCCCCCTACTTCCTCCTCT	yes
A724R41	AND3230	BY/BY	msh2∆/∆	K25	IX	126002	.	GT	G	269.94	del	4	0.409091	TCATTCTTTACTTTATATTGATATCgTTTTTTTCCCCCTACTTCCTCCTCT	yes
A724R38	AND3230	BY/BY	msh2∆/∆	H25	IX	129603	.	CT	C	1174.07	del	2	0.460526	TTAAGCTACGTGACTACTACTTTTCcTTTTTTTTTTCTTTTTTCGAACACA	yes
A724R43	AND3230	BY/BY	msh2∆/∆	M25	IX	129603	.	CT	C	1079.14	del	2	0.458333	TTAAGCTACGTGACTACTACTTTTCcTTTTTTTTTTCTTTTTTCGAACACA	yes
A724R36	AND3230	BY/BY	msh2∆/∆	F25	IX	155945	.	GA	G	1139.39	del	3	0.492958	GAAAAAAAATAATCATGGAAAATTGgAAAAAAAAAAAGTCCAATCTAAAAA	yes
A724R38	AND3230	BY/BY	msh2∆/∆	H25	IX	155945	.	GA	G	2636.17	del	3	0.940476	GAAAAAAAATAATCATGGAAAATTGgAAAAAAAAAAAGTCCAATCTAAAAA	yes
A724R40	AND3230	BY/BY	msh2∆/∆	J25	IX	155945	.	GA	G	1922.44	del	3	0.531532	GAAAAAAAATAATCATGGAAAATTGgAAAAAAAAAAAGTCCAATCTAAAAA	yes
A724R31	AND3230	BY/BY	msh2∆/∆	A25	IX	160362	.	GA	G	783.918	del	4	0.40625	CTTCTGCCGTAAATGGAAAAAACAAgAAAAAAAAAAAGAGAACAGCTAAGC	yes
A724R33	AND3230	BY/BY	msh2∆/∆	C25	IX	160362	.	GA	G	1103.66	del	4	0.444444	CTTCTGCCGTAAATGGAAAAAACAAgAAAAAAAAAAAGAGAACAGCTAAGC	yes
A724R36	AND3230	BY/BY	msh2∆/∆	F25	IX	160362	.	GA	G	1253.64	del	4	0.5	CTTCTGCCGTAAATGGAAAAAACAAgAAAAAAAAAAAGAGAACAGCTAAGC	yes
A724R39	AND3230	BY/BY	msh2∆/∆	I25	IX	160362	.	GA	G	1351.23	del	4	0.518072	CTTCTGCCGTAAATGGAAAAAACAAgAAAAAAAAAAAGAGAACAGCTAAGC	yes
A724R32	AND3230	BY/BY	msh2∆/∆	B25	IX	160843	.	TAA	T	818.245	del	3	0.5	CTTCTTATTATTAGATCGTATACAGtAAAAAAAAAAAAAGGAAGTAGTAGT	yes
A724R35	AND3230	BY/BY	msh2∆/∆	E25	IX	160843	.	TAA	T	556.017	del	3	0.47619	CTTCTTATTATTAGATCGTATACAGtAAAAAAAAAAAAAGGAAGTAGTAGT	yes
A724R39	AND3230	BY/BY	msh2∆/∆	I25	IX	160843	.	TAA	T	626.13	del	3	0.534884	CTTCTTATTATTAGATCGTATACAGtAAAAAAAAAAAAAGGAAGTAGTAGT	yes
A724R31	AND3230	BY/BY	msh2∆/∆	A25	IX	195445	.	GT	G	645.177	del	4	0.425532	GATTATTCTAGATAATTTTATTTCGgTTTTTTTTTTTCTGTTTTGCTAATT	yes
A724R36	AND3230	BY/BY	msh2∆/∆	F25	IX	195445	.	GT	G	593.569	del	4	0.487805	GATTATTCTAGATAATTTTATTTCGgTTTTTTTTTTTCTGTTTTGCTAATT	yes
A724R37	AND3230	BY/BY	msh2∆/∆	G25	IX	195445	.	GT	G	872.506	del	4	0.529412	GATTATTCTAGATAATTTTATTTCGgTTTTTTTTTTTCTGTTTTGCTAATT	yes
A724R44	AND3230	BY/BY	msh2∆/∆	N25	IX	195445	.	GT	G	652.23	del	4	0.536585	GATTATTCTAGATAATTTTATTTCGgTTTTTTTTTTTCTGTTTTGCTAATT	yes
A724R33	AND3230	BY/BY	msh2∆/∆	C25	IX	203507	.	AT	A	501.638	del	2	0.421053	CAATAAAAAGGTTTACATACATCTAaTTTTTTTTTTTGACGCAAATTTTTT	yes
A724R42	AND3230	BY/BY	msh2∆/∆	L25	IX	203507	.	AT	A	533.983	del	2	0.514286	CAATAAAAAGGTTTACATACATCTAaTTTTTTTTTTTGACGCAAATTTTTT	yes
A724R42	AND3230	BY/BY	msh2∆/∆	L25	IX	217775	.	AT	A	563.984	del	2	0.529412	CTAATCCTGGCAGAATAATTCAATGaTTTTTTTTTAAAAGTATGTACACTA	yes
A724R46	AND3230	BY/BY	msh2∆/∆	P25	IX	217775	.	AT	A	344.169	del	2	0.44	CTAATCCTGGCAGAATAATTCAATGaTTTTTTTTTAAAAGTATGTACACTA	yes
A724R32	AND3230	BY/BY	msh2∆/∆	B25	IX	240939	.	GT	G	255.251	del	2	0.555556	TATTACGATTTAACAATAGACTATTgTTTTTTTCCCATCTTGTCGTTTGGT	yes
A724R40	AND3230	BY/BY	msh2∆/∆	J25	IX	240939	.	GT	G	254.302	del	2	0.5	TATTACGATTTAACAATAGACTATTgTTTTTTTCCCATCTTGTCGTTTGGT	yes
A724R32	AND3230	BY/BY	msh2∆/∆	B25	IX	254003	.	TAA	T	664.718	del	2	0.465517	ACTGAACTGGAGGCCAAGACCAATCtAAAAAAAAAAAAAAATGAAAGAAAC	yes
A724R38	AND3230	BY/BY	msh2∆/∆	H25	IX	254003	.	TAA	T	512.081	del	2	0.442308	ACTGAACTGGAGGCCAAGACCAATCtAAAAAAAAAAAAAAATGAAAGAAAC	yes
A724R33	AND3230	BY/BY	msh2∆/∆	C25	IX	338225	.	AT	A	944.203	del	2	0.591837	AACGATGTACTATGCCATAATAAGCaTTTTTTTTTTCTTTCTTCACTGCAG	yes
A724R35	AND3230	BY/BY	msh2∆/∆	E25	IX	338225	.	AT	A	608.628	del	2	0.463415	AACGATGTACTATGCCATAATAAGCaTTTTTTTTTTCTTTCTTCACTGCAG	yes
A724R34	AND3230	BY/BY	msh2∆/∆	D25	IX	339014	.	TA	T	1106.03	del	3	0.441558	TTACAGAACCGACAATCGAAAATCCtAAAAAAAAAGAACATCGAGTGAACT	yes
A724R36	AND3230	BY/BY	msh2∆/∆	F25	IX	339014	.	TA	T	1022.76	del	3	0.507937	TTACAGAACCGACAATCGAAAATCCtAAAAAAAAAGAACATCGAGTGAACT	yes
A724R45	AND3230	BY/BY	msh2∆/∆	O25	IX	339014	.	TA	T	977.826	del	3	0.432836	TTACAGAACCGACAATCGAAAATCCtAAAAAAAAAGAACATCGAGTGAACT	yes
A724R33	AND3230	BY/BY	msh2∆/∆	C25	IX	347776	.	GA	G	433.163	del	4	0.482759	CTGTCGGTATCCTAGGAAATATGGAgAAAAAAAAAAATCAAGATTAAACGC	yes
A724R37	AND3230	BY/BY	msh2∆/∆	G25	IX	347776	.	GA	G	477.077	del	4	0.483871	CTGTCGGTATCCTAGGAAATATGGAgAAAAAAAAAAATCAAGATTAAACGC	yes
A724R41	AND3230	BY/BY	msh2∆/∆	K25	IX	347776	.	GA	G	341.632	del	4	0.578947	CTGTCGGTATCCTAGGAAATATGGAgAAAAAAAAAAATCAAGATTAAACGC	yes
A724R44	AND3230	BY/BY	msh2∆/∆	N25	IX	347776	.	GA	G	400.653	del	4	0.518519	CTGTCGGTATCCTAGGAAATATGGAgAAAAAAAAAAATCAAGATTAAACGC	yes
A724R34	AND3230	BY/BY	msh2∆/∆	D25	IX	353659	.	TA	T	1228.13	del	2	0.552239	ATAAAACGACGTCAAGAATAGAAGAtAAAAAAAAAGGGACATTAACAGGTT	yes
A724R40	AND3230	BY/BY	msh2∆/∆	J25	IX	353659	.	TA	T	1273.73	del	2	0.506329	ATAAAACGACGTCAAGAATAGAAGAtAAAAAAAAAGGGACATTAACAGGTT	yes
A724R36	AND3230	BY/BY	msh2∆/∆	F25	IX	353868	.	GA	G	739.668	del	4	0.5	ATATTGACAATAAACAAAAATACAAgAAAAAAAAAACTACAGGAAAGATTT	yes
A724R41	AND3230	BY/BY	msh2∆/∆	K25	IX	353868	.	GA	G	549.737	del	4	0.463415	ATATTGACAATAAACAAAAATACAAgAAAAAAAAAACTACAGGAAAGATTT	yes
A724R42	AND3230	BY/BY	msh2∆/∆	L25	IX	353868	.	GA	G	804.968	del	4	0.568182	ATATTGACAATAAACAAAAATACAAgAAAAAAAAAACTACAGGAAAGATTT	yes
A724R44	AND3230	BY/BY	msh2∆/∆	N25	IX	353868	.	GA	G	439.409	del	4	0.538462	ATATTGACAATAAACAAAAATACAAgAAAAAAAAAACTACAGGAAAGATTT	yes
A724R40	AND3230	BY/BY	msh2∆/∆	J25	IX	358443	.	A	AT	1819.5	ins	2	0.535354	ATGTCTTCAGGGATTATCCGATCTGaTTTTTTATAGTCAATGCATTGCTTG	yes
A724R44	AND3230	BY/BY	msh2∆/∆	N25	IX	358443	.	A	AT	842.034	ins	2	0.412698	ATGTCTTCAGGGATTATCCGATCTGaTTTTTTATAGTCAATGCATTGCTTG	yes
A724R35	AND3230	BY/BY	msh2∆/∆	E25	IX	379890	.	TA	T	667.711	del	6	0.954545	TTTATATATTCGACAAAGGAAAATGtAAAAAAAAAAAACACATTATTTTAA	yes
A724R40	AND3230	BY/BY	msh2∆/∆	J25	IX	379890	.	TA	T	986.029	del	6	0.916667	TTTATATATTCGACAAAGGAAAATGtAAAAAAAAAAAACACATTATTTTAA	yes
A724R42	AND3230	BY/BY	msh2∆/∆	L25	IX	379890	.	TA	T	431.336	del	6	0.538462	TTTATATATTCGACAAAGGAAAATGtAAAAAAAAAAAACACATTATTTTAA	yes
A724R44	AND3230	BY/BY	msh2∆/∆	N25	IX	379890	.	TA	T	201.142	del	6	0.466667	TTTATATATTCGACAAAGGAAAATGtAAAAAAAAAAAACACATTATTTTAA	yes
A724R45	AND3230	BY/BY	msh2∆/∆	O25	IX	379890	.	TA	T	831.478	del	6	0.925926	TTTATATATTCGACAAAGGAAAATGtAAAAAAAAAAAACACATTATTTTAA	yes
A724R46	AND3230	BY/BY	msh2∆/∆	P25	IX	379890	.	TA	T	271.642	del	6	0.409091	TTTATATATTCGACAAAGGAAAATGtAAAAAAAAAAAACACATTATTTTAA	yes
A724R39	AND3230	BY/BY	msh2∆/∆	I25	IX	407665	.	CT	C	1143.09	del	2	0.583333	CATCTTTGTTCTTCGCAGTATTTCAcTTTTTTTTTGCCTATACGTTTTTGC	yes
A724R44	AND3230	BY/BY	msh2∆/∆	N25	IX	407665	.	CT	C	775.699	del	2	0.489362	CATCTTTGTTCTTCGCAGTATTTCAcTTTTTTTTTGCCTATACGTTTTTGC	yes
A724R31	AND3230	BY/BY	msh2∆/∆	A25	X	47026	.	CTT	C	758.005	del	2	0.490196	TATCTTTTGCCGGTGAGTATATGTAcTTTTTTTTTTTTGTACTTGACTTCT	yes
A724R46	AND3230	BY/BY	msh2∆/∆	P25	X	47026	.	CTT	C	579.619	del	2	0.434783	TATCTTTTGCCGGTGAGTATATGTAcTTTTTTTTTTTTGTACTTGACTTCT	yes
A724R33	AND3230	BY/BY	msh2∆/∆	C25	X	59054	.	GAA	G	169.812	del	3	0.409091	TTTACTCGCGATGACTCAAGAGCGTgAAAAAAAAAAAAAAAAAAAAATTAA	yes
A724R36	AND3230	BY/BY	msh2∆/∆	F25	X	59054	.	GAA	G	337.455	del	3	0.454545	TTTACTCGCGATGACTCAAGAGCGTgAAAAAAAAAAAAAAAAAAAAATTAA	yes
A724R41	AND3230	BY/BY	msh2∆/∆	K25	X	59054	.	GAA	G	304.506	del	3	0.444444	TTTACTCGCGATGACTCAAGAGCGTgAAAAAAAAAAAAAAAAAAAAATTAA	yes
A724R35	AND3230	BY/BY	msh2∆/∆	E25	X	70902	.	CT	C	1164.73	del	3	0.972222	TAGTCAGCTAATAGATTTATTTTTTcTTTTTTTTTTACAGTTCCACTTGCA	yes
A724R36	AND3230	BY/BY	msh2∆/∆	F25	X	70902	.	CT	C	461.525	del	3	0.405405	TAGTCAGCTAATAGATTTATTTTTTcTTTTTTTTTTACAGTTCCACTTGCA	yes
A724R40	AND3230	BY/BY	msh2∆/∆	J25	X	70902	.	CT	C	1189.75	del	3	0.45	TAGTCAGCTAATAGATTTATTTTTTcTTTTTTTTTTACAGTTCCACTTGCA	yes
A724R42	AND3230	BY/BY	msh2∆/∆	L25	X	80001	.	GA	G	770.676	del	2	0.428571	TTTTTTTCACTTTCTCATCGGCGGGgAAAAAAAAGTGTAACAACTAAAGGA	yes
A724R46	AND3230	BY/BY	msh2∆/∆	P25	X	80001	.	GA	G	799.262	del	2	0.441176	TTTTTTTCACTTTCTCATCGGCGGGgAAAAAAAAGTGTAACAACTAAAGGA	yes
A724R31	AND3230	BY/BY	msh2∆/∆	A25	X	94881	.	CT	C	652.835	del	6	0.567568	ACGATTAGGTGTTTTATTTACATTTcTTTTTTTTTTTCCTCGAAAAAGATC	yes
A724R32	AND3230	BY/BY	msh2∆/∆	B25	X	94881	.	CT	C	1458.63	del	6	0.586667	ACGATTAGGTGTTTTATTTACATTTcTTTTTTTTTTTCCTCGAAAAAGATC	yes
A724R33	AND3230	BY/BY	msh2∆/∆	C25	X	94881	.	CT	C	629.543	del	6	0.47619	ACGATTAGGTGTTTTATTTACATTTcTTTTTTTTTTTCCTCGAAAAAGATC	yes
A724R38	AND3230	BY/BY	msh2∆/∆	H25	X	94881	.	CT	C	924.926	del	6	0.474576	ACGATTAGGTGTTTTATTTACATTTcTTTTTTTTTTTCCTCGAAAAAGATC	yes
A724R40	AND3230	BY/BY	msh2∆/∆	J25	X	94881	.	CT	C	866.039	del	6	0.474576	ACGATTAGGTGTTTTATTTACATTTcTTTTTTTTTTTCCTCGAAAAAGATC	yes
A724R45	AND3230	BY/BY	msh2∆/∆	O25	X	94881	.	CT	C	626.188	del	6	0.555556	ACGATTAGGTGTTTTATTTACATTTcTTTTTTTTTTTCCTCGAAAAAGATC	yes
A724R37	AND3230	BY/BY	msh2∆/∆	G25	X	134031	.	CT	C	304.094	del	3	0.423077	TGAGTGGTCGCACATACACCACCTTcTTTTTTTTTTTCTCTCTTTTCTTCT	yes
A724R39	AND3230	BY/BY	msh2∆/∆	I25	X	134031	.	CT	C	629.786	del	3	0.594595	TGAGTGGTCGCACATACACCACCTTcTTTTTTTTTTTCTCTCTTTTCTTCT	yes
A724R41	AND3230	BY/BY	msh2∆/∆	K25	X	134031	.	CT	C	317.652	del	3	0.521739	TGAGTGGTCGCACATACACCACCTTcTTTTTTTTTTTCTCTCTTTTCTTCT	yes
A724R31	AND3230	BY/BY	msh2∆/∆	A25	X	145019	.	GA	G	851.683	del	5	0.451613	GGGTGTGGCTAGAATTGGGCGGAATgAAAAAAAAAAACTATGTCCATCGCT	yes
A724R32	AND3230	BY/BY	msh2∆/∆	B25	X	145019	.	GA	G	1633.76	del	5	0.961538	GGGTGTGGCTAGAATTGGGCGGAATgAAAAAAAAAAACTATGTCCATCGCT	yes
A724R34	AND3230	BY/BY	msh2∆/∆	D25	X	145019	.	GA	G	1066.06	del	5	0.57377	GGGTGTGGCTAGAATTGGGCGGAATgAAAAAAAAAAACTATGTCCATCGCT	yes
A724R43	AND3230	BY/BY	msh2∆/∆	M25	X	145019	.	GA	G	608.195	del	5	0.526316	GGGTGTGGCTAGAATTGGGCGGAATgAAAAAAAAAAACTATGTCCATCGCT	yes
A724R46	AND3230	BY/BY	msh2∆/∆	P25	X	145019	.	GA	G	573.765	del	5	0.411765	GGGTGTGGCTAGAATTGGGCGGAATgAAAAAAAAAAACTATGTCCATCGCT	yes
A724R31	AND3230	BY/BY	msh2∆/∆	A25	X	172562	.	CT	C	1152.36	del	2	0.583333	GATCTCTATCAATTGCGATTCTTTTcTTTTTTTTTTCTTTCTTTTTTTTCT	yes
A724R34	AND3230	BY/BY	msh2∆/∆	D25	X	172562	.	CT	C	1299.76	del	2	0.513158	GATCTCTATCAATTGCGATTCTTTTcTTTTTTTTTTCTTTCTTTTTTTTCT	yes
A724R32	AND3230	BY/BY	msh2∆/∆	B25	X	188585	.	AT	A	1163.48	del	2	0.492958	TTGCCGTCGAATAGATTAAACTGTAaTTTTTTTTTAGAGTTGCCTAACTCA	yes
A724R40	AND3230	BY/BY	msh2∆/∆	J25	X	188585	.	AT	A	1159.21	del	2	0.5	TTGCCGTCGAATAGATTAAACTGTAaTTTTTTTTTAGAGTTGCCTAACTCA	yes
A724R34	AND3230	BY/BY	msh2∆/∆	D25	X	204950	.	CT	C	794.25	del	2	0.531915	GTCCTTGAACATGCTGCAGAACTTCcTTTTTTTTATTTTTTTTGGCTCATC	yes
A724R46	AND3230	BY/BY	msh2∆/∆	P25	X	204950	.	CT	C	519.655	del	2	0.404762	GTCCTTGAACATGCTGCAGAACTTCcTTTTTTTTATTTTTTTTGGCTCATC	yes
A724R39	AND3230	BY/BY	msh2∆/∆	I25	X	207747	.	GAA	G	774.482	del	2	0.510204	TGGCGACTTTTTCATCCTTGCTATTgAAAAAAAAAAAAATGAATAATTGTT	yes
A724R40	AND3230	BY/BY	msh2∆/∆	J25	X	207747	.	GAA	G	1140.92	del	2	0.528571	TGGCGACTTTTTCATCCTTGCTATTgAAAAAAAAAAAAATGAATAATTGTT	yes
A724R33	AND3230	BY/BY	msh2∆/∆	C25	X	241733	.	AT	A	724.935	del	4	0.489796	GGGTAAGGGTAACCGTATACCTTTTaTTTTTTTTTTTACATTTTGAACTGG	yes
A724R35	AND3230	BY/BY	msh2∆/∆	E25	X	241733	.	AT	A	1002.24	del	4	0.55	GGGTAAGGGTAACCGTATACCTTTTaTTTTTTTTTTTACATTTTGAACTGG	yes
A724R41	AND3230	BY/BY	msh2∆/∆	K25	X	241733	.	AT	A	540.313	del	4	0.408163	GGGTAAGGGTAACCGTATACCTTTTaTTTTTTTTTTTACATTTTGAACTGG	yes
A724R42	AND3230	BY/BY	msh2∆/∆	L25	X	241733	.	AT	A	920.522	del	4	0.526316	GGGTAAGGGTAACCGTATACCTTTTaTTTTTTTTTTTACATTTTGAACTGG	yes
A724R31	AND3230	BY/BY	msh2∆/∆	A25	X	265872	.	GTTT	G	226.75	del	2	0.428571	CTCCTTTGCTCGATTTCTTTTGCTCgTTTTTTTTTTTTTTTTTTGCTTCTT	yes
A724R38	AND3230	BY/BY	msh2∆/∆	H25	X	265872	.	GTTT	G	524.671	del	2	0.585366	CTCCTTTGCTCGATTTCTTTTGCTCgTTTTTTTTTTTTTTTTTTGCTTCTT	yes
A724R32	AND3230	BY/BY	msh2∆/∆	B25	X	269905	.	TA	T	237.306	del	4	0.5	ACATTGATTATTTTGCAATGTCAATtAAAAAAAAAAAATGTTAGTAAAACT	yes
A724R41	AND3230	BY/BY	msh2∆/∆	K25	X	269905	.	TA	T	364.174	del	4	0.545455	ACATTGATTATTTTGCAATGTCAATtAAAAAAAAAAAATGTTAGTAAAACT	yes
A724R42	AND3230	BY/BY	msh2∆/∆	L25	X	269905	.	TA	T	281.592	del	4	0.5	ACATTGATTATTTTGCAATGTCAATtAAAAAAAAAAAATGTTAGTAAAACT	yes
A724R43	AND3230	BY/BY	msh2∆/∆	M25	X	269905	.	TA	T	275.7	del	4	0.588235	ACATTGATTATTTTGCAATGTCAATtAAAAAAAAAAAATGTTAGTAAAACT	yes
A724R32	AND3230	BY/BY	msh2∆/∆	B25	X	319847	.	GAA	G	341.325	del	4	0.565217	TTTATAGATTCATACTGAGACAAGTgAAAAAAAAAAAATCTACTATCGACC	yes
A724R35	AND3230	BY/BY	msh2∆/∆	E25	X	319847	.	GAA	G	456.767	del	4	0.5	TTTATAGATTCATACTGAGACAAGTgAAAAAAAAAAAATCTACTATCGACC	yes
A724R43	AND3230	BY/BY	msh2∆/∆	M25	X	319847	.	GAA	G	422.985	del	4	0.56	TTTATAGATTCATACTGAGACAAGTgAAAAAAAAAAAATCTACTATCGACC	yes
A724R44	AND3230	BY/BY	msh2∆/∆	N25	X	319847	.	GAA	G	235.484	del	4	0.529412	TTTATAGATTCATACTGAGACAAGTgAAAAAAAAAAAATCTACTATCGACC	yes
A724R39	AND3230	BY/BY	msh2∆/∆	I25	X	359824	.	GAA	G	490.122	del	3	0.442308	TTATGGAAAACTCAATGGAAAAATTgAAAAAAAAAAAAAAAGGAACTAGTA	yes
A724R41	AND3230	BY/BY	msh2∆/∆	K25	X	359824	.	GAA	G	484.16	del	3	0.477273	TTATGGAAAACTCAATGGAAAAATTgAAAAAAAAAAAAAAAGGAACTAGTA	yes
A724R44	AND3230	BY/BY	msh2∆/∆	N25	X	359824	.	GAA	G	669.164	del	3	0.467742	TTATGGAAAACTCAATGGAAAAATTgAAAAAAAAAAAAAAAGGAACTAGTA	yes
A724R38	AND3230	BY/BY	msh2∆/∆	H25	X	360911	.	CT	C	1111.94	del	3	0.466667	CCGTTGTTCCAATGGTAGCCCGGGCcTTTTTTTTTTTCATCAGCTTCTCTT	yes
A724R40	AND3230	BY/BY	msh2∆/∆	J25	X	360911	.	CT	C	1446.98	del	3	0.523256	CCGTTGTTCCAATGGTAGCCCGGGCcTTTTTTTTTTTCATCAGCTTCTCTT	yes
A724R41	AND3230	BY/BY	msh2∆/∆	K25	X	360911	.	CT	C	667.432	del	3	0.446809	CCGTTGTTCCAATGGTAGCCCGGGCcTTTTTTTTTTTCATCAGCTTCTCTT	yes
A724R35	AND3230	BY/BY	msh2∆/∆	E25	X	376292	.	TA	T	714.159	del	2	0.5	CGTTGTGACCACAAAAAAGAATTCAtAAAAAAAAAAACTTGATCATTGGCG	yes
A724R36	AND3230	BY/BY	msh2∆/∆	F25	X	376292	.	TA	T	687.676	del	2	0.45283	CGTTGTGACCACAAAAAAGAATTCAtAAAAAAAAAAACTTGATCATTGGCG	yes
A724R32	AND3230	BY/BY	msh2∆/∆	B25	X	391242	.	CA	C	937.719	del	2	0.408451	TGAAGGAACATAACAGAACGGAAAAcAAAAAAAAAGGGAAGAAAAAAGATA	yes
A724R36	AND3230	BY/BY	msh2∆/∆	F25	X	391242	.	CA	C	817.147	del	2	0.5	TGAAGGAACATAACAGAACGGAAAAcAAAAAAAAAGGGAAGAAAAAAGATA	yes
A724R34	AND3230	BY/BY	msh2∆/∆	D25	X	405274	.	CA	C	1282.94	del	4	0.482759	GCTGAATGAAAATCAGAAATATCTGcAAAAAAAAAAGGTAAAAAAGGGAAA	yes
A724R37	AND3230	BY/BY	msh2∆/∆	G25	X	405274	.	CA	C	645.018	del	4	0.403846	GCTGAATGAAAATCAGAAATATCTGcAAAAAAAAAAGGTAAAAAAGGGAAA	yes
A724R38	AND3230	BY/BY	msh2∆/∆	H25	X	405274	.	CA	C	1112.12	del	4	0.461538	GCTGAATGAAAATCAGAAATATCTGcAAAAAAAAAAGGTAAAAAAGGGAAA	yes
A724R42	AND3230	BY/BY	msh2∆/∆	L25	X	405274	.	CA	C	994.757	del	4	0.492537	GCTGAATGAAAATCAGAAATATCTGcAAAAAAAAAAGGTAAAAAAGGGAAA	yes
A724R36	AND3230	BY/BY	msh2∆/∆	F25	X	436624	.	GT	G	368.171	del	4	0.48	TTTTGTTTTAGCTATTGTTCATCGCgTTTTTTTTTTTCTTATCTCTTTTAC	yes
A724R37	AND3230	BY/BY	msh2∆/∆	G25	X	436624	.	GT	G	482.559	del	4	0.571429	TTTTGTTTTAGCTATTGTTCATCGCgTTTTTTTTTTTCTTATCTCTTTTAC	yes
A724R40	AND3230	BY/BY	msh2∆/∆	J25	X	436624	.	GT	G	804.989	del	4	0.490566	TTTTGTTTTAGCTATTGTTCATCGCgTTTTTTTTTTTCTTATCTCTTTTAC	yes
A724R41	AND3230	BY/BY	msh2∆/∆	K25	X	436624	.	GT	G	336.847	del	4	0.423077	TTTTGTTTTAGCTATTGTTCATCGCgTTTTTTTTTTTCTTATCTCTTTTAC	yes
A724R38	AND3230	BY/BY	msh2∆/∆	H25	X	462066	.	CA	C	1866.05	del	2	0.553398	GTTGGAAAAGGACTTGCTGAAAATTcAAAAAAAACAGGAAAACAGGGAACA	yes
A724R41	AND3230	BY/BY	msh2∆/∆	K25	X	462066	.	CA	C	1094.94	del	2	0.515625	GTTGGAAAAGGACTTGCTGAAAATTcAAAAAAAACAGGAAAACAGGGAACA	yes
A724R32	AND3230	BY/BY	msh2∆/∆	B25	X	529735	.	GA	G	2242.84	del	3	0.946667	CTCGTTTTCTTTTTACGAGCTACTTgAAAAAAAAAAACTAGCGAAAATCCT	yes
A724R40	AND3230	BY/BY	msh2∆/∆	J25	X	529735	.	GA	G	863.091	del	3	0.42029	CTCGTTTTCTTTTTACGAGCTACTTgAAAAAAAAAAACTAGCGAAAATCCT	yes
A724R46	AND3230	BY/BY	msh2∆/∆	P25	X	529735	.	GA	G	681.29	del	3	0.511628	CTCGTTTTCTTTTTACGAGCTACTTgAAAAAAAAAAACTAGCGAAAATCCT	yes
A724R32	AND3230	BY/BY	msh2∆/∆	B25	X	555085	.	GA	G	754.859	del	4	0.568182	GTTACGAACGAAAGATGAAAAATATgAAAAAAAAAAAAATCAAATTTATGT	yes
A724R36	AND3230	BY/BY	msh2∆/∆	F25	X	555085	.	GA	G	619.206	del	4	0.47619	GTTACGAACGAAAGATGAAAAATATgAAAAAAAAAAAAATCAAATTTATGT	yes
A724R39	AND3230	BY/BY	msh2∆/∆	I25	X	555085	.	GA	G	510.525	del	4	0.487179	GTTACGAACGAAAGATGAAAAATATgAAAAAAAAAAAAATCAAATTTATGT	yes
A724R43	AND3230	BY/BY	msh2∆/∆	M25	X	555085	.	GA	G	768.685	del	4	0.541667	GTTACGAACGAAAGATGAAAAATATgAAAAAAAAAAAAATCAAATTTATGT	yes
A724R31	AND3230	BY/BY	msh2∆/∆	A25	X	570599	.	GT	G	901.153	del	7	0.5	AATGTTTTTCAAAGTTAGTAGACATgTTTTTTTTTTTCTTTCTTGCGTGGT	yes
A724R32	AND3230	BY/BY	msh2∆/∆	B25	X	570599	.	GT	G	1286.37	del	7	0.526316	AATGTTTTTCAAAGTTAGTAGACATgTTTTTTTTTTTCTTTCTTGCGTGGT	yes
A724R35	AND3230	BY/BY	msh2∆/∆	E25	X	570599	.	GT	G	1204.58	del	7	0.578125	AATGTTTTTCAAAGTTAGTAGACATgTTTTTTTTTTTCTTTCTTGCGTGGT	yes
A724R36	AND3230	BY/BY	msh2∆/∆	F25	X	570599	.	GT	G	702.731	del	7	0.469388	AATGTTTTTCAAAGTTAGTAGACATgTTTTTTTTTTTCTTTCTTGCGTGGT	yes
A724R41	AND3230	BY/BY	msh2∆/∆	K25	X	570599	.	GT	G	1888.08	del	7	0.920635	AATGTTTTTCAAAGTTAGTAGACATgTTTTTTTTTTTCTTTCTTGCGTGGT	yes
A724R42	AND3230	BY/BY	msh2∆/∆	L25	X	570599	.	GT	G	2266.23	del	7	0.932432	AATGTTTTTCAAAGTTAGTAGACATgTTTTTTTTTTTCTTTCTTGCGTGGT	yes
A724R46	AND3230	BY/BY	msh2∆/∆	P25	X	570599	.	GT	G	738.882	del	7	0.410714	AATGTTTTTCAAAGTTAGTAGACATgTTTTTTTTTTTCTTTCTTGCGTGGT	yes
A724R39	AND3230	BY/BY	msh2∆/∆	I25	X	585633	.	CA	C	434.198	del	2	0.428571	AATGAATGTTGATAACTTTCCTTTAcAAAAAAAAAACTAATAGAGTATATG	yes
A724R44	AND3230	BY/BY	msh2∆/∆	N25	X	585633	.	CA	C	533.672	del	2	0.571429	AATGAATGTTGATAACTTTCCTTTAcAAAAAAAAAACTAATAGAGTATATG	yes
A724R34	AND3230	BY/BY	msh2∆/∆	D25	X	608565	.	AT	A	862.19	del	5	0.509091	GTTTACTAACAAATATTTCCATCTTaTTTTTTTTTTTTGCAGGGCTAAGAG	yes
A724R35	AND3230	BY/BY	msh2∆/∆	E25	X	608565	.	AT	A	1119.9	del	5	1	GTTTACTAACAAATATTTCCATCTTaTTTTTTTTTTTTGCAGGGCTAAGAG	yes
A724R36	AND3230	BY/BY	msh2∆/∆	F25	X	608565	.	AT	A	500.327	del	5	0.404762	GTTTACTAACAAATATTTCCATCTTaTTTTTTTTTTTTGCAGGGCTAAGAG	yes
A724R45	AND3230	BY/BY	msh2∆/∆	O25	X	608565	.	AT	A	757.014	del	5	0.5	GTTTACTAACAAATATTTCCATCTTaTTTTTTTTTTTTGCAGGGCTAAGAG	yes
A724R46	AND3230	BY/BY	msh2∆/∆	P25	X	608565	.	AT	A	2231.25	del	5	0.944444	GTTTACTAACAAATATTTCCATCTTaTTTTTTTTTTTTGCAGGGCTAAGAG	yes
A724R38	AND3230	BY/BY	msh2∆/∆	H25	X	663948	.	CT	C	753.29	del	3	0.521739	GTCAGAAGATGACTATATTTTTTTTcTTTTTTTTTTTAGTTATGTTTTATT	yes
A724R42	AND3230	BY/BY	msh2∆/∆	L25	X	663948	.	CT	C	853.538	del	3	1	GTCAGAAGATGACTATATTTTTTTTcTTTTTTTTTTTAGTTATGTTTTATT	yes
A724R44	AND3230	BY/BY	msh2∆/∆	N25	X	663948	.	CT	C	336.088	del	3	0.5	GTCAGAAGATGACTATATTTTTTTTcTTTTTTTTTTTAGTTATGTTTTATT	yes
A724R38	AND3230	BY/BY	msh2∆/∆	H25	X	672798	.	CT	C	1527.29	del	3	0.522727	GTTGACTTTGATTTGATATCAAGATcTTTTTTTTTTATCTGGAGTCAATGC	yes
A724R40	AND3230	BY/BY	msh2∆/∆	J25	X	672798	.	CT	C	1588.37	del	3	0.571429	GTTGACTTTGATTTGATATCAAGATcTTTTTTTTTTATCTGGAGTCAATGC	yes
A724R44	AND3230	BY/BY	msh2∆/∆	N25	X	672798	.	CT	C	845.537	del	3	0.491228	GTTGACTTTGATTTGATATCAAGATcTTTTTTTTTTATCTGGAGTCAATGC	yes
A724R32	AND3230	BY/BY	msh2∆/∆	B25	X	722536	.	AT	A	844.694	del	4	0.446429	CAGAGAGTTATTCCGTAGTCACTGAaTTTTTTTTTTTTGACGCTATTATTT	yes
A724R35	AND3230	BY/BY	msh2∆/∆	E25	X	722536	.	AT	A	875.106	del	4	0.529412	CAGAGAGTTATTCCGTAGTCACTGAaTTTTTTTTTTTTGACGCTATTATTT	yes
A724R41	AND3230	BY/BY	msh2∆/∆	K25	X	722536	.	AT	A	886.909	del	4	0.586957	CAGAGAGTTATTCCGTAGTCACTGAaTTTTTTTTTTTTGACGCTATTATTT	yes
A724R42	AND3230	BY/BY	msh2∆/∆	L25	X	722536	.	AT	A	654.248	del	4	0.411765	CAGAGAGTTATTCCGTAGTCACTGAaTTTTTTTTTTTTGACGCTATTATTT	yes
A724R35	AND3230	BY/BY	msh2∆/∆	E25	XI	5587	.	AT	A	1139.54	del	2	0.59322	GGCTTTCTTCTACTCTGCCTATCTAaTTTTTTTTTTTGACTAAGTTCCGTA	yes
A724R42	AND3230	BY/BY	msh2∆/∆	L25	XI	5587	.	AT	A	1053	del	2	0.561404	GGCTTTCTTCTACTCTGCCTATCTAaTTTTTTTTTTTGACTAAGTTCCGTA	yes
A724R36	AND3230	BY/BY	msh2∆/∆	F25	XI	21664	.	CA	C	992.413	del	2	0.413333	GAGCTAATAGCCGACAAACGGACTCcAAAAAAAAAAGGAGGCACAGGACAA	yes
A724R46	AND3230	BY/BY	msh2∆/∆	P25	XI	21664	.	CA	C	1480.39	del	2	0.567901	GAGCTAATAGCCGACAAACGGACTCcAAAAAAAAAAGGAGGCACAGGACAA	yes
A724R36	AND3230	BY/BY	msh2∆/∆	F25	XI	70585	.	GA	G	2387.91	del	2	1	CGGGTTTTTCCTTTTCACCACAAGGgAAAAAAAATGCGTTATGTAATTTCA	yes
A724R39	AND3230	BY/BY	msh2∆/∆	I25	XI	70585	.	GA	G	1152.28	del	2	0.507246	CGGGTTTTTCCTTTTCACCACAAGGgAAAAAAAATGCGTTATGTAATTTCA	yes
A724R37	AND3230	BY/BY	msh2∆/∆	G25	XI	121190	.	TA	T	1200.77	del	2	0.529412	GTAAGTTTCCTAAAATTAGGAGCACtAAAAAAAAAGACAAGACCACCGAAT	yes
A724R46	AND3230	BY/BY	msh2∆/∆	P25	XI	121190	.	TA	T	1166.48	del	2	0.493151	GTAAGTTTCCTAAAATTAGGAGCACtAAAAAAAAAGACAAGACCACCGAAT	yes
A724R31	AND3230	BY/BY	msh2∆/∆	A25	XI	149771	.	CT	C	1044.85	del	2	0.533333	CTCTAGTGCATCCTCTACAGTAATCcTTTTTTTAGGATCAAATTCTAGCAT	yes
A724R41	AND3230	BY/BY	msh2∆/∆	K25	XI	149771	.	CT	C	978.369	del	2	0.483333	CTCTAGTGCATCCTCTACAGTAATCcTTTTTTTAGGATCAAATTCTAGCAT	yes
A724R32	AND3230	BY/BY	msh2∆/∆	B25	XI	208307	.	CA	C	1108.94	del	3	0.555556	CCAGGACTTTGTAGCTCCTATAGATcAAAAAAAAAGGAAGGTCCAGTTTTC	yes
A724R42	AND3230	BY/BY	msh2∆/∆	L25	XI	208307	.	CA	C	907.149	del	3	0.459016	CCAGGACTTTGTAGCTCCTATAGATcAAAAAAAAAGGAAGGTCCAGTTTTC	yes
A724R43	AND3230	BY/BY	msh2∆/∆	M25	XI	208307	.	CA	C	866.94	del	3	0.553191	CCAGGACTTTGTAGCTCCTATAGATcAAAAAAAAAGGAAGGTCCAGTTTTC	yes
A724R39	AND3230	BY/BY	msh2∆/∆	I25	XI	217107	.	GAA	G	450.876	del	2	0.558824	ACAGCGGAATCGGCCTTCTGTTGCGgAAAAAAAAAAAAAAAAGAAAACGAA	yes
A724R42	AND3230	BY/BY	msh2∆/∆	L25	XI	217107	.	GAA	G	398.641	del	2	0.418605	ACAGCGGAATCGGCCTTCTGTTGCGgAAAAAAAAAAAAAAAAGAAAACGAA	yes
A724R31	AND3230	BY/BY	msh2∆/∆	A25	XI	247955	.	AT	A	977.687	del	2	0.591837	TTTCCCGAAAAACCTATCCCAGATTaTTTTTTTTTTGAATTAGACAAGAAA	yes
A724R35	AND3230	BY/BY	msh2∆/∆	E25	XI	247955	.	AT	A	752.219	del	2	0.470588	TTTCCCGAAAAACCTATCCCAGATTaTTTTTTTTTTGAATTAGACAAGAAA	yes
A724R42	AND3230	BY/BY	msh2∆/∆	L25	XI	251494	.	CA	C	906.763	del	2	0.459016	AAAAAAGATTCAAAGAGAACAACTTcAAAAAAAAAATGACCGCCCGTCACC	yes
A724R44	AND3230	BY/BY	msh2∆/∆	N25	XI	251494	.	CA	C	748.905	del	2	0.571429	AAAAAAGATTCAAAGAGAACAACTTcAAAAAAAAAATGACCGCCCGTCACC	yes
A724R35	AND3230	BY/BY	msh2∆/∆	E25	XI	255584	.	CT	C	996.795	del	2	0.542373	CTTTTTTTTCCGGTGCCTCAAAATCcTTTTTTTTTTGATGGCGCAAAAGAC	yes
A724R44	AND3230	BY/BY	msh2∆/∆	N25	XI	255584	.	CT	C	658.28	del	2	0.4375	CTTTTTTTTCCGGTGCCTCAAAATCcTTTTTTTTTTGATGGCGCAAAAGAC	yes
A724R32	AND3230	BY/BY	msh2∆/∆	B25	XI	260979	.	GA	G	1037.3	del	8	0.514286	TTTAATTTTGATAATTTGTGGTGCAgAAAAAAAAAAAGCAAACAAACAAAA	yes
A724R34	AND3230	BY/BY	msh2∆/∆	D25	XI	260979	.	GA	G	1059.84	del	8	0.486111	TTTAATTTTGATAATTTGTGGTGCAgAAAAAAAAAAAGCAAACAAACAAAA	yes
A724R36	AND3230	BY/BY	msh2∆/∆	F25	XI	260979	.	GA	G	745.026	del	8	0.577778	TTTAATTTTGATAATTTGTGGTGCAgAAAAAAAAAAAGCAAACAAACAAAA	yes
A724R38	AND3230	BY/BY	msh2∆/∆	H25	XI	260979	.	GA	G	1159.17	del	8	0.45679	TTTAATTTTGATAATTTGTGGTGCAgAAAAAAAAAAAGCAAACAAACAAAA	yes
A724R40	AND3230	BY/BY	msh2∆/∆	J25	XI	260979	.	GA	G	978.524	del	8	0.435897	TTTAATTTTGATAATTTGTGGTGCAgAAAAAAAAAAAGCAAACAAACAAAA	yes
A724R41	AND3230	BY/BY	msh2∆/∆	K25	XI	260979	.	GA	G	653.242	del	8	0.45098	TTTAATTTTGATAATTTGTGGTGCAgAAAAAAAAAAAGCAAACAAACAAAA	yes
A724R45	AND3230	BY/BY	msh2∆/∆	O25	XI	260979	.	GA	G	886.732	del	8	0.482759	TTTAATTTTGATAATTTGTGGTGCAgAAAAAAAAAAAGCAAACAAACAAAA	yes
A724R46	AND3230	BY/BY	msh2∆/∆	P25	XI	260979	.	GA	G	1024.71	del	8	0.590164	TTTAATTTTGATAATTTGTGGTGCAgAAAAAAAAAAAGCAAACAAACAAAA	yes
A724R37	AND3230	BY/BY	msh2∆/∆	G25	XI	271769	.	TA	T	1121.56	del	2	0.530303	CCTCTATCACCAAGATATTCACTGTtAAAAAAAAAAATGCGAAAAAATTCA	yes
A724R41	AND3230	BY/BY	msh2∆/∆	K25	XI	271769	.	TA	T	961.354	del	2	0.526316	CCTCTATCACCAAGATATTCACTGTtAAAAAAAAAAATGCGAAAAAATTCA	yes
A724R44	AND3230	BY/BY	msh2∆/∆	N25	XI	280162	.	GAA	G	258.431	del	3	0.473684	GATCAGAAATAGAGTGAAAAATAGGgAAAAAAAAAAAAAAATTCTACTAAT	yes
A724R45	AND3230	BY/BY	msh2∆/∆	O25	XI	280162	.	GAA	G	437.344	del	3	0.592593	GATCAGAAATAGAGTGAAAAATAGGgAAAAAAAAAAAAAAATTCTACTAAT	yes
A724R46	AND3230	BY/BY	msh2∆/∆	P25	XI	280162	.	GAA	G	352.196	del	3	0.444444	GATCAGAAATAGAGTGAAAAATAGGgAAAAAAAAAAAAAAATTCTACTAAT	yes
A724R36	AND3230	BY/BY	msh2∆/∆	F25	XI	315394	.	TA	T	666.173	del	2	0.588235	ATTTTTTAGAAGGAGCACGATTATAtAAAAAAAATACCACTTATGTTGCTA	yes
A724R38	AND3230	BY/BY	msh2∆/∆	H25	XI	315394	.	TA	T	431.608	del	2	0.535714	ATTTTTTAGAAGGAGCACGATTATAtAAAAAAAATACCACTTATGTTGCTA	yes
A724R38	AND3230	BY/BY	msh2∆/∆	H25	XI	321747	.	GT	G	1309.68	del	2	0.52	TCGCTATTCTTTTCTTTTTCTTCGTgTTTTTTTTTGTTAGAATACTGCACA	yes
A724R40	AND3230	BY/BY	msh2∆/∆	J25	XI	321747	.	GT	G	1437.06	del	2	0.558442	TCGCTATTCTTTTCTTTTTCTTCGTgTTTTTTTTTGTTAGAATACTGCACA	yes
A724R38	AND3230	BY/BY	msh2∆/∆	H25	XI	341596	.	GA	G	812.664	del	2	0.40625	GATCCGGCTATCTGCCTTTCCAACTgAAAAAAAAAGACCCTTCTATCTCTG	yes
A724R41	AND3230	BY/BY	msh2∆/∆	K25	XI	341596	.	GA	G	694.545	del	2	0.471698	GATCCGGCTATCTGCCTTTCCAACTgAAAAAAAAAGACCCTTCTATCTCTG	yes
A724R41	AND3230	BY/BY	msh2∆/∆	K25	XI	356511	.	CT	C	809.851	del	2	0.423729	CATTAAAAACCCCTCCCCATTTTTCcTTTTTTTTTTGTTTCCATATAGGAA	yes
A724R42	AND3230	BY/BY	msh2∆/∆	L25	XI	356511	.	CT	C	1176.39	del	2	0.439024	CATTAAAAACCCCTCCCCATTTTTCcTTTTTTTTTTGTTTCCATATAGGAA	yes
A724R34	AND3230	BY/BY	msh2∆/∆	D25	XI	358455	.	CT	C	2019.35	del	5	0.944444	AAGAGAACGAAAGCTTTATAATAGCcTTTTTTTTTTTTAGAAAACATGAAC	yes
A724R39	AND3230	BY/BY	msh2∆/∆	I25	XI	358455	.	CT	C	779.703	del	5	0.508772	AAGAGAACGAAAGCTTTATAATAGCcTTTTTTTTTTTTAGAAAACATGAAC	yes
A724R40	AND3230	BY/BY	msh2∆/∆	J25	XI	358455	.	CT	C	764.197	del	5	0.4375	AAGAGAACGAAAGCTTTATAATAGCcTTTTTTTTTTTTAGAAAACATGAAC	yes
A724R44	AND3230	BY/BY	msh2∆/∆	N25	XI	358455	.	CT	C	607.048	del	5	0.479167	AAGAGAACGAAAGCTTTATAATAGCcTTTTTTTTTTTTAGAAAACATGAAC	yes
A724R46	AND3230	BY/BY	msh2∆/∆	P25	XI	358455	.	CT	C	435.764	del	5	0.475	AAGAGAACGAAAGCTTTATAATAGCcTTTTTTTTTTTTAGAAAACATGAAC	yes
A724R32	AND3230	BY/BY	msh2∆/∆	B25	XI	365321	.	GA	G	800.978	del	2	0.5	GAAGGGACCTTTTAAGGAAAAACAGgAAAAAAAAATAGTAGCAACTAGTAA	yes
A724R35	AND3230	BY/BY	msh2∆/∆	E25	XI	365321	.	GA	G	817.736	del	2	0.541667	GAAGGGACCTTTTAAGGAAAAACAGgAAAAAAAAATAGTAGCAACTAGTAA	yes
A724R32	AND3230	BY/BY	msh2∆/∆	B25	XI	382201	.	AT	A	1007.4	del	3	0.484375	CTTGGCTCCACCAGCTGATGTGTGCaTTTTTTTTTTGTTCCCATTCGTTCT	yes
A724R34	AND3230	BY/BY	msh2∆/∆	D25	XI	382201	.	AT	A	1000.54	del	3	0.461538	CTTGGCTCCACCAGCTGATGTGTGCaTTTTTTTTTTGTTCCCATTCGTTCT	yes
A724R37	AND3230	BY/BY	msh2∆/∆	G25	XI	382201	.	AT	A	1111.88	del	3	0.515152	CTTGGCTCCACCAGCTGATGTGTGCaTTTTTTTTTTGTTCCCATTCGTTCT	yes
A724R34	AND3230	BY/BY	msh2∆/∆	D25	XI	385587	.	G	GT	792.378	ins	2	0.402778	GTGAGTTAATACGTAATAATACTTGgTTTTTTTTTTTGGTTTTTTACTAAG	yes
A724R46	AND3230	BY/BY	msh2∆/∆	P25	XI	385587	.	G	GT	463.515	ins	2	0.404762	GTGAGTTAATACGTAATAATACTTGgTTTTTTTTTTTGGTTTTTTACTAAG	yes
A724R32	AND3230	BY/BY	msh2∆/∆	B25	XI	429079	.	AT	A	1173.91	del	2	0.45122	GGTCTTTTTCCTGTTGAAGCCCAGCaTTTTTTTTTTCGCGTCGCGTTTTTT	yes
A724R45	AND3230	BY/BY	msh2∆/∆	O25	XI	429079	.	AT	A	834.004	del	2	0.45	GGTCTTTTTCCTGTTGAAGCCCAGCaTTTTTTTTTTCGCGTCGCGTTTTTT	yes
A724R32	AND3230	BY/BY	msh2∆/∆	B25	XI	461693	.	AT	A	875.849	del	5	0.491803	ATGGCTATTAGGAGGGTTTTTAGTGaTTTTTTTTTTTTCCACAAGCTGAAA	yes
A724R34	AND3230	BY/BY	msh2∆/∆	D25	XI	461693	.	AT	A	1184.81	del	5	0.527778	ATGGCTATTAGGAGGGTTTTTAGTGaTTTTTTTTTTTTCCACAAGCTGAAA	yes
A724R40	AND3230	BY/BY	msh2∆/∆	J25	XI	461693	.	AT	A	1102.3	del	5	0.4375	ATGGCTATTAGGAGGGTTTTTAGTGaTTTTTTTTTTTTCCACAAGCTGAAA	yes
A724R41	AND3230	BY/BY	msh2∆/∆	K25	XI	461693	.	AT	A	976.214	del	5	0.533333	ATGGCTATTAGGAGGGTTTTTAGTGaTTTTTTTTTTTTCCACAAGCTGAAA	yes
A724R42	AND3230	BY/BY	msh2∆/∆	L25	XI	461693	.	AT	A	953.556	del	5	0.516667	ATGGCTATTAGGAGGGTTTTTAGTGaTTTTTTTTTTTTCCACAAGCTGAAA	yes
A724R32	AND3230	BY/BY	msh2∆/∆	B25	XI	466132	.	TA	T	627.428	del	3	0.475	AAACCTTCTTCCTACCCTCGCACTAtAAAAAAAAATTTAGATATGTCCAGA	yes
A724R38	AND3230	BY/BY	msh2∆/∆	H25	XI	466132	.	TA	T	949.784	del	3	0.537037	AAACCTTCTTCCTACCCTCGCACTAtAAAAAAAAATTTAGATATGTCCAGA	yes
A724R43	AND3230	BY/BY	msh2∆/∆	M25	XI	466132	.	TA	T	717.199	del	3	0.46	AAACCTTCTTCCTACCCTCGCACTAtAAAAAAAAATTTAGATATGTCCAGA	yes
A724R31	AND3230	BY/BY	msh2∆/∆	A25	XI	510691	.	GT	G	706.806	del	2	0.547619	TAATCTTATATGTCATTCATGGTTAgTTTTTTTTTTATGACTATTTTTTTT	yes
A724R40	AND3230	BY/BY	msh2∆/∆	J25	XI	510691	.	GT	G	1247.67	del	2	0.597015	TAATCTTATATGTCATTCATGGTTAgTTTTTTTTTTATGACTATTTTTTTT	yes
A724R34	AND3230	BY/BY	msh2∆/∆	D25	XI	510708	.	AT	A	920.041	del	3	0.588235	CATGGTTAGTTTTTTTTTTATGACTaTTTTTTTTTTCCATTACGATGAGGA	yes
A724R39	AND3230	BY/BY	msh2∆/∆	I25	XI	510708	.	AT	A	574.343	del	3	0.567568	CATGGTTAGTTTTTTTTTTATGACTaTTTTTTTTTTCCATTACGATGAGGA	yes
A724R40	AND3230	BY/BY	msh2∆/∆	J25	XI	510708	.	AT	A	1160.87	del	3	0.552239	CATGGTTAGTTTTTTTTTTATGACTaTTTTTTTTTTCCATTACGATGAGGA	yes
A724R35	AND3230	BY/BY	msh2∆/∆	E25	XI	626626	.	GT	G	934.951	del	2	0.441176	ATCGCTGTTAAATTTCCGCTTTTTTgTTTTTTTTTTCCCTAAATTTGAGGA	yes
A724R40	AND3230	BY/BY	msh2∆/∆	J25	XI	626626	.	GT	G	1514.92	del	2	0.51087	ATCGCTGTTAAATTTCCGCTTTTTTgTTTTTTTTTTCCCTAAATTTGAGGA	yes
A724R40	AND3230	BY/BY	msh2∆/∆	J25	XI	635816	.	CT	C	1307.1	del	3	0.5125	AAACTTTTGTTGTAGCGTTTTTGCTcTTTTTTTTTTATCGCAGAATACATT	yes
A724R41	AND3230	BY/BY	msh2∆/∆	K25	XI	635816	.	CT	C	857.989	del	3	0.52	AAACTTTTGTTGTAGCGTTTTTGCTcTTTTTTTTTTATCGCAGAATACATT	yes
A724R45	AND3230	BY/BY	msh2∆/∆	O25	XI	635816	.	CT	C	870.169	del	3	0.473684	AAACTTTTGTTGTAGCGTTTTTGCTcTTTTTTTTTTATCGCAGAATACATT	yes
A724R35	AND3230	BY/BY	msh2∆/∆	E25	XII	32319	.	CA	C	507.17	del	2	0.586207	ATGTCAACTGAGGGTATTTGCACTTcAAAAAAAAAAATTTATTAAATGAGA	yes
A724R39	AND3230	BY/BY	msh2∆/∆	I25	XII	32319	.	CA	C	450.185	del	2	0.421053	ATGTCAACTGAGGGTATTTGCACTTcAAAAAAAAAAATTTATTAAATGAGA	yes
A724R35	AND3230	BY/BY	msh2∆/∆	E25	XII	81387	.	TA	T	572.275	del	7	0.415094	AGCACTGGCAAAAAGACTGCATAGCtAAAAAAAAAAAGAATAAAAAAAAAA	yes
A724R39	AND3230	BY/BY	msh2∆/∆	I25	XII	81387	.	TA	T	648.768	del	7	0.531915	AGCACTGGCAAAAAGACTGCATAGCtAAAAAAAAAAAGAATAAAAAAAAAA	yes
A724R41	AND3230	BY/BY	msh2∆/∆	K25	XII	81387	.	TA	T	784.12	del	7	0.54902	AGCACTGGCAAAAAGACTGCATAGCtAAAAAAAAAAAGAATAAAAAAAAAA	yes
A724R43	AND3230	BY/BY	msh2∆/∆	M25	XII	81387	.	TA	T	443.556	del	7	0.463415	AGCACTGGCAAAAAGACTGCATAGCtAAAAAAAAAAAGAATAAAAAAAAAA	yes
A724R44	AND3230	BY/BY	msh2∆/∆	N25	XII	81387	.	TA	T	948.221	del	7	0.941176	AGCACTGGCAAAAAGACTGCATAGCtAAAAAAAAAAAGAATAAAAAAAAAA	yes
A724R45	AND3230	BY/BY	msh2∆/∆	O25	XII	81387	.	TA	T	1447.84	del	7	0.959184	AGCACTGGCAAAAAGACTGCATAGCtAAAAAAAAAAAGAATAAAAAAAAAA	yes
A724R46	AND3230	BY/BY	msh2∆/∆	P25	XII	81387	.	TA	T	435.164	del	7	0.470588	AGCACTGGCAAAAAGACTGCATAGCtAAAAAAAAAAAGAATAAAAAAAAAA	yes
A724R35	AND3230	BY/BY	msh2∆/∆	E25	XII	81402	.	TA	T	813.462	del	2	0.509091	ACTGCATAGCTAAAAAAAAAAAGAAtAAAAAAAAAACGGAGACCTCAACAG	yes
A724R40	AND3230	BY/BY	msh2∆/∆	J25	XII	81402	.	TA	T	876.135	del	2	0.461538	ACTGCATAGCTAAAAAAAAAAAGAAtAAAAAAAAAACGGAGACCTCAACAG	yes
A724R32	AND3230	BY/BY	msh2∆/∆	B25	XII	122900	.	AT	A	1159.66	del	2	0.493151	TACCTTTAAATTGATCAACCAAAGTaTTTTTTTGAATTTTGCTACCAAATT	yes
A724R37	AND3230	BY/BY	msh2∆/∆	G25	XII	122900	.	AT	A	796.441	del	2	0.444444	TACCTTTAAATTGATCAACCAAAGTaTTTTTTTGAATTTTGCTACCAAATT	yes
A724R35	AND3230	BY/BY	msh2∆/∆	E25	XII	193400	.	CT	C	642.506	del	5	0.526316	TCTTTTTTTTAAAAAGCTTGAGCAAcTTTTTTTTTTTATAGAGTTGTTAGT	yes
A724R36	AND3230	BY/BY	msh2∆/∆	F25	XII	193400	.	CT	C	962.757	del	5	0.545455	TCTTTTTTTTAAAAAGCTTGAGCAAcTTTTTTTTTTTATAGAGTTGTTAGT	yes
A724R37	AND3230	BY/BY	msh2∆/∆	G25	XII	193400	.	CT	C	1632.93	del	5	0.961538	TCTTTTTTTTAAAAAGCTTGAGCAAcTTTTTTTTTTTATAGAGTTGTTAGT	yes
A724R43	AND3230	BY/BY	msh2∆/∆	M25	XII	193400	.	CT	C	816.014	del	5	0.541667	TCTTTTTTTTAAAAAGCTTGAGCAAcTTTTTTTTTTTATAGAGTTGTTAGT	yes
A724R45	AND3230	BY/BY	msh2∆/∆	O25	XII	193400	.	CT	C	756.359	del	5	0.522727	TCTTTTTTTTAAAAAGCTTGAGCAAcTTTTTTTTTTTATAGAGTTGTTAGT	yes
A724R31	AND3230	BY/BY	msh2∆/∆	A25	XII	232144	.	GT	G	776.964	del	2	0.533333	TTTCCTTGGTTCCACTAATTCATCGgTTTTTTTTTTGGAAGACATCTTTTC	yes
A724R41	AND3230	BY/BY	msh2∆/∆	K25	XII	232144	.	GT	G	590.274	del	2	0.422222	TTTCCTTGGTTCCACTAATTCATCGgTTTTTTTTTTGGAAGACATCTTTTC	yes
A724R37	AND3230	BY/BY	msh2∆/∆	G25	XII	234303	.	TA	T	748.234	del	2	0.585366	TCACCATAAGCTGATTCAAATGAGCtAAAAAAAAAATAGTTAGAAAATAAG	yes
A724R38	AND3230	BY/BY	msh2∆/∆	H25	XII	234303	.	TA	T	893.268	del	2	0.528302	TCACCATAAGCTGATTCAAATGAGCtAAAAAAAAAATAGTTAGAAAATAAG	yes
A724R31	AND3230	BY/BY	msh2∆/∆	A25	XII	248700	.	AT	A	524.386	del	4	0.418605	CATCCCACCCCTTATTAACAATCACaTTTTTTTTTTTTAATATTAATGACT	yes
A724R39	AND3230	BY/BY	msh2∆/∆	I25	XII	248700	.	AT	A	695.537	del	4	0.5	CATCCCACCCCTTATTAACAATCACaTTTTTTTTTTTTAATATTAATGACT	yes
A724R42	AND3230	BY/BY	msh2∆/∆	L25	XII	248700	.	AT	A	725.836	del	4	0.575	CATCCCACCCCTTATTAACAATCACaTTTTTTTTTTTTAATATTAATGACT	yes
A724R43	AND3230	BY/BY	msh2∆/∆	M25	XII	248700	.	AT	A	532.609	del	4	0.515152	CATCCCACCCCTTATTAACAATCACaTTTTTTTTTTTTAATATTAATGACT	yes
A724R37	AND3230	BY/BY	msh2∆/∆	G25	XII	255164	.	GA	G	1410.79	del	2	0.573171	TAATGGCTCTTTTTCCTATTCTAGTgAAAAAAAAAACAGAAAATCGAAGAG	yes
A724R42	AND3230	BY/BY	msh2∆/∆	L25	XII	255164	.	GA	G	809.325	del	2	0.415385	TAATGGCTCTTTTTCCTATTCTAGTgAAAAAAAAAACAGAAAATCGAAGAG	yes
A724R34	AND3230	BY/BY	msh2∆/∆	D25	XII	282706	.	GT	G	909.562	del	4	0.596154	TACATTTTTTTTATTTTTTTTTTTGgTTTTTTTTTTTCGATATTTTTCCCT	yes
A724R39	AND3230	BY/BY	msh2∆/∆	I25	XII	282706	.	GT	G	824.65	del	4	0.508772	TACATTTTTTTTATTTTTTTTTTTGgTTTTTTTTTTTCGATATTTTTCCCT	yes
A724R40	AND3230	BY/BY	msh2∆/∆	J25	XII	282706	.	GT	G	788.349	del	4	0.409091	TACATTTTTTTTATTTTTTTTTTTGgTTTTTTTTTTTCGATATTTTTCCCT	yes
A724R46	AND3230	BY/BY	msh2∆/∆	P25	XII	282706	.	GT	G	543.67	del	4	0.542857	TACATTTTTTTTATTTTTTTTTTTGgTTTTTTTTTTTCGATATTTTTCCCT	yes
A724R35	AND3230	BY/BY	msh2∆/∆	E25	XII	313617	.	A	AG	790.002	ins	2	0.423729	TCATGAATTCGTTCAATGTATTCCAaGGGGGGGTATTTAACATCATTCTGA	yes
A724R40	AND3230	BY/BY	msh2∆/∆	J25	XII	313617	.	A	AG	1168.58	ins	2	0.514706	TCATGAATTCGTTCAATGTATTCCAaGGGGGGGTATTTAACATCATTCTGA	yes
A724R43	AND3230	BY/BY	msh2∆/∆	M25	XII	320359	.	GA	G	662.627	del	2	0.421053	TGAAAAAAAAAAAAGACGCAAGAGTgAAAAAAAAACCAGTACTGTAAAAGC	yes
A724R45	AND3230	BY/BY	msh2∆/∆	O25	XII	320359	.	GA	G	632.187	del	2	0.547619	TGAAAAAAAAAAAAGACGCAAGAGTgAAAAAAAAACCAGTACTGTAAAAGC	yes
A724R34	AND3230	BY/BY	msh2∆/∆	D25	XII	370487	.	AT	A	994.152	del	3	0.464789	ACCCACGCTTCGAGGATTGGCTTTTaTTTTTTTTTTTTTGGTGGCGTTTTA	yes
A724R37	AND3230	BY/BY	msh2∆/∆	G25	XII	370487	.	AT	A	527.679	del	3	0.439024	ACCCACGCTTCGAGGATTGGCTTTTaTTTTTTTTTTTTTGGTGGCGTTTTA	yes
A724R39	AND3230	BY/BY	msh2∆/∆	I25	XII	370487	.	AT	A	879.708	del	3	0.568627	ACCCACGCTTCGAGGATTGGCTTTTaTTTTTTTTTTTTTGGTGGCGTTTTA	yes
A724R36	AND3230	BY/BY	msh2∆/∆	F25	XII	373034	.	CA	C	246.201	del	4	0.45	TACGTATATAGTTGTATAGAGGAAAcAAAAAAAAAAAGATAAAACTCAATT	yes
A724R39	AND3230	BY/BY	msh2∆/∆	I25	XII	373034	.	CA	C	311.258	del	4	0.458333	TACGTATATAGTTGTATAGAGGAAAcAAAAAAAAAAAGATAAAACTCAATT	yes
A724R40	AND3230	BY/BY	msh2∆/∆	J25	XII	373034	.	CA	C	479.576	del	4	0.435897	TACGTATATAGTTGTATAGAGGAAAcAAAAAAAAAAAGATAAAACTCAATT	yes
A724R46	AND3230	BY/BY	msh2∆/∆	P25	XII	373034	.	CA	C	170.104	del	4	0.4375	TACGTATATAGTTGTATAGAGGAAAcAAAAAAAAAAAGATAAAACTCAATT	yes
A724R36	AND3230	BY/BY	msh2∆/∆	F25	XII	392810	.	GT	G	591.586	del	2	0.428571	ACCGTCTCGTTTCTTCTGCTTTACCgTTTTTTTTTGCCTTCTTTAGATATG	yes
A724R41	AND3230	BY/BY	msh2∆/∆	K25	XII	392810	.	GT	G	827.504	del	2	0.480769	ACCGTCTCGTTTCTTCTGCTTTACCgTTTTTTTTTGCCTTCTTTAGATATG	yes
A724R32	AND3230	BY/BY	msh2∆/∆	B25	XII	393993	.	TA	T	1078.95	del	5	0.417722	TAAAAACAGCAGGATTATTAAAAAGtAAAAAAAAAAAATTCCTTTTCAAGC	yes
A724R35	AND3230	BY/BY	msh2∆/∆	E25	XII	393993	.	TA	T	627.802	del	5	0.47619	TAAAAACAGCAGGATTATTAAAAAGtAAAAAAAAAAAATTCCTTTTCAAGC	yes
A724R37	AND3230	BY/BY	msh2∆/∆	G25	XII	393993	.	TA	T	1168.03	del	5	0.480519	TAAAAACAGCAGGATTATTAAAAAGtAAAAAAAAAAAATTCCTTTTCAAGC	yes
A724R41	AND3230	BY/BY	msh2∆/∆	K25	XII	393993	.	TA	T	793	del	5	0.5	TAAAAACAGCAGGATTATTAAAAAGtAAAAAAAAAAAATTCCTTTTCAAGC	yes
A724R42	AND3230	BY/BY	msh2∆/∆	L25	XII	393993	.	TA	T	733.776	del	5	0.425926	TAAAAACAGCAGGATTATTAAAAAGtAAAAAAAAAAAATTCCTTTTCAAGC	yes
A724R32	AND3230	BY/BY	msh2∆/∆	B25	XII	395504	.	AT	A	350.103	del	2	0.55	ATCTTCATCTGTATAAAGAATAGCTaTTTTTTTTACTGTCATTATGATGTT	yes
A724R46	AND3230	BY/BY	msh2∆/∆	P25	XII	395504	.	AT	A	171.283	del	2	0.5	ATCTTCATCTGTATAAAGAATAGCTaTTTTTTTTACTGTCATTATGATGTT	yes
A724R44	AND3230	BY/BY	msh2∆/∆	N25	XII	448598	.	TA	T	938.669	del	2	0.432836	CGATCAAAGCAATGGGCTAGCCAAAtAAAAAAAAAACTGTAGGCACAAAAA	yes
A724R46	AND3230	BY/BY	msh2∆/∆	P25	XII	448598	.	TA	T	1066.21	del	2	0.52381	CGATCAAAGCAATGGGCTAGCCAAAtAAAAAAAAAACTGTAGGCACAAAAA	yes
A724R32	AND3230	BY/BY	msh2∆/∆	B25	XII	495309	.	CT	C	942.724	del	2	0.591837	TCTTATAGCCATTCATACATTGTTCcTTTTTTTTTTCCTCTTAAGTAACTT	yes
A724R40	AND3230	BY/BY	msh2∆/∆	J25	XII	495309	.	CT	C	786.697	del	2	0.444444	TCTTATAGCCATTCATACATTGTTCcTTTTTTTTTTCCTCTTAAGTAACTT	yes
A724R35	AND3230	BY/BY	msh2∆/∆	E25	XII	515195	.	GA	G	869.376	del	2	0.518519	TCATCGTTGTTTTTCGGTTAGCTTCgAAAAAAAAATAGAGTAAAAACCAGG	yes
A724R43	AND3230	BY/BY	msh2∆/∆	M25	XII	515195	.	GA	G	665.396	del	2	0.428571	TCATCGTTGTTTTTCGGTTAGCTTCgAAAAAAAAATAGAGTAAAAACCAGG	yes
A724R31	AND3230	BY/BY	msh2∆/∆	A25	XII	517794	.	GT	G	446.079	del	6	0.428571	GGATAAGATCATTCACCAAATCTTAgTTTTTTTTTTTAGTTTCCTTCTCCA	yes
A724R37	AND3230	BY/BY	msh2∆/∆	G25	XII	517794	.	GT	G	599.937	del	6	0.567568	GGATAAGATCATTCACCAAATCTTAgTTTTTTTTTTTAGTTTCCTTCTCCA	yes
A724R38	AND3230	BY/BY	msh2∆/∆	H25	XII	517794	.	GT	G	266.357	del	6	0.413793	GGATAAGATCATTCACCAAATCTTAgTTTTTTTTTTTAGTTTCCTTCTCCA	yes
A724R39	AND3230	BY/BY	msh2∆/∆	I25	XII	517794	.	GT	G	512.802	del	6	0.558824	GGATAAGATCATTCACCAAATCTTAgTTTTTTTTTTTAGTTTCCTTCTCCA	yes
A724R41	AND3230	BY/BY	msh2∆/∆	K25	XII	517794	.	GT	G	323.526	del	6	0.466667	GGATAAGATCATTCACCAAATCTTAgTTTTTTTTTTTAGTTTCCTTCTCCA	yes
A724R45	AND3230	BY/BY	msh2∆/∆	O25	XII	517794	.	GT	G	386.752	del	6	0.590909	GGATAAGATCATTCACCAAATCTTAgTTTTTTTTTTTAGTTTCCTTCTCCA	yes
A724R35	AND3230	BY/BY	msh2∆/∆	E25	XII	568290	.	CT	C	837.645	del	4	0.490909	CATTTTCGCCGATATTTTTGCTCACcTTTTTTTTTTGCTCATCGAAAATTG	yes
A724R36	AND3230	BY/BY	msh2∆/∆	F25	XII	568290	.	CT	C	1214.36	del	4	0.513889	CATTTTCGCCGATATTTTTGCTCACcTTTTTTTTTTGCTCATCGAAAATTG	yes
A724R39	AND3230	BY/BY	msh2∆/∆	I25	XII	568290	.	CT	C	1300.25	del	4	0.597222	CATTTTCGCCGATATTTTTGCTCACcTTTTTTTTTTGCTCATCGAAAATTG	yes
A724R44	AND3230	BY/BY	msh2∆/∆	N25	XII	568290	.	CT	C	555.173	del	4	0.418605	CATTTTCGCCGATATTTTTGCTCACcTTTTTTTTTTGCTCATCGAAAATTG	yes
A724R38	AND3230	BY/BY	msh2∆/∆	H25	XII	583978	.	GA	G	1132.08	del	2	0.590164	TGGCCACTATTTTCATCATCTGATTgAAAAAAAACATTGAAAATATACTCA	yes
A724R41	AND3230	BY/BY	msh2∆/∆	K25	XII	583978	.	GA	G	633.607	del	2	0.444444	TGGCCACTATTTTCATCATCTGATTgAAAAAAAACATTGAAAATATACTCA	yes
A724R34	AND3230	BY/BY	msh2∆/∆	D25	XII	602685	.	CA	C	745.867	del	2	0.433962	AACCCTTGCTTTTCCCCAATCGTAAcAAAAAAAAACAAGGGGAAATAAACT	yes
A724R35	AND3230	BY/BY	msh2∆/∆	E25	XII	602685	.	CA	C	575.387	del	2	0.422222	AACCCTTGCTTTTCCCCAATCGTAAcAAAAAAAAACAAGGGGAAATAAACT	yes
A724R31	AND3230	BY/BY	msh2∆/∆	A25	XII	603028	.	CT	C	882.022	del	2	0.54902	ATCAGTTTCATCCGAGGATTGTAGCcTTTTTTTTTCATTTGTTGATGTTTC	yes
A724R42	AND3230	BY/BY	msh2∆/∆	L25	XII	603028	.	CT	C	831.935	del	2	0.5	ATCAGTTTCATCCGAGGATTGTAGCcTTTTTTTTTCATTTGTTGATGTTTC	yes
A724R44	AND3230	BY/BY	msh2∆/∆	N25	XII	666399	.	CA	C	722.387	del	2	0.45098	TGATCTTGATGAATTAGAGTCTTCCcAAAAAAAAGAAAGGAAGGGCAACTC	yes
A724R45	AND3230	BY/BY	msh2∆/∆	O25	XII	666399	.	CA	C	979.061	del	2	0.428571	TGATCTTGATGAATTAGAGTCTTCCcAAAAAAAAGAAAGGAAGGGCAACTC	yes
A724R31	AND3230	BY/BY	msh2∆/∆	A25	XII	672979	.	AT	A	872.376	del	3	0.465517	CAAAATGATCACGCAACTTTTGACAaTTTTTTTTTTTTCATCTGTTTTCCA	yes
A724R33	AND3230	BY/BY	msh2∆/∆	C25	XII	672979	.	AT	A	553.72	del	3	0.414634	CAAAATGATCACGCAACTTTTGACAaTTTTTTTTTTTTCATCTGTTTTCCA	yes
A724R42	AND3230	BY/BY	msh2∆/∆	L25	XII	672979	.	AT	A	887.023	del	3	0.459016	CAAAATGATCACGCAACTTTTGACAaTTTTTTTTTTTTCATCTGTTTTCCA	yes
A724R35	AND3230	BY/BY	msh2∆/∆	E25	XII	719563	.	AT	A	1132.73	del	6	0.575758	ATTTATGAAGGTTTTTTCTATGTCCaTTTTTTTTTTTCAGCATCACGAAGA	yes
A724R37	AND3230	BY/BY	msh2∆/∆	G25	XII	719563	.	AT	A	969.601	del	6	0.442857	ATTTATGAAGGTTTTTTCTATGTCCaTTTTTTTTTTTCAGCATCACGAAGA	yes
A724R38	AND3230	BY/BY	msh2∆/∆	H25	XII	719563	.	AT	A	1013.85	del	6	0.458333	ATTTATGAAGGTTTTTTCTATGTCCaTTTTTTTTTTTCAGCATCACGAAGA	yes
A724R41	AND3230	BY/BY	msh2∆/∆	K25	XII	719563	.	AT	A	829.709	del	6	0.419355	ATTTATGAAGGTTTTTTCTATGTCCaTTTTTTTTTTTCAGCATCACGAAGA	yes
A724R44	AND3230	BY/BY	msh2∆/∆	N25	XII	719563	.	AT	A	1658.38	del	6	0.980392	ATTTATGAAGGTTTTTTCTATGTCCaTTTTTTTTTTTCAGCATCACGAAGA	yes
A724R46	AND3230	BY/BY	msh2∆/∆	P25	XII	719563	.	AT	A	914.232	del	6	0.442857	ATTTATGAAGGTTTTTTCTATGTCCaTTTTTTTTTTTCAGCATCACGAAGA	yes
A724R34	AND3230	BY/BY	msh2∆/∆	D25	XII	724612	.	CT	C	269.732	del	2	0.529412	TTTTTAATTTTCCTTTTTTTATTTCcTTTTTTTTTATTCTCATCATACCAT	yes
A724R40	AND3230	BY/BY	msh2∆/∆	J25	XII	724612	.	CT	C	424.532	del	2	0.52	TTTTTAATTTTCCTTTTTTTATTTCcTTTTTTTTTATTCTCATCATACCAT	yes
A724R32	AND3230	BY/BY	msh2∆/∆	B25	XII	757586	.	GT	G	510.337	del	2	0.457143	TATATGACACTCCTACTAAGCAGTCgTTTTTTTTTTCTTTTGTTAATTTCA	yes
A724R45	AND3230	BY/BY	msh2∆/∆	O25	XII	757586	.	GT	G	528.827	del	2	0.514286	TATATGACACTCCTACTAAGCAGTCgTTTTTTTTTTCTTTTGTTAATTTCA	yes
A724R40	AND3230	BY/BY	msh2∆/∆	J25	XII	759341	.	G	GA	1600.38	ins	2	0.537634	AGTTTGCCCTAATTGATGAGTTTTTgAAAAAAAAAACAACTTAGGTTTCGC	yes
A724R46	AND3230	BY/BY	msh2∆/∆	P25	XII	759341	.	G	GA	648.044	ins	2	0.466667	AGTTTGCCCTAATTGATGAGTTTTTgAAAAAAAAAACAACTTAGGTTTCGC	yes
A724R38	AND3230	BY/BY	msh2∆/∆	H25	XII	777943	.	GT	G	757.032	del	3	0.433333	AATCTCTATTTGTCGTATTTTCTAAgTTTTTTTTTTTTGTCAAAGTAGTCG	yes
A724R40	AND3230	BY/BY	msh2∆/∆	J25	XII	777943	.	GT	G	706.849	del	3	0.490566	AATCTCTATTTGTCGTATTTTCTAAgTTTTTTTTTTTTGTCAAAGTAGTCG	yes
A724R43	AND3230	BY/BY	msh2∆/∆	M25	XII	777943	.	GT	G	354.554	del	3	0.40625	AATCTCTATTTGTCGTATTTTCTAAgTTTTTTTTTTTTGTCAAAGTAGTCG	yes
A724R31	AND3230	BY/BY	msh2∆/∆	A25	XII	809527	.	CT	C	755.837	del	2	0.522727	TTTTGATGAAGCACAGGAAGAATTTcTTTTTTTTTTGGCTTCTTCTGGTTC	yes
A724R32	AND3230	BY/BY	msh2∆/∆	B25	XII	809527	.	CT	C	955.72	del	2	0.5	TTTTGATGAAGCACAGGAAGAATTTcTTTTTTTTTTGGCTTCTTCTGGTTC	yes
A724R34	AND3230	BY/BY	msh2∆/∆	D25	XII	924822	.	A	G	1035.82	snp	4	0.469697	AAACGCGCCTACGTCGTGCAAGGGGaCAGGATTTTGTCAGTTACATAATAA	no
A724R36	AND3230	BY/BY	msh2∆/∆	F25	XII	924822	.	A	G	559.557	snp	4	0.461538	AAACGCGCCTACGTCGTGCAAGGGGaCAGGATTTTGTCAGTTACATAATAA	no
A724R39	AND3230	BY/BY	msh2∆/∆	I25	XII	924822	.	A	G	909.061	snp	4	0.538462	AAACGCGCCTACGTCGTGCAAGGGGaCAGGATTTTGTCAGTTACATAATAA	no
A724R40	AND3230	BY/BY	msh2∆/∆	J25	XII	924822	.	A	G	1223.15	snp	4	0.455696	AAACGCGCCTACGTCGTGCAAGGGGaCAGGATTTTGTCAGTTACATAATAA	no
A724R39	AND3230	BY/BY	msh2∆/∆	I25	XII	994416	.	TA	T	1063.17	del	2	0.470588	CAGGTCCCAAAAAATGTGGAATCTTtAAAAAAAACATTCAAATTTCCGTTA	yes
A724R42	AND3230	BY/BY	msh2∆/∆	L25	XII	994416	.	TA	T	950.133	del	2	0.460317	CAGGTCCCAAAAAATGTGGAATCTTtAAAAAAAACATTCAAATTTCCGTTA	yes
A724R37	AND3230	BY/BY	msh2∆/∆	G25	XII	1002214	.	GAA	G	247.723	del	2	0.571429	TCCGAAAAATGAAAAATTTTTCACTgAAAAAAAAAAAAAAAAAAAGAAGAA	yes
A724R45	AND3230	BY/BY	msh2∆/∆	O25	XII	1002214	.	GAA	G	204.554	del	2	0.526316	TCCGAAAAATGAAAAATTTTTCACTgAAAAAAAAAAAAAAAAAAAGAAGAA	yes
A724R36	AND3230	BY/BY	msh2∆/∆	F25	XII	1011372	.	CTTT	C	359.221	del	2	0.483871	TGTTGTGTACTCAATAAATAGAGGTcTTTTTTTTTTTTTTTCTCCATAGGT	yes
A724R40	AND3230	BY/BY	msh2∆/∆	J25	XII	1011372	.	CTTT	C	410.793	del	2	0.410256	TGTTGTGTACTCAATAAATAGAGGTcTTTTTTTTTTTTTTTCTCCATAGGT	yes
A724R39	AND3230	BY/BY	msh2∆/∆	I25	XIII	26551	.	AT	A	173.17	del	2	0.5	ATAAATTAGTTTCTTTTTTTTTTTAaTTTTTTTTTTTTTTGATCTCATTTC	yes
A724R41	AND3230	BY/BY	msh2∆/∆	K25	XIII	26551	.	AT	A	152.481	del	2	0.411765	ATAAATTAGTTTCTTTTTTTTTTTAaTTTTTTTTTTTTTTGATCTCATTTC	yes
A724R37	AND3230	BY/BY	msh2∆/∆	G25	XIII	58897	.	CT	C	606.763	del	2	0.431818	TTTATTTGCTATTGTGACAATTACAcTTTTTTTTTTAGATTGTTCGGTACT	yes
A724R40	AND3230	BY/BY	msh2∆/∆	J25	XIII	58897	.	CT	C	965.483	del	2	0.5	TTTATTTGCTATTGTGACAATTACAcTTTTTTTTTTAGATTGTTCGGTACT	yes
A724R31	AND3230	BY/BY	msh2∆/∆	A25	XIII	95588	.	CA	C	719.887	del	2	0.45614	CAATCATTACCGCGTTCGGCTTTTCcAAAAAAAAAAAACTATAGTAAGGAT	yes
A724R46	AND3230	BY/BY	msh2∆/∆	P25	XIII	95588	.	CA	C	750.205	del	2	0.481481	CAATCATTACCGCGTTCGGCTTTTCcAAAAAAAAAAAACTATAGTAAGGAT	yes
A724R31	AND3230	BY/BY	msh2∆/∆	A25	XIII	97583	.	AT	A	1057.45	del	2	0.492537	ATCAATGGAAGATGTCCTCATTTCCaTTTTTTTTTTCAATTCGACGGCAAG	yes
A724R40	AND3230	BY/BY	msh2∆/∆	J25	XIII	97583	.	AT	A	1160.2	del	2	0.454545	ATCAATGGAAGATGTCCTCATTTCCaTTTTTTTTTTCAATTCGACGGCAAG	yes
A724R34	AND3230	BY/BY	msh2∆/∆	D25	XIII	97876	.	AT	A	272.065	del	4	0.434783	CCAAAGAGATATAACAGTAGGGGGAaTTTTTTTTTTTACAATATACTTGAA	yes
A724R36	AND3230	BY/BY	msh2∆/∆	F25	XIII	97876	.	AT	A	475.902	del	4	0.586207	CCAAAGAGATATAACAGTAGGGGGAaTTTTTTTTTTTACAATATACTTGAA	yes
A724R38	AND3230	BY/BY	msh2∆/∆	H25	XIII	97876	.	AT	A	373.982	del	4	0.466667	CCAAAGAGATATAACAGTAGGGGGAaTTTTTTTTTTTACAATATACTTGAA	yes
A724R39	AND3230	BY/BY	msh2∆/∆	I25	XIII	97876	.	AT	A	228.877	del	4	0.529412	CCAAAGAGATATAACAGTAGGGGGAaTTTTTTTTTTTACAATATACTTGAA	yes
A724R32	AND3230	BY/BY	msh2∆/∆	B25	XIII	99274	.	CA	C	873.101	del	3	0.492063	AGCTTGACCGACTGTAAAGAGAAATcAAAAAAAAAAAAATTTTGCGTTGAA	yes
A724R34	AND3230	BY/BY	msh2∆/∆	D25	XIII	99274	.	CA	C	892.649	del	3	0.476923	AGCTTGACCGACTGTAAAGAGAAATcAAAAAAAAAAAAATTTTGCGTTGAA	yes
A724R42	AND3230	BY/BY	msh2∆/∆	L25	XIII	99274	.	CA	C	618.46	del	3	0.525	AGCTTGACCGACTGTAAAGAGAAATcAAAAAAAAAAAAATTTTGCGTTGAA	yes
A724R35	AND3230	BY/BY	msh2∆/∆	E25	XIII	129676	.	GA	G	623.566	del	2	0.525	CCCCTTCTCGCGCTGGCGAAGAAGTgAAAAAAAAAAATAAAAAAATGGAAA	yes
A724R43	AND3230	BY/BY	msh2∆/∆	M25	XIII	129676	.	GA	G	822.533	del	2	0.519231	CCCCTTCTCGCGCTGGCGAAGAAGTgAAAAAAAAAAATAAAAAAATGGAAA	yes
A724R36	AND3230	BY/BY	msh2∆/∆	F25	XIII	155876	.	GT	G	804.667	del	2	0.471698	GTCAACTCCTCTTTGTAAGCTCTAGgTTTTTTTTTGTCCTGGCTTTTACTT	yes
A724R38	AND3230	BY/BY	msh2∆/∆	H25	XIII	155876	.	GT	G	1305.53	del	2	0.585714	GTCAACTCCTCTTTGTAAGCTCTAGgTTTTTTTTTGTCCTGGCTTTTACTT	yes
A724R37	AND3230	BY/BY	msh2∆/∆	G25	XIII	192469	.	CT	C	1058.51	del	2	0.492308	CGCTAGCCTTACAATATTTGGCAAAcTTTTTTTTTTTAGCCGCCGAGACTC	yes
A724R41	AND3230	BY/BY	msh2∆/∆	K25	XIII	192469	.	CT	C	933.073	del	2	0.527273	CGCTAGCCTTACAATATTTGGCAAAcTTTTTTTTTTTAGCCGCCGAGACTC	yes
A724R35	AND3230	BY/BY	msh2∆/∆	E25	XIII	209069	.	CTT	C	211.265	del	2	0.45	GAGAAGAAAAGTCGTCAAGAGATGCcTTTTTTTTTTTTTTAAAATTTATCT	yes
A724R44	AND3230	BY/BY	msh2∆/∆	N25	XIII	209069	.	CTT	C	234.699	del	2	0.588235	GAGAAGAAAAGTCGTCAAGAGATGCcTTTTTTTTTTTTTTAAAATTTATCT	yes
A724R35	AND3230	BY/BY	msh2∆/∆	E25	XIII	248590	.	TA	T	757.019	del	3	0.489362	GAAAAGGAATTGATTCGTAAGTTATtAAAAAAAAAATTCAATTTGGATAGG	yes
A724R43	AND3230	BY/BY	msh2∆/∆	M25	XIII	248590	.	TA	T	386.562	del	3	0.444444	GAAAAGGAATTGATTCGTAAGTTATtAAAAAAAAAATTCAATTTGGATAGG	yes
A724R44	AND3230	BY/BY	msh2∆/∆	N25	XIII	248590	.	TA	T	727.442	del	3	0.468085	GAAAAGGAATTGATTCGTAAGTTATtAAAAAAAAAATTCAATTTGGATAGG	yes
A724R33	AND3230	BY/BY	msh2∆/∆	C25	XIII	276374	.	TA	T	959.157	del	3	0.584906	GACTAGCTCTACCAAAAAAGGATGAtAAAAAAAAAAACAAGGGTACGAGTA	yes
A724R34	AND3230	BY/BY	msh2∆/∆	D25	XIII	276374	.	TA	T	1398.21	del	3	0.573333	GACTAGCTCTACCAAAAAAGGATGAtAAAAAAAAAAACAAGGGTACGAGTA	yes
A724R35	AND3230	BY/BY	msh2∆/∆	E25	XIII	276374	.	TA	T	728.674	del	3	0.479167	GACTAGCTCTACCAAAAAAGGATGAtAAAAAAAAAAACAAGGGTACGAGTA	yes
A724R41	AND3230	BY/BY	msh2∆/∆	K25	XIII	331971	.	TA	T	117.303	del	2	0.444444	ATACATAAAACTTAGATCAAATAAAtAAAAAAAAAAGTAAAACAACCATAT	yes
A724R43	AND3230	BY/BY	msh2∆/∆	M25	XIII	331971	.	TA	T	308.855	del	2	1	ATACATAAAACTTAGATCAAATAAAtAAAAAAAAAAGTAAAACAACCATAT	yes
A724R32	AND3230	BY/BY	msh2∆/∆	B25	XIII	337473	.	CAA	C	577.745	del	2	0.59375	ATATCACGTCTTTCCTTCATATTTTcAAAAAAAAAAAAAGTTTTCTTTACC	yes
A724R41	AND3230	BY/BY	msh2∆/∆	K25	XIII	337473	.	CAA	C	331.034	del	2	0.458333	ATATCACGTCTTTCCTTCATATTTTcAAAAAAAAAAAAAGTTTTCTTTACC	yes
A724R31	AND3230	BY/BY	msh2∆/∆	A25	XIII	346697	.	CT	C	908.787	del	3	0.430769	AAAGTAAGGAAGAAAAAAGCAATATcTTTTTTTTTTTGAACTTTTCGTATT	yes
A724R35	AND3230	BY/BY	msh2∆/∆	E25	XIII	346697	.	CT	C	672.85	del	3	0.522727	AAAGTAAGGAAGAAAAAAGCAATATcTTTTTTTTTTTGAACTTTTCGTATT	yes
A724R45	AND3230	BY/BY	msh2∆/∆	O25	XIII	346697	.	CT	C	726.648	del	3	0.594595	AAAGTAAGGAAGAAAAAAGCAATATcTTTTTTTTTTTGAACTTTTCGTATT	yes
A724R36	AND3230	BY/BY	msh2∆/∆	F25	XIII	348323	.	AT	A	542.691	del	2	0.439024	TATCTTTATTCTTTTCTTAGTCTAAaTTTTTTTTTTTTGGCTTGCCTTTAA	yes
A724R40	AND3230	BY/BY	msh2∆/∆	J25	XIII	348323	.	AT	A	745.207	del	2	0.489796	TATCTTTATTCTTTTCTTAGTCTAAaTTTTTTTTTTTTGGCTTGCCTTTAA	yes
A724R31	AND3230	BY/BY	msh2∆/∆	A25	XIII	380311	.	GA	G	536.871	del	3	0.477273	ACGGATAAATGTTTAGATCCCTTTTgAAAAAAAAAAAAAATTAGGATGAAC	yes
A724R35	AND3230	BY/BY	msh2∆/∆	E25	XIII	380311	.	G	GA	247.681	ins	2	0.458333	ACGGATAAATGTTTAGATCCCTTTTgAAAAAAAAAAAAAATTAGGATGAAC	yes
A724R37	AND3230	BY/BY	msh2∆/∆	G25	XIII	380311	.	GA	G	544.87	del	3	0.527778	ACGGATAAATGTTTAGATCCCTTTTgAAAAAAAAAAAAAATTAGGATGAAC	yes
A724R40	AND3230	BY/BY	msh2∆/∆	J25	XIII	380311	.	G	GA	458.617	ins	2	0.409091	ACGGATAAATGTTTAGATCCCTTTTgAAAAAAAAAAAAAATTAGGATGAAC	yes
A724R44	AND3230	BY/BY	msh2∆/∆	N25	XIII	380311	.	GA	G	422.595	del	3	0.454545	ACGGATAAATGTTTAGATCCCTTTTgAAAAAAAAAAAAAATTAGGATGAAC	yes
A724R36	AND3230	BY/BY	msh2∆/∆	F25	XIII	394870	.	TA	T	252.445	del	3	0.5	AGGCGAACCTCTGTATGTAATTAAGtAAAAAAAAAACGATGTGACAGGATA	yes
A724R41	AND3230	BY/BY	msh2∆/∆	K25	XIII	394870	.	TA	T	278.918	del	3	0.416667	AGGCGAACCTCTGTATGTAATTAAGtAAAAAAAAAACGATGTGACAGGATA	yes
A724R46	AND3230	BY/BY	msh2∆/∆	P25	XIII	394870	.	TA	T	487.207	del	3	0.566667	AGGCGAACCTCTGTATGTAATTAAGtAAAAAAAAAACGATGTGACAGGATA	yes
A724R31	AND3230	BY/BY	msh2∆/∆	A25	XIII	408819	.	GT	G	572.616	del	2	0.439024	AAGATGTGCTGTAGCCTCCGCTGTTgTTTTTTTTTATCCTACCAAGGCGCA	yes
A724R33	AND3230	BY/BY	msh2∆/∆	C25	XIII	408819	.	GT	G	701.288	del	2	0.423077	AAGATGTGCTGTAGCCTCCGCTGTTgTTTTTTTTTATCCTACCAAGGCGCA	yes
A724R39	AND3230	BY/BY	msh2∆/∆	I25	XIII	409001	.	CA	C	786.912	del	2	0.535714	ATAGGAATTAAGGCCTTGTAGCAATcAAAAAAAAAAAGAAAAAAAAGGAAT	yes
A724R46	AND3230	BY/BY	msh2∆/∆	P25	XIII	409001	.	CA	C	1177.42	del	2	0.934783	ATAGGAATTAAGGCCTTGTAGCAATcAAAAAAAAAAAGAAAAAAAAGGAAT	yes
A724R34	AND3230	BY/BY	msh2∆/∆	D25	XIII	411461	.	GTT	G	637.568	del	2	0.425926	CTATTCGTAGCCGTCTTTTTTTGTTgTTTTTTTTTTTTGTGAAACAACGTA	yes
A724R40	AND3230	BY/BY	msh2∆/∆	J25	XIII	411461	.	GTT	G	858.581	del	2	0.52381	CTATTCGTAGCCGTCTTTTTTTGTTgTTTTTTTTTTTTGTGAAACAACGTA	yes
A724R34	AND3230	BY/BY	msh2∆/∆	D25	XIII	416400	.	CT	C	1105.5	del	3	0.426829	GTGATCTCGCATGATGAACTTTCTTcTTTTTTTTTTGTGATTCATTGTTTT	yes
A724R40	AND3230	BY/BY	msh2∆/∆	J25	XIII	416400	.	CT	C	1823.05	del	3	0.524272	GTGATCTCGCATGATGAACTTTCTTcTTTTTTTTTTGTGATTCATTGTTTT	yes
A724R45	AND3230	BY/BY	msh2∆/∆	O25	XIII	416400	.	CT	C	1162.74	del	3	0.5	GTGATCTCGCATGATGAACTTTCTTcTTTTTTTTTTGTGATTCATTGTTTT	yes
A724R34	AND3230	BY/BY	msh2∆/∆	D25	XIII	512572	.	AT	A	841.765	del	2	0.52	AAGTTATTACGAATCTACTCTGTCTaTTTTTTTTTTACCAACTCCCTACCC	yes
A724R36	AND3230	BY/BY	msh2∆/∆	F25	XIII	512572	.	AT	A	719.301	del	2	0.44898	AAGTTATTACGAATCTACTCTGTCTaTTTTTTTTTTACCAACTCCCTACCC	yes
A724R36	AND3230	BY/BY	msh2∆/∆	F25	XIII	514293	.	AT	A	594.607	del	2	0.42	TTTTGTTTTAGTGACTGCCCTCCTAaTTTTTTTTTTTTTAGTTTACGGCTA	yes
A724R44	AND3230	BY/BY	msh2∆/∆	N25	XIII	514293	.	AT	A	685.704	del	2	0.5	TTTTGTTTTAGTGACTGCCCTCCTAaTTTTTTTTTTTTTAGTTTACGGCTA	yes
A724R33	AND3230	BY/BY	msh2∆/∆	C25	XIII	537725	.	GA	G	805.349	del	2	0.543478	CAAGCTCGTTTAAGTAAGCCTTTATgAAAAAAAAACAAAATATAAAGCATT	yes
A724R41	AND3230	BY/BY	msh2∆/∆	K25	XIII	537725	.	GA	G	798.31	del	2	0.533333	CAAGCTCGTTTAAGTAAGCCTTTATgAAAAAAAAACAAAATATAAAGCATT	yes
A724R33	AND3230	BY/BY	msh2∆/∆	C25	XIII	540369	.	CA	C	875.741	del	2	0.508772	ACAAACCCAAGCCGAGCGAAAAACAcAAAAAAAATAAAACAGGGAAAAAAG	yes
A724R41	AND3230	BY/BY	msh2∆/∆	K25	XIII	540369	.	CA	C	1019.78	del	2	0.516667	ACAAACCCAAGCCGAGCGAAAAACAcAAAAAAAATAAAACAGGGAAAAAAG	yes
A724R40	AND3230	BY/BY	msh2∆/∆	J25	XIII	585173	.	AT	A	786.171	del	2	0.454545	TTTTGGAATGTACCTATTGGATTATaTTTTTTTTTGAGTTGCACCCTTGCC	yes
A724R43	AND3230	BY/BY	msh2∆/∆	M25	XIII	585173	.	AT	A	444.077	del	2	0.441176	TTTTGGAATGTACCTATTGGATTATaTTTTTTTTTGAGTTGCACCCTTGCC	yes
A724R35	AND3230	BY/BY	msh2∆/∆	E25	XIII	601268	.	GA	G	791.677	del	3	0.423729	AGAACAGACGTCATATGCAGAAAAAgAAAAAAAAAAGACGGAAGATCTACG	yes
A724R36	AND3230	BY/BY	msh2∆/∆	F25	XIII	601268	.	GA	G	1131.25	del	3	0.507246	AGAACAGACGTCATATGCAGAAAAAgAAAAAAAAAAGACGGAAGATCTACG	yes
A724R38	AND3230	BY/BY	msh2∆/∆	H25	XIII	601268	.	GA	G	731.731	del	3	0.431034	AGAACAGACGTCATATGCAGAAAAAgAAAAAAAAAAGACGGAAGATCTACG	yes
A724R35	AND3230	BY/BY	msh2∆/∆	E25	XIII	603433	.	GA	G	1366.7	del	4	0.545455	TAAGGCAATGCAAAATAAAAAACGAgAAAAAAAAAATGATAGAAGGGAAAG	yes
A724R42	AND3230	BY/BY	msh2∆/∆	L25	XIII	603433	.	GA	G	1156.22	del	4	0.522388	TAAGGCAATGCAAAATAAAAAACGAgAAAAAAAAAATGATAGAAGGGAAAG	yes
A724R43	AND3230	BY/BY	msh2∆/∆	M25	XIII	603433	.	GA	G	1209.98	del	4	0.5	TAAGGCAATGCAAAATAAAAAACGAgAAAAAAAAAATGATAGAAGGGAAAG	yes
A724R45	AND3230	BY/BY	msh2∆/∆	O25	XIII	603433	.	GA	G	1025	del	4	0.463768	TAAGGCAATGCAAAATAAAAAACGAgAAAAAAAAAATGATAGAAGGGAAAG	yes
A724R36	AND3230	BY/BY	msh2∆/∆	F25	XIII	605858	.	TA	T	603.735	del	2	0.422222	TAGCGCACCGTTCCGAAGAAAAAAAtAAAAAAAAAGGGCCGACGGAGGGTT	yes
A724R45	AND3230	BY/BY	msh2∆/∆	O25	XIII	605858	.	TA	T	1480.83	del	2	0.977778	TAGCGCACCGTTCCGAAGAAAAAAAtAAAAAAAAAGGGCCGACGGAGGGTT	yes
A724R31	AND3230	BY/BY	msh2∆/∆	A25	XIII	624079	.	AT	A	1509.58	del	3	0.511111	TGCTTCCGCCTGCAAAAGTGGAGTCaTTTTTTTTTTGTTCTGAAATCAGGA	yes
A724R32	AND3230	BY/BY	msh2∆/∆	B25	XIII	624079	.	AT	A	1634.12	del	3	0.593023	TGCTTCCGCCTGCAAAAGTGGAGTCaTTTTTTTTTTGTTCTGAAATCAGGA	yes
A724R44	AND3230	BY/BY	msh2∆/∆	N25	XIII	624079	.	AT	A	787.146	del	3	0.431034	TGCTTCCGCCTGCAAAAGTGGAGTCaTTTTTTTTTTGTTCTGAAATCAGGA	yes
A724R36	AND3230	BY/BY	msh2∆/∆	F25	XIII	628843	.	TA	T	401.879	del	2	0.555556	ACACTACGCAGAACATTTTATTTTCtAAAAAAAAAAAGAATTCCTATTGAA	yes
A724R40	AND3230	BY/BY	msh2∆/∆	J25	XIII	628843	.	TA	T	532.509	del	2	0.53125	ACACTACGCAGAACATTTTATTTTCtAAAAAAAAAAAGAATTCCTATTGAA	yes
A724R33	AND3230	BY/BY	msh2∆/∆	C25	XIII	652533	.	CTT	C	311.978	del	3	0.423077	GATTAGATTCTCTTCACGCACATACcTTTTTTTTTTTTTCAATTGCTAGTT	yes
A724R36	AND3230	BY/BY	msh2∆/∆	F25	XIII	652533	.	CTT	C	537.486	del	3	0.425	GATTAGATTCTCTTCACGCACATACcTTTTTTTTTTTTTCAATTGCTAGTT	yes
A724R39	AND3230	BY/BY	msh2∆/∆	I25	XIII	652533	.	CTT	C	586.664	del	3	0.512821	GATTAGATTCTCTTCACGCACATACcTTTTTTTTTTTTTCAATTGCTAGTT	yes
A724R38	AND3230	BY/BY	msh2∆/∆	H25	XIII	667202	.	CAAA	C	466.525	del	2	0.542857	TTCTATAGAAGTACAGTTATTCAAAcAAAAAAAAAAAAAAAAACAAGGGTT	yes
A724R42	AND3230	BY/BY	msh2∆/∆	L25	XIII	667202	.	CAAA	C	346.23	del	2	0.538462	TTCTATAGAAGTACAGTTATTCAAAcAAAAAAAAAAAAAAAAACAAGGGTT	yes
A724R36	AND3230	BY/BY	msh2∆/∆	F25	XIII	677063	.	AT	A	239.144	del	2	0.533333	TTATTTATCAAAATGATATTGTTGCaTTTTTTTTTTTAAATCTCACGTTAT	yes
A724R41	AND3230	BY/BY	msh2∆/∆	K25	XIII	677063	.	AT	A	276.398	del	2	0.5625	TTATTTATCAAAATGATATTGTTGCaTTTTTTTTTTTAAATCTCACGTTAT	yes
A724R32	AND3230	BY/BY	msh2∆/∆	B25	XIII	677449	.	GT	G	1448.73	del	2	0.462366	CTTCATTTTCGTTTTGTTATCACATgTTTTTTTTTGCAGTCTTTTGATCAC	yes
A724R45	AND3230	BY/BY	msh2∆/∆	O25	XIII	677449	.	GT	G	1202.41	del	2	0.553846	CTTCATTTTCGTTTTGTTATCACATgTTTTTTTTTGCAGTCTTTTGATCAC	yes
A724R40	AND3230	BY/BY	msh2∆/∆	J25	XIII	684954	.	TG	T	1010.64	del	2	0.434211	TCACTGGCCTTAGCTATGGCCTACTtGGGGGGGTTAATAGGATCTAATGAC	yes
A724R45	AND3230	BY/BY	msh2∆/∆	O25	XIII	684954	.	TG	T	1016.53	del	2	0.507937	TCACTGGCCTTAGCTATGGCCTACTtGGGGGGGTTAATAGGATCTAATGAC	yes
A724R32	AND3230	BY/BY	msh2∆/∆	B25	XIII	701611	.	CT	C	716.354	del	3	0.44898	CGATGAGCATCGAGAAAAAATATTTcTTTTTTTTATCATTTTTTCAGTTTC	yes
A724R37	AND3230	BY/BY	msh2∆/∆	G25	XIII	701611	.	CT	C	823.055	del	3	0.52	CGATGAGCATCGAGAAAAAATATTTcTTTTTTTTATCATTTTTTCAGTTTC	yes
A724R40	AND3230	BY/BY	msh2∆/∆	J25	XIII	701611	.	CT	C	1152.99	del	3	0.486111	CGATGAGCATCGAGAAAAAATATTTcTTTTTTTTATCATTTTTTCAGTTTC	yes
A724R38	AND3230	BY/BY	msh2∆/∆	H25	XIII	707137	.	CA	C	837.784	del	2	0.5	ATAAATCTATACTGTGAAAATATGTcAAAAAAAAAAGAAACCTTTACTCCA	yes
A724R39	AND3230	BY/BY	msh2∆/∆	I25	XIII	707137	.	CA	C	603.724	del	2	0.465116	ATAAATCTATACTGTGAAAATATGTcAAAAAAAAAAGAAACCTTTACTCCA	yes
A724R38	AND3230	BY/BY	msh2∆/∆	H25	XIII	751670	.	TA	T	845.226	del	2	0.41791	AAACTTATGACAAGATATCGCACTCtAAAAAAAAAAAAGAAAAACGCATTA	yes
A724R45	AND3230	BY/BY	msh2∆/∆	O25	XIII	751670	.	TA	T	731.402	del	2	0.521739	AAACTTATGACAAGATATCGCACTCtAAAAAAAAAAAAGAAAAACGCATTA	yes
A724R38	AND3230	BY/BY	msh2∆/∆	H25	XIII	775885	.	CA	C	1038.31	del	2	0.492537	TCGGACTGCGCATTTCAACATGACAcAAAAAAAAAAGAAAAGAAGGAAAAA	yes
A724R43	AND3230	BY/BY	msh2∆/∆	M25	XIII	775885	.	CA	C	729.821	del	2	0.574468	TCGGACTGCGCATTTCAACATGACAcAAAAAAAAAAGAAAAGAAGGAAAAA	yes
A724R35	AND3230	BY/BY	msh2∆/∆	E25	XIII	808194	.	CA	C	938.164	del	2	0.430556	TTTTTATTTTTTTCTCGCATTGGTTcAAAAAAAAAAAATGATGGTTTAAAT	yes
A724R40	AND3230	BY/BY	msh2∆/∆	J25	XIII	808194	.	CA	C	1116.49	del	2	0.436782	TTTTTATTTTTTTCTCGCATTGGTTcAAAAAAAAAAAATGATGGTTTAAAT	yes
A724R32	AND3230	BY/BY	msh2∆/∆	B25	XIII	815480	.	CAA	C	335.321	del	2	0.517241	ATCAAAGGTTTTCCATCCAGTGGTCcAAAAAAAAAAAAATACAGAAGCAAC	yes
A724R34	AND3230	BY/BY	msh2∆/∆	D25	XIII	815480	.	CAA	C	200.679	del	2	0.423077	ATCAAAGGTTTTCCATCCAGTGGTCcAAAAAAAAAAAAATACAGAAGCAAC	yes
A724R33	AND3230	BY/BY	msh2∆/∆	C25	XIII	820084	.	GA	G	572.007	del	3	0.409091	TTTTGGAAGACGCGCCCTTGCGAAAgAAAAAAAAAAATTTTCGTTTCACAC	yes
A724R35	AND3230	BY/BY	msh2∆/∆	E25	XIII	820084	.	GA	G	546.622	del	3	0.487179	TTTTGGAAGACGCGCCCTTGCGAAAgAAAAAAAAAAATTTTCGTTTCACAC	yes
A724R39	AND3230	BY/BY	msh2∆/∆	I25	XIII	820084	.	GA	G	733.9	del	3	0.478261	TTTTGGAAGACGCGCCCTTGCGAAAgAAAAAAAAAAATTTTCGTTTCACAC	yes
A724R31	AND3230	BY/BY	msh2∆/∆	A25	XIII	828255	.	GT	G	972.991	del	2	0.416667	ATGGAAACAGATTGCTGGTGGACATgTTTTTTTTGGTATCATTCTGGAAAT	yes
A724R39	AND3230	BY/BY	msh2∆/∆	I25	XIII	828255	.	GT	G	1074.31	del	2	0.477612	ATGGAAACAGATTGCTGGTGGACATgTTTTTTTTGGTATCATTCTGGAAAT	yes
A724R32	AND3230	BY/BY	msh2∆/∆	B25	XIII	860894	.	CT	C	880.302	del	2	0.526316	AAAACCTCTGGGATGTGTGCCATTGcTTTTTTTTTTTGGGTGGGAAGGAAG	yes
A724R46	AND3230	BY/BY	msh2∆/∆	P25	XIII	860894	.	CT	C	868.179	del	2	0.58	AAAACCTCTGGGATGTGTGCCATTGcTTTTTTTTTTTGGGTGGGAAGGAAG	yes
A724R37	AND3230	BY/BY	msh2∆/∆	G25	XIII	874559	.	CT	C	359.281	del	2	0.571429	ACCCCATTTCTATGCTCTCCTCTGCcTTTTTTTTTTTTTTTTTTTTCATTC	yes
A724R41	AND3230	BY/BY	msh2∆/∆	K25	XIII	874559	.	CT	C	217.849	del	2	0.470588	ACCCCATTTCTATGCTCTCCTCTGCcTTTTTTTTTTTTTTTTTTTTCATTC	yes
A724R35	AND3230	BY/BY	msh2∆/∆	E25	XIV	69097	.	CA	C	598.033	del	3	0.413043	CGTCCCATTTAGGTACAAGTACCTCcAAAAAAAAAAGCGGGTGGGTGTCCT	yes
A724R38	AND3230	BY/BY	msh2∆/∆	H25	XIV	69097	.	CA	C	1212.46	del	3	0.513889	CGTCCCATTTAGGTACAAGTACCTCcAAAAAAAAAAGCGGGTGGGTGTCCT	yes
A724R43	AND3230	BY/BY	msh2∆/∆	M25	XIV	69097	.	CA	C	720.443	del	3	0.46	CGTCCCATTTAGGTACAAGTACCTCcAAAAAAAAAAGCGGGTGGGTGTCCT	yes
A724R35	AND3230	BY/BY	msh2∆/∆	E25	XIV	84037	.	ATT	A	506.791	del	2	0.470588	GTGTAAAAAAGAGGAAGTTCGAACCaTTTTTTTTTTTGGTCTTGTGAAGAC	yes
A724R40	AND3230	BY/BY	msh2∆/∆	J25	XIV	84037	.	ATT	A	751.658	del	2	0.464286	GTGTAAAAAAGAGGAAGTTCGAACCaTTTTTTTTTTTGGTCTTGTGAAGAC	yes
A724R39	AND3230	BY/BY	msh2∆/∆	I25	XIV	86089	.	CT	C	556.688	del	2	0.44186	TTATGTATGGCTTCTCAATTTTGATcTTTTTTTTTTTTGGTCAGTACGCGA	yes
A724R44	AND3230	BY/BY	msh2∆/∆	N25	XIV	86089	.	CT	C	299.14	del	2	0.423077	TTATGTATGGCTTCTCAATTTTGATcTTTTTTTTTTTTGGTCAGTACGCGA	yes
A724R34	AND3230	BY/BY	msh2∆/∆	D25	XIV	174733	.	CA	C	1310.36	del	2	0.518987	TCACCTCCTCCGCTCCGACCGGTGGcAAAAAAAAAAATCAAAAATGTACCG	yes
A724R42	AND3230	BY/BY	msh2∆/∆	L25	XIV	174733	.	CA	C	1122.18	del	2	0.493151	TCACCTCCTCCGCTCCGACCGGTGGcAAAAAAAAAAATCAAAAATGTACCG	yes
A724R34	AND3230	BY/BY	msh2∆/∆	D25	XIV	181308	.	C	CA	642.866	ins	2	0.444444	TTTGCTGCTTTATAGAACCATCTAGcAAAAAAAAAAACCAGAGCAAACCAA	yes
A724R44	AND3230	BY/BY	msh2∆/∆	N25	XIV	181308	.	C	CA	674.374	ins	2	0.555556	TTTGCTGCTTTATAGAACCATCTAGcAAAAAAAAAAACCAGAGCAAACCAA	yes
A724R33	AND3230	BY/BY	msh2∆/∆	C25	XIV	281884	.	GA	G	738.658	del	2	0.543478	CACGATGACCGGGATTTTGGCCGGTgAAAAAAAAAAAATGCGCTCCCGTAC	yes
A724R44	AND3230	BY/BY	msh2∆/∆	N25	XIV	281884	.	GA	G	687.776	del	2	0.5	CACGATGACCGGGATTTTGGCCGGTgAAAAAAAAAAAATGCGCTCCCGTAC	yes
A724R36	AND3230	BY/BY	msh2∆/∆	F25	XIV	302332	.	G	GT	924.754	ins	2	0.461538	TTTTTGGCCGCCGGTAAATTCTCTTgTTTTTTTTTCTTGATTTCACTTCTT	yes
A724R40	AND3230	BY/BY	msh2∆/∆	J25	XIV	302332	.	G	GT	1207.18	ins	2	0.438202	TTTTTGGCCGCCGGTAAATTCTCTTgTTTTTTTTTCTTGATTTCACTTCTT	yes
A724R32	AND3230	BY/BY	msh2∆/∆	B25	XIV	375142	.	GA	G	510.702	del	2	0.435897	TACCCGGAATCGTGTGAAAAATTTTgAAAAAAAAAAATGAAGAGCCAAGAT	yes
A724R45	AND3230	BY/BY	msh2∆/∆	O25	XIV	375142	.	GA	G	1778	del	2	0.949153	TACCCGGAATCGTGTGAAAAATTTTgAAAAAAAAAAATGAAGAGCCAAGAT	yes
A724R33	AND3230	BY/BY	msh2∆/∆	C25	XIV	462386	.	TA	T	504.377	del	3	0.432432	CTTTTTGTTCTTTAACGAATATCATtAAAAAAAAAGGACATCTATAAAGAA	yes
A724R40	AND3230	BY/BY	msh2∆/∆	J25	XIV	462386	.	TA	T	1195.37	del	3	0.538462	CTTTTTGTTCTTTAACGAATATCATtAAAAAAAAAGGACATCTATAAAGAA	yes
A724R42	AND3230	BY/BY	msh2∆/∆	L25	XIV	462386	.	TA	T	590.528	del	3	0.5	CTTTTTGTTCTTTAACGAATATCATtAAAAAAAAAGGACATCTATAAAGAA	yes
A724R33	AND3230	BY/BY	msh2∆/∆	C25	XIV	498360	.	GTT	G	295.237	del	2	0.448276	CACCAATATTTATGTGTATCGTACTgTTTTTTTTTTTTTTTTCTAGCAATG	yes
A724R43	AND3230	BY/BY	msh2∆/∆	M25	XIV	498360	.	GTT	G	382.407	del	2	0.555556	CACCAATATTTATGTGTATCGTACTgTTTTTTTTTTTTTTTTCTAGCAATG	yes
A724R34	AND3230	BY/BY	msh2∆/∆	D25	XIV	501129	.	ATT	A	676.759	del	2	0.55	CCAACTAATTTTCACTCCTTTAAGCaTTTTTTTTTTTTACTTTTTTACAAG	yes
A724R40	AND3230	BY/BY	msh2∆/∆	J25	XIV	501129	.	ATT	A	451.243	del	2	0.416667	CCAACTAATTTTCACTCCTTTAAGCaTTTTTTTTTTTTACTTTTTTACAAG	yes
A724R36	AND3230	BY/BY	msh2∆/∆	F25	XIV	502892	.	AT	A	356.585	del	2	0.413793	TAAAACCCACGCCGGATTAATATCAaTTTTTTTTTACTTTGTTTCTATTTA	yes
A724R38	AND3230	BY/BY	msh2∆/∆	H25	XIV	502892	.	AT	A	484.718	del	2	0.470588	TAAAACCCACGCCGGATTAATATCAaTTTTTTTTTACTTTGTTTCTATTTA	yes
A724R32	AND3230	BY/BY	msh2∆/∆	B25	XIV	602678	.	AT	A	1438.96	del	2	0.54878	GCTTCTTTTTTGTTGTAATTTTTCAaTTTTTTTTTTTCATCGTTGGCCGTC	yes
A724R42	AND3230	BY/BY	msh2∆/∆	L25	XIV	602678	.	AT	A	1223.03	del	2	0.533333	GCTTCTTTTTTGTTGTAATTTTTCAaTTTTTTTTTTTCATCGTTGGCCGTC	yes
A724R31	AND3230	BY/BY	msh2∆/∆	A25	XIV	604387	.	TA	T	204.25	del	2	0.444444	TCCATTCATTATATTATACTATTTTtAAAAAAAAAATTACTACGAAAAAGG	yes
A724R38	AND3230	BY/BY	msh2∆/∆	H25	XIV	604387	.	TA	T	148.538	del	2	0.5	TCCATTCATTATATTATACTATTTTtAAAAAAAAAATTACTACGAAAAAGG	yes
A724R35	AND3230	BY/BY	msh2∆/∆	E25	XIV	635717	.	GT	G	443.959	del	4	0.53125	GTTTTACTCGTAGCCTTTTAACGCTgTTTTTTTTTTTTGCACACCTTTAAA	yes
A724R41	AND3230	BY/BY	msh2∆/∆	K25	XIV	635717	.	GT	G	478.018	del	4	0.404762	GTTTTACTCGTAGCCTTTTAACGCTgTTTTTTTTTTTTGCACACCTTTAAA	yes
A724R42	AND3230	BY/BY	msh2∆/∆	L25	XIV	635717	.	GT	G	633.455	del	4	0.552632	GTTTTACTCGTAGCCTTTTAACGCTgTTTTTTTTTTTTGCACACCTTTAAA	yes
A724R44	AND3230	BY/BY	msh2∆/∆	N25	XIV	635717	.	GT	G	214.101	del	4	0.470588	GTTTTACTCGTAGCCTTTTAACGCTgTTTTTTTTTTTTGCACACCTTTAAA	yes
A724R33	AND3230	BY/BY	msh2∆/∆	C25	XIV	662853	.	GA	G	148.901	del	2	0.533333	GTTATAGCGTTAACAAAAGCAGATAgAAAAAAAAAAAATAACCAAGATAAT	yes
A724R38	AND3230	BY/BY	msh2∆/∆	H25	XIV	662853	.	GA	G	236.84	del	2	0.454545	GTTATAGCGTTAACAAAAGCAGATAgAAAAAAAAAAAATAACCAAGATAAT	yes
A724R37	AND3230	BY/BY	msh2∆/∆	G25	XIV	721916	.	TAAA	T	355.139	del	2	0.483871	GATTGTTTCGAAGAGTGGATTAAACtAAAAAAAAAAAAAAAGTAGAAAATT	yes
A724R38	AND3230	BY/BY	msh2∆/∆	H25	XIV	721916	.	TAAA	T	654.396	del	2	0.534884	GATTGTTTCGAAGAGTGGATTAAACtAAAAAAAAAAAAAAAGTAGAAAATT	yes
A724R33	AND3230	BY/BY	msh2∆/∆	C25	XV	16005	.	GA	G	854.966	del	2	0.509804	AATGCTCATCTTACCATTTTAGATAgAAAAAAAAAATCCTACCTGCCATTT	yes
A724R42	AND3230	BY/BY	msh2∆/∆	L25	XV	16005	.	GA	G	576.629	del	2	0.580645	AATGCTCATCTTACCATTTTAGATAgAAAAAAAAAATCCTACCTGCCATTT	yes
A724R32	AND3230	BY/BY	msh2∆/∆	B25	XV	21727	.	GAA	G	564.638	del	2	0.448276	ATTAGTTCAACTAAAAAAGAAAAACgAAAAAAAAAAAAAACAAAGTCAAAC	yes
A724R34	AND3230	BY/BY	msh2∆/∆	D25	XV	21727	.	GAA	G	853.698	del	2	0.461538	ATTAGTTCAACTAAAAAAGAAAAACgAAAAAAAAAAAAAACAAAGTCAAAC	yes
A724R32	AND3230	BY/BY	msh2∆/∆	B25	XV	21808	.	CT	C	797.415	del	3	0.52	GGCTTGTCTATTCTCCTGAATTTGAcTTTTTTTTTTTCTAACTTTTTCACA	yes
A724R38	AND3230	BY/BY	msh2∆/∆	H25	XV	21808	.	CT	C	701.648	del	3	0.461538	GGCTTGTCTATTCTCCTGAATTTGAcTTTTTTTTTTTCTAACTTTTTCACA	yes
A724R46	AND3230	BY/BY	msh2∆/∆	P25	XV	21808	.	CT	C	613.589	del	3	0.428571	GGCTTGTCTATTCTCCTGAATTTGAcTTTTTTTTTTTCTAACTTTTTCACA	yes
A724R31	AND3230	BY/BY	msh2∆/∆	A25	XV	47909	.	TA	T	800.601	del	3	0.428571	CAAACATAAGCGGAGAATAGCCAAAtAAAAAAAAAAGATGAAAAGAAAGCT	yes
A724R39	AND3230	BY/BY	msh2∆/∆	I25	XV	47909	.	TA	T	585.32	del	3	0.540541	CAAACATAAGCGGAGAATAGCCAAAtAAAAAAAAAAGATGAAAAGAAAGCT	yes
A724R42	AND3230	BY/BY	msh2∆/∆	L25	XV	47909	.	TA	T	768.331	del	3	0.461538	CAAACATAAGCGGAGAATAGCCAAAtAAAAAAAAAAGATGAAAAGAAAGCT	yes
A724R32	AND3230	BY/BY	msh2∆/∆	B25	XV	70058	.	AT	A	755.901	del	2	0.534884	ATCATTGGACATTTTTAGTTTGTGAaTTTTTTTTTTACTAGCTTAAATTTG	yes
A724R44	AND3230	BY/BY	msh2∆/∆	N25	XV	70058	.	AT	A	758.07	del	2	0.560976	ATCATTGGACATTTTTAGTTTGTGAaTTTTTTTTTTACTAGCTTAAATTTG	yes
A724R31	AND3230	BY/BY	msh2∆/∆	A25	XV	189467	.	ATT	A	445.016	del	5	0.9375	AGTCGCAGATAGACAATTTTCTTTTaTTTTTTTTTTTTTAGGTAGATAAAA	yes
A724R34	AND3230	BY/BY	msh2∆/∆	D25	XV	189467	.	ATT	A	855.517	del	5	0.962963	AGTCGCAGATAGACAATTTTCTTTTaTTTTTTTTTTTTTAGGTAGATAAAA	yes
A724R38	AND3230	BY/BY	msh2∆/∆	H25	XV	189467	.	ATT	A	687.798	del	5	0.92	AGTCGCAGATAGACAATTTTCTTTTaTTTTTTTTTTTTTAGGTAGATAAAA	yes
A724R42	AND3230	BY/BY	msh2∆/∆	L25	XV	189467	.	ATT	A	599.093	del	5	0.95	AGTCGCAGATAGACAATTTTCTTTTaTTTTTTTTTTTTTAGGTAGATAAAA	yes
A724R44	AND3230	BY/BY	msh2∆/∆	N25	XV	189467	.	ATT	A	419.918	del	5	1	AGTCGCAGATAGACAATTTTCTTTTaTTTTTTTTTTTTTAGGTAGATAAAA	yes
A724R33	AND3230	BY/BY	msh2∆/∆	C25	XV	193675	.	CT	C	747.1	del	5	0.480769	CGTTTATCTCATCACTAGATCCTTCcTTTTTTTTTTTTCACTTTCTGATAT	yes
A724R36	AND3230	BY/BY	msh2∆/∆	F25	XV	193675	.	CT	C	894.466	del	5	0.596154	CGTTTATCTCATCACTAGATCCTTCcTTTTTTTTTTTTCACTTTCTGATAT	yes
A724R38	AND3230	BY/BY	msh2∆/∆	H25	XV	193675	.	CT	C	801.915	del	5	0.435484	CGTTTATCTCATCACTAGATCCTTCcTTTTTTTTTTTTCACTTTCTGATAT	yes
A724R41	AND3230	BY/BY	msh2∆/∆	K25	XV	193675	.	CT	C	677.319	del	5	0.461538	CGTTTATCTCATCACTAGATCCTTCcTTTTTTTTTTTTCACTTTCTGATAT	yes
A724R46	AND3230	BY/BY	msh2∆/∆	P25	XV	193675	.	CT	C	651.528	del	5	0.511628	CGTTTATCTCATCACTAGATCCTTCcTTTTTTTTTTTTCACTTTCTGATAT	yes
A724R37	AND3230	BY/BY	msh2∆/∆	G25	XV	216898	.	ATT	A	167.833	del	3	0.444444	CTCTTCTCTACCCTGTCATTCTAGTaTTTTTTTTTTTTTTTTTTGGTTTTA	yes
A724R41	AND3230	BY/BY	msh2∆/∆	K25	XV	216898	.	ATT	A	170.665	del	3	0.473684	CTCTTCTCTACCCTGTCATTCTAGTaTTTTTTTTTTTTTTTTTTGGTTTTA	yes
A724R42	AND3230	BY/BY	msh2∆/∆	L25	XV	216898	.	ATT	A	318.093	del	3	0.541667	CTCTTCTCTACCCTGTCATTCTAGTaTTTTTTTTTTTTTTTTTTGGTTTTA	yes
A724R32	AND3230	BY/BY	msh2∆/∆	B25	XV	243129	.	TA	T	1035.28	del	3	0.485294	TCAGTACGTGAAAAGAGAACGAAGTtAAAAAAAAAAACAAGAAAAAGAAAC	yes
A724R38	AND3230	BY/BY	msh2∆/∆	H25	XV	243129	.	TA	T	1087.53	del	3	0.544118	TCAGTACGTGAAAAGAGAACGAAGTtAAAAAAAAAAACAAGAAAAAGAAAC	yes
A724R41	AND3230	BY/BY	msh2∆/∆	K25	XV	243129	.	TA	T	756.084	del	3	0.568182	TCAGTACGTGAAAAGAGAACGAAGTtAAAAAAAAAAACAAGAAAAAGAAAC	yes
A724R33	AND3230	BY/BY	msh2∆/∆	C25	XV	243816	.	A	AC	880.79	ins	2	0.58	AAGAAAAAAGCACCCGTAATAGCATaCCCCCCCTCACTTAGACACACAAGA	yes
A724R41	AND3230	BY/BY	msh2∆/∆	K25	XV	243816	.	A	AC	976.319	ins	2	0.492063	AAGAAAAAAGCACCCGTAATAGCATaCCCCCCCTCACTTAGACACACAAGA	yes
A724R31	AND3230	BY/BY	msh2∆/∆	A25	XV	292474	.	CT	C	898.404	del	2	0.574468	CGGCCTGCTCATTACCAGGATATCTcTTTTTTTTAGACATCAAACAAGAAA	yes
A724R36	AND3230	BY/BY	msh2∆/∆	F25	XV	292474	.	CT	C	861.718	del	2	0.530612	CGGCCTGCTCATTACCAGGATATCTcTTTTTTTTAGACATCAAACAAGAAA	yes
A724R31	AND3230	BY/BY	msh2∆/∆	A25	XV	303175	.	GT	G	885.336	del	3	0.588235	AGCTGTTATTAGAAATGGTAGGGGGgTTTTTTTTTTGTCCTGTCGGCACGT	yes
A724R41	AND3230	BY/BY	msh2∆/∆	K25	XV	303175	.	GT	G	657.524	del	3	0.466667	AGCTGTTATTAGAAATGGTAGGGGGgTTTTTTTTTTGTCCTGTCGGCACGT	yes
A724R46	AND3230	BY/BY	msh2∆/∆	P25	XV	303175	.	GT	G	721.619	del	3	0.470588	AGCTGTTATTAGAAATGGTAGGGGGgTTTTTTTTTTGTCCTGTCGGCACGT	yes
A724R35	AND3230	BY/BY	msh2∆/∆	E25	XV	357337	.	GA	G	722.886	del	2	0.488889	ACCCCCTATCCCGGCTGCGAGAAAGgAAAAAAAAAAGTATCAGACAATTGA	yes
A724R39	AND3230	BY/BY	msh2∆/∆	I25	XV	357337	.	GA	G	801.448	del	2	0.595238	ACCCCCTATCCCGGCTGCGAGAAAGgAAAAAAAAAAGTATCAGACAATTGA	yes
A724R36	AND3230	BY/BY	msh2∆/∆	F25	XV	384807	.	AT	A	962.558	del	2	0.516129	GATCGGTGAGGCAACTCCGGTTCCGaTTTTTTTTTTTTCAGCGCCGTGGTA	yes
A724R37	AND3230	BY/BY	msh2∆/∆	G25	XV	384807	.	AT	A	1100.96	del	2	0.521739	GATCGGTGAGGCAACTCCGGTTCCGaTTTTTTTTTTTTCAGCGCCGTGGTA	yes
A724R32	AND3230	BY/BY	msh2∆/∆	B25	XV	407287	.	CG	C	719.21	del	3	0.407407	AATACACATCACCATTATGACCATTcGGGGGGGAACCTAGCGCTTTATAGT	yes
A724R44	AND3230	BY/BY	msh2∆/∆	N25	XV	407287	.	CG	C	1142.4	del	3	1	AATACACATCACCATTATGACCATTcGGGGGGGAACCTAGCGCTTTATAGT	yes
A724R45	AND3230	BY/BY	msh2∆/∆	O25	XV	407287	.	CG	C	1127.26	del	3	0.53125	AATACACATCACCATTATGACCATTcGGGGGGGAACCTAGCGCTTTATAGT	yes
A724R38	AND3230	BY/BY	msh2∆/∆	H25	XV	458292	.	GA	G	1165.49	del	2	0.486111	GATCACCAAAAAAAAGTGCAAAAAGgAAAAAAAAATAAGAGACAGGTAACT	yes
A724R42	AND3230	BY/BY	msh2∆/∆	L25	XV	458292	.	GA	G	954.624	del	2	0.553571	GATCACCAAAAAAAAGTGCAAAAAGgAAAAAAAAATAAGAGACAGGTAACT	yes
A724R34	AND3230	BY/BY	msh2∆/∆	D25	XV	490164	.	CT	C	477.87	del	2	0.535714	ATCTATTTATCTCAATTTGCCCAGAcTTTTTTTTTATATATATTTATTTTC	yes
A724R40	AND3230	BY/BY	msh2∆/∆	J25	XV	490164	.	CT	C	965.475	del	2	0.557692	ATCTATTTATCTCAATTTGCCCAGAcTTTTTTTTTATATATATTTATTTTC	yes
A724R31	AND3230	BY/BY	msh2∆/∆	A25	XV	546512	.	CT	C	691.296	del	2	0.458333	CAGGTATATATTCATTGGCGTTTGAcTTTTTTTTTTACTGTATTTTTCTTT	yes
A724R43	AND3230	BY/BY	msh2∆/∆	M25	XV	546512	.	CT	C	923.974	del	2	0.517857	CAGGTATATATTCATTGGCGTTTGAcTTTTTTTTTTACTGTATTTTTCTTT	yes
A724R35	AND3230	BY/BY	msh2∆/∆	E25	XV	555946	.	AT	A	654.908	del	2	0.477273	CACTTACTTCAGCATCATTCGATTCaTTTTTTTTTCTGTTCGCATCTGTAC	yes
A724R42	AND3230	BY/BY	msh2∆/∆	L25	XV	555946	.	AT	A	889.253	del	2	0.482143	CACTTACTTCAGCATCATTCGATTCaTTTTTTTTTCTGTTCGCATCTGTAC	yes
A724R31	AND3230	BY/BY	msh2∆/∆	A25	XV	609123	.	GT	G	1187.44	del	5	0.528571	CGAATAAGTTGGCCTTCTGTAATGAgTTTTTTTTTTTCGTCTTCTTGGAAA	yes
A724R34	AND3230	BY/BY	msh2∆/∆	D25	XV	609123	.	GT	G	963.377	del	5	0.492063	CGAATAAGTTGGCCTTCTGTAATGAgTTTTTTTTTTTCGTCTTCTTGGAAA	yes
A724R35	AND3230	BY/BY	msh2∆/∆	E25	XV	609123	.	GT	G	1119.39	del	5	0.486486	CGAATAAGTTGGCCTTCTGTAATGAgTTTTTTTTTTTCGTCTTCTTGGAAA	yes
A724R37	AND3230	BY/BY	msh2∆/∆	G25	XV	609123	.	GT	G	768.295	del	5	0.457627	CGAATAAGTTGGCCTTCTGTAATGAgTTTTTTTTTTTCGTCTTCTTGGAAA	yes
A724R40	AND3230	BY/BY	msh2∆/∆	J25	XV	609123	.	GT	G	903.444	del	5	0.528302	CGAATAAGTTGGCCTTCTGTAATGAgTTTTTTTTTTTCGTCTTCTTGGAAA	yes
A724R34	AND3230	BY/BY	msh2∆/∆	D25	XV	624475	.	AT	A	395.098	del	3	0.441176	TATAGGTGCGTAATAATAAGTTTTTaTTTTTTTTTTCTTAATTCAGCGAGC	yes
A724R35	AND3230	BY/BY	msh2∆/∆	E25	XV	624475	.	AT	A	309.991	del	3	0.571429	TATAGGTGCGTAATAATAAGTTTTTaTTTTTTTTTTCTTAATTCAGCGAGC	yes
A724R38	AND3230	BY/BY	msh2∆/∆	H25	XV	624475	.	AT	A	500.485	del	3	0.414634	TATAGGTGCGTAATAATAAGTTTTTaTTTTTTTTTTCTTAATTCAGCGAGC	yes
A724R31	AND3230	BY/BY	msh2∆/∆	A25	XV	698289	.	AT	A	677.521	del	6	0.488372	TTAATCGCACAATGCAATGCAAGTTaTTTTTTTTTTTTTGATTTAATGACT	yes
A724R32	AND3230	BY/BY	msh2∆/∆	B25	XV	698289	.	AT	A	857.819	del	6	0.54717	TTAATCGCACAATGCAATGCAAGTTaTTTTTTTTTTTTTGATTTAATGACT	yes
A724R34	AND3230	BY/BY	msh2∆/∆	D25	XV	698289	.	A	AT	725.284	ins	2	0.5	TTAATCGCACAATGCAATGCAAGTTaTTTTTTTTTTTTTGATTTAATGACT	yes
A724R35	AND3230	BY/BY	msh2∆/∆	E25	XV	698289	.	AT	A	1203.18	del	6	0.928571	TTAATCGCACAATGCAATGCAAGTTaTTTTTTTTTTTTTGATTTAATGACT	yes
A724R40	AND3230	BY/BY	msh2∆/∆	J25	XV	698289	.	AT	A	800.517	del	6	0.433333	TTAATCGCACAATGCAATGCAAGTTaTTTTTTTTTTTTTGATTTAATGACT	yes
A724R41	AND3230	BY/BY	msh2∆/∆	K25	XV	698289	.	A	AT	648.403	ins	2	0.5	TTAATCGCACAATGCAATGCAAGTTaTTTTTTTTTTTTTGATTTAATGACT	yes
A724R42	AND3230	BY/BY	msh2∆/∆	L25	XV	698289	.	AT	A	698.848	del	6	0.48	TTAATCGCACAATGCAATGCAAGTTaTTTTTTTTTTTTTGATTTAATGACT	yes
A724R43	AND3230	BY/BY	msh2∆/∆	M25	XV	698289	.	AT	A	586.214	del	6	0.434783	TTAATCGCACAATGCAATGCAAGTTaTTTTTTTTTTTTTGATTTAATGACT	yes
A724R36	AND3230	BY/BY	msh2∆/∆	F25	XV	758102	.	CT	C	1045.94	del	2	0.53125	CTATGCCAGGCAAATTCCTCTGGAAcTTTTTTTTTTTCAGTTTTTTCGTGG	yes
A724R43	AND3230	BY/BY	msh2∆/∆	M25	XV	758102	.	CT	C	1367.57	del	2	0.556962	CTATGCCAGGCAAATTCCTCTGGAAcTTTTTTTTTTTCAGTTTTTTCGTGG	yes
A724R37	AND3230	BY/BY	msh2∆/∆	G25	XV	850190	.	TA	T	813.692	del	3	0.490196	GGCGGCGCAAAGAAATTAGGAAGTAtAAAAAAAAAAATACAAAACTTAATC	yes
A724R40	AND3230	BY/BY	msh2∆/∆	J25	XV	850190	.	TA	T	981.708	del	3	0.449275	GGCGGCGCAAAGAAATTAGGAAGTAtAAAAAAAAAAATACAAAACTTAATC	yes
A724R45	AND3230	BY/BY	msh2∆/∆	O25	XV	850190	.	TA	T	627.238	del	3	0.512195	GGCGGCGCAAAGAAATTAGGAAGTAtAAAAAAAAAAATACAAAACTTAATC	yes
A724R31	AND3230	BY/BY	msh2∆/∆	A25	XV	884326	.	TA	T	1026.92	del	3	0.470588	TGGCTCTAATTTCATCCTGCCATCCtAAAAAAAAAATCAAATAAAGCAGAC	yes
A724R33	AND3230	BY/BY	msh2∆/∆	C25	XV	884326	.	TA	T	826.705	del	3	0.464286	TGGCTCTAATTTCATCCTGCCATCCtAAAAAAAAAATCAAATAAAGCAGAC	yes
A724R44	AND3230	BY/BY	msh2∆/∆	N25	XV	884326	.	TA	T	810.598	del	3	0.510204	TGGCTCTAATTTCATCCTGCCATCCtAAAAAAAAAATCAAATAAAGCAGAC	yes
A724R34	AND3230	BY/BY	msh2∆/∆	D25	XV	892648	.	GT	G	808.176	del	2	0.964286	AATAAGATAAAAAAGACCTTCGAGGgTTTTTTTTTTGATTATATATTTGAT	yes
A724R42	AND3230	BY/BY	msh2∆/∆	L25	XV	892648	.	GT	G	343.116	del	2	0.52381	AATAAGATAAAAAAGACCTTCGAGGgTTTTTTTTTTGATTATATATTTGAT	yes
A724R31	AND3230	BY/BY	msh2∆/∆	A25	XV	894338	.	AT	A	349.021	del	4	0.40625	TCTGATTGTTTTTATTTTCATTTCAaTTTTTTTTTTTTTTCAATTTTTTTT	yes
A724R33	AND3230	BY/BY	msh2∆/∆	C25	XV	894338	.	AT	A	424.666	del	4	0.435897	TCTGATTGTTTTTATTTTCATTTCAaTTTTTTTTTTTTTTCAATTTTTTTT	yes
A724R37	AND3230	BY/BY	msh2∆/∆	G25	XV	894338	.	AT	A	507.318	del	4	0.461538	TCTGATTGTTTTTATTTTCATTTCAaTTTTTTTTTTTTTTCAATTTTTTTT	yes
A724R41	AND3230	BY/BY	msh2∆/∆	K25	XV	894338	.	AT	A	423.8	del	4	0.5	TCTGATTGTTTTTATTTTCATTTCAaTTTTTTTTTTTTTTCAATTTTTTTT	yes
A724R34	AND3230	BY/BY	msh2∆/∆	D25	XV	895762	.	AT	A	806.786	del	2	0.962963	AATATCTAAGCTAGATACATTTAAAaTTTTTTTTTTTTGTCTTCTATCTTT	yes
A724R43	AND3230	BY/BY	msh2∆/∆	M25	XV	895762	.	AT	A	373.751	del	2	0.48	AATATCTAAGCTAGATACATTTAAAaTTTTTTTTTTTTGTCTTCTATCTTT	yes
A724R32	AND3230	BY/BY	msh2∆/∆	B25	XV	901655	.	AT	A	413.37	del	2	0.5	ATATGACAGAATAGCTTGCTATTTGaTTTTTTTTTTATCTAGCTTGTAAAT	yes
A724R34	AND3230	BY/BY	msh2∆/∆	D25	XV	901655	.	AT	A	343.031	del	2	0.407407	ATATGACAGAATAGCTTGCTATTTGaTTTTTTTTTTATCTAGCTTGTAAAT	yes
A724R33	AND3230	BY/BY	msh2∆/∆	C25	XV	904739	.	GA	G	389.073	del	2	0.419355	TTAAACAAGAGAAATATAAAATTAAgAAAAAAAAAATTTCAAAAACATGGA	yes
A724R40	AND3230	BY/BY	msh2∆/∆	J25	XV	904739	.	GA	G	741.384	del	2	0.533333	TTAAACAAGAGAAATATAAAATTAAgAAAAAAAAAATTTCAAAAACATGGA	yes
A724R35	AND3230	BY/BY	msh2∆/∆	E25	XV	977029	.	CTT	C	232.875	del	2	0.5	TCTTTTTGTATGTTTTTTCCAACTTcTTTTTTTTTTTTGTATTCTTGTCTG	yes
A724R42	AND3230	BY/BY	msh2∆/∆	L25	XV	977029	.	CTT	C	283.34	del	2	0.55	TCTTTTTGTATGTTTTTTCCAACTTcTTTTTTTTTTTTGTATTCTTGTCTG	yes
A724R32	AND3230	BY/BY	msh2∆/∆	B25	XV	984209	.	TA	T	835.829	del	4	0.454545	GGTTGACTTCAAACTCATTGAGCTCtAAAAAAAAAGGATTTGCCATTTCCA	yes
A724R36	AND3230	BY/BY	msh2∆/∆	F25	XV	984209	.	TA	T	2046.15	del	4	0.967742	GGTTGACTTCAAACTCATTGAGCTCtAAAAAAAAAGGATTTGCCATTTCCA	yes
A724R38	AND3230	BY/BY	msh2∆/∆	H25	XV	984209	.	TA	T	1096.68	del	4	0.447368	GGTTGACTTCAAACTCATTGAGCTCtAAAAAAAAAGGATTTGCCATTTCCA	yes
A724R43	AND3230	BY/BY	msh2∆/∆	M25	XV	984209	.	TA	T	2330.92	del	4	1	GGTTGACTTCAAACTCATTGAGCTCtAAAAAAAAAGGATTTGCCATTTCCA	yes
A724R37	AND3230	BY/BY	msh2∆/∆	G25	XV	1004485	.	AT	A	853.186	del	2	0.490566	ATATTCCAGTCCAATATTTTACTTCaTTTTTTTTTTCTGTTCTCGCTTGGC	yes
A724R43	AND3230	BY/BY	msh2∆/∆	M25	XV	1004485	.	AT	A	781.993	del	2	0.461538	ATATTCCAGTCCAATATTTTACTTCaTTTTTTTTTTCTGTTCTCGCTTGGC	yes
A724R32	AND3230	BY/BY	msh2∆/∆	B25	XV	1006757	.	GT	G	384.616	del	2	0.5	ACGGCTGCTCTACACCTATGTCGTTgTTTTTTTTTATCAACTAATAATATG	yes
A724R39	AND3230	BY/BY	msh2∆/∆	I25	XV	1006757	.	GT	G	352.063	del	2	0.521739	ACGGCTGCTCTACACCTATGTCGTTgTTTTTTTTTATCAACTAATAATATG	yes
A724R31	AND3230	BY/BY	msh2∆/∆	A25	XV	1057968	.	TA	T	461.468	del	3	0.5	GTATAACATAAAAAGAAGTTTTTTGtAAAAAAAAAAAATTTCTCAGTAAGC	yes
A724R35	AND3230	BY/BY	msh2∆/∆	E25	XV	1057968	.	TA	T	614.959	del	3	0.512821	GTATAACATAAAAAGAAGTTTTTTGtAAAAAAAAAAAATTTCTCAGTAAGC	yes
A724R42	AND3230	BY/BY	msh2∆/∆	L25	XV	1057968	.	TA	T	579.454	del	3	0.525	GTATAACATAAAAAGAAGTTTTTTGtAAAAAAAAAAAATTTCTCAGTAAGC	yes
A724R32	AND3230	BY/BY	msh2∆/∆	B25	XV	1058879	.	AT	A	784.132	del	3	0.480769	GTAGTGGGTGTACTGTGATTTGCTCaTTTTTTTTTTTATAGAAAGATTCGA	yes
A724R39	AND3230	BY/BY	msh2∆/∆	I25	XV	1058879	.	AT	A	1198.2	del	3	0.558824	GTAGTGGGTGTACTGTGATTTGCTCaTTTTTTTTTTTATAGAAAGATTCGA	yes
A724R40	AND3230	BY/BY	msh2∆/∆	J25	XV	1058879	.	AT	A	1315.05	del	3	0.449438	GTAGTGGGTGTACTGTGATTTGCTCaTTTTTTTTTTTATAGAAAGATTCGA	yes
A724R33	AND3230	BY/BY	msh2∆/∆	C25	XV	1061185	.	CA	C	648.83	del	2	0.47619	TAAATACCCCATAAATCAACTTTTAcAAAAAAAAAAATAACAAATCTCGAA	yes
A724R41	AND3230	BY/BY	msh2∆/∆	K25	XV	1061185	.	CA	C	669.422	del	2	0.547619	TAAATACCCCATAAATCAACTTTTAcAAAAAAAAAAATAACAAATCTCGAA	yes
A724R34	AND3230	BY/BY	msh2∆/∆	D25	XV	1074149	.	TA	T	710.217	del	2	0.536585	GTATTAGGATGATAAAAAAAATTCAtAAAAAAAAAAAATTCTATGGCCTCA	yes
A724R41	AND3230	BY/BY	msh2∆/∆	K25	XV	1074149	.	TA	T	941.815	del	2	0.966667	GTATTAGGATGATAAAAAAAATTCAtAAAAAAAAAAAATTCTATGGCCTCA	yes
A724R36	AND3230	BY/BY	msh2∆/∆	F25	XVI	33737	.	TA	T	1108.69	del	2	0.5	ATTTTATCAAGAAAGTTCTTGAACCtAAAAAAAAATATCCCTCCAATTGAA	yes
A724R39	AND3230	BY/BY	msh2∆/∆	I25	XVI	33737	.	TA	T	930.633	del	2	0.460317	ATTTTATCAAGAAAGTTCTTGAACCtAAAAAAAAATATCCCTCCAATTGAA	yes
A724R42	AND3230	BY/BY	msh2∆/∆	L25	XVI	46581	.	AT	A	492.616	del	2	0.580645	TAATGTATTCTTCGAGAAGCTCATCaTTTTTTTTTTTCATTTTTTTTTTTT	yes
A724R44	AND3230	BY/BY	msh2∆/∆	N25	XVI	46581	.	AT	A	240.636	del	2	0.473684	TAATGTATTCTTCGAGAAGCTCATCaTTTTTTTTTTTCATTTTTTTTTTTT	yes
A724R31	AND3230	BY/BY	msh2∆/∆	A25	XVI	73929	.	GT	G	265.771	del	3	0.5625	ACGAGAAGCGCCTATTTCGTATGAGgTTTTTTTTTTCTATTATTATGTATA	yes
A724R39	AND3230	BY/BY	msh2∆/∆	I25	XVI	73929	.	GT	G	266.972	del	3	0.5625	ACGAGAAGCGCCTATTTCGTATGAGgTTTTTTTTTTCTATTATTATGTATA	yes
A724R46	AND3230	BY/BY	msh2∆/∆	P25	XVI	73929	.	GT	G	150.245	del	3	0.5	ACGAGAAGCGCCTATTTCGTATGAGgTTTTTTTTTTCTATTATTATGTATA	yes
A724R41	AND3230	BY/BY	msh2∆/∆	K25	XVI	138809	.	AT	A	870.029	del	3	0.519231	ATTGAATGTTTTCAGCTTAAGATCTaTTTTTTTTTTTCTAGAAGAAATTGC	yes
A724R42	AND3230	BY/BY	msh2∆/∆	L25	XVI	138809	.	AT	A	860.973	del	3	0.509434	ATTGAATGTTTTCAGCTTAAGATCTaTTTTTTTTTTTCTAGAAGAAATTGC	yes
A724R43	AND3230	BY/BY	msh2∆/∆	M25	XVI	138809	.	AT	A	419.803	del	3	0.4375	ATTGAATGTTTTCAGCTTAAGATCTaTTTTTTTTTTTCTAGAAGAAATTGC	yes
A724R39	AND3230	BY/BY	msh2∆/∆	I25	XVI	188938	.	CT	C	631.767	del	2	0.465116	GGCGCGTTTAGGTCTCTTTTTTTTTcTTTTTTTTTTCTTCTTTTTTCATTT	yes
A724R40	AND3230	BY/BY	msh2∆/∆	J25	XVI	188938	.	CT	C	991.609	del	2	0.492308	GGCGCGTTTAGGTCTCTTTTTTTTTcTTTTTTTTTTCTTCTTTTTTCATTT	yes
A724R31	AND3230	BY/BY	msh2∆/∆	A25	XVI	192966	.	CAAAA	C	233.089	del	2	0.5	TATGTTTCGTATCAATTCCTAAAATcAAAAAAAAAAAAAAAAAAAAGTTAA	yes
A724R33	AND3230	BY/BY	msh2∆/∆	C25	XVI	192966	.	CAAAA	C	262.657	del	2	0.5	TATGTTTCGTATCAATTCCTAAAATcAAAAAAAAAAAAAAAAAAAAGTTAA	yes
A724R35	AND3230	BY/BY	msh2∆/∆	E25	XVI	279885	.	TA	T	559.862	del	2	0.5	TTTAGTACAACAGCTAGAAATTGGGtAAAAAAAAAGCCAATGTGATAGAGT	yes
A724R46	AND3230	BY/BY	msh2∆/∆	P25	XVI	279885	.	TA	T	931.357	del	2	0.517241	TTTAGTACAACAGCTAGAAATTGGGtAAAAAAAAAGCCAATGTGATAGAGT	yes
A724R31	AND3230	BY/BY	msh2∆/∆	A25	XVI	282651	.	CT	C	729.573	del	7	0.5	AACATTTTGTTTTGGGATTTTATTCcTTTTTTTTTTTTAGTGTACGTCAAA	yes
A724R32	AND3230	BY/BY	msh2∆/∆	B25	XVI	282651	.	CT	C	587.226	del	7	0.463415	AACATTTTGTTTTGGGATTTTATTCcTTTTTTTTTTTTAGTGTACGTCAAA	yes
A724R33	AND3230	BY/BY	msh2∆/∆	C25	XVI	282651	.	CT	C	497.967	del	7	0.548387	AACATTTTGTTTTGGGATTTTATTCcTTTTTTTTTTTTAGTGTACGTCAAA	yes
A724R35	AND3230	BY/BY	msh2∆/∆	E25	XVI	282651	.	CT	C	572.462	del	7	0.463415	AACATTTTGTTTTGGGATTTTATTCcTTTTTTTTTTTTAGTGTACGTCAAA	yes
A724R39	AND3230	BY/BY	msh2∆/∆	I25	XVI	282651	.	CT	C	811.332	del	7	0.509434	AACATTTTGTTTTGGGATTTTATTCcTTTTTTTTTTTTAGTGTACGTCAAA	yes
A724R41	AND3230	BY/BY	msh2∆/∆	K25	XVI	282651	.	CT	C	840.525	del	7	0.55102	AACATTTTGTTTTGGGATTTTATTCcTTTTTTTTTTTTAGTGTACGTCAAA	yes
A724R43	AND3230	BY/BY	msh2∆/∆	M25	XVI	282651	.	CT	C	671.594	del	7	0.578947	AACATTTTGTTTTGGGATTTTATTCcTTTTTTTTTTTTAGTGTACGTCAAA	yes
A724R41	AND3230	BY/BY	msh2∆/∆	K25	XVI	288734	.	CT	C	583.276	del	2	0.486486	CCGGCAACTCTATATTCTATACCGTcTTTTTTTTGCGTTAGTACTAGGGGA	yes
A724R43	AND3230	BY/BY	msh2∆/∆	M25	XVI	288734	.	CT	C	540.024	del	2	0.5	CCGGCAACTCTATATTCTATACCGTcTTTTTTTTGCGTTAGTACTAGGGGA	yes
A724R31	AND3230	BY/BY	msh2∆/∆	A25	XVI	296837	.	CTT	C	595.779	del	3	0.458333	TTATTTGCTCACGGTATCAAGATTAcTTTTTTTTTTTTTTCTTCTTTTCTT	yes
A724R41	AND3230	BY/BY	msh2∆/∆	K25	XVI	296837	.	CTT	C	393.827	del	3	0.411765	TTATTTGCTCACGGTATCAAGATTAcTTTTTTTTTTTTTTCTTCTTTTCTT	yes
A724R42	AND3230	BY/BY	msh2∆/∆	L25	XVI	296837	.	CTT	C	611.613	del	3	0.403846	TTATTTGCTCACGGTATCAAGATTAcTTTTTTTTTTTTTTCTTCTTTTCTT	yes
A724R33	AND3230	BY/BY	msh2∆/∆	C25	XVI	335238	.	GT	G	1209.74	del	2	0.590164	GCACAACTTCTAAGGAAGCTTCTCTgTTTTTTTGTAACATATCAATAACCT	yes
A724R35	AND3230	BY/BY	msh2∆/∆	E25	XVI	335238	.	GT	G	871.818	del	2	0.565217	GCACAACTTCTAAGGAAGCTTCTCTgTTTTTTTGTAACATATCAATAACCT	yes
A724R35	AND3230	BY/BY	msh2∆/∆	E25	XVI	347675	.	AG	A	631.139	del	2	0.403846	TTGATTCTAAGTACAGGAAGTATCAaGGGGGGGGGTTGACAGATAGAATCA	yes
A724R36	AND3230	BY/BY	msh2∆/∆	F25	XVI	347675	.	AG	A	356.704	del	2	0.444444	TTGATTCTAAGTACAGGAAGTATCAaGGGGGGGGGTTGACAGATAGAATCA	yes
A724R38	AND3230	BY/BY	msh2∆/∆	H25	XVI	381257	.	GA	G	973.867	del	4	0.463768	AACCTCACAACGTGATAGAAACCTTgAAAAAAAAAAAGAATAATTCTGCTT	yes
A724R39	AND3230	BY/BY	msh2∆/∆	I25	XVI	381257	.	GA	G	865.776	del	4	0.428571	AACCTCACAACGTGATAGAAACCTTgAAAAAAAAAAAGAATAATTCTGCTT	yes
A724R40	AND3230	BY/BY	msh2∆/∆	J25	XVI	381257	.	GA	G	1270.62	del	4	0.448276	AACCTCACAACGTGATAGAAACCTTgAAAAAAAAAAAGAATAATTCTGCTT	yes
A724R43	AND3230	BY/BY	msh2∆/∆	M25	XVI	381257	.	GA	G	772.275	del	4	0.5	AACCTCACAACGTGATAGAAACCTTgAAAAAAAAAAAGAATAATTCTGCTT	yes
A724R34	AND3230	BY/BY	msh2∆/∆	D25	XVI	383323	.	GA	G	690.561	del	4	0.46	CAATCTTTGAATATTTGCTAATAGTgAAAAAAAAAAAGGAAATAACTATCT	yes
A724R38	AND3230	BY/BY	msh2∆/∆	H25	XVI	383323	.	GA	G	1845.45	del	4	0.920635	CAATCTTTGAATATTTGCTAATAGTgAAAAAAAAAAAGGAAATAACTATCT	yes
A724R39	AND3230	BY/BY	msh2∆/∆	I25	XVI	383323	.	GA	G	615.567	del	4	0.431373	CAATCTTTGAATATTTGCTAATAGTgAAAAAAAAAAAGGAAATAACTATCT	yes
A724R45	AND3230	BY/BY	msh2∆/∆	O25	XVI	383323	.	GA	G	790.964	del	4	0.543478	CAATCTTTGAATATTTGCTAATAGTgAAAAAAAAAAAGGAAATAACTATCT	yes
A724R42	AND3230	BY/BY	msh2∆/∆	L25	XVI	405120	.	CT	C	789.87	del	2	0.438596	ATAATGGACGGTTCTTCATAGAATAcTTTTTTTTTCGGAGAAAACCTTTAC	yes
A724R44	AND3230	BY/BY	msh2∆/∆	N25	XVI	405120	.	CT	C	487.892	del	2	0.5	ATAATGGACGGTTCTTCATAGAATAcTTTTTTTTTCGGAGAAAACCTTTAC	yes
A724R36	AND3230	BY/BY	msh2∆/∆	F25	XVI	429750	.	GA	G	1013.16	del	2	0.568966	CTTCAGACGCTTTACAGCGGAAAAGgAAAAAAAAAAAATTGGAAGTTCTTT	yes
A724R40	AND3230	BY/BY	msh2∆/∆	J25	XVI	429750	.	GA	G	986.975	del	2	0.476923	CTTCAGACGCTTTACAGCGGAAAAGgAAAAAAAAAAAATTGGAAGTTCTTT	yes
A724R32	AND3230	BY/BY	msh2∆/∆	B25	XVI	467038	.	CT	C	679.945	del	4	0.415094	TCTGTTTTCGACTTACTTGTGCTTCcTTTTTTTTTTTACTTCTTGATTTTC	yes
A724R37	AND3230	BY/BY	msh2∆/∆	G25	XVI	467038	.	CT	C	518.934	del	4	0.439024	TCTGTTTTCGACTTACTTGTGCTTCcTTTTTTTTTTTACTTCTTGATTTTC	yes
A724R39	AND3230	BY/BY	msh2∆/∆	I25	XVI	467038	.	CT	C	760.061	del	4	0.528302	TCTGTTTTCGACTTACTTGTGCTTCcTTTTTTTTTTTACTTCTTGATTTTC	yes
A724R44	AND3230	BY/BY	msh2∆/∆	N25	XVI	467038	.	CT	C	679.621	del	4	0.512195	TCTGTTTTCGACTTACTTGTGCTTCcTTTTTTTTTTTACTTCTTGATTTTC	yes
A724R32	AND3230	BY/BY	msh2∆/∆	B25	XVI	467069	.	CT	C	695.473	del	2	0.510638	TTTTTTACTTCTTGATTTTCCACTTcTTTTTTTTTGATTTTGGGAACGTAC	yes
A724R42	AND3230	BY/BY	msh2∆/∆	L25	XVI	467069	.	CT	C	620.472	del	2	0.458333	TTTTTTACTTCTTGATTTTCCACTTcTTTTTTTTTGATTTTGGGAACGTAC	yes
A724R38	AND3230	BY/BY	msh2∆/∆	H25	XVI	482775	.	CT	C	883.597	del	5	0.509434	TGGGCTTTTTTAAACATACCCATAAcTTTTTTTTTTTCATTTTTCGTTGCT	yes
A724R39	AND3230	BY/BY	msh2∆/∆	I25	XVI	482775	.	CT	C	811.593	del	5	0.416667	TGGGCTTTTTTAAACATACCCATAAcTTTTTTTTTTTCATTTTTCGTTGCT	yes
A724R40	AND3230	BY/BY	msh2∆/∆	J25	XVI	482775	.	CT	C	1325.91	del	5	0.465116	TGGGCTTTTTTAAACATACCCATAAcTTTTTTTTTTTCATTTTTCGTTGCT	yes
A724R42	AND3230	BY/BY	msh2∆/∆	L25	XVI	482775	.	CT	C	1613.92	del	5	0.981132	TGGGCTTTTTTAAACATACCCATAAcTTTTTTTTTTTCATTTTTCGTTGCT	yes
A724R45	AND3230	BY/BY	msh2∆/∆	O25	XVI	482775	.	CT	C	675.694	del	5	0.42	TGGGCTTTTTTAAACATACCCATAAcTTTTTTTTTTTCATTTTTCGTTGCT	yes
A724R33	AND3230	BY/BY	msh2∆/∆	C25	XVI	485926	.	TCA	T	237.296	del	2	0.555556	AGTGGCATCATATCTGTCAATTTTAtCACACACACACACACACACACACAC	yes
A724R42	AND3230	BY/BY	msh2∆/∆	L25	XVI	485926	.	TCA	T	332.213	del	2	0.541667	AGTGGCATCATATCTGTCAATTTTAtCACACACACACACACACACACACAC	yes
A724R31	AND3230	BY/BY	msh2∆/∆	A25	XVI	488902	.	A	AT	412.74	ins	2	0.4375	TCGAAGGATATTATTTCTTTGATTTaTTTTTTTTTTTGAATAGGCCAAATC	yes
A724R38	AND3230	BY/BY	msh2∆/∆	H25	XVI	488902	.	A	AT	485.651	ins	2	0.425	TCGAAGGATATTATTTCTTTGATTTaTTTTTTTTTTTGAATAGGCCAAATC	yes
A724R35	AND3230	BY/BY	msh2∆/∆	E25	XVI	525771	.	GA	G	1175.62	del	2	0.513514	TTGCCGCGCATGCTAGATGAATAAGgAAAAAAAAAGGGGGACGGAAAACAT	yes
A724R41	AND3230	BY/BY	msh2∆/∆	K25	XVI	525771	.	GA	G	672.398	del	2	0.512195	TTGCCGCGCATGCTAGATGAATAAGgAAAAAAAAAGGGGGACGGAAAACAT	yes
A724R32	AND3230	BY/BY	msh2∆/∆	B25	XVI	528959	.	CT	C	404.398	del	5	0.405405	CGTTCCTTTGCTTTCCTTTCTTTTTcTTTTTTTTTTTTTTTCCGATCTTTT	yes
A724R34	AND3230	BY/BY	msh2∆/∆	D25	XVI	528959	.	CT	C	348.738	del	5	0.466667	CGTTCCTTTGCTTTCCTTTCTTTTTcTTTTTTTTTTTTTTTCCGATCTTTT	yes
A724R36	AND3230	BY/BY	msh2∆/∆	F25	XVI	528959	.	CTT	C	388.354	del	2	0.416667	CGTTCCTTTGCTTTCCTTTCTTTTTcTTTTTTTTTTTTTTTCCGATCTTTT	yes
A724R37	AND3230	BY/BY	msh2∆/∆	G25	XVI	528959	.	CT	C	269.208	del	5	0.5	CGTTCCTTTGCTTTCCTTTCTTTTTcTTTTTTTTTTTTTTTCCGATCTTTT	yes
A724R38	AND3230	BY/BY	msh2∆/∆	H25	XVI	528959	.	CTT	C	520.907	del	2	0.488372	CGTTCCTTTGCTTTCCTTTCTTTTTcTTTTTTTTTTTTTTTCCGATCTTTT	yes
A724R40	AND3230	BY/BY	msh2∆/∆	J25	XVI	528959	.	CT	C	388.81	del	5	0.483871	CGTTCCTTTGCTTTCCTTTCTTTTTcTTTTTTTTTTTTTTTCCGATCTTTT	yes
A724R44	AND3230	BY/BY	msh2∆/∆	N25	XVI	528959	.	CT	C	226.078	del	5	0.409091	CGTTCCTTTGCTTTCCTTTCTTTTTcTTTTTTTTTTTTTTTCCGATCTTTT	yes
A724R35	AND3230	BY/BY	msh2∆/∆	E25	XVI	534827	.	GA	G	1102.94	del	2	0.555556	CTTCATCATGCAATATGAAATTACTgAAAAAAAAAACTAAAGCATCGCGAG	yes
A724R45	AND3230	BY/BY	msh2∆/∆	O25	XVI	534827	.	GA	G	790.579	del	2	0.470588	CTTCATCATGCAATATGAAATTACTgAAAAAAAAAACTAAAGCATCGCGAG	yes
A724R31	AND3230	BY/BY	msh2∆/∆	A25	XVI	538294	.	CT	C	820.339	del	5	0.462963	AGTTTATGGATGGAAGGTACTTTCAcTTTTTTTTTTTTAGCGCCCTCCTTC	yes
A724R34	AND3230	BY/BY	msh2∆/∆	D25	XVI	538294	.	CT	C	1099.29	del	5	0.472222	AGTTTATGGATGGAAGGTACTTTCAcTTTTTTTTTTTTAGCGCCCTCCTTC	yes
A724R36	AND3230	BY/BY	msh2∆/∆	F25	XVI	538294	.	CT	C	810.34	del	5	0.509804	AGTTTATGGATGGAAGGTACTTTCAcTTTTTTTTTTTTAGCGCCCTCCTTC	yes
A724R37	AND3230	BY/BY	msh2∆/∆	G25	XVI	538294	.	CT	C	814.612	del	5	0.433333	AGTTTATGGATGGAAGGTACTTTCAcTTTTTTTTTTTTAGCGCCCTCCTTC	yes
A724R43	AND3230	BY/BY	msh2∆/∆	M25	XVI	538294	.	CT	C	387.011	del	5	0.433333	AGTTTATGGATGGAAGGTACTTTCAcTTTTTTTTTTTTAGCGCCCTCCTTC	yes
A724R40	AND3230	BY/BY	msh2∆/∆	J25	XVI	586599	.	GA	G	925.75	del	2	0.422535	AGTATCTACTGAAGAGCCTACGAGCgAAAAAAAAAAAAATTATCGGCTACA	yes
A724R42	AND3230	BY/BY	msh2∆/∆	L25	XVI	586599	.	GA	G	1210.62	del	2	0.573529	AGTATCTACTGAAGAGCCTACGAGCgAAAAAAAAAAAAATTATCGGCTACA	yes
A724R35	AND3230	BY/BY	msh2∆/∆	E25	XVI	588247	.	CT	C	556.963	del	2	0.53125	TAAATTCATAATTTTTTATTGCTATcTTTTTTTTACCACAGATCTGACCGA	yes
A724R38	AND3230	BY/BY	msh2∆/∆	H25	XVI	588247	.	CT	C	921.774	del	2	0.430769	TAAATTCATAATTTTTTATTGCTATcTTTTTTTTACCACAGATCTGACCGA	yes
A724R35	AND3230	BY/BY	msh2∆/∆	E25	XVI	607467	.	GAA	G	139.176	del	2	0.461538	AAAAAATAAAAAAATAAAGCAGAACgAAAAAAAAAAAAAACAAAAAAAACA	yes
A724R45	AND3230	BY/BY	msh2∆/∆	O25	XVI	607467	.	GAA	G	220.737	del	2	0.421053	AAAAAATAAAAAAATAAAGCAGAACgAAAAAAAAAAAAAACAAAAAAAACA	yes
A724R34	AND3230	BY/BY	msh2∆/∆	D25	XVI	619142	.	CT	C	310.843	del	5	0.44	AATATCATGCATGCTTATATAAAAGcTTTTTTTTTTCTATAGGGTGACATT	yes
A724R37	AND3230	BY/BY	msh2∆/∆	G25	XVI	619142	.	CT	C	210.981	del	5	0.4375	AATATCATGCATGCTTATATAAAAGcTTTTTTTTTTCTATAGGGTGACATT	yes
A724R38	AND3230	BY/BY	msh2∆/∆	H25	XVI	619142	.	CT	C	457.595	del	5	0.454545	AATATCATGCATGCTTATATAAAAGcTTTTTTTTTTCTATAGGGTGACATT	yes
A724R42	AND3230	BY/BY	msh2∆/∆	L25	XVI	619142	.	CT	C	376.743	del	5	0.571429	AATATCATGCATGCTTATATAAAAGcTTTTTTTTTTCTATAGGGTGACATT	yes
A724R46	AND3230	BY/BY	msh2∆/∆	P25	XVI	619142	.	CT	C	310.36	del	5	0.555556	AATATCATGCATGCTTATATAAAAGcTTTTTTTTTTCTATAGGGTGACATT	yes
A724R33	AND3230	BY/BY	msh2∆/∆	C25	XVI	623198	.	GAA	G	657.509	del	2	0.444444	CACAATCCGGATTAAACTTCCTCCTgAAAAAAAAAAAACTACATCAAGTCA	yes
A724R36	AND3230	BY/BY	msh2∆/∆	F25	XVI	623198	.	GAA	G	707.766	del	2	0.534884	CACAATCCGGATTAAACTTCCTCCTgAAAAAAAAAAAACTACATCAAGTCA	yes
A724R34	AND3230	BY/BY	msh2∆/∆	D25	XVI	643732	.	GAA	G	393.143	del	2	0.472222	AGGAAAAAAAAAAAGGTTTGATAATgAAAAAAAAAAAAAGTATTGTATATG	yes
A724R37	AND3230	BY/BY	msh2∆/∆	G25	XVI	643732	.	GAA	G	242.049	del	2	0.454545	AGGAAAAAAAAAAAGGTTTGATAATgAAAAAAAAAAAAAGTATTGTATATG	yes
A724R31	AND3230	BY/BY	msh2∆/∆	A25	XVI	653959	.	AT	A	1343.95	del	7	0.578947	TTTCAAAGAATCCGTACATTTAGAAaTTTTTTTTTTTTCCGCAAGAAATAT	yes
A724R33	AND3230	BY/BY	msh2∆/∆	C25	XVI	653959	.	AT	A	777.499	del	7	0.465517	TTTCAAAGAATCCGTACATTTAGAAaTTTTTTTTTTTTCCGCAAGAAATAT	yes
A724R34	AND3230	BY/BY	msh2∆/∆	D25	XVI	653959	.	AT	A	865.095	del	7	0.460317	TTTCAAAGAATCCGTACATTTAGAAaTTTTTTTTTTTTCCGCAAGAAATAT	yes
A724R37	AND3230	BY/BY	msh2∆/∆	G25	XVI	653959	.	AT	A	840.195	del	7	0.5625	TTTCAAAGAATCCGTACATTTAGAAaTTTTTTTTTTTTCCGCAAGAAATAT	yes
A724R40	AND3230	BY/BY	msh2∆/∆	J25	XVI	653959	.	AT	A	1354.67	del	7	0.53012	TTTCAAAGAATCCGTACATTTAGAAaTTTTTTTTTTTTCCGCAAGAAATAT	yes
A724R41	AND3230	BY/BY	msh2∆/∆	K25	XVI	653959	.	AT	A	790.292	del	7	0.45614	TTTCAAAGAATCCGTACATTTAGAAaTTTTTTTTTTTTCCGCAAGAAATAT	yes
A724R43	AND3230	BY/BY	msh2∆/∆	M25	XVI	653959	.	AT	A	1120.23	del	7	0.461538	TTTCAAAGAATCCGTACATTTAGAAaTTTTTTTTTTTTCCGCAAGAAATAT	yes
A724R37	AND3230	BY/BY	msh2∆/∆	G25	XVI	676633	.	AT	A	1000.67	del	5	0.491803	TGGTACAATTTTACATAACGATGATaTTTTTTTTTTAACGACTTCTTGTCC	yes
A724R38	AND3230	BY/BY	msh2∆/∆	H25	XVI	676633	.	AT	A	1101.93	del	5	0.515152	TGGTACAATTTTACATAACGATGATaTTTTTTTTTTAACGACTTCTTGTCC	yes
A724R41	AND3230	BY/BY	msh2∆/∆	K25	XVI	676633	.	AT	A	870.96	del	5	0.529412	TGGTACAATTTTACATAACGATGATaTTTTTTTTTTAACGACTTCTTGTCC	yes
A724R44	AND3230	BY/BY	msh2∆/∆	N25	XVI	676633	.	AT	A	890.871	del	5	0.519231	TGGTACAATTTTACATAACGATGATaTTTTTTTTTTAACGACTTCTTGTCC	yes
A724R46	AND3230	BY/BY	msh2∆/∆	P25	XVI	676633	.	AT	A	806.528	del	5	0.471698	TGGTACAATTTTACATAACGATGATaTTTTTTTTTTAACGACTTCTTGTCC	yes
A724R31	AND3230	BY/BY	msh2∆/∆	A25	XVI	677053	.	CT	C	1103.19	del	4	0.546875	TAGTACCCGGAGACCCTGAACTTTTcTTTTTTTTTTTGCGAAATTAAAAAG	yes
A724R33	AND3230	BY/BY	msh2∆/∆	C25	XVI	677053	.	CT	C	807.341	del	4	0.52	TAGTACCCGGAGACCCTGAACTTTTcTTTTTTTTTTTGCGAAATTAAAAAG	yes
A724R39	AND3230	BY/BY	msh2∆/∆	I25	XVI	677053	.	CT	C	1213.73	del	4	0.542857	TAGTACCCGGAGACCCTGAACTTTTcTTTTTTTTTTTGCGAAATTAAAAAG	yes
A724R42	AND3230	BY/BY	msh2∆/∆	L25	XVI	677053	.	CT	C	859.152	del	4	0.424242	TAGTACCCGGAGACCCTGAACTTTTcTTTTTTTTTTTGCGAAATTAAAAAG	yes
A724R37	AND3230	BY/BY	msh2∆/∆	G25	XVI	698526	.	GAA	G	232.321	del	2	0.5	CAAAAAAAAAGAAAAACCTTCTTCTgAAAAAAAAAAAAAAAAATTCAAAAA	yes
A724R43	AND3230	BY/BY	msh2∆/∆	M25	XVI	698526	.	GAA	G	225.47	del	2	0.55	CAAAAAAAAAGAAAAACCTTCTTCTgAAAAAAAAAAAAAAAAATTCAAAAA	yes
A724R35	AND3230	BY/BY	msh2∆/∆	E25	XVI	821515	.	CT	C	973.006	del	2	0.46875	CTCATCTCATCAAAACCGTAATACAcTTTTTTTTTTCTCAGTTGGAAAATT	yes
A724R41	AND3230	BY/BY	msh2∆/∆	K25	XVI	821515	.	CT	C	1147.57	del	2	0.546875	CTCATCTCATCAAAACCGTAATACAcTTTTTTTTTTCTCAGTTGGAAAATT	yes
A724R40	AND3230	BY/BY	msh2∆/∆	J25	XVI	878701	.	CA	C	814.599	del	2	0.409836	TCCACGCATCAGCTATGGCAAAGAGcAAAAAAAAAACAGATGTTGTCGATT	yes
A724R45	AND3230	BY/BY	msh2∆/∆	O25	XVI	878701	.	CA	C	841.975	del	2	0.55102	TCCACGCATCAGCTATGGCAAAGAGcAAAAAAAAAACAGATGTTGTCGATT	yes
A724R32	AND3230	BY/BY	msh2∆/∆	B25	XVI	883231	.	CA	C	857.78	del	2	0.5	AGGACAAAGCTAGAAGCAAACACCGcAAAAAAAATGAGACCCGTTGTATCC	yes
A724R38	AND3230	BY/BY	msh2∆/∆	H25	XVI	883231	.	CA	C	1128.35	del	2	0.472222	AGGACAAAGCTAGAAGCAAACACCGcAAAAAAAATGAGACCCGTTGTATCC	yes
A724R35	AND3230	BY/BY	msh2∆/∆	E25	XVI	893826	.	AT	A	490.513	del	2	0.459459	ACATTTCCTGGTTTTTTTGCCCTGGaTTTTTTTTTTGTGTTACCATTTTGA	yes
A724R36	AND3230	BY/BY	msh2∆/∆	F25	XVI	893826	.	AT	A	487.943	del	2	0.413043	ACATTTCCTGGTTTTTTTGCCCTGGaTTTTTTTTTTGTGTTACCATTTTGA	yes
A724R32	AND3230	BY/BY	msh2∆/∆	B25	XVI	911146	.	A	AT	242.038	ins	2	0.5	AGTATGATATTTAATTGAAAAAAAAaTTTTTTTTTTTTTAAGAATATCATT	yes
A724R34	AND3230	BY/BY	msh2∆/∆	D25	XVI	911146	.	A	AT	302.049	ins	2	0.423077	AGTATGATATTTAATTGAAAAAAAAaTTTTTTTTTTTTTAAGAATATCATT	yes
A724R37	AND3230	BY/BY	msh2∆/∆	G25	XVI	921772	.	GT	G	874.859	del	2	0.528302	ATTCGTCTTGTCCTTTTGATATTTTgTTTTTTTTTTCCTTCTCTTTTTTTA	yes
A724R42	AND3230	BY/BY	msh2∆/∆	L25	XVI	921772	.	GT	G	861.845	del	2	0.590909	ATTCGTCTTGTCCTTTTGATATTTTgTTTTTTTTTTCCTTCTCTTTTTTTA	yes
A452R8	AND3187	SK1/BY	tsa1∆/∆	H25	IV	1080944	.	GTGTATGTAATGTTAAGCGCTAAATA	G	348.328	del	2	0.586207	AATAGTTACAAATTCGTCGATAAAGgTGTATGTAATGTTAAGCGCTAAATA	no
A452R13	AND3187	SK1/BY	tsa1∆/∆	M25	IV	1080944	.	GTGTATGTAATGTTAAGCGCTAAATA	G	411.323	del	2	0.552632	AATAGTTACAAATTCGTCGATAAAGgTGTATGTAATGTTAAGCGCTAAATA	no
A452R1	AND3187	SK1/BY	tsa1∆/∆	A25	VII	526776	.	AGGA	GGG	964.717	complex	5	0.578947	AAAAATATGGGCGGGTATTCACAATaGGAAAAAAAAAATGGGTTTGGTGAC	no
A452R8	AND3187	SK1/BY	tsa1∆/∆	H25	VII	526776	.	AGGA	GGG	809.485	complex	5	0.467742	AAAAATATGGGCGGGTATTCACAATaGGAAAAAAAAAATGGGTTTGGTGAC	no
A452R9	AND3187	SK1/BY	tsa1∆/∆	I25	VII	526776	.	AGGA	GGG	504.938	complex	5	0.486486	AAAAATATGGGCGGGTATTCACAATaGGAAAAAAAAAATGGGTTTGGTGAC	no
A452R14	AND3187	SK1/BY	tsa1∆/∆	N25	VII	526776	.	AGGA	GGG	934.576	complex	5	0.576923	AAAAATATGGGCGGGTATTCACAATaGGAAAAAAAAAATGGGTTTGGTGAC	no
A452R16	AND3187	SK1/BY	tsa1∆/∆	P25	VII	526776	.	AGGA	GGG	690.234	complex	5	0.454545	AAAAATATGGGCGGGTATTCACAATaGGAAAAAAAAAATGGGTTTGGTGAC	no
A452R5	AND3187	SK1/BY	tsa1∆/∆	E25	VIII	554135	.	GCTGGAAGT	ACTGGAAAA	1377.09	complex	2	0.483871	CATTTGATATTTGGTAAAAATTTCGgCTGGAAGTTTTTTGCTGAACATTTA	no
A452R8	AND3187	SK1/BY	tsa1∆/∆	H25	VIII	554135	.	GCTGGAAGT	ACTGGAAAA	1177.14	complex	2	0.410526	CATTTGATATTTGGTAAAAATTTCGgCTGGAAGTTTTTTGCTGAACATTTA	no
A452R1	AND3187	SK1/BY	tsa1∆/∆	A25	XVI	224564	.	C	T	1113.65	snp	2	0.540984	TGCAGAATAGTTGATTCTTTGTTGCcAATAGAATTTGAAAGCCCAGAACGT	no
A452R16	AND3187	SK1/BY	tsa1∆/∆	P25	XVI	224564	.	C	T	1349.34	snp	2	0.460674	TGCAGAATAGTTGATTCTTTGTTGCcAATAGAATTTGAAAGCCCAGAACGT	no
A452R21	AND3188	SK1/BY	rad27∆/∆	E25	I	70740	.	A	AG	858.962	ins	2	0.482759	GCAACGTCACCTCAATTATTTGGAAaGGGGGGGTTTTCCGACTTTATTTGA	yes
A452R30	AND3188	SK1/BY	rad27∆/∆	N25	I	70740	.	A	AG	888.273	ins	2	0.407895	GCAACGTCACCTCAATTATTTGGAAaGGGGGGGTTTTCCGACTTTATTTGA	yes
A452R21	AND3188	SK1/BY	rad27∆/∆	E25	IV	1240971	.	AAAG	A	355.052	del	2	0.5	TCCAAATATTACAGAAAAAAAAAAAaAAGATGCCTAAGCCTTGGGTCTTAT	yes
A452R30	AND3188	SK1/BY	rad27∆/∆	N25	IV	1240971	.	AAAG	A	477.566	del	2	0.404255	TCCAAATATTACAGAAAAAAAAAAAaAAGATGCCTAAGCCTTGGGTCTTAT	yes
A452R24	AND3188	SK1/BY	rad27∆/∆	H25	VI	220461	.	C	CT	451.044	ins	2	0.5	TGCTTTGAGGAATTTTTTGAGTTATcTTTTTTTTTTTAGATCTTGCTTAAA	yes
A452R25	AND3188	SK1/BY	rad27∆/∆	I25	VI	220461	.	C	CT	530.601	ins	2	0.425532	TGCTTTGAGGAATTTTTTGAGTTATcTTTTTTTTTTTAGATCTTGCTTAAA	yes
A452R19	AND3188	SK1/BY	rad27∆/∆	C25	VII	3209	.	C	CT	1137.77	ins	2	0.52	AAAATAAACTTTGGAATACTGAGTAcTTTTTTTTTGATGGTTCCAGCTGCC	yes
A452R26	AND3188	SK1/BY	rad27∆/∆	J25	VII	3209	.	C	CT	2279.36	ins	2	0.598291	AAAATAAACTTTGGAATACTGAGTAcTTTTTTTTTGATGGTTCCAGCTGCC	yes
A452R19	AND3188	SK1/BY	rad27∆/∆	C25	VII	357323	.	T	A	1136.61	snp	2	0.467532	TTTTACAAATTACTTGAAAAAAAAAtAATCACTAGGCAGTTGCATAAAGTT	no
A452R31	AND3188	SK1/BY	rad27∆/∆	O25	VII	357323	.	T	A	1067.99	snp	2	0.571429	TTTTACAAATTACTTGAAAAAAAAAtAATCACTAGGCAGTTGCATAAAGTT	no
A452R19	AND3188	SK1/BY	rad27∆/∆	C25	VII	526776	.	AGGA	GGG	829.888	complex	3	0.424242	AAAAATATGGGCGGGTATTCACAATaGGAAAAAAAAAATGGGTTTGGTGAC	no
A452R23	AND3188	SK1/BY	rad27∆/∆	G25	VII	526776	.	AGGA	GGG	1218.89	complex	3	0.585714	AAAAATATGGGCGGGTATTCACAATaGGAAAAAAAAAATGGGTTTGGTGAC	no
A452R24	AND3188	SK1/BY	rad27∆/∆	H25	VII	526776	.	AGGA	GGG	790.403	complex	3	0.586957	AAAAATATGGGCGGGTATTCACAATaGGAAAAAAAAAATGGGTTTGGTGAC	no
A452R28	AND3188	SK1/BY	rad27∆/∆	L25	VII	555210	.	AC	A	937.412	del	2	0.444444	AAAAGACATGACGCATATAATGTACaCCTTTTTTTTTTCGCGGCCAAAAAT	no
A452R31	AND3188	SK1/BY	rad27∆/∆	O25	VII	555210	.	AC	A	1181.84	del	2	0.571429	AAAAGACATGACGCATATAATGTACaCCTTTTTTTTTTCGCGGCCAAAAAT	no
A452R21	AND3188	SK1/BY	rad27∆/∆	E25	VII	1066178	.	T	A	2076.12	snp	2	1	AATGACTTGAAAGAGCGTATAGCTAtTTAACCATTTCCATTTGTATGCTAT	no
A452R31	AND3188	SK1/BY	rad27∆/∆	O25	VII	1066178	.	T	A	2536.58	snp	2	1	AATGACTTGAAAGAGCGTATAGCTAtTTAACCATTTCCATTTGTATGCTAT	no
A452R21	AND3188	SK1/BY	rad27∆/∆	E25	VII	1068298	.	CAACAGGAGCA	TAATTGGTGCG	2461.95	complex	2	0.986842	GATTGCCAAGTCGAGTTTTTGTCAAcAACAGGAGCATCTGGTAAACCTACA	no
A452R31	AND3188	SK1/BY	rad27∆/∆	O25	VII	1068298	.	CAACAGGAGCA	TAATTGGTGCG	1950.87	complex	2	0.983871	GATTGCCAAGTCGAGTTTTTGTCAAcAACAGGAGCATCTGGTAAACCTACA	no
A452R29	AND3188	SK1/BY	rad27∆/∆	M25	VIII	66548	.	TTGCTGCTGCAAAAGTTGCTGC	T	887.948	del	2	0.421053	TTTTTTGCTGTTGCTGTTGCAGGAGtTGCTGCTGCAAAAGTTGCTGCTGCT	no
A452R32	AND3188	SK1/BY	rad27∆/∆	P25	VIII	66548	.	TTGCTGCTGCAAAAGTTGCTGC	T	552.462	del	2	0.442308	TTTTTTGCTGTTGCTGTTGCAGGAGtTGCTGCTGCAAAAGTTGCTGCTGCT	no
A452R21	AND3188	SK1/BY	rad27∆/∆	E25	VIII	553912	.	G	T	1648.12	snp	2	0.981481	ACATAATATATAAATGATCGGTTGAgCGCGATATTATATAAGAACATCCAT	no
A452R31	AND3188	SK1/BY	rad27∆/∆	O25	VIII	553912	.	G	T	2889.4	snp	2	1	ACATAATATATAAATGATCGGTTGAgCGCGATATTATATAAGAACATCCAT	no
A452R19	AND3188	SK1/BY	rad27∆/∆	C25	X	572214	.	A	AT	1104.3	ins	2	0.493333	TTGTTAAATAGAGCATCGCATTAAAaTTTTTTTTTTTCACTTTCGCGAAGA	yes
A452R21	AND3188	SK1/BY	rad27∆/∆	E25	X	572214	.	A	AT	1957.42	ins	2	0.567568	TTGTTAAATAGAGCATCGCATTAAAaTTTTTTTTTTTCACTTTCGCGAAGA	yes
A452R17	AND3188	SK1/BY	rad27∆/∆	A25	XI	92263	.	TTGATGAAAC	TTGAAAA	1605.86	complex	6	0.928571	AGTTATATAAATCGTGTTTCTTCTCtTGATGAAACAAAAAAATGCTAGAAA	no
A452R18	AND3188	SK1/BY	rad27∆/∆	B25	XI	92263	.	TTGATGAAAC	TTGAAAA	2254.41	complex	6	0.959459	AGTTATATAAATCGTGTTTCTTCTCtTGATGAAACAAAAAAATGCTAGAAA	no
A452R20	AND3188	SK1/BY	rad27∆/∆	D25	XI	92263	.	TTGATGAAAC	TTGAAAA	3432.22	complex	6	0.964286	AGTTATATAAATCGTGTTTCTTCTCtTGATGAAACAAAAAAATGCTAGAAA	no
A452R21	AND3188	SK1/BY	rad27∆/∆	E25	XI	92263	.	TTGATGAAAC	TTGAAAA	3755.71	complex	6	0.97479	AGTTATATAAATCGTGTTTCTTCTCtTGATGAAACAAAAAAATGCTAGAAA	no
A452R27	AND3188	SK1/BY	rad27∆/∆	K25	XI	92263	.	TTGATGAAAC	TTGAAAA	1836.31	complex	6	0.907692	AGTTATATAAATCGTGTTTCTTCTCtTGATGAAACAAAAAAATGCTAGAAA	no
A452R31	AND3188	SK1/BY	rad27∆/∆	O25	XI	92263	.	TTGATGAAAC	TTGAAAA	3206.23	complex	6	0.953704	AGTTATATAAATCGTGTTTCTTCTCtTGATGAAACAAAAAAATGCTAGAAA	no
A452R20	AND3188	SK1/BY	rad27∆/∆	D25	XIII	363983	.	T	TC	921.573	ins	2	0.470588	GTTCTTTGAGGACAAAACCATTCTTtCCCCCCCATTAGCAGTTTCTTTTTC	yes
A452R32	AND3188	SK1/BY	rad27∆/∆	P25	XIII	363983	.	T	TC	773.092	ins	2	0.415385	GTTCTTTGAGGACAAAACCATTCTTtCCCCCCCATTAGCAGTTTCTTTTTC	yes
A452R21	AND3188	SK1/BY	rad27∆/∆	E25	XIV	575614	.	G	GA	1430.54	ins	2	0.420561	GATGTCCCCCCAGTCTAAATGCATAgAAAAAAAAAAATTCCCGCTTTATAT	yes
A452R30	AND3188	SK1/BY	rad27∆/∆	N25	XIV	575614	.	G	GA	1726.51	ins	2	0.447154	GATGTCCCCCCAGTCTAAATGCATAgAAAAAAAAAAATTCCCGCTTTATAT	yes
A452R17	AND3188	SK1/BY	rad27∆/∆	A25	XV	94815	.	AC	A	323.282	del	2	0.56	ATAGCCACATAGGTATCAACGAAATaCCCCCCCCCCCCCCTATTGGAACGC	yes
A452R19	AND3188	SK1/BY	rad27∆/∆	C25	XV	94815	.	AC	A	369.443	del	2	0.586207	ATAGCCACATAGGTATCAACGAAATaCCCCCCCCCCCCCCTATTGGAACGC	yes
A452R20	AND3188	SK1/BY	rad27∆/∆	D25	XV	868053	.	TCAC	CCAG	499.766	complex	2	0.5	TATTTCTGTCGTATATAGCAGATAAtCACCATATATATATATATACCATGG	no
A452R27	AND3188	SK1/BY	rad27∆/∆	K25	XV	868053	.	TCAC	CCAG	438.719	complex	2	0.516129	TATTTCTGTCGTATATAGCAGATAAtCACCATATATATATATATACCATGG	no
A452R28	AND3188	SK1/BY	rad27∆/∆	L25	XV	1012653	.	G	GA	1872.82	ins	2	0.592233	GATTTACTTAGATGACGAGACTTTAgAAAAAAAAGGCGTTCTTGCCTTGGG	yes
A452R31	AND3188	SK1/BY	rad27∆/∆	O25	XV	1012653	.	G	GA	1024.92	ins	2	0.465753	GATTTACTTAGATGACGAGACTTTAgAAAAAAAAGGCGTTCTTGCCTTGGG	yes
A452R19	AND3188	SK1/BY	rad27∆/∆	C25	XVI	581338	.	GAAAAAAAAA	G	54.43	del	2	0.5625	GATGCGCTTGAAAAATTTTTCATACgAAAAAAAAAAAAAAAAAAAAAAAAA	yes
A452R23	AND3188	SK1/BY	rad27∆/∆	G25	XVI	581338	.	GAAAAAAAAA	G	225.071	del	2	0.56	GATGCGCTTGAAAAATTTTTCATACgAAAAAAAAAAAAAAAAAAAAAAAAA	yes
A452R39	AND3189	SK1/BY	WT/WT	G25	XV	550529	.	ATTTTTTTTTTTTTGGAAGTATGACCTCTGTTAAA	A	267.787	del	3	0.424242	CTGATGATATTTCGCCCAGTTCTACaTTTTTTTTTTTTTGGAAGTATGACC	no
A452R40	AND3189	SK1/BY	WT/WT	H25	XV	550529	.	ATTTTTTTTTTTTTGGAAGTATGACCTCTGTTAAA	A	196.518	del	3	0.407407	CTGATGATATTTCGCCCAGTTCTACaTTTTTTTTTTTTTGGAAGTATGACC	no
A452R46	AND3189	SK1/BY	WT/WT	N25	XV	550529	.	ATTTTTTTTTTTTTGGAAGTATGACCTCTGTTAAA	A	226.268	del	3	0.4375	CTGATGATATTTCGCCCAGTTCTACaTTTTTTTTTTTTTGGAAGTATGACC	no
A1120_1126R3	AND3275	SK1/BY	tsa1∆/∆ pif1∆/∆	B12	I	27357	.	A	G	5190.91	snp	2	0.504532	CAGCATACATGTAGACAGTCCCTGTaATATTATCAGGGGGACTTCCATTCC	no
A1120_1126R14	AND3275	SK1/BY	tsa1∆/∆ pif1∆/∆	M12	I	27357	.	A	G	5395.58	snp	2	0.534884	CAGCATACATGTAGACAGTCCCTGTaATATTATCAGGGGGACTTCCATTCC	no
A1120_1126R3	AND3275	SK1/BY	tsa1∆/∆ pif1∆/∆	B12	II	88490	.	GAGAAG	G	1626.28	del	2	0.982759	AGACTATATGAAGAGATGAGGAGAAgAGAAGAAAAAATTGGTAGTATTTTC	no
A1120_1126R7	AND3275	SK1/BY	tsa1∆/∆ pif1∆/∆	F12	II	88490	.	GAGAAG	G	1429.85	del	2	1	AGACTATATGAAGAGATGAGGAGAAgAGAAGAAAAAATTGGTAGTATTTTC	no
A1120_1126R8	AND3275	SK1/BY	tsa1∆/∆ pif1∆/∆	G12	VI	18362	.	G	T	2866.21	snp	2	0.427136	ATGAAGCGCTATTTTATCCGTGGACgCCAGTACTTAGTCTGGCCGCTAACA	no
A1120_1126R12	AND3275	SK1/BY	tsa1∆/∆ pif1∆/∆	K12	VI	18362	.	G	T	3303.18	snp	2	0.533333	ATGAAGCGCTATTTTATCCGTGGACgCCAGTACTTAGTCTGGCCGCTAACA	no
A1120_1126R6	AND3275	SK1/BY	tsa1∆/∆ pif1∆/∆	E12	VIII	553912	.	G	T	1416.95	snp	4	0.494253	ACATAATATATAAATGATCGGTTGAgCGCGATATTATATAAGAACATCCAT	no
A1120_1126R7	AND3275	SK1/BY	tsa1∆/∆ pif1∆/∆	F12	VIII	553912	.	G	T	1142.39	snp	4	0.411111	ACATAATATATAAATGATCGGTTGAgCGCGATATTATATAAGAACATCCAT	no
A1120_1126R13	AND3275	SK1/BY	tsa1∆/∆ pif1∆/∆	L12	VIII	553912	.	G	T	1011.01	snp	4	0.410256	ACATAATATATAAATGATCGGTTGAgCGCGATATTATATAAGAACATCCAT	no
A1120_1126R16	AND3275	SK1/BY	tsa1∆/∆ pif1∆/∆	O12	VIII	553912	.	G	T	2134.31	snp	4	1	ACATAATATATAAATGATCGGTTGAgCGCGATATTATATAAGAACATCCAT	no
A1120_1126R11	AND3275	SK1/BY	tsa1∆/∆ pif1∆/∆	J12	VIII	555860	.	AAT	GAG	6475.16	complex	2	0.555233	CTGTAGGTCGCTAACTTTATTAAAGaATAATGTTCAAAGGGGTAAAGTTAG	no
A1120_1126R14	AND3275	SK1/BY	tsa1∆/∆ pif1∆/∆	M12	VIII	555860	.	AAT	GAG	5726.18	complex	2	0.50289	CTGTAGGTCGCTAACTTTATTAAAGaATAATGTTCAAAGGGGTAAAGTTAG	no
A1120_1126R3	AND3275	SK1/BY	tsa1∆/∆ pif1∆/∆	B12	IX	271289	.	G	T	2296.64	snp	3	0.489209	TAAGAACTTTTGCTGGTATGAGCATgCACATGCACCCTGCCAGGCTGAACT	no
A1120_1126R7	AND3275	SK1/BY	tsa1∆/∆ pif1∆/∆	F12	IX	271289	.	G	T	3659.98	snp	3	0.566138	TAAGAACTTTTGCTGGTATGAGCATgCACATGCACCCTGCCAGGCTGAACT	no
A1120_1126R9	AND3275	SK1/BY	tsa1∆/∆ pif1∆/∆	H12	IX	271289	.	G	T	2942.98	snp	3	0.502924	TAAGAACTTTTGCTGGTATGAGCATgCACATGCACCCTGCCAGGCTGAACT	no
A1120_1126R10	AND3275	SK1/BY	tsa1∆/∆ pif1∆/∆	I12	XI	92263	.	TTGATGAAAC	TTGAAAA	2081.65	complex	2	0.96875	AGTTATATAAATCGTGTTTCTTCTCtTGATGAAACAAAAAAATGCTAGAAA	no
A1120_1126R12	AND3275	SK1/BY	tsa1∆/∆ pif1∆/∆	K12	XI	92263	.	TTGATGAAAC	TTGAAAA	2438.87	complex	2	0.974026	AGTTATATAAATCGTGTTTCTTCTCtTGATGAAACAAAAAAATGCTAGAAA	no
A1120_1126R4	AND3275	SK1/BY	tsa1∆/∆ pif1∆/∆	C12	XIII	625267	.	A	C	1856.24	snp	3	0.508772	TGAATCAAGAATACACGAAAGAAAGaGAAGGAGGCGTCTGTTCATATACAC	no
A1120_1126R10	AND3275	SK1/BY	tsa1∆/∆ pif1∆/∆	I12	XIII	625267	.	A	C	1315.33	snp	3	0.5	TGAATCAAGAATACACGAAAGAAAGaGAAGGAGGCGTCTGTTCATATACAC	no
A1120_1126R13	AND3275	SK1/BY	tsa1∆/∆ pif1∆/∆	L12	XIII	625267	.	A	C	1005.71	snp	3	0.414634	TGAATCAAGAATACACGAAAGAAAGaGAAGGAGGCGTCTGTTCATATACAC	no
A1120_1126R3	AND3275	SK1/BY	tsa1∆/∆ pif1∆/∆	B12	XV	989362	.	C	A	2523.82	snp	3	0.598425	CTCGCAGCGCGGGTACCCGGGCTGCcGGAACAAAGCCGTGCAAGTAGCGGC	no
A1120_1126R7	AND3275	SK1/BY	tsa1∆/∆ pif1∆/∆	F12	XV	989362	.	C	A	3338.36	snp	3	0.553672	CTCGCAGCGCGGGTACCCGGGCTGCcGGAACAAAGCCGTGCAAGTAGCGGC	no
A1120_1126R9	AND3275	SK1/BY	tsa1∆/∆ pif1∆/∆	H12	XV	989362	.	C	A	2430.25	snp	3	0.525547	CTCGCAGCGCGGGTACCCGGGCTGCcGGAACAAAGCCGTGCAAGTAGCGGC	no
A784R79	ORT7634	SK1/BY	tsa1∆/∆ pol32∆/∆	E12	I	27357	.	A	G	1755.04	snp	2	0.437956	CAGCATACATGTAGACAGTCCCTGTaATATTATCAGGGGGACTTCCATTCC	no
A784R90	ORT7634	SK1/BY	tsa1∆/∆ pol32∆/∆	P12	I	27357	.	A	G	2789.26	snp	2	0.452261	CAGCATACATGTAGACAGTCCCTGTaATATTATCAGGGGGACTTCCATTCC	no
A784R83	ORT7634	SK1/BY	tsa1∆/∆ pol32∆/∆	I12	III	169695	.	G	T	824.507	snp	2	1	TACAGTCATCAAACCTAATGGAAGCgAAATGCAGGGATTGATAATGTAATA	no
A784R86	ORT7634	SK1/BY	tsa1∆/∆ pol32∆/∆	L12	III	169695	.	G	T	803.268	snp	2	1	TACAGTCATCAAACCTAATGGAAGCgAAATGCAGGGATTGATAATGTAATA	no
A784R83	ORT7634	SK1/BY	tsa1∆/∆ pol32∆/∆	I12	VI	106833	.	GCAAC	TCAAT	502.544	complex	2	0.447368	CTGGCATCTGTTAAGGGGATATGTTgCAACTTGCAGGGGGCGGCACAAAAT	no
A784R86	ORT7634	SK1/BY	tsa1∆/∆ pol32∆/∆	L12	VI	106833	.	GCAAC	TCAAT	907.563	complex	2	0.453125	CTGGCATCTGTTAAGGGGATATGTTgCAACTTGCAGGGGGCGGCACAAAAT	no
A784R76	ORT7634	SK1/BY	tsa1∆/∆ pol32∆/∆	B12	VIII	555860	.	AAT	GAG	2603.88	complex	3	0.440217	CTGTAGGTCGCTAACTTTATTAAAGaATAATGTTCAAAGGGGTAAAGTTAG	no
A784R79	ORT7634	SK1/BY	tsa1∆/∆ pol32∆/∆	E12	VIII	555860	.	AAT	GAG	3000.54	complex	3	0.561404	CTGTAGGTCGCTAACTTTATTAAAGaATAATGTTCAAAGGGGTAAAGTTAG	no
A784R89	ORT7634	SK1/BY	tsa1∆/∆ pol32∆/∆	O12	VIII	555860	.	AAT	GAG	2810.78	complex	3	0.518072	CTGTAGGTCGCTAACTTTATTAAAGaATAATGTTCAAAGGGGTAAAGTTAG	no
A784R83	ORT7634	SK1/BY	tsa1∆/∆ pol32∆/∆	I12	X	79647	.	T	C	942.494	snp	2	0.526316	CAAGAATGTTAGAAAGGCTTACCAGtACTAGAGACGTTAATAAATTGCGAA	no
A784R86	ORT7634	SK1/BY	tsa1∆/∆ pol32∆/∆	L12	X	79647	.	T	C	1047.8	snp	2	0.542373	CAAGAATGTTAGAAAGGCTTACCAGtACTAGAGACGTTAATAAATTGCGAA	no
A784R81	ORT7634	SK1/BY	tsa1∆/∆ pol32∆/∆	G12	X	177910	.	GATATATATATA	GATATATATG	217.845	complex	2	0.421053	TAGGTTCGACAAAAGGAAGTCAGACgATATATATATATGAATATATATATA	yes
A784R88	ORT7634	SK1/BY	tsa1∆/∆ pol32∆/∆	N12	X	177910	.	GATATATATATA	GATATATATG	179.629	complex	2	0.5	TAGGTTCGACAAAAGGAAGTCAGACgATATATATATATGAATATATATATA	yes
A784R82	ORT7634	SK1/BY	tsa1∆/∆ pol32∆/∆	H12	XII	704138	.	TA	T	129.987	del	2	0.428571	GGGAGTAAGTTATACTATTGACGTGtAAAAAAAAAAAAAAAAAAATGTTAA	yes
A784R89	ORT7634	SK1/BY	tsa1∆/∆ pol32∆/∆	O12	XII	704138	.	TA	T	101.422	del	2	0.428571	GGGAGTAAGTTATACTATTGACGTGtAAAAAAAAAAAAAAAAAAATGTTAA	yes
D287R18	AND3609	SK1/BY	rad51∆/∆	A12	I	27357	.	AATATTA	GATATTA	1367.88	snp	6	0.447552	CAGCATACATGTAGACAGTCCCTGTaATATTATCAGGGGGACTTCCATTCC	no
D287R20	AND3609	SK1/BY	rad51∆/∆	C12	I	27357	.	AATATTA	GATATTA	3471.45	snp	6	0.536965	CAGCATACATGTAGACAGTCCCTGTaATATTATCAGGGGGACTTCCATTCC	no
D287R21	AND3609	SK1/BY	rad51∆/∆	D12	I	27357	.	AATATTA	GATATTA	1774.92	snp	6	0.510204	CAGCATACATGTAGACAGTCCCTGTaATATTATCAGGGGGACTTCCATTCC	no
D287R23	AND3609	SK1/BY	rad51∆/∆	F12	I	27357	.	AATATTA	GATATTA	3564.46	snp	6	0.52	CAGCATACATGTAGACAGTCCCTGTaATATTATCAGGGGGACTTCCATTCC	no
D287R27	AND3609	SK1/BY	rad51∆/∆	J12	I	27357	.	AATATTA	GATATTA	2497.78	snp	6	0.452055	CAGCATACATGTAGACAGTCCCTGTaATATTATCAGGGGGACTTCCATTCC	no
D287R29	AND3609	SK1/BY	rad51∆/∆	L12	I	27357	.	AATATTA	GATATTA	2495.75	snp	6	0.497537	CAGCATACATGTAGACAGTCCCTGTaATATTATCAGGGGGACTTCCATTCC	no
D287R18	AND3609	SK1/BY	rad51∆/∆	A12	I	203347	.	CTCTC	CTTTC	1685.31	snp	3	0.482014	TTCACTCTTGCTCGTTTGATGTAAGcTCTCTTCCGGGTTCTTATTTTTAAT	no
D287R20	AND3609	SK1/BY	rad51∆/∆	C12	I	203347	.	CTCTC	CTTTC	4563.48	snp	3	0.592593	TTCACTCTTGCTCGTTTGATGTAAGcTCTCTTCCGGGTTCTTATTTTTAAT	no
D287R29	AND3609	SK1/BY	rad51∆/∆	L12	I	203347	.	CTCTC	CTTTC	2467.56	snp	3	0.54023	TTCACTCTTGCTCGTTTGATGTAAGcTCTCTTCCGGGTTCTTATTTTTAAT	no
D287R18	AND3609	SK1/BY	rad51∆/∆	A12	II	307854	.	GCGCA	ACGCG	388.72	complex	5	0.5	GGTGTCAGTGTAGATGCTTGTGTGTgCGCAATTTGTGGTTTTTTATTGTGT	no
D287R20	AND3609	SK1/BY	rad51∆/∆	C12	II	307854	.	GCGCA	ACGCG	563.041	complex	5	0.423077	GGTGTCAGTGTAGATGCTTGTGTGTgCGCAATTTGTGGTTTTTTATTGTGT	no
D287R21	AND3609	SK1/BY	rad51∆/∆	D12	II	307854	.	GCGCA	ACGCG	257.057	complex	5	0.517241	GGTGTCAGTGTAGATGCTTGTGTGTgCGCAATTTGTGGTTTTTTATTGTGT	no
D287R23	AND3609	SK1/BY	rad51∆/∆	F12	II	307854	.	GCGCA	ACGCG	456.787	complex	5	0.417582	GGTGTCAGTGTAGATGCTTGTGTGTgCGCAATTTGTGGTTTTTTATTGTGT	no
D287R27	AND3609	SK1/BY	rad51∆/∆	J12	II	307854	.	GCGCA	ACGCG	636.718	complex	5	0.507463	GGTGTCAGTGTAGATGCTTGTGTGTgCGCAATTTGTGGTTTTTTATTGTGT	no
D287R22	AND3609	SK1/BY	rad51∆/∆	E12	III	308371	.	T	G	1187.21	snp	2	0.4375	AAGAAACTTTCTTCTAGGCTATCCTtCTGGGGAAGCAGTTGAAAGTGCTAT	no
D287R30	AND3609	SK1/BY	rad51∆/∆	M12	III	308371	.	T	G	458.379	snp	2	0.526316	AAGAAACTTTCTTCTAGGCTATCCTtCTGGGGAAGCAGTTGAAAGTGCTAT	no
D287R22	AND3609	SK1/BY	rad51∆/∆	E12	IX	438715	.	TTGT	TTGG	1988.8	snp	2	0.471963	CCATTTTAATGCCTTCTCCTTATGTtTGTTGTCACTGTAAAACGGATCAAA	no
D287R24	AND3609	SK1/BY	rad51∆/∆	G12	IX	438715	.	TTGT	TTGG	669.285	snp	2	0.557377	CCATTTTAATGCCTTCTCCTTATGTtTGTTGTCACTGTAAAACGGATCAAA	no
D287R19	AND3609	SK1/BY	rad51∆/∆	B12	VII	16554	.	G	T	759.002	snp	2	0.551724	CGGTACGTTTGTTGAAAATAGTTTGgACTTAATTACTGACATACTGTTGGC	no
D287R20	AND3609	SK1/BY	rad51∆/∆	C12	VII	16554	.	G	T	897.348	snp	2	0.447917	CGGTACGTTTGTTGAAAATAGTTTGgACTTAATTACTGACATACTGTTGGC	no
D287R19	AND3609	SK1/BY	rad51∆/∆	B12	VII	1050211	.	C	A	660.445	snp	4	0.482759	ATGGGAGAAAACAGAAAAAAAAAAAcAAAAACAACGGTGCCGTTTTTGAAA	no
D287R24	AND3609	SK1/BY	rad51∆/∆	G12	VII	1050211	.	C	A	381.62	snp	4	0.487805	ATGGGAGAAAACAGAAAAAAAAAAAcAAAAACAACGGTGCCGTTTTTGAAA	no
D287R27	AND3609	SK1/BY	rad51∆/∆	J12	VII	1050211	.	C	A	1000.64	snp	4	0.522727	ATGGGAGAAAACAGAAAAAAAAAAAcAAAAACAACGGTGCCGTTTTTGAAA	no
D287R28	AND3609	SK1/BY	rad51∆/∆	K12	VII	1050211	.	C	A	580.938	snp	4	0.428571	ATGGGAGAAAACAGAAAAAAAAAAAcAAAAACAACGGTGCCGTTTTTGAAA	no
D287R24	AND3609	SK1/BY	rad51∆/∆	G12	VIII	255923	.	G	A	226.056	snp	2	0.407407	GCCAAGAAAGTGAAAAAAAAAAAAAgAAGCAGGCTCCATCAATTCGTATCA	no
D287R26	AND3609	SK1/BY	rad51∆/∆	I12	VIII	255923	.	G	A	963.676	snp	2	0.525641	GCCAAGAAAGTGAAAAAAAAAAAAAgAAGCAGGCTCCATCAATTCGTATCA	no
D287R22	AND3609	SK1/BY	rad51∆/∆	E12	XV	32351	.	TAAAAAT	TAAAAT	852.518	del	3	0.428571	TGAGGAGTGGCTGGTAAAGGCCCTTtAAAAATACCACGCCATTTTAGTAGG	yes
D287R30	AND3609	SK1/BY	rad51∆/∆	M12	XV	32351	.	TAAAAAT	TAAAAT	299.269	del	3	0.538462	TGAGGAGTGGCTGGTAAAGGCCCTTtAAAAATACCACGCCATTTTAGTAGG	yes
D287R33	AND3609	SK1/BY	rad51∆/∆	P12	XV	32351	.	TAAAAAT	TAAAAT	720.361	del	3	0.54717	TGAGGAGTGGCTGGTAAAGGCCCTTtAAAAATACCACGCCATTTTAGTAGG	yes
D287R1	AND3611	SK1/BY	pif1∆/∆	A12	I	27357	.	AATATTA	GATATTA	1177.52	snp	7	0.489796	CAGCATACATGTAGACAGTCCCTGTaATATTATCAGGGGGACTTCCATTCC	no
D287R10	AND3611	SK1/BY	pif1∆/∆	J12	I	27357	.	AATATTA	GATATTA	2396.31	snp	7	0.568862	CAGCATACATGTAGACAGTCCCTGTaATATTATCAGGGGGACTTCCATTCC	no
D287R12	AND3611	SK1/BY	pif1∆/∆	L12	I	27357	.	AATATTA	GATATTA	1717.25	snp	7	0.487179	CAGCATACATGTAGACAGTCCCTGTaATATTATCAGGGGGACTTCCATTCC	no
D287R14	AND3611	SK1/BY	pif1∆/∆	N12	I	27357	.	AATATTA	GATATTA	1899.18	snp	7	0.478261	CAGCATACATGTAGACAGTCCCTGTaATATTATCAGGGGGACTTCCATTCC	no
D287R15	AND3611	SK1/BY	pif1∆/∆	O12	I	27357	.	AATATTA	GATATTA	2507.73	snp	7	0.551351	CAGCATACATGTAGACAGTCCCTGTaATATTATCAGGGGGACTTCCATTCC	no
D287R16	AND3611	SK1/BY	pif1∆/∆	P12	I	27357	.	AATATTA	GATATTA	1665.67	snp	7	0.43125	CAGCATACATGTAGACAGTCCCTGTaATATTATCAGGGGGACTTCCATTCC	no
D287R5	AND3611	SK1/BY	pif1∆/∆	E12	I	27357	.	AATATTA	GATATTA	1728.67	snp	7	0.467949	CAGCATACATGTAGACAGTCCCTGTaATATTATCAGGGGGACTTCCATTCC	no
D287R11	AND3611	SK1/BY	pif1∆/∆	K12	III	9219	.	T	C	562.199	snp	2	0.5	TTTGGTTTAAATATATATATATACAtATATATAGATATAGATATACACATG	no
D287R8	AND3611	SK1/BY	pif1∆/∆	H12	III	9219	.	T	C	1278.86	snp	2	0.540541	TTTGGTTTAAATATATATATATACAtATATATAGATATAGATATACACATG	no
D287R12	AND3611	SK1/BY	pif1∆/∆	L12	X	24374	.	C	T	842.488	snp	3	0.558824	ACAAGTAAAGTCTTCCTTCCCATGGcTGCAAGGTGCGGGAATCACCATTTG	no
D287R3	AND3611	SK1/BY	pif1∆/∆	C12	X	24374	.	C	T	787.684	snp	3	0.536232	ACAAGTAAAGTCTTCCTTCCCATGGcTGCAAGGTGCGGGAATCACCATTTG	no
D287R4	AND3611	SK1/BY	pif1∆/∆	D12	X	24374	.	C	T	877.706	snp	3	0.494253	ACAAGTAAAGTCTTCCTTCCCATGGcTGCAAGGTGCGGGAATCACCATTTG	no
D287R16	AND3611	SK1/BY	pif1∆/∆	P12	XIV	776688	.	GGGG	TGGA	626.347	complex	2	0.525	AAGTTTATAAAATGACGTATCATGGgGGGGAGTGTTGAATCAAAAAAGTGG	no
D287R4	AND3611	SK1/BY	pif1∆/∆	D12	XIV	776688	.	GGGG	TGGA	1415.75	complex	2	0.558559	AAGTTTATAAAATGACGTATCATGGgGGGGAGTGTTGAATCAAAAAAGTGG	no
