# Supplementary material for: Trajectory and uniqueness of mutational signatures in yeast mutators
Source: Proc Natl Acad Sci U S A. 2020 Sep 23;117(40):24947–56. doi: 10.1073/pnas.2011332117 (PMC7547211; doi:10.1073/pnas.2011332117)
Supplement: Supplementary File [file pnas.2011332117.sd06.xlsx]

## Sheet: DatasetS6
NGS sample	Strain	Background	Relevant genotype	Clonea	Chr.	POS	ID	REF	ALT1	ALT2	TYPE	QUAL	Allelic ratio ALT1	Allelic ratio ALT2	Allelic ratio (ALT1+ALT2)	Control-FREEC copy number	N. of clones with mutation	Sequence flanking de novo mutation positionb
A724R31	AND3230	BY/BY	msh2∆/∆	A25	V	291632	.	CTT	CT	C	del,del	1799.46	0.466667	0.516667	0.983333	2	1	GGGTGATACAATCTCCAGATGACTGcTTTTTTTTTTTTTACCCCAGATTCA
A724R31	AND3230	BY/BY	msh2∆/∆	A25	VII	206341	.	GT	G	GTT	del,ins	769.424	0.483871	0.419355	0.903226	2	1	AAAAAGGGAATTACAAACTTGTAGTgTTTTTTTTTTTTAGGGGACTTGCAT
A724R31	AND3230	BY/BY	msh2∆/∆	A25	VII	523519	.	GTT	GT	G	del,del	2150.39	0.464789	0.492958	0.957746	2	1	TTTCCGCGGAGTTTACTGTCGAAAGgTTTTTTTTTTTTCCGCAGCATTTGG
A724R31	AND3230	BY/BY	msh2∆/∆	A25	VIII	410935	.	CT	C	CTT	del,ins	1263.36	0.456522	0.456522	0.913043	2	1	ATAATTGTGGTGCTAACCCTAAGTAcTTTTTTTTTTCGCCCTTTCCGGGTT
A724R32	AND3230	BY/BY	msh2∆/∆	B25	IX	137906	.	GAA	GA	G	del,del	321.012	0.428571	0.5	0.928571	2	1	ATAAATATCAGTAATAAAATGATGAgAAAAAAAAAAAAAGACTTAAAAAAA
A724R32	AND3230	BY/BY	msh2∆/∆	B25	VII	611579	.	CTT	CT	C	del,del	119.213	0.555556	0.444444	1	2	1	AATAAATTTCGAACCGCTTTTTTTCcTTTTTTTTTTTTTTACTTTGTTTGA
A724R32	AND3230	BY/BY	msh2∆/∆	B25	XVI	525661	.	TG	T	TGG	del,ins	1983.9	0.484848	0.484848	0.969697	2	1	AAATTTTTCGATATCTATAAGGGGGtGGGGGGAAAGAATATGTATGCAATG
A724R33	AND3230	BY/BY	msh2∆/∆	C25	IV	1191893	.	TAA	TA	T	del,del	927.64	0.548387	0.451613	1	2	1	ATCAAAAAACCAATATAAGCCTGGTtAAAAAAAAAAAAAGATCAGTATCGT
A724R34	AND3230	BY/BY	msh2∆/∆	D25	II	526831	.	GAA	GA	G	del,del	939.94	0.566667	0.433333	1	2	1	TGAAACCGGTACTGTGTAATAAGCGgAAAAAAAAAAAACAGTTAATTGTTT
A724R34	AND3230	BY/BY	msh2∆/∆	D25	VII	707041	.	CAA	CA	C	del,del	1619.32	0.457627	0.457627	0.915254	2	1	TAACCTCTTACATTGTAATGAGGCCcAAAAAAAAAAAAAGAACATCTTCAA
A724R34	AND3230	BY/BY	msh2∆/∆	D25	XI	8331	.	TAA	TA	T	del,del	711.14	0.482759	0.448276	0.931034	2	1	AACAACTAATAATGAATAAACCAGGtAAAAAAAAAAAAAGAAAAAGCTGTA
A724R34	AND3230	BY/BY	msh2∆/∆	D25	XIII	675830	.	CTA	C	CTATA	del,ins	333.224	0.538462	0.461538	1	2	1	ATCATTTTTGCCGTGCATTCGAAGAcTATATATATATATGCATATTGTCTG
A724R35	AND3230	BY/BY	msh2∆/∆	E25	VII	102487	.	TAAA	TAA	T	del,del	887.097	0.566667	0.433333	1	2	1	ATGCTAACAAACAAAATAATAACGGtAAAAAAAAAAAAAATACACGATGGG
A724R35	AND3230	BY/BY	msh2∆/∆	E25	XIII	462693	.	CTT	CT	C	del,del	1114.17	0.431818	0.5	0.931818	2	1	CGATCTTTCTTAGTAGCTTAACTTGcTTTTTTTTTTTTTGGCTGAATGGTC
A724R35	AND3230	BY/BY	msh2∆/∆	E25	XV	944458	.	CT	C	CTT	del,ins	261.261	0.454545	0.454545	0.909091	2	1	TCTGTGGTGGTCCAGTCTTTTGTCTcTTTTTTTTTTTCTTCTTTTTTTTTT
A724R36	AND3230	BY/BY	msh2∆/∆	F25	XV	875965	.	GAA	GA	G	del,del	1799.17	0.564516	0.403226	0.967742	2	1	GCTACATTTAGTTGAAATGACCTTCgAAAAAAAAAAAAACGTCCAAATTTT
A724R37	AND3230	BY/BY	msh2∆/∆	G25	IV	678226	.	GT	G	GTT	del,ins	1497.92	0.5	0.46	0.96	2	1	AACAAATAGAAAGCCATTATCATTAgTTTTTTTTTTTCATTCAATTACGAT
A724R37	AND3230	BY/BY	msh2∆/∆	G25	VI	97505	.	CAA	CA	C	del,del	914.735	0.46875	0.46875	0.9375	2	1	GTTGAATCTGAATTTATAGATCCCCcAAAAAAAAAAAAGTACTCGCTTCTT
A724R37	AND3230	BY/BY	msh2∆/∆	G25	VIII	58900	.	CTT	CT	C	del,del	786.484	0.421053	0.5	0.921053	2	2	CGTCTCCCTATTTTTTTCTCTGGATcTTTTTTTTTTTTTTCACTTGGTATT
A724R38	AND3230	BY/BY	msh2∆/∆	H25	II	720641	.	CTT	CT	C	del,del	756.996	0.423077	0.538462	0.961538	2	1	CTCAGAACAACGCCTCTATTTTATCcTTTTTTTTTTTATTTGCATGATATA
A724R38	AND3230	BY/BY	msh2∆/∆	H25	IV	82419	.	ATT	AT	A	del,del	1440.92	0.416667	0.5625	0.979167	2	1	AATGATTGGATTAGGTGTTTTGTAAaTTTTTTTTTTTTTTAGAAGATATTA
A724R38	AND3230	BY/BY	msh2∆/∆	H25	XII	641311	.	GAA	GA	G	del,del	556.156	0.464286	0.464286	0.928571	2	1	AACTTTAACAGTATAAGTACAAAGTgAAAAAAAAAAAAAAATGGAAATATC
A724R40	AND3230	BY/BY	msh2∆/∆	J25	II	122429	.	GAA	GA	G	del,del	1060.72	0.555556	0.416667	0.972222	2	1	GTTAAAAATAAAATCTCAAAAGAGGgAAAAAAAAAAAAGAGGGATAATTTT
A724R40	AND3230	BY/BY	msh2∆/∆	J25	III	130514	.	TAA	TA	T	del,del	964.09	0.444444	0.472222	0.916667	2	1	TAAAAAAAAAAATAGTACATAACAAtAAAAAAAAAAAAGATAATAATTTTG
A724R40	AND3230	BY/BY	msh2∆/∆	J25	IV	1254534	.	ATT	AT	A	del,del	1434.01	0.423729	0.525424	0.949153	2	1	ATTTTTCTTTCCTTTTAATTTCCTCaTTTTTTTTTTTTTCGTTATTTCCCT
A724R40	AND3230	BY/BY	msh2∆/∆	J25	X	315657	.	GAA	GA	G	del,del	1064.52	0.414634	0.487805	0.902439	2	1	CATTTTTCATTTTTTTCTCTAGTTGgAAAAAAAAAAAAACACTATATTAGA
A724R40	AND3230	BY/BY	msh2∆/∆	J25	XV	769810	.	TA	T	TAA	del,ins	1177.02	0.479167	0.4375	0.916667	2	1	CTTCATTGGCAGAGGTTACGACGATtAAAAAAAAAAAAGAGTAAGAAATTA
A724R41	AND3230	BY/BY	msh2∆/∆	K25	IV	1156096	.	CT	C	CTT	del,ins	757.138	0.538462	0.423077	0.961538	2	1	TTGGCATATATCGTCTCTATTTATAcTTTTTTTTTTTCAGTTCTAGTATAT
A724R41	AND3230	BY/BY	msh2∆/∆	K25	IV	1388828	.	TAA	TA	T	del,del	389.294	0.533333	0.466667	1	2	1	CCTCTATCATTTATTTTTTTTTTGGtAAAAAAAAAACAGTAAGGTGTTAAC
A724R41	AND3230	BY/BY	msh2∆/∆	K25	VIII	115390	.	ATT	AT	A	del,del	1407.85	0.470588	0.490196	0.960784	2	1	ATGCATTCAGTTTTCCAATAGAGACaTTTTTTTTTTTTTAGATTCGGCTTG
A724R41	AND3230	BY/BY	msh2∆/∆	K25	XII	1059123	.	TAA	TA	T	del,del	590.293	0.421053	0.578947	1	2	1	TCCAGCCTGTTTACATTAGCTAATTtAAAAAAAAAAAACATAATTAGAATA
A724R42	AND3230	BY/BY	msh2∆/∆	L25	IX	287755	.	ATT	AT	A	del,del	495.659	0.5	0.45	0.95	2	1	GTAATCGTTATATCGTTTGTCAGTGaTTTTTTTTTTTTTATTTCATTCATT
A724R43	AND3230	BY/BY	msh2∆/∆	M25	II	165010	.	CTT	CT	C	del,del	1280.25	0.5	0.454545	0.954545	2	1	CTACATAATTTGTTACCCGACAATGcTTTTTTTTTTTTCTCAATTTTCATC
A724R44	AND3230	BY/BY	msh2∆/∆	N25	IV	471707	.	ATT	AT	A	del,del	1117.21	0.405405	0.567568	0.972973	2	1	ATCGCGCAGACGCAATTTTTTTAACaTTTTTTTTTTTTCAAGTACTCTGGA
A724R44	AND3230	BY/BY	msh2∆/∆	N25	VIII	78883	.	TAA	TA	T	del,del	330.349	0.5	0.5	1	2	1	AACTGACACAAGTGATTCTTGATAAtAAAAAAAAAAAGGAAAAATATTTCA
A724R44	AND3230	BY/BY	msh2∆/∆	N25	VIII	198474	.	GTT	GT	G	del,del	1167.58	0.418605	0.488372	0.906977	2	1	CGATGCATCCATTATTCAAAAAAAAgTTTTTTTTTTTTTTCCATACATCAT
A724R44	AND3230	BY/BY	msh2∆/∆	N25	X	47026	.	CTT	CT	C	del,del	1201.27	0.487179	0.487179	0.974359	2	1	TATCTTTTGCCGGTGAGTATATGTAcTTTTTTTTTTTTGTACTTGACTTCT
A724R44	AND3230	BY/BY	msh2∆/∆	N25	XII	718114	.	TAA	TA	T	del,del	969.428	0.46875	0.5	0.96875	2	1	ATGGCATTACGAGGAGACACTCAACtAAAAAAAAAAAATGAGTCAAATTGC
A724R44	AND3230	BY/BY	msh2∆/∆	N25	XII	1025009	.	GTTTTTTTTTTTTTTG	GTTTTTTTTTTTT	GTTTTTTTTTTTG	del,del	155.501	0.416667	0.5	0.916667	2	1	TTTTTTTTTTTTTTTTTGTTTATATgTTTTTTTTTTTTTTGCCAGGTATTG
A724R44	AND3230	BY/BY	msh2∆/∆	N25	XV	397478	.	GAA	GA	G	del,del	1320.34	0.446809	0.510638	0.957447	2	1	GAAGCCATCGGACCGAGGCACCTTTgAAAAAAAAAAAAAGGAGCACTTTCT
A724R45	AND3230	BY/BY	msh2∆/∆	O25	IV	66048	.	GAA	GA	G	del,del	914.461	0.411765	0.5	0.911765	2	1	TTTAAAAAACTTTAAGGGCGAAAATgAAAAAAAAAAAATGTAAAAGTGAAA
A724R45	AND3230	BY/BY	msh2∆/∆	O25	VIII	58900	.	CTT	CT	C	del,del	920.262	0.473684	0.473684	0.947368	2	2	CGTCTCCCTATTTTTTTCTCTGGATcTTTTTTTTTTTTTTCACTTGGTATT
A724R46	AND3230	BY/BY	msh2∆/∆	P25	IX	257480	.	CAA	CA	C	del,del	1772.04	0.568966	0.431034	1	2	1	AAATGAAAGTAAAAATTCAAAAATTcAAAAAAAAAAAAGCTGAAAGGAAAA
A724R46	AND3230	BY/BY	msh2∆/∆	P25	V	70395	.	TAA	TA	T	del,del	553.814	0.409091	0.5	0.909091	2	1	ACAAGATAAAGTGAAAAAAAAATAAtAAAAAAAAAAAAGGAATATTGTTAA
A724R46	AND3230	BY/BY	msh2∆/∆	P25	XI	428955	.	GAA	GA	G	del,del	1295.38	0.422222	0.511111	0.933333	2	1	GCCCACCGATATGAGAAAAAAGAGTgAAAAAAAAAAAATGACGAAAATGGT
A724R46	AND3230	BY/BY	msh2∆/∆	P25	XIV	716416	.	CTTTTT	CTTT	C	del,del	758.011	0.517241	0.413793	0.931034	2	1	TACAAATGAGCTATCTATCAATATGcTTTTTTTTTTTTTTAATTACTGCTC
A724R46	AND3230	BY/BY	msh2∆/∆	P25	XV	877096	.	TAA	TA	T	del,del	319.552	0.5	0.4375	0.9375	2	1	TCACTTTCTATAGAGGAAAAAAAGCtAAAAAAAAAAAAAAATGATAAAATA
A724R46	AND3230	BY/BY	msh2∆/∆	P25	XVI	282651	.	CTT	CT	C	del,del	1053.01	0.421053	0.526316	0.947368	2	1	AACATTTTGTTTTGGGATTTTATTCcTTTTTTTTTTTTAGTGTACGTCAAA
A452R4	AND3187	SK1/BY	tsa1∆/∆	D25	VI	227346	.	CCGCATACGCAC	CCGCAC	CCGCAT	del,del	1102.22	0.52381	0.404762	0.928571	2	1	ACATCCGCGAGGAATAATAGCATATcCGCATACGCACACGCACACGCACAC
A452R17	AND3188	SK1/BY	rad27∆/∆	A25	XV	874986	.	CGCATCGAGTAAAGGATTTATAACCCCGCCGGTAAAGGAG	C	CGCATCGAGTAAAGGATTCATAACCCCGCCGGTAAAGGAG	del,snp	1116.88	0.435897	0.564103	1	2	1	ATATCAAAAAAATGGACGATAAAGAcGCATCGAGTAAAGGATTTATAACCC
A452R18	AND3188	SK1/BY	rad27∆/∆	B25	IV	341398	.	TCCC	TCC	TCCT	del,snp	3074.8	0.538462	0.461538	1	2	1	ATCTTTATAAAGAGTACCCAGATGTtCCCCCCAAGTGAAATAAATAGGCCT
A452R19	AND3188	SK1/BY	rad27∆/∆	C25	XI	283897	.	CGAAAAGTCAAAGGCT	C	CGAAAAGCCAAAGGCT	del,snp	2843.65	0.473684	0.473684	0.947368	2	1	AGCAAAAGGCTGAAAAGCCAAAGGCcGAAAAGTCAAAGGCTGAAAAGAAGA
A452R21	AND3188	SK1/BY	rad27∆/∆	E25	IX	438714	.	TTTGTTG	CTTCGTG	TTTGGTA	complex,complex	2039.07	0.481481	0.506173	0.987654	0	2	ACCATTTTAATGCCTTCTCCTTATGtTTGTTGTCACTGTAAAACGGATCAA
A452R21	AND3188	SK1/BY	rad27∆/∆	E25	VIII	285976	.	CATG	CTT	CTTG	complex,snp	2980.01	0.533333	0.455556	0.988889	2	1	CGTTTATCTCTTCCTTGGCAAGGTCcATGTTGATTTTAACGTAGACGTCGA
A452R22	AND3188	SK1/BY	rad27∆/∆	F25	XI	220773	.	GGGAGGTGCTGGAGGTGCT	GGGAGGTGCTGGTGGCGCT	G	complex,del	1738.04	0.535714	0.464286	1	2	1	AAGGAATGGATTTCAGCCAAATGATgGGAGGTGCTGGAGGTGCTGGAGGTG
A452R23	AND3188	SK1/BY	rad27∆/∆	G25	VIII	488371	.	CAAAAAAAAAAAC	CAAAAAAAAAAA	CAAAAAAAAAAC	del,del	2028.33	0.493976	0.445783	0.939759	2	1	TTTTTCTTCGGCGATGAAAAATTTTcAAAAAAAAAAACAGACCTAACAAAA
A452R24	AND3188	SK1/BY	rad27∆/∆	H25	IX	438714	.	TTTGTTG	CTTCGTG	TTTGGTA	complex,complex	2019.15	0.431818	0.556818	0.988636	1	2	ACCATTTTAATGCCTTCTCCTTATGtTTGTTGTCACTGTAAAACGGATCAA
A452R31	AND3188	SK1/BY	rad27∆/∆	O25	X	337387	.	GTA	GG	GT	complex,del	2126.74	0.438356	0.520548	0.958904	2	1	TTTAGCTAAGTAAAAGCAGCTTGGAgTAAAAAAAAAAATGAGTAAATTTCT
A1120_1126R13	AND3275	SK1/BY	tsa1∆/∆ pif1∆/∆	L12	VII	394474	.	TGACGACGACGACGACG	TGACGACGACGACG	TGACGACGACGACGACA	del,snp	3301.89	0.422414	0.482759	0.905172	2	1	ATATGGACGATGATGATGATGATGAtGACGACGACGACGACGACGAAGCAG
A784R87	ORT7634	SK1/BY	tsa1∆/∆ pol32∆/∆	M12	II	342257	.	GAAAAAAAG	GAAAAAAG	GAAAAAAAA	del,snp	2459.2	0.417722	0.556962	0.974684	2	1	GCTATGGGTTCTAAATGAGGGAATGgAAAAAAAGGGTAAATTGAAAACAAC
D287R22	AND3609	SK1/BY	rad51∆/∆	E12	X	25426	.	GGCCCTCAACCTTA	AGCCTTCTACTTTG	AGCCTTCTACTTTA	complex,complex	2135.31	0.423529	0.529412	0.952941	1	1	GGATCAGTGATAGGAGCATCGGGTAgGCCCTCAACCTTAGAATACATGCTG
D287R27	AND3609	SK1/BY	rad51∆/∆	J12	X	263057	.	G	A	C	snp,snp	1875.51	0.506849	0.493151	1	2	1	TTTGTCTCTCTGAAGAAACATCCATgATACTCGATGAGACACTACGCTTTT
