# Supplementary material for: Trajectory and uniqueness of mutational signatures in yeast mutators
Source: Proc Natl Acad Sci U S A. 2020 Sep 23;117(40):24947–56. doi: 10.1073/pnas.2011332117 (PMC7547211; doi:10.1073/pnas.2011332117)
Supplement: Supplementary File [file pnas.2011332117.sd07.xlsx]

## Sheet: DatasetS7
					Mean Depth coverageb																Number of BY chromosomesc																Number of SK1 chromosomesc
NGS sample	Strain	Background	Relevant genotype	Clonea	I	II	III	IV	V	VI	VII	VIII	IX	X	XI	XII	XIII	XIV	XV	XVI	I	II	III	IV	V	VI	VII	VIII	IX	X	XI	XII	XIII	XIV	XV	XVI	I	II	III	IV	V	VI	VII	VIII	IX	X	XI	XII	XIII
SJ176	AND2210	BY/BY	WT	parent	58.2086	40.1088	50.4544	37.2541	43.5461	55.2289	38.473	45.5054	47.1641	41.0309	41.7754	36.566	39.2884	40.5099	38.4314	39.0889	2	2	2	2	2	2	2	2	2	2	2	2	2	2	2	2	0	0	0	0	0	0	0	0	0	0	0	0	0
SJ94	AND2210	BY/BY	WT	A25	51.5325	44.8859	47.7191	44.0126	46.8229	50.0318	44.4218	48.0943	47.6114	45.9205	45.3774	44.5884	45.1003	45.6583	44.5655	44.7971	2	2	2	2	2	2	2	2	2	2	2	2	2	2	2	2	0	0	0	0	0	0	0	0	0	0	0	0	0
SJ95	AND2210	BY/BY	WT	B25	49.9265	45.2454	47.1468	44.6985	46.8257	48.5776	45.1734	47.9255	47.2893	46.1361	45.8781	45.4211	45.6299	45.6345	45.2311	45.3304	2	2	2	2	2	2	2	2	2	2	2	2	2	2	2	2	0	0	0	0	0	0	0	0	0	0	0	0	0
SJ96	AND2210	BY/BY	WT	C25	49.5555	44.345	46.1784	43.8313	45.6957	47.8976	44.2276	47.1056	46.3675	45.2893	45.1451	44.265	44.7624	44.9251	44.0408	44.2459	2	2	2	2	2	2	2	2	2	2	2	2	2	2	2	2	0	0	0	0	0	0	0	0	0	0	0	0	0
SJ97	AND2210	BY/BY	WT	D25	49.8209	43.5286	46.6271	42.3239	45.4559	48.9903	43.0642	46.5302	46.4522	44.4922	44.2668	43.0285	43.6245	44.0286	43.0388	43.3005	2	2	2	2	2	2	2	2	2	2	2	2	2	2	2	2	0	0	0	0	0	0	0	0	0	0	0	0	0
SJ98	AND2210	BY/BY	WT	E25	46.8305	42.3476	43.6427	41.8141	43.5433	46.1192	41.991	44.8721	44.4116	43.0613	42.8616	42.5977	42.4323	43.1298	42.0166	42.1203	2	2	2	2	2	2	2	2	2	2	2	2	2	2	2	2	0	0	0	0	0	0	0	0	0	0	0	0	0
SJ99	AND2210	BY/BY	WT	F25	47.5161	42.7438	44.8623	42.1106	44.2186	47.1653	42.5885	45.5191	44.838	43.6535	43.4157	42.7441	42.9233	43.2828	42.5758	42.5799	2	2	2	2	2	2	2	2	2	2	2	2	2	2	2	2	0	0	0	0	0	0	0	0	0	0	0	0	0
SJ100	AND2210	BY/BY	WT	G25	50.7752	45.2782	47.3678	44.6804	47.1419	49.7208	45.1146	48.501	47.4558	46.1982	46.1748	44.9307	45.5527	45.9543	45.0554	45.2943	2	2	2	2	2	2	2	2	2	2	2	2	2	2	2	2	0	0	0	0	0	0	0	0	0	0	0	0	0
SJ101	AND2210	BY/BY	WT	H25	56.9058	50.0087	52.5121	49.0854	51.9846	55.0324	49.6415	53.4064	53.0793	51.0541	50.6728	50.0914	50.4458	50.9443	49.5143	49.7433	2	2	2	2	2	2	2	2	2	2	2	2	2	2	2	2	0	0	0	0	0	0	0	0	0	0	0	0	0
A1120_1126R35	AND2210	BY/BY	WT	I25	139.307	128.176	128.185	123.855	130.59	133.3	125.333	131.201	133.884	130.16	124.966	126.597	127.702	131.945	126.241	124.91	2	2	2	2	2	2	2	2	2	2	2	2	2	2	2	2	0	0	0	0	0	0	0	0	0	0	0	0	0
A1120_1126R36	AND2210	BY/BY	WT	J25	149.139	132.886	135.814	126.239	135.745	141.257	129.281	135.658	138.655	133.91	128.108	133.478	132.221	138.176	130.944	129.475	2	2	2	2	2	2	2	2	2	2	2	2	2	2	2	2	0	0	0	0	0	0	0	0	0	0	0	0	0
A1120_1126R37	AND2210	BY/BY	WT	K25	150.554	139.766	139.256	135.64	139.495	146.51	136.379	142.441	142.718	142.281	138.541	139.122	139.188	142.43	136.785	137.206	2	2	2	2	2	2	2	2	2	2	2	2	2	2	2	2	0	0	0	0	0	0	0	0	0	0	0	0	0
A1120_1126R38	AND2210	BY/BY	WT	L25	201.312	187.319	185.844	180.821	187.914	193.903	183.785	190.801	191.934	190.776	184.681	187.962	186.6	191.526	183.425	183.332	2	2	2	2	2	2	2	2	2	2	2	2	2	2	2	2	0	0	0	0	0	0	0	0	0	0	0	0	0
A1120_1126R39	AND2210	BY/BY	WT	M25	134.265	124.692	124.267	121.143	123.916	130.117	122.562	127.654	128.824	126.696	123.044	124.854	124.122	127.86	122.47	122.558	2	2	2	2	2	2	2	2	2	2	2	2	2	2	2	2	0	0	0	0	0	0	0	0	0	0	0	0	0
A1120_1126R40	AND2210	BY/BY	WT	N25	157.445	143.857	144.144	139.605	144.479	151.166	141.567	147.382	147.775	146.6	142.026	144.649	143.589	147.9	141.071	141.585	2	2	2	2	2	2	2	2	2	2	2	2	2	2	2	2	0	0	0	0	0	0	0	0	0	0	0	0	0
A1120_1126R41	AND2210	BY/BY	WT	O25	141.797	130.048	133.215	126.471	131.764	137.637	127.828	134.972	137.058	133.145	129.877	131.002	130.168	133.651	128.055	127.941	2	2	2	2	2	2	2	2	2	2	2	2	2	2	2	2	0	0	0	0	0	0	0	0	0	0	0	0	0
A1120_1126R42	AND2210	BY/BY	WT	P25	212.148	134.056	134.465	131.1	134.586	140.869	132.667	138.883	137.942	137.717	134.087	135.115	134.032	137.118	132.23	132.23	3	2	2	2	2	2	2	2	2	2	2	2	2	2	2	2	0	0	0	0	0	0	0	0	0	0	0	0	0
SJ178	AND2215	BY/BY	pif1∆/∆	parent	58.488	39.6242	52.0118	33.7452	44.9998	56.1982	35.5352	45.0079	49.5022	41.2125	42.1949	33.6386	37.94	39.3018	36.1644	36.9195	2	2	2	2	2	2	2	2	2	2	2	2	2	2	2	2	0	0	0	0	0	0	0	0	0	0	0	0	0
SJ102	AND2215	BY/BY	pif1∆/∆	B25	73.7921	42.2679	62.1213	39.6196	49.4431	70.1834	41.4767	48.6831	55.2725	45.783	46.34	42.6626	43.3984	43.8136	41.7151	42.3842	2	2	2	2	2	2	2	2	2	2	2	2	2	2	2	2	0	0	0	0	0	0	0	0	0	0	0	0	0
SJ103	AND2215	BY/BY	pif1∆/∆	C25	60.9736	40.2012	48.7093	36.7079	43.1421	56.0492	37.9863	44.0988	46.1218	41.1743	41.2519	37.4556	39.3826	39.5905	38.1457	38.5258	2	2	2	2	2	2	2	2	2	2	2	2	2	2	2	2	0	0	0	0	0	0	0	0	0	0	0	0	0
SJ104	AND2215	BY/BY	pif1∆/∆	D25	69.4965	39.81	56.3487	35.591	43.9174	64.7816	37.1071	44.2652	49.4035	41.2652	41.2416	36.7125	38.6792	39.5576	37.4007	37.8061	2	2	2	2	2	2	2	2	2	2	2	2	2	2	2	2	0	0	0	0	0	0	0	0	0	0	0	0	0
SJ105	AND2215	BY/BY	pif1∆/∆	E25	70.2273	43.8508	55.0008	39.6619	47.5705	64.6302	41.1436	47.8972	50.5505	44.6355	44.9843	40.8728	42.9025	43.0596	41.5476	41.9325	2	2	2	2	2	2	2	2	2	2	2	2	2	2	2	2	0	0	0	0	0	0	0	0	0	0	0	0	0
SJ106	AND2215	BY/BY	pif1∆/∆	F25	74.7253	42.4886	59.6463	37.6147	46.9338	68.8168	39.1241	47.1977	51.4074	43.7082	43.8982	38.9192	41.215	41.7553	39.7305	39.9821	2	2	2	2	2	2	2	2	2	2	2	2	2	2	2	2	0	0	0	0	0	0	0	0	0	0	0	0	0
SJ107	AND2215	BY/BY	pif1∆/∆	G25	66.5656	37.3412	49.6421	33.3663	41.219	59.7909	34.7768	41.5074	44.6152	38.427	38.5087	34.1195	36.588	37.3582	35.0974	35.5247	2	2	2	2	2	2	2	2	2	2	2	2	2	2	2	2	0	0	0	0	0	0	0	0	0	0	0	0	0
SJ108	AND2215	BY/BY	pif1∆/∆	J25	74.5338	43.7152	60.0036	39.0452	48.0642	69.5439	40.7875	48.4547	53.1518	44.9994	45.3425	40.2519	42.5197	43.219	41.1083	41.6413	2	2	2	2	2	2	2	2	2	2	2	2	2	2	2	2	0	0	0	0	0	0	0	0	0	0	0	0	0
SJ109	AND2215	BY/BY	pif1∆/∆	K25	79.7755	48.6788	67.0596	43.824	53.5765	76.4084	45.5996	53.8696	59.4637	50.099	50.2598	44.7782	47.6388	48.1842	46.1338	46.4947	2	2	2	2	2	2	2	2	2	2	2	2	2	2	2	2	0	0	0	0	0	0	0	0	0	0	0	0	0
SJ179	AND2216	BY/BY	rad27∆/∆	parent	43.0301	36.4491	41.5517	35.5775	40.1524	42.6594	36.7891	38.3758	41.4057	38.5649	37.6359	37.0746	37.8274	35.9484	37.029	36.3645	2	2	2	2	2	2	2	2	2	2	2	2	2	2	2	2	0	0	0	0	0	0	0	0	0	0	0	0	0
SJ136	AND2216	BY/BY	rad27∆/∆	A25	54.3291	52.0598	53.7479	50.5212	54.2468	54.4626	51.7422	54.1544	53.9202	53.7117	52.4959	51.2185	52.7683	51.5519	52.0142	51.3658	2	2	2	2	2	2	2	2	2	2	2	2	2	2	2	2	0	0	0	0	0	0	0	0	0	0	0	0	0
SJ137	AND2216	BY/BY	rad27∆/∆	B25	60.4731	54.3229	55.9719	51.9799	57.8377	59.1602	53.844	56.0514	58.2453	56.5747	55.5298	52.8879	55.1768	53.6322	54.3874	53.6101	2	2	2	2	2	2	2	2	2	2	2	2	2	2	2	2	0	0	0	0	0	0	0	0	0	0	0	0	0
SJ138	AND2216	BY/BY	rad27∆/∆	C25	66.7281	60.0518	63.6303	57.9306	63.2748	65.9174	59.2438	62.0525	63.7395	62.3443	60.8937	59.32	60.6402	58.9406	59.8114	59.2465	2	2	2	2	2	2	2	2	2	2	2	2	2	2	2	2	0	0	0	0	0	0	0	0	0	0	0	0	0
SJ139	AND2216	BY/BY	rad27∆/∆	D25	58.5479	47.1948	53.0892	45.1808	51.4941	55.7129	47.1109	48.9809	52.4026	49.7012	48.936	47.5234	48.1758	47.0155	47.3333	47.5398	2	2	2	2	2	2	2	2	2	2	2	2	2	2	2	2	0	0	0	0	0	0	0	0	0	0	0	0	0
SJ140	AND2216	BY/BY	rad27∆/∆	F25	51.704	46.0921	48.5552	44.2324	49.4915	52.0403	44.6013	47.3609	50.2688	48.7209	46.5638	46.1148	46.8608	45.682	46.0011	44.4997	2	2	2	2	2	2	2	2	2	2	2	2	2	2	2	2	0	0	0	0	0	0	0	0	0	0	0	0	0
SJ141	AND2216	BY/BY	rad27∆/∆	G25	58.4209	53.9397	56.9738	51.7049	56.4831	57.6682	53.2575	81.7189	56.4383	55.7492	54.3905	53.1197	54.6899	52.7006	53.5069	51.8422	2	2	2	2	2	2	2	3	2	2	2	2	2	2	2	2	0	0	0	0	0	0	0	0	0	0	0	0	0
SJ142	AND2216	BY/BY	rad27∆/∆	I25	49.8983	45.0875	47.2883	43.0983	46.9799	48.9039	44.8737	46.2085	71.6033	47.1533	46.5308	44.2717	46.7146	44.1976	45.6378	44.637	2	2	2	2	2	2	2	2	3	2	2	2	2	2	2	2	0	0	0	0	0	0	0	0	0	0	0	0	0
SJ143	AND2216	BY/BY	rad27∆/∆	J25	49.3754	43.0461	46.4374	40.589	46.1525	48.5765	42.4979	43.7414	46.9243	45.1237	43.534	41.4985	43.6733	42	42.5831	42.0451	2	2	2	2	2	2	2	2	2	2	2	2	2	2	2	2	0	0	0	0	0	0	0	0	0	0	0	0	0
SJ180	AND2217	BY/BY	clb5∆/∆	parent	46.8626	34.9578	41.3915	34.087	37.3288	44.3777	34.4457	38.6065	39.8543	36.1694	36.1029	34.2407	34.9487	35.688	34.0179	34.4188	2	2	2	2	2	2	2	2	2	2	2	2	2	2	2	2	0	0	0	0	0	0	0	0	0	0	0	0	0
SJ144	AND2217	BY/BY	clb5∆/∆	A25	46.6214	63.1069	44.0271	41.6415	44.0156	45.668	42.4802	44.8551	66.0532	43.6879	43.3321	41.9171	42.6484	42.6567	41.7841	42.0642	2	3	2	2	2	2	2	2	3	2	2	2	2	2	2	2	0	0	0	0	0	0	0	0	0	0	0	0	0
SJ145	AND2217	BY/BY	clb5∆/∆	B25	48.9115	45.6188	67.7156	46.8153	46.7196	47.9432	66.7698	70.3217	47.2382	46.2793	45.8431	44.9368	45.4816	45.9242	45.1508	45.2414	2	2	3	2	2	2	3	3	2	2	2	2	2	2	2	2	0	0	0	0	0	0	0	0	0	0	0	0	0
SJ146	AND2217	BY/BY	clb5∆/∆	C25	51.9461	46.3249	48.21	47.4631	48.2354	50.8648	46.4503	49.0549	48.6946	47.5397	46.7554	66.4971	46.8848	46.3503	46.0563	45.6631	2	2	2	2	2	2	2	2	2	2	2	3	2	2	2	2	0	0	0	0	0	0	0	0	0	0	0	0	0
SJ147	AND2217	BY/BY	clb5∆/∆	D25	58.0137	53.6385	54.8965	52.6113	55.4338	57.2975	78.5495	56.9299	56.1111	54.9535	53.9865	52.6629	53.9435	53.5095	53.001	52.6054	2	2	2	2	2	2	3	2	2	2	2	2	2	2	2	2	0	0	0	0	0	0	0	0	0	0	0	0	0
SJ148	AND2217	BY/BY	clb5∆/∆	E25	51.8512	69.1222	48.7608	45.8644	48.6712	50.9223	46.5366	49.637	49.4814	47.793	47.7795	45.9859	47.2092	46.8634	46.2836	46.0539	2	3	2	2	2	2	2	2	2	2	2	2	2	2	2	2	0	0	0	0	0	0	0	0	0	0	0	0	0
SJ149	AND2217	BY/BY	clb5∆/∆	I25	55.7155	51.0754	55.8999	50.2685	52.8845	54.7563	50.7703	53.1747	53.4768	52.3763	51.7651	51.0493	51.2934	50.859	50.6258	50.5993	2	2	2	2	2	2	2	2	2	2	2	2	2	2	2	2	0	0	0	0	0	0	0	0	0	0	0	0	0
SJ150	AND2217	BY/BY	clb5∆/∆	J25	55.4831	49.8731	51.5412	49.14	53.1346	54.0649	49.7863	52.4888	52.2473	51.178	50.7531	49.9048	50.4636	49.8665	49.4112	49.2657	2	2	2	2	2	2	2	2	2	2	2	2	2	2	2	2	0	0	0	0	0	0	0	0	0	0	0	0	0
SJ151	AND2217	BY/BY	clb5∆/∆	K25	56.8484	47.8117	51.2044	46.6651	70.7977	55.0813	47.5008	50.9252	52.0933	49.6963	72.0996	47.9064	48.6493	47.3982	47.3165	46.5936	2	2	2	2	3	2	2	2	2	2	3	2	2	2	2	2	0	0	0	0	0	0	0	0	0	0	0	0	0
SJ181	AND2219	BY/BY	mre11∆/∆	parent	49.6971	38.1333	42.7855	37.489	40.503	47.0275	38.0812	41.8597	41.8038	38.8195	39.4948	39.1195	38.564	39.1153	37.9693	38.2912	2	2	2	2	2	2	2	2	2	2	2	2	2	2	2	2	0	0	0	0	0	0	0	0	0	0	0	0	0
SJ152	AND2219	BY/BY	mre11∆/∆	A25	55.1901	48.7421	50.3841	48.0969	50.9006	53.6087	48.4932	52.9796	52.2844	49.6305	49.999	50.1082	49.0784	49.374	48.7859	48.8918	2	2	2	2	2	2	2	2	2	2	2	2	2	2	2	2	0	0	0	0	0	0	0	0	0	0	0	0	0
SJ153	AND2219	BY/BY	mre11∆/∆	B25	59.3566	53.0034	54.7063	52.2955	55.3656	57.0651	52.8915	56.6443	56.0544	53.8087	54.2055	54.4919	53.4163	53.7979	53.0719	53.1362	2	2	2	2	2	2	2	2	2	2	2	2	2	2	2	2	0	0	0	0	0	0	0	0	0	0	0	0	0
SJ154	AND2219	BY/BY	mre11∆/∆	C25	58.8724	52.3322	27.7504	51.302	54.2473	57.1842	51.9688	55.6655	55.0592	52.9808	53.1663	52.9736	52.6902	52.9193	52.1512	52.6325	2	2	1	2	2	2	2	2	2	2	2	2	2	2	2	2	0	0	0	0	0	0	0	0	0	0	0	0	0
SJ155	AND2219	BY/BY	mre11∆/∆	D25	51.8251	44.9051	24.9462	43.8567	47.3545	50.1768	44.5527	48.1953	70.0445	46.194	46.0625	44.4516	45.3378	45.0876	44.7047	44.797	2	2	1	2	2	2	2	2	3	2	2	2	2	2	2	2	0	0	0	0	0	0	0	0	0	0	0	0	0
SJ156	AND2219	BY/BY	mre11∆/∆	E25	53.0053	47.3836	48.4958	46.8646	49.6026	51.8423	47.3709	50.6391	49.8922	48.0501	48.3399	48.8885	47.7802	48.3719	46.9805	48.3921	2	2	2	2	2	2	2	2	2	2	2	2	2	2	2	2	0	0	0	0	0	0	0	0	0	0	0	0	0
SJ157	AND2219	BY/BY	mre11∆/∆	H25	57.6772	58.4571	69.8752	57.3411	61.2436	65.2096	58.4782	63.2836	62.151	59.7551	60.1159	59.5708	58.8979	59.5654	58.3325	58.9848	2	2	2	2	2	2	2	2	2	2	2	2	2	2	2	2	0	0	0	0	0	0	0	0	0	0	0	0	0
SJ158	AND2219	BY/BY	mre11∆/∆	K25	52.1101	45.4144	48.264	46.1667	49.2988	51.6803	46.6509	50.4097	49.3255	47.2157	47.8304	48.4463	47.2805	47.9588	46.6759	48.6255	2	2	2	2	2	2	2	2	2	2	2	2	2	2	2	2	0	0	0	0	0	0	0	0	0	0	0	0	0
SJ159	AND2219	BY/BY	mre11∆/∆	M25	32.1333	50.9844	51.6122	50.2357	53.308	56.0425	50.7874	54.5347	79.5976	52.0032	52.7653	51.2873	51.1736	51.5499	50.821	51.0683	1	2	2	2	2	2	2	2	3	2	2	2	2	2	2	2	0	0	0	0	0	0	0	0	0	0	0	0	0
SJ182	AND2220	BY/BY	cac1∆/∆ cac3∆/∆	parent	55.6497	41.5051	49.214	39.9693	44.5291	53.4747	40.4748	46.076	46.9957	42.5521	42.8792	40.373	41.4097	42.5442	40.4368	40.9664	2	2	2	2	2	2	2	2	2	2	2	2	2	2	2	2	0	0	0	0	0	0	0	0	0	0	0	0	0
SJ110	AND2220	BY/BY	cac1∆/∆ cac3∆/∆	A25	55.4146	49.6936	51.5373	48.8451	51.1097	54.2843	49.3383	52.8499	52.045	50.4137	50.2346	49.8045	49.6995	50.2782	49.3141	49.469	2	2	2	2	2	2	2	2	2	2	2	2	2	2	2	2	0	0	0	0	0	0	0	0	0	0	0	0	0
SJ111	AND2220	BY/BY	cac1∆/∆ cac3∆/∆	B25	55.0458	47.7963	49.9015	46.2963	49.4533	53.0795	47.0446	51.2733	50.719	48.4984	48.4433	46.7621	47.5932	48.3617	46.9689	47.2571	2	2	2	2	2	2	2	2	2	2	2	2	2	2	2	2	0	0	0	0	0	0	0	0	0	0	0	0	0
SJ112	AND2220	BY/BY	cac1∆/∆ cac3∆/∆	C25	53.6021	47.3804	48.9772	46.1149	49.1569	52.4801	46.8359	50.595	49.7296	48.2231	47.8144	46.6006	47.2677	47.9041	46.4756	46.7034	2	2	2	2	2	2	2	2	2	2	2	2	2	2	2	2	0	0	0	0	0	0	0	0	0	0	0	0	0
SJ113	AND2220	BY/BY	cac1∆/∆ cac3∆/∆	D25	45.3863	39.3821	41.4307	38.3991	40.8931	44.0211	38.7508	42.2199	41.6799	40.1155	39.8902	38.8797	39.1561	39.7533	38.9975	38.7968	2	2	2	2	2	2	2	2	2	2	2	2	2	2	2	2	0	0	0	0	0	0	0	0	0	0	0	0	0
SJ114	AND2220	BY/BY	cac1∆/∆ cac3∆/∆	E25	52.8143	46.6884	48.5581	45.4847	48.2376	51.2398	45.984	49.6855	49.0528	47.3735	47.4125	45.8294	46.2706	47.1853	46	46.0468	2	2	2	2	2	2	2	2	2	2	2	2	2	2	2	2	0	0	0	0	0	0	0	0	0	0	0	0	0
SJ115	AND2220	BY/BY	cac1∆/∆ cac3∆/∆	F25	47.8367	41.6218	43.8312	40.4858	42.9132	46.4244	41.0624	44.8792	44.3237	42.7766	42.3669	41.0251	41.65	42.3347	41.1542	41.3148	2	2	2	2	2	2	2	2	2	2	2	2	2	2	2	2	0	0	0	0	0	0	0	0	0	0	0	0	0
SJ116	AND2220	BY/BY	cac1∆/∆ cac3∆/∆	G25	59.6495	51.7628	54.1733	50.116	53.4883	58.4043	50.8715	55.4948	54.6675	52.6469	52.7039	50.3334	51.5767	52.4322	50.8668	51.3279	2	2	2	2	2	2	2	2	2	2	2	2	2	2	2	2	0	0	0	0	0	0	0	0	0	0	0	0	0
SJ117	AND2220	BY/BY	cac1∆/∆ cac3∆/∆	H25	61.3299	53.6426	56.568	52.4052	55.6078	60.2037	53.3037	57.8068	57.0211	54.7801	54.8086	52.543	53.6968	54.051	53.0369	53.3319	2	2	2	2	2	2	2	2	2	2	2	2	2	2	2	2	0	0	0	0	0	0	0	0	0	0	0	0	0
SJ183	AND2221	BY/BY	tsa1∆/∆	parent	65.8511	51.2943	59.0828	49.916	54.3235	63.2767	50.409	56.4473	56.8131	52.3871	52.8315	48.6537	51.3202	51.7333	50.3023	51.0331	2	2	2	2	2	2	2	2	2	2	2	2	2	2	2	2	0	0	0	0	0	0	0	0	0	0	0	0	0
SJ160	AND2221	BY/BY	tsa1∆/∆	A25	65.4863	53.9034	60.0931	52.2283	54.1438	64.4855	52.7573	58.0202	58.4607	54.5795	54.981	51.4283	53.633	54.7169	52.6039	53.1978	2	2	2	2	2	2	2	2	2	2	2	2	2	2	2	2	0	0	0	0	0	0	0	0	0	0	0	0	0
SJ161	AND2221	BY/BY	tsa1∆/∆	B25	58.0423	47.2562	52.5749	45.3724	49.2098	56.9478	46.245	51.5297	51.4982	48.2017	48.1962	44.7947	46.8287	47.6628	45.9131	46.4371	2	2	2	2	2	2	2	2	2	2	2	2	2	2	2	2	0	0	0	0	0	0	0	0	0	0	0	0	0
SJ162	AND2221	BY/BY	tsa1∆/∆	C25	64.4194	51.1322	57.5859	49.06	53.2084	62.4811	49.6645	54.8113	55.3026	51.6934	51.7527	48.5831	50.4482	51.604	49.7179	50.2351	2	2	2	2	2	2	2	2	2	2	2	2	2	2	2	2	0	0	0	0	0	0	0	0	0	0	0	0	0
SJ163	AND2221	BY/BY	tsa1∆/∆	D25	63.5025	69.6732	54.4465	44.5959	49.3442	60.4652	45.5966	51.2295	51.884	47.8978	47.825	44.0935	46.2153	47.5216	45.3228	46.112	2	3	2	2	2	2	2	2	2	2	2	2	2	2	2	2	0	0	0	0	0	0	0	0	0	0	0	0	0
SJ164	AND2221	BY/BY	tsa1∆/∆	E25	55.9579	44.5493	49.5687	43.027	45.9801	53.7315	43.5058	48.3601	48.1817	44.9507	45.0079	42.2941	43.949	44.9087	43.4222	43.783	2	2	2	2	2	2	2	2	2	2	2	2	2	2	2	2	0	0	0	0	0	0	0	0	0	0	0	0	0
SJ165	AND2221	BY/BY	tsa1∆/∆	G25	52.1442	44.0426	47.1256	42.426	45.4175	50.4139	43.1545	47.4427	46.72	44.4663	44.365	42.1485	43.4408	44.1861	43.0254	43.41	2	2	2	2	2	2	2	2	2	2	2	2	2	2	2	2	0	0	0	0	0	0	0	0	0	0	0	0	0
SJ166	AND2221	BY/BY	tsa1∆/∆	L25	69.334	53.3737	61.1463	46.6196	55.8798	67.2831	51.8676	57.5197	58.5659	54.2133	54.5738	50.1102	52.9336	53.7819	51.7648	51.9451	2	2	2	2	2	2	2	2	2	2	2	2	2	2	2	2	0	0	0	0	0	0	0	0	0	0	0	0	0
SJ167	AND2221	BY/BY	tsa1∆/∆	O25	58.1854	46.4453	51.4527	45.3765	48.4223	56.7466	45.9093	50.7741	50.2788	47.2815	47.3007	47.6259	46.5792	47.1689	46.4526	46.3616	2	2	2	2	2	2	2	2	2	2	2	2	2	2	2	2	0	0	0	0	0	0	0	0	0	0	0	0	0
A315R99	AND3148	BY/BY	pol32∆/∆	parent	190.829	140.697	159.641	133.046	146.928	178.735	134.659	149.284	160.13	142.632	139.602	134.028	137.87	144.642	134.211	133.737	2	2	2	2	2	2	2	2	2	2	2	2	2	2	2	2	0	0	0	0	0	0	0	0	0	0	0	0	0
A336_337R33	AND3148	BY/BY	pol32∆/∆	A12	202.743	184.209	187.051	181.033	186.272	200.344	178.179	187.099	193.955	188.096	182.443	177.074	180.829	188.757	179.017	178.287	2	2	2	2	2	2	2	2	2	2	2	2	2	2	2	2	0	0	0	0	0	0	0	0	0	0	0	0	0
A336_337R34	AND3148	BY/BY	pol32∆/∆	B12	234.401	202.425	209.528	195.163	210.46	224.942	194.465	207.871	221.231	204.746	197.119	194.772	199.656	207.83	196.121	193.268	2	2	2	2	2	2	2	2	2	2	2	2	2	2	2	2	0	0	0	0	0	0	0	0	0	0	0	0	0
A336_337R35	AND3148	BY/BY	pol32∆/∆	C12	255.987	224.25	227.921	218.122	229.698	242.448	215.54	226.928	240.102	226.409	220.122	215.847	221.789	227.016	217.646	214.328	2	2	2	2	2	2	2	2	2	2	2	2	2	2	2	2	0	0	0	0	0	0	0	0	0	0	0	0	0
A336_337R36	AND3148	BY/BY	pol32∆/∆	D12	216.127	193.847	193.267	188.958	195.597	206.757	187.343	195.862	204.218	197.959	191.665	187.88	192.028	197.866	188.112	186.336	2	2	2	2	2	2	2	2	2	2	2	2	2	2	2	2	0	0	0	0	0	0	0	0	0	0	0	0	0
A336_337R37	AND3148	BY/BY	pol32∆/∆	E12	263.048	224.666	231.461	227.185	228.15	250.153	215.53	229.77	241.773	229.415	222.97	216.94	220.255	229.093	215.845	215.156	2	2	2	2	2	2	2	2	2	2	2	2	2	2	2	2	0	0	0	0	0	0	0	0	0	0	0	0	0
A336_337R38	AND3148	BY/BY	pol32∆/∆	F12	260.695	229.992	232.054	223.424	232.055	249.774	220.954	235.242	244.441	234.266	227.68	222.086	226.088	234.452	221.849	220.592	2	2	2	2	2	2	2	2	2	2	2	2	2	2	2	2	0	0	0	0	0	0	0	0	0	0	0	0	0
A336_337R39	AND3148	BY/BY	pol32∆/∆	G12	255.889	223.932	223.57	209.711	227.673	245.209	215.221	226.68	239.672	227.873	221.415	214.916	220.05	226.854	215.4	214.911	2	2	2	2	2	2	2	2	2	2	2	2	2	2	2	2	0	0	0	0	0	0	0	0	0	0	0	0	0
A336_337R40	AND3148	BY/BY	pol32∆/∆	H12	253.927	234.168	231.149	221.661	226.197	248.045	226.712	236.855	244.252	238.418	231.93	225.835	229.993	239.378	227.268	226.549	2	2	2	2	2	2	2	2	2	2	2	2	2	2	2	2	0	0	0	0	0	0	0	0	0	0	0	0	0
A336_337R41	AND3148	BY/BY	pol32∆/∆	I12	223.461	190.163	199.633	188.71	196.86	214.859	183.468	194.971	207.333	192.804	188.144	181.244	186.877	194.187	183.871	181.717	2	2	2	2	2	2	2	2	2	2	2	2	2	2	2	2	0	0	0	0	0	0	0	0	0	0	0	0	0
A336_337R42	AND3148	BY/BY	pol32∆/∆	J12	235.152	203.7	211.048	202.974	205.331	225.559	195.485	208.975	217.86	207.656	202.679	196.221	200.372	208.405	196.579	195.796	2	2	2	2	2	2	2	2	2	2	2	2	2	2	2	2	0	0	0	0	0	0	0	0	0	0	0	0	0
A336_337R43	AND3148	BY/BY	pol32∆/∆	K12	253.779	217.219	222.089	215.996	219.061	241.287	208.471	221.301	231.121	221.814	216.532	207.134	213.865	221.794	208.898	208.158	2	2	2	2	2	2	2	2	2	2	2	2	2	2	2	2	0	0	0	0	0	0	0	0	0	0	0	0	0
A336_337R44	AND3148	BY/BY	pol32∆/∆	L12	221.256	196.416	197.745	190.243	197.171	213.58	189.455	199.102	208.578	201.627	195.496	189.758	193.913	199.762	189.87	188.444	2	2	2	2	2	2	2	2	2	2	2	2	2	2	2	2	0	0	0	0	0	0	0	0	0	0	0	0	0
A336_337R45	AND3148	BY/BY	pol32∆/∆	M12	212.37	168.138	177.907	166.056	179.892	212.549	159.589	155.361	164.453	163.265	156.619	179.384	167.097	171.903	170.21	163.174	2	2	2	2	2	2	2	2	2	2	2	2	2	2	2	2	0	0	0	0	0	0	0	0	0	0	0	0	0
A336_337R46	AND3148	BY/BY	pol32∆/∆	N12	266.35	212.124	233.057	204.079	223.721	252.396	199.748	220.436	243.228	216.622	213.386	196.938	206.595	215.923	201.573	201.19	2	2	2	2	2	2	2	2	2	2	2	2	2	2	2	2	0	0	0	0	0	0	0	0	0	0	0	0	0
A336_337R47	AND3148	BY/BY	pol32∆/∆	O12	251.021	215.583	221.663	208.304	218.273	239.129	207.16	219.84	229.598	219.557	213.965	207.432	211.251	219.223	208.06	206.653	2	2	2	2	2	2	2	2	2	2	2	2	2	2	2	2	0	0	0	0	0	0	0	0	0	0	0	0	0
A336_337R48	AND3148	BY/BY	pol32∆/∆	P12	229.764	202.221	208.441	195.66	203.709	224.311	194.363	206.69	215.586	206.998	202.018	194.459	199	205.829	194.567	194.824	2	2	2	2	2	2	2	2	2	2	2	2	2	2	2	2	0	0	0	0	0	0	0	0	0	0	0	0	0
A315R93	AND1385	BY/BY	sic1∆/∆	parent	134.451	118.774	122.62	118.339	125.394	123.567	111.869	118.421	128.927	117.057	108.28	116.65	115.026	120.502	113.508	109.728	2	2	2	2	2	2	2	2	2	2	2	2	2	2	2	2	0	0	0	0	0	0	0	0	0	0	0	0	0
A336_337R49	AND1385	BY/BY	sic1∆/∆	A12	204.936	192.71	196.198	186.374	198.828	197.104	181.743	189.308	202.385	192.687	174.714	185.614	183.953	191.396	182.135	175.743	2	2	2	2	2	2	2	2	2	2	2	2	2	2	2	2	0	0	0	0	0	0	0	0	0	0	0	0	0
A336_337R50	AND1385	BY/BY	sic1∆/∆	B12	197.214	267.071	186.724	188.89	190.451	183.166	172.024	176.369	196.316	181.401	163.413	175.643	173.775	185.541	173.083	167.636	2	3	2	2	2	2	2	2	2	2	2	2	2	2	2	2	0	0	0	0	0	0	0	0	0	0	0	0	0
A336_337R51	AND1385	BY/BY	sic1∆/∆	C12	201.143	189.907	189.418	201.189	193.448	196.257	180.204	184.629	198.587	189.584	179.036	188.375	260.665	187.138	178.884	174.727	2	2	2	2	2	2	2	2	2	2	2	2	3	2	2	2	0	0	0	0	0	0	0	0	0	0	0	0	0
A336_337R52	AND1385	BY/BY	sic1∆/∆	D12	232.862	155.158	226.634	151.652	218.693	161.751	147.819	151.362	165.272	156.731	144.758	165.379	194.418	154.437	148.109	143.28	3	2	3	2	3	2	2	2	2	2	2	2	2	2	2	2	0	0	0	0	0	0	0	0	0	0	0	0	0
A336_337R53	AND1385	BY/BY	sic1∆/∆	E12	214.654	181.966	272.972	204.555	266.311	203.724	171.955	179.898	195.745	182.464	173.6	229.293	175.149	177.73	170.939	167.588	2	2	3	2	3	2	2	2	2	2	2	2	2	2	2	2	0	0	0	0	0	0	0	0	0	0	0	0	0
A336_337R54	AND1385	BY/BY	sic1∆/∆	F12	215.941	194.611	200.17	204.243	198.041	207.58	184.909	190.891	206.146	197.183	184.981	186.231	186.537	192.015	182.874	178.279	2	2	2	2	2	2	2	2	2	2	2	2	2	2	2	2	0	0	0	0	0	0	0	0	0	0	0	0	0
A336_337R55	AND1385	BY/BY	sic1∆/∆	G12	104.765	237.014	309.365	163.263	168.34	169.076	161.651	239.493	253.211	238.711	160.621	165.556	164.574	242.814	159.673	158.122	1	3	4	2	2	2	2	3	3	3	2	2	2	3	2	2	0	0	0	0	0	0	0	0	0	0	0	0	0
A336_337R56	AND1385	BY/BY	sic1∆/∆	H12	214.909	184.665	203.237	196.698	272.971	202.332	173.748	173.206	192.538	179.527	161.367	187.188	177.077	185.849	180.044	171.592	2	2	2	2	3	2	2	2	2	2	2	2	2	2	2	2	0	0	0	0	0	0	0	0	0	0	0	0	0
A336_337R57	AND1385	BY/BY	sic1∆/∆	I12	131.895	209.504	211.604	223.792	299.944	221.564	198.173	201.198	218.543	213.442	196.451	285.234	203.116	203.722	197.286	190.989	1	2	2	2	3	2	2	2	2	2	2	3	2	2	2	2	0	0	0	0	0	0	0	0	0	0	0	0	0
A336_337R58	AND1385	BY/BY	sic1∆/∆	J12	189.777	254.183	260.4	184.727	173.402	179.938	165.319	169.735	183.695	175.367	165.349	168.136	166.91	170.014	163.678	160.467	2	3	3	2	2	2	2	2	2	2	2	2	2	2	2	2	0	0	0	0	0	0	0	0	0	0	0	0	0
A336_337R59	AND1385	BY/BY	sic1∆/∆	K12	193.405	261.916	188.727	181.572	271.822	191.122	180.74	184.622	195.803	193.674	178.067	191.587	184.417	184.947	181.19	175.418	2	3	2	2	3	2	2	2	2	2	2	2	2	2	2	2	0	0	0	0	0	0	0	0	0	0	0	0	0
A336_337R60	AND1385	BY/BY	sic1∆/∆	L12	184.761	162.124	165.852	162.815	174.062	171.836	151.207	146.516	166.933	154.499	143.689	178.887	223.441	165.901	162.116	150.231	2	2	2	2	2	2	2	2	2	2	2	2	3	2	2	2	0	0	0	0	0	0	0	0	0	0	0	0	0
A336_337R61	AND1385	BY/BY	sic1∆/∆	M12	217.762	190.959	338.235	202.293	181.544	204.398	182.051	186.176	204.179	192.532	183.052	245.872	185.215	186.579	180.228	185.742	2	2	4	2	2	2	2	2	2	2	2	3	2	2	2	2	0	0	0	0	0	0	0	0	0	0	0	0	0
A336_337R62	AND1385	BY/BY	sic1∆/∆	N12	194.595	230.413	165.021	164.605	170.446	182.225	145.492	145.019	167.192	153.873	146.931	166.388	220.407	159.261	152.46	145.55	2	3	2	2	2	2	2	2	2	2	2	2	3	2	2	2	0	0	0	0	0	0	0	0	0	0	0	0	0
A336_337R63	AND1385	BY/BY	sic1∆/∆	O12	221.303	270.352	206.717	175.325	197.186	202.114	171.912	174.356	207.603	182.409	162.102	184.559	176.315	188.597	176.005	168.282	2	3	2	2	2	2	2	2	2	2	2	2	2	2	2	2	0	0	0	0	0	0	0	0	0	0	0	0	0
A336_337R64	AND1385	BY/BY	sic1∆/∆	P12	250.092	214.499	233.421	210.028	256.832	236.132	200.311	208.376	238.424	215.561	192.824	204.707	206.002	217.607	203.844	194.874	2	2	2	2	2	2	2	2	2	2	2	2	2	2	2	2	0	0	0	0	0	0	0	0	0	0	0	0	0
A315R97	AND3146	BY/BY	WT	parent	199.279	151.619	174.076	141.464	158.964	188.136	145.873	160.913	170.552	154.89	151.16	144.007	148.025	153.924	145.873	145.231	2	2	2	2	2	2	2	2	2	2	2	2	2	2	2	2	0	0	0	0	0	0	0	0	0	0	0	0	0
A336_337R17	AND3146	BY/BY	WT	A12	192.675	168.945	176.693	157.244	177.875	181.72	162.583	173.183	183.57	167.911	157.466	164.903	164.404	175.448	164.693	161.051	2	2	2	2	2	2	2	2	2	2	2	2	2	2	2	2	0	0	0	0	0	0	0	0	0	0	0	0	0
A336_337R18	AND3146	BY/BY	WT	B12	229.774	197.606	211.972	184.868	200.635	220.916	189.988	203.32	212.767	200.085	194.106	191.454	193.002	200.234	189.806	188.306	2	2	2	2	2	2	2	2	2	2	2	2	2	2	2	2	0	0	0	0	0	0	0	0	0	0	0	0	0
A336_337R19	AND3146	BY/BY	WT	C12	215.006	197.228	198.754	187.445	200.106	209.468	191.344	202.389	207.102	197.821	191.253	194.701	192.697	201.609	191.891	189.911	2	2	2	2	2	2	2	2	2	2	2	2	2	2	2	2	0	0	0	0	0	0	0	0	0	0	0	0	0
A336_337R20	AND3146	BY/BY	WT	D12	194.569	161.604	175.643	148.781	169.317	183.702	154.435	167.31	179.469	161.57	152.383	156.559	156.741	167.419	155.502	153.066	2	2	2	2	2	2	2	2	2	2	2	2	2	2	2	2	0	0	0	0	0	0	0	0	0	0	0	0	0
A336_337R21	AND3146	BY/BY	WT	E12	217.817	200.039	203.389	188.308	204.102	210.825	192.947	205.161	212.153	199.644	191.677	195.898	194.603	205.321	192.814	191.614	2	2	2	2	2	2	2	2	2	2	2	2	2	2	2	2	0	0	0	0	0	0	0	0	0	0	0	0	0
A336_337R22	AND3146	BY/BY	WT	F12	245.847	213.306	223.444	199.817	214.23	238.441	204.681	218.72	227.925	216.237	209.33	206.172	207.636	216.383	204.7	203.835	2	2	2	2	2	2	2	2	2	2	2	2	2	2	2	2	0	0	0	0	0	0	0	0	0	0	0	0	0
A336_337R23	AND3146	BY/BY	WT	G12	236.124	213.761	214.424	202.538	213.954	227.85	207.211	218.789	223.089	217.358	209.38	209.537	209.581	218.399	206.558	205.416	2	2	2	2	2	2	2	2	2	2	2	2	2	2	2	2	0	0	0	0	0	0	0	0	0	0	0	0	0
A336_337R24	AND3146	BY/BY	WT	H12	246.247	216.472	221.471	203.124	216.207	237.028	208.192	221.479	228.022	218.381	212.041	210.103	211.322	219.53	207.898	207.037	2	2	2	2	2	2	2	2	2	2	2	2	2	2	2	2	0	0	0	0	0	0	0	0	0	0	0	0	0
A336_337R25	AND3146	BY/BY	WT	I12	215.912	189.971	197.732	178.734	192.038	210.577	183.214	194.026	202.172	191.445	185.743	183.605	184.961	193.871	183.316	181.969	2	2	2	2	2	2	2	2	2	2	2	2	2	2	2	2	0	0	0	0	0	0	0	0	0	0	0	0	0
A336_337R26	AND3146	BY/BY	WT	J12	235.811	203.06	213.561	188.03	210.345	224.686	194.442	210.084	220.173	202.977	193.099	195.021	196.699	208.548	194.982	192.338	2	2	2	2	2	2	2	2	2	2	2	2	2	2	2	2	0	0	0	0	0	0	0	0	0	0	0	0	0
A336_337R27	AND3146	BY/BY	WT	K12	236.779	208.631	218.465	193.27	214.233	230.235	199.528	214.047	224.477	210.148	200.723	199.902	202.041	213.716	199.814	198.032	2	2	2	2	2	2	2	2	2	2	2	2	2	2	2	2	0	0	0	0	0	0	0	0	0	0	0	0	0
A336_337R28	AND3146	BY/BY	WT	L12	216.831	188.334	197.71	175.083	189.871	211.3	179.977	193.638	202.923	190.803	185.157	180.663	183.093	191.567	179.836	179.768	2	2	2	2	2	2	2	2	2	2	2	2	2	2	2	2	0	0	0	0	0	0	0	0	0	0	0	0	0
A336_337R29	AND3146	BY/BY	WT	M12	245.577	208.007	222.007	192.937	210.989	234.212	198.902	214.782	225.991	211.394	204.729	199.531	202.078	210.922	199.196	197.93	2	2	2	2	2	2	2	2	2	2	2	2	2	2	2	2	0	0	0	0	0	0	0	0	0	0	0	0	0
A336_337R30	AND3146	BY/BY	WT	N12	236.708	211.536	220.176	200.473	216.416	229.874	204.845	219.136	225.024	213.314	207.064	205.83	206.642	215.002	205.327	203.724	2	2	2	2	2	2	2	2	2	2	2	2	2	2	2	2	0	0	0	0	0	0	0	0	0	0	0	0	0
A336_337R31	AND3146	BY/BY	WT	O12	218.341	193.645	201.116	181.324	198.916	210.828	187.082	199.885	208.882	196.721	189.763	188.908	189.747	197.048	188.048	185.281	2	2	2	2	2	2	2	2	2	2	2	2	2	2	2	2	0	0	0	0	0	0	0	0	0	0	0	0	0
A336_337R32	AND3146	BY/BY	WT	P12	254.394	222.019	235.152	206.188	230.033	247.247	213.549	230.187	243.834	223.282	217.071	212.717	215.628	227.293	213.329	211.233	2	2	2	2	2	2	2	2	2	2	2	2	2	2	2	2	0	0	0	0	0	0	0	0	0	0	0	0	0
A784R42	AND3230	BY/BY	msh2∆/∆	parent	82.6487	80.0481	79.793	79.3228	80.475	82.1871	79.8672	82.8827	81.5441	82.0331	79.4342	80.1447	80.0965	81.9412	79.6564	79.5532	2	2	2	2	2	2	2	2	2	2	2	2	2	2	2	2	0	0	0	0	0	0	0	0	0	0	0	0	0
A724R31	AND3230	BY/BY	msh2∆/∆	A25	65.8526	60.6158	63.4725	59.083	61.1764	66.0346	59.537	62.582	64.1325	62.1635	61.6127	59.3378	60.2919	61.2338	59.2477	59.6203	2	2	2	2	2	2	2	2	2	2	2	2	2	2	2	2	0	0	0	0	0	0	0	0	0	0	0	0	0
A724R32	AND3230	BY/BY	msh2∆/∆	B25	76.6658	68.1051	72.9286	64.5059	71.1511	76.8307	65.9836	72.263	73.0556	69.6583	69.0741	66.9018	67.5622	68.1068	65.8182	66.643	2	2	2	2	2	2	2	2	2	2	2	2	2	2	2	2	0	0	0	0	0	0	0	0	0	0	0	0	0
A724R33	AND3230	BY/BY	msh2∆/∆	C25	68.6082	54.5012	63.3266	49.9422	58.7634	66.647	52.0883	60.1183	62.1453	56.3081	57.3979	50.8909	53.6832	54.6867	51.7533	52.6817	2	2	2	2	2	2	2	2	2	2	2	2	2	2	2	2	0	0	0	0	0	0	0	0	0	0	0	0	0
A724R34	AND3230	BY/BY	msh2∆/∆	D25	74.8792	68.5307	70.0662	67.2699	69.4761	73.8675	68.0613	71.9021	71.8868	69.9339	68.9231	68.368	68.5195	69.1447	67.5752	67.4699	2	2	2	2	2	2	2	2	2	2	2	2	2	2	2	2	0	0	0	0	0	0	0	0	0	0	0	0	0
A724R35	AND3230	BY/BY	msh2∆/∆	E25	65.9592	60.2992	61.0865	58.593	60.4587	65.5982	59.0024	61.9813	62.6489	60.9616	60.3747	60.0038	60.0613	61.3246	59.3247	58.9297	2	2	2	2	2	2	2	2	2	2	2	2	2	2	2	2	0	0	0	0	0	0	0	0	0	0	0	0	0
A724R36	AND3230	BY/BY	msh2∆/∆	F25	67.6256	60.5381	62.7442	58.6446	60.6935	66.7634	59.3126	63.4399	62.515	61.3171	60.3933	60.1056	59.9748	60.9319	59.1037	59.3986	2	2	2	2	2	2	2	2	2	2	2	2	2	2	2	2	0	0	0	0	0	0	0	0	0	0	0	0	0
A724R37	AND3230	BY/BY	msh2∆/∆	G25	71.6974	59.9404	67.0586	57.5815	62.8305	71.0452	58.2672	64.3433	65.9549	61.7042	61.6937	57.9967	59.6216	60.6416	57.8925	58.786	2	2	2	2	2	2	2	2	2	2	2	2	2	2	2	2	0	0	0	0	0	0	0	0	0	0	0	0	0
A724R38	AND3230	BY/BY	msh2∆/∆	H25	84.1401	75.4702	80.5998	72.9875	76.4519	84.5338	74.1077	78.4337	79.8071	76.9693	75.685	73.666	74.9662	75.8058	73.3778	73.6075	2	2	2	2	2	2	2	2	2	2	2	2	2	2	2	2	0	0	0	0	0	0	0	0	0	0	0	0	0
A724R39	AND3230	BY/BY	msh2∆/∆	I25	68.7581	63.1276	65.0826	60.4969	64.0724	68.0732	61.3912	65.2958	66.033	63.0438	61.6847	62.164	62.437	64.0483	61.4683	61.2229	2	2	2	2	2	2	2	2	2	2	2	2	2	2	2	2	0	0	0	0	0	0	0	0	0	0	0	0	0
A724R40	AND3230	BY/BY	msh2∆/∆	J25	90.9453	78.9386	83.9177	77.0224	80.0517	88.6443	77.8319	83.0074	84.738	81.0203	80.1336	78.1483	78.7729	80.1083	77.1808	77.638	2	2	2	2	2	2	2	2	2	2	2	2	2	2	2	2	0	0	0	0	0	0	0	0	0	0	0	0	0
A724R41	AND3230	BY/BY	msh2∆/∆	K25	61.3994	55.7793	58.3751	53.5556	56.992	60.1822	54.3423	58.2914	58.757	56.3643	56.0128	54.8707	55.5736	55.8848	54.1723	54.7205	2	2	2	2	2	2	2	2	2	2	2	2	2	2	2	2	0	0	0	0	0	0	0	0	0	0	0	0	0
A724R42	AND3230	BY/BY	msh2∆/∆	L25	65.8092	58.257	62.2268	56.6406	59.2084	65.5263	57.2627	61.6326	62.0447	59.1658	59.1815	57.3291	57.8946	59.1597	56.8729	57.3605	2	2	2	2	2	2	2	2	2	2	2	2	2	2	2	2	0	0	0	0	0	0	0	0	0	0	0	0	0
A724R43	AND3230	BY/BY	msh2∆/∆	M25	69.4877	58.0375	65.6899	54.2539	61.1673	68.6765	56.2129	63.6555	64.1671	59.5065	59.4455	54.6567	57.2556	59.3008	55.7748	56.4805	2	2	2	2	2	2	2	2	2	2	2	2	2	2	2	2	0	0	0	0	0	0	0	0	0	0	0	0	0
A724R44	AND3230	BY/BY	msh2∆/∆	N25	62.3474	55.4642	58.1585	52.6081	56.7524	61.2236	53.8909	58.0893	59.1279	56.0959	55.546	53.8218	54.7401	56.2318	53.8796	54.1547	2	2	2	2	2	2	2	2	2	2	2	2	2	2	2	2	0	0	0	0	0	0	0	0	0	0	0	0	0
A724R45	AND3230	BY/BY	msh2∆/∆	O25	62.8103	58.2087	59.5316	56.8169	57.887	62.7084	57.2203	60.0938	59.9774	58.573	58.6314	57.773	57.8337	58.632	57.1683	57.7001	2	2	2	2	2	2	2	2	2	2	2	2	2	2	2	2	0	0	0	0	0	0	0	0	0	0	0	0	0
A724R46	AND3230	BY/BY	msh2∆/∆	P25	58.7531	57.2373	56.0096	56.0426	56.7435	58.4516	56.1291	59.0761	57.6809	57.4382	56.6898	56.9684	56.7061	57.5733	56.3416	55.9591	2	2	2	2	2	2	2	2	2	2	2	2	2	2	2	2	0	0	0	0	0	0	0	0	0	0	0	0	0
A784R43	AND3216	BY/BY	lig4∆/∆	parent	98.0033	74.3655	87.5358	70.4991	78.4663	93.749	72.1525	81.2968	84.1825	77.5622	75.9297	71.2311	73.8642	76.0703	72.0376	72.8952	2	2	2	2	2	2	2	2	2	2	2	2	2	2	2	2	0	0	0	0	0	0	0	0	0	0	0	0	0
SJ201	AND3216	BY/BY	lig4∆/∆	A25	127.081	110.967	121.162	109.443	115.604	127.24	110.22	119.226	118.783	112.173	113.62	109.147	111.436	111.462	110.229	111.297	2	2	2	2	2	2	2	2	2	2	2	2	2	2	2	2	0	0	0	0	0	0	0	0	0	0	0	0	0
SJ202	AND3216	BY/BY	lig4∆/∆	B25	149.621	106.023	135.356	101.568	116.34	147.149	103.327	119.638	126.331	109.292	111.419	102.568	105.967	107.331	102.953	104.989	2	2	2	2	2	2	2	2	2	2	2	2	2	2	2	2	0	0	0	0	0	0	0	0	0	0	0	0	0
SJ203	AND3216	BY/BY	lig4∆/∆	C25	152.876	124.155	143.267	118.941	132.308	151.514	120.884	136.412	138.359	126.794	128.122	119.123	123.058	124.807	121.135	122.65	2	2	2	2	2	2	2	2	2	2	2	2	2	2	2	2	0	0	0	0	0	0	0	0	0	0	0	0	0
SJ204	AND3216	BY/BY	lig4∆/∆	D25	154.454	117.626	141.168	113.115	126.995	151.993	114.893	130.349	135.383	120.333	122.318	113.639	116.826	118.612	114.779	116.502	2	2	2	2	2	2	2	2	2	2	2	2	2	2	2	2	0	0	0	0	0	0	0	0	0	0	0	0	0
SJ205	AND3216	BY/BY	lig4∆/∆	E25	184.477	130.667	169.022	121.601	145.425	181.642	125.645	148.207	157.42	136.287	137.147	123.258	129.494	129.807	125.061	127.094	2	2	2	2	2	2	2	2	2	2	2	2	2	2	2	2	0	0	0	0	0	0	0	0	0	0	0	0	0
SJ206	AND3216	BY/BY	lig4∆/∆	F25	175.859	122.193	159.709	115.107	135.804	170.882	118.355	137.541	148.16	126.96	128.373	117.734	121.649	122.512	118.14	119.464	2	2	2	2	2	2	2	2	2	2	2	2	2	2	2	2	0	0	0	0	0	0	0	0	0	0	0	0	0
SJ207	AND3216	BY/BY	lig4∆/∆	G25	152.958	118.659	140.83	113.467	126.948	149.545	115.562	131.684	133.872	121.316	122.984	114.287	117.757	119.806	115.876	117.477	2	2	2	2	2	2	2	2	2	2	2	2	2	2	2	2	0	0	0	0	0	0	0	0	0	0	0	0	0
SJ208	AND3216	BY/BY	lig4∆/∆	H25	148.457	115.007	136.14	111.571	123.502	146.704	113.136	127.567	130.697	117.909	119.766	111.765	114.835	116.476	112.887	114.393	2	2	2	2	2	2	2	2	2	2	2	2	2	2	2	2	0	0	0	0	0	0	0	0	0	0	0	0	0
SJ209	AND3216	BY/BY	lig4∆/∆	I25	141.445	104.856	128.388	101.681	113.039	137.055	103.142	116.81	120.739	106.946	109.351	101.973	104.335	106.283	102.668	103.933	2	2	2	2	2	2	2	2	2	2	2	2	2	2	2	2	0	0	0	0	0	0	0	0	0	0	0	0	0
SJ210	AND3216	BY/BY	lig4∆/∆	J25	136.413	103.405	125.671	98.73	112.468	134.716	100.979	115.345	119.612	106.098	108.077	99.0761	102.848	104.382	100.653	102.573	2	2	2	2	2	2	2	2	2	2	2	2	2	2	2	2	0	0	0	0	0	0	0	0	0	0	0	0	0
SJ211	AND3216	BY/BY	lig4∆/∆	K25	141.615	114.186	130.796	109.798	121.417	139.879	111.815	124.9	126.718	116.257	117.794	110.35	113.222	115.177	111.476	112.83	2	2	2	2	2	2	2	2	2	2	2	2	2	2	2	2	0	0	0	0	0	0	0	0	0	0	0	0	0
SJ212	AND3216	BY/BY	lig4∆/∆	L25	165.573	113.487	149.473	106.963	125.891	161.523	110.364	128.643	136.629	118.32	119.373	109.523	112.969	113.625	109.855	111.242	2	2	2	2	2	2	2	2	2	2	2	2	2	2	2	2	0	0	0	0	0	0	0	0	0	0	0	0	0
SJ213	AND3216	BY/BY	lig4∆/∆	M25	154.444	123.188	143.846	120.206	131.103	153.033	121.33	135.224	138.124	126.099	127.714	121.149	123.304	124.786	121.642	123.183	2	2	2	2	2	2	2	2	2	2	2	2	2	2	2	2	0	0	0	0	0	0	0	0	0	0	0	0	0
SJ214	AND3216	BY/BY	lig4∆/∆	N25	168.928	118.183	153.61	111.84	131.424	165.059	114.891	133.972	142.064	122.855	124.47	114.027	117.901	118.952	115	116.041	2	2	2	2	2	2	2	2	2	2	2	2	2	2	2	2	0	0	0	0	0	0	0	0	0	0	0	0	0
SJ215	AND3216	BY/BY	lig4∆/∆	O25	181.535	130.561	165.999	124.792	144.699	178.374	127.627	146.5	155.16	135.645	136.704	127.32	131.125	130.623	127.459	128.683	2	2	2	2	2	2	2	2	2	2	2	2	2	2	2	2	0	0	0	0	0	0	0	0	0	0	0	0	0
SJ216	AND3216	BY/BY	lig4∆/∆	P25	174.276	130.699	159.344	126.15	141.71	171.24	128.406	144.362	150.665	134.918	135.234	128.456	131.404	130.039	128.366	128.816	2	2	2	2	2	2	2	2	2	2	2	2	2	2	2	2	0	0	0	0	0	0	0	0	0	0	0	0	0
A784R44	AND3218	BY/BY	rad51∆/∆	parent	94.1902	72.4005	83.1961	69.5302	74.7504	90.7865	70.8987	78.5156	80.7206	74.9884	74.0172	70.3439	72.2214	74.7932	70.9873	71.5866	2	2	2	2	2	2	2	2	2	2	2	2	2	2	2	2	0	0	0	0	0	0	0	0	0	0	0	0	0
SJ217	AND3218	BY/BY	rad51∆/∆	A25	147.228	125.54	138.648	124.142	129.64	145.881	124.248	134.912	152.725	126.867	127.985	125.31	125.96	126.525	124.938	125.488	2	2	2	2	2	2	2	2	2	2	2	2	2	2	2	2	0	0	0	0	0	0	0	0	0	0	0	0	0
SJ218	AND3218	BY/BY	rad51∆/∆	B25	137.658	120.488	128.296	119.162	110.491	136.442	120.13	128.224	127.539	121.273	122.478	120.449	132.612	121.3	120.074	120.491	2	2	2	2	2	2	2	2	2	2	2	2	2	2	2	2	0	0	0	0	0	0	0	0	0	0	0	0	0
SJ219	AND3218	BY/BY	rad51∆/∆	C25	151.846	115.826	139.071	115.816	122.864	149.284	128.218	131.475	134.135	121.759	124.086	116.571	118.977	121.24	117.326	118.697	2	2	2	2	2	2	2	2	2	2	2	2	2	2	2	2	0	0	0	0	0	0	0	0	0	0	0	0	0
SJ220	AND3218	BY/BY	rad51∆/∆	D25	136.269	109.792	126.545	105.841	116.181	134.436	107.27	120.37	122.144	110.813	113.442	107.011	109.189	110.389	107.383	109.211	2	2	2	2	2	2	2	2	2	2	2	2	2	2	2	2	0	0	0	0	0	0	0	0	0	0	0	0	0
SJ221	AND3218	BY/BY	rad51∆/∆	E25	160.865	173.504	76.0935	112.875	129.143	157.96	114.762	132.953	138.844	120.471	123.862	115.236	117.427	119.444	114.789	116.262	2	3	1	2	2	2	2	2	2	2	2	2	2	2	2	2	0	0	0	0	0	0	0	0	0	0	0	0	0
SJ222	AND3218	BY/BY	rad51∆/∆	F25	153.555	120.283	137.73	117.817	127.409	149.971	118.728	131.747	134.059	122.134	124.475	119.985	120.801	122.21	118.605	119.995	2	2	2	2	2	2	2	2	2	2	2	2	2	2	2	2	0	0	0	0	0	0	0	0	0	0	0	0	0
SJ223	AND3218	BY/BY	rad51∆/∆	G25	130.283	113.543	125.875	112.051	119.076	133.927	113.37	123.411	123.307	114.996	117.254	112.399	113.931	115.255	113.278	113.867	2	2	2	2	2	2	2	2	2	2	2	2	2	2	2	2	0	0	0	0	0	0	0	0	0	0	0	0	0
SJ224	AND3218	BY/BY	rad51∆/∆	H25	146.657	113.362	134.471	109.898	121.283	144.756	111.404	125.098	128.865	115.7	117.978	111.772	113.196	114.404	111.736	112.715	2	2	2	2	2	2	2	2	2	2	2	2	2	2	2	2	0	0	0	0	0	0	0	0	0	0	0	0	0
SJ225	AND3218	BY/BY	rad51∆/∆	I25	137.24	117.733	129.209	115.916	123.53	136.429	116.858	127.393	127.596	118.845	121.181	166.662	117.966	119.227	117.302	117.882	2	2	2	2	2	2	2	2	2	2	2	3	2	2	2	2	0	0	0	0	0	0	0	0	0	0	0	0	0
SJ226	AND3218	BY/BY	rad51∆/∆	J25	141.86	116.858	132.01	114.775	122.324	141.072	115.39	127.035	128.328	118.344	120.094	116.225	116.961	117.995	115.828	114.775	2	2	2	2	2	2	2	2	2	2	2	2	2	2	2	2	0	0	0	0	0	0	0	0	0	0	0	0	0
SJ227	AND3218	BY/BY	rad51∆/∆	K25	70.9156	107.988	64.5123	106.448	114.36	131.479	106.899	117.854	119.961	109.518	111.921	108.028	108.527	109.506	106.912	108.307	1	2	1	2	2	2	2	2	2	2	2	2	2	2	2	2	0	0	0	0	0	0	0	0	0	0	0	0	0
SJ228	AND3218	BY/BY	rad51∆/∆	L25	147.49	121.217	138.918	117.645	128.265	147.458	118.756	131.491	134.087	123.034	125.564	118.184	120.914	122.712	118.961	120.365	2	2	2	2	2	2	2	2	2	2	2	2	2	2	2	2	0	0	0	0	0	0	0	0	0	0	0	0	0
SJ229	AND3218	BY/BY	rad51∆/∆	M25	146.902	119.055	134.324	117.109	125.46	144.19	118.233	129.858	131.269	120.881	123.448	118.289	119.555	120.735	118.217	117.231	2	2	2	2	2	2	2	2	2	2	2	2	2	2	2	2	0	0	0	0	0	0	0	0	0	0	0	0	0
SJ230	AND3218	BY/BY	rad51∆/∆	N25	143.379	114.424	131.748	111.754	121.65	141.148	111.445	126.212	127.748	116.394	118.39	112.677	114.661	114.994	113.074	114.138	2	2	2	2	2	2	2	2	2	2	2	2	2	2	2	2	0	0	0	0	0	0	0	0	0	0	0	0	0
SJ231	AND3218	BY/BY	rad51∆/∆	O25	153.465	121.293	139.796	119.832	126.562	151.455	120.476	133.435	134.367	123.437	123.255	121.342	122.009	122.955	120.11	121.554	2	2	2	2	2	2	2	2	2	2	2	2	2	2	2	2	0	0	0	0	0	0	0	0	0	0	0	0	0
SJ232	AND3218	BY/BY	rad51∆/∆	P25	60.3513	104.455	105.553	105.342	106.614	113.781	105.548	108.266	107.206	104.458	105.683	107.054	106.738	105.576	105.576	105.581	1	2	2	2	2	2	2	2	2	2	2	2	2	2	2	2	0	0	0	0	0	0	0	0	0	0	0	0	0
A784R45	ORT6883	BY/BY	tho2∆/∆	parent	96.5784	71.1708	85.0592	66.0854	76.2589	91.4694	68.9687	78.1965	80.9052	74.1088	72.8222	69.1507	70.0153	72.9497	68.2424	69.3378	2	2	2	2	2	2	2	2	2	2	2	2	2	2	2	2	0	0	0	0	0	0	0	0	0	0	0	0	0
SJ265	ORT6883	BY/BY	tho2∆/∆	A100	99.3272	160.939	104.134	106.201	110.975	104.345	107.827	112.081	109.875	110.338	108.638	108.842	109.379	106.849	108.478	107.603	2	3	2	2	2	2	2	2	2	2	2	2	2	2	2	2	0	0	0	0	0	0	0	0	0	0	0	0	0
SJ266	ORT6883	BY/BY	tho2∆/∆	B100	81.3147	157.829	90.532	105.28	106.135	86.6322	106.158	107.972	99.0423	106.343	157.476	157.413	107.738	104.544	106.702	105.041	2	3	2	2	2	2	2	2	2	2	3	3	2	2	2	2	0	0	0	0	0	0	0	0	0	0	0	0	0
SJ267	ORT6883	BY/BY	tho2∆/∆	C100	111.206	112.57	111.818	106.688	115.747	113.835	112.081	117.791	115.288	114.478	114.117	112.097	113.8	110.759	111.743	112.319	2	2	2	2	2	2	2	2	2	2	2	2	2	2	2	2	0	0	0	0	0	0	0	0	0	0	0	0	0
SJ268	ORT6883	BY/BY	tho2∆/∆	D100	107.95	126.778	115.016	121.841	125.267	113.609	123.401	129.523	121.916	124.692	124.084	178.977	124.108	123.224	123.827	124.113	2	2	2	2	2	2	2	2	2	2	2	3	2	2	2	2	0	0	0	0	0	0	0	0	0	0	0	0	0
A784R51	AND3187	SK1/BY	tsa1∆/∆	parent	80.2328	78.7782	80.6362	76.2478	78.9009	79.2982	77.6524	78.1512	82.1011	82.66	77.7082	76.8301	78.4296	78.4342	78.0688	76.0307	1	1	1	1	1	1	1	1	1	1	1	1	1	1	1	1	1	1	1	1	1	1	1	1	1	1	1	1	1
A452R1	AND3187	SK1/BY	tsa1∆/∆	A25	60.843	57.3202	59.5555	58.9413	58.5517	58.0741	57.4605	56.541	59.0568	58.4375	55.3581	58.8097	57.055	57.7487	57.7278	57.244	1	1	1	1	1	1	1	1	1	1	1	1	1	1	1	1	1	1	1	1	1	1	1	1	1	1	1	1	1
A452R2	AND3187	SK1/BY	tsa1∆/∆	B25	76.3636	69.2014	74.9369	68.1148	72.8396	71.9894	68.7428	69.1915	75.1286	70.783	68.1317	69.3918	68.6111	70.1656	68.6175	68.5999	1	1	1	1	1	1	1	1	1	1	1	1	1	1	1	1	1	1	1	1	1	1	1	1	1	1	1	1	1
A452R3	AND3187	SK1/BY	tsa1∆/∆	C25	74.951	68.1241	104.566	67.4337	70.3902	69.1753	67.478	66.1668	71.2435	69.9766	65.2088	68.3859	67.4246	68.2924	69.6569	68.6186	1	1	2	1	1	1	1	1	1	1	1	1	1	1	1	1	1	1	1	1	1	1	1	1	1	1	1	1	1
A452R4	AND3187	SK1/BY	tsa1∆/∆	D25	60.302	68.1369	64.6093	70.6957	68.2813	61.286	67.9791	65.6062	67.9019	69.863	66.3214	70.5303	68.3736	68.0679	70.018	68.5762	1	1	1	1	1	1	1	1	1	1	1	1	1	1	1	1	1	1	1	1	1	1	1	1	1	1	1	1	1
A452R5	AND3187	SK1/BY	tsa1∆/∆	E25	82.0063	82.5788	85.4616	77.5556	87.6484	79.6386	79.9886	80.9646	91.9878	85.4119	76.8583	81.2476	81.3998	84.9725	81.9128	82.7683	1	1	1	1	1	1	1	1	1	1	1	1	1	1	1	1	1	1	1	1	1	1	1	1	1	1	1	1	1
A452R7	AND3187	SK1/BY	tsa1∆/∆	G25	74.3847	71.955	80.2744	71.5296	77.3149	70.7684	72.2192	70.2153	78.2539	73.1855	69.2324	76.1717	71.3472	74.0437	72.6922	70.3522	1	1	1	1	1	1	1	1	1	1	1	1	1	1	1	1	1	1	1	1	1	1	1	1	1	1	1	1	1
A452R8	AND3187	SK1/BY	tsa1∆/∆	H25	79.1622	74.9344	79.4105	69.0477	77.4208	73.7152	72.607	71.9685	81.3567	73.8047	68.7047	74.0785	72.7654	76.1131	74.1603	71.7004	1	1	1	1	1	1	1	1	1	1	1	1	1	1	1	1	1	1	1	1	1	1	1	1	1	1	1	1	1
A452R9	AND3187	SK1/BY	tsa1∆/∆	I25	56.7957	60.2392	60.0456	60.9168	60.1664	57.0159	60.0994	60.6023	59.9175	61.3013	60.3288	59.9517	59.9428	60.3699	60.8609	58.3792	1	1	1	1	1	1	1	1	1	1	1	1	1	1	1	1	1	1	1	1	1	1	1	1	1	1	1	1	1
A452R10	AND3187	SK1/BY	tsa1∆/∆	J25	81.5332	76.1993	76.4051	71.7602	76.7154	74.0576	73.285	73.4934	79.4195	76.8648	72.671	72.6248	74.6106	76.9954	75.5146	72.6572	1	1	1	1	1	1	1	1	1	1	1	1	1	1	1	1	1	1	1	1	1	1	1	1	1	1	1	1	1
A452R11	AND3187	SK1/BY	tsa1∆/∆	K25	67.0976	68.9893	67.7533	68.3546	71.5222	64.3016	69.5477	67.838	71.8273	71.0493	67.2371	70.8616	69.1756	69.6995	69.1075	67.7643	1	1	1	1	1	1	1	1	1	1	1	1	1	1	1	1	1	1	1	1	1	1	1	1	1	1	1	1	1
A452R12	AND3187	SK1/BY	tsa1∆/∆	L25	82.251	90.0138	89.6308	86.2969	90.9135	81.3721	87.8842	88.9758	94.3279	91.7039	87.9285	88.7882	88.31	90.696	89.5206	86.7137	1	1	1	1	1	1	1	1	1	1	1	1	1	1	1	1	1	1	1	1	1	1	1	1	1	1	1	1	1
A452R13	AND3187	SK1/BY	tsa1∆/∆	M25	63.805	69.1267	68.2308	67.687	70.5653	61.0967	70.0975	67.1523	69.0022	69.0661	67.0515	99.6773	68.4666	69.9621	69.7863	68.4108	1	1	1	1	1	1	1	1	1	1	1	1	1	1	1	1	1	1	1	1	1	1	1	1	1	1	1	2	1
A452R14	AND3187	SK1/BY	tsa1∆/∆	N25	95.0399	85.6344	88.3582	84.4035	88.7581	87.6391	85.1828	85.8688	91.5219	86.8473	84.8856	87.23	85.0919	86.7313	87.8669	82.1906	1	1	1	1	1	1	1	1	1	1	1	1	1	1	1	1	1	1	1	1	1	1	1	1	1	1	1	1	1
A452R15	AND3187	SK1/BY	tsa1∆/∆	O25	89.9405	84.1727	90.6587	82.02	88.4809	90.1272	83.0158	80.8996	88.8154	86.7343	83.1223	85.5143	83.1723	83.8842	85.5374	81.8444	1	1	1	1	1	1	1	1	1	1	1	1	1	1	1	1	1	1	1	1	1	1	1	1	1	1	1	1	1
A452R16	AND3187	SK1/BY	tsa1∆/∆	P25	64.5733	59.9027	62.3458	59.9235	61.614	61.7459	59.5722	57.9088	63.2969	61.739	58.1262	60.7336	59.7719	60.4261	60.4784	59.7618	1	1	1	1	1	1	1	1	1	1	1	1	1	1	1	1	1	1	1	1	1	1	1	1	1	1	1	1	1
A784R52	AND3188	SK1/BY	rad27∆/∆	parent	73.6524	72.2192	72.8355	69.8959	72.4645	71.4827	70.9751	71.3091	73.5117	74.9186	71.1354	71.0689	71.901	72.3343	71.5933	70.4612	1	1	1	1	1	1	1	1	1	1	1	1	1	1	1	1	1	1	1	1	1	1	1	1	1	1	1	1	1
A452R17	AND3188	SK1/BY	rad27∆/∆	A25	85.2226	72.6554	80.4788	68.8296	79.6274	79.2456	71.8658	69.4807	76.4815	74.7435	70.5355	73.5194	72.2864	71.9369	74.6721	70.8861	1	1	1	1	1	1	1	1	1	1	1	1	1	1	1	1	1	1	1	1	1	1	1	1	1	1	1	1	1
A452R18	AND3188	SK1/BY	rad27∆/∆	B25	77.5618	84.1374	87.6621	85.0195	82.3339	76.8435	86.1752	82.1361	84.3643	85.8811	82.1441	84.5562	84.4388	74.236	85.2547	84.2733	1	1	1	1	1	1	1	1	1	1	1	1	1	0	1	1	1	1	1	1	1	1	1	1	1	1	1	1	1
A452R19	AND3188	SK1/BY	rad27∆/∆	C25	93.7856	83.5202	88.4522	82.7737	86.7246	86.1587	83.4323	118.244	87.3735	83.9838	82.4859	81.7068	81.7976	83.5251	86.8429	80.8995	1	1	1	1	1	1	1	2	1	1	1	1	1	1	1	1	1	1	1	1	1	1	1	1	1	1	1	1	1
A452R20	AND3188	SK1/BY	rad27∆/∆	D25	97.8452	81.9943	102.706	75.0334	89.5069	85.7571	81.7878	80.3344	88.8735	84.9105	111.477	80.7643	83.7965	84.1379	81.2858	77.9758	1	1	1	1	1	1	1	1	1	1	2	1	1	1	1	1	1	1	1	1	1	1	1	1	1	1	1	1	1
A452R21	AND3188	SK1/BY	rad27∆/∆	E25	88.5831	86.3053	91.1431	85.3484	84.3036	84.56	84.0292	83.9432	93.0996	89.2937	120.221	84.3033	85.9611	86.6237	84.8358	84.4959	1	1	1	1	1	1	1	1	1	1	1	1	1	1	1	1	1	1	1	1	1	1	1	1	1	1	2	1	1
A452R22	AND3188	SK1/BY	rad27∆/∆	F25	98.8097	93.1065	109.345	88.4441	96.9884	92.5469	77.244	105.085	99.0802	94.2475	90.5746	90.1129	91.1926	90.3518	92.8779	90.3365	1	1	1	1	1	1	1	1	1	1	1	1	1	1	1	1	1	1	1	1	1	1	1	1	1	1	1	1	1
A452R23	AND3188	SK1/BY	rad27∆/∆	G25	83.5232	88.113	90.6863	88.7584	92.9371	81.3971	87.46	85.2281	51.172	90.3058	87.4602	89.2378	89.3658	89.5127	89.9451	88.989	1	1	1	1	1	1	1	1	0	1	1	1	1	1	1	1	1	1	1	1	1	1	1	1	1	1	1	1	1
A452R24	AND3188	SK1/BY	rad27∆/∆	H25	52.0559	80.0155	92.9944	78.613	84.0596	79.5105	78.247	115.912	84.1322	82.2884	79.3103	80.202	78.9228	84.7559	115.537	77.8492	1	1	1	1	1	1	1	1	1	1	1	1	1	1	1	1	0	1	1	1	1	1	1	2	1	1	1	1	1
A452R25	AND3188	SK1/BY	rad27∆/∆	I25	112.88	97.2697	108.241	89.5452	101.764	100.273	94.1304	128.71	102.26	98.9015	94.2794	94.143	95.6139	88.7052	95.2252	94.3694	1	1	1	1	1	1	1	1	1	1	1	1	1	1	1	1	1	1	1	1	1	1	1	1	1	1	1	1	1
A452R26	AND3188	SK1/BY	rad27∆/∆	J25	101.65	87.6598	101.486	85.3868	92.1524	94.9603	85.0565	84.8749	89.1019	86.2248	85.0691	87.2398	87.111	89.6886	86.9793	83.9333	1	1	1	1	1	1	1	1	1	1	1	1	1	1	1	1	1	1	1	1	1	1	1	1	1	1	1	1	1
A452R27	AND3188	SK1/BY	rad27∆/∆	K25	72.6438	79.2792	76.3785	77.2622	82.6153	73.9034	78.4873	73.9977	49.4651	81.5754	76.4059	79.1386	78.9827	83.2248	78.2954	75.8406	1	1	1	1	1	1	1	1	1	1	1	1	1	1	1	1	1	1	1	1	1	1	1	1	0	1	1	1	1
A452R28	AND3188	SK1/BY	rad27∆/∆	L25	118.32	102.249	107.288	92.6346	108.097	110.857	97.1749	101.833	111.019	104.035	101.012	94.8873	98.0747	99.1493	98.3337	95.113	1	1	1	1	1	1	1	1	1	1	1	1	1	1	1	1	1	1	1	1	1	1	1	1	1	1	1	1	1
A452R29	AND3188	SK1/BY	rad27∆/∆	M25	86.1278	78.78	87.62	74.1033	87.4516	82.5874	77.3141	75.4591	85.4484	82.1553	76.0334	76.9251	79.0262	79.5789	78.6597	75.3879	1	1	1	1	1	1	1	1	1	1	1	1	1	1	1	1	1	1	1	1	1	1	1	1	1	1	1	1	1
A452R30	AND3188	SK1/BY	rad27∆/∆	N25	102.417	95.0899	106.248	91.4951	102.226	81.0933	94.5828	93.1697	98.6488	96.7915	93.6114	95.8521	95.3752	96.8708	93.6274	94.1581	1	1	1	1	1	1	1	1	1	1	1	1	1	1	1	1	1	1	1	1	1	1	1	1	1	1	1	1	1
A452R31	AND3188	SK1/BY	rad27∆/∆	O25	97.9434	84.6143	97.2093	81.299	108.443	86.3032	82.6033	138.839	94.9179	85.4799	81.098	82.4055	83.6086	87.3301	84.3877	82.025	1	1	1	1	1	1	1	1	1	1	1	1	1	1	1	1	1	1	1	1	1	1	1	2	1	1	1	1	1
A452R32	AND3188	SK1/BY	rad27∆/∆	P25	83.5633	84.1295	129.022	78.802	86.2646	86.5126	83.39	83.0797	92.7038	86.6557	121.304	82.9075	82.2488	85.9313	81.9752	80.4735	1	1	1	1	1	1	1	1	1	1	2	1	1	1	1	1	1	1	2	1	1	1	1	1	1	1	1	1	1
A784R53	AND3189	SK1/BY	WT	parent	67.5366	66.6952	68.4688	64.7755	66.9239	67.4905	66.6226	66.2187	69.0916	70.2425	65.9595	65.8849	66.6854	66.2112	66.1727	64.6308	1	1	1	1	1	1	1	1	1	1	1	1	1	1	1	1	1	1	1	1	1	1	1	1	1	1	1	1	1
A452R33	AND3189	SK1/BY	WT	A25	60.6022	56.2208	60.8622	54.14	59.5157	56.9023	55.0542	53.9113	59.7209	57.4661	52.8129	56.1946	55.177	56.9944	56.3574	54.9818	1	1	1	1	1	1	1	1	1	1	1	1	1	1	1	1	1	1	1	1	1	1	1	1	1	1	1	1	1
A452R34	AND3189	SK1/BY	WT	B25	69.0016	64.2045	68.0047	62.4353	67.9542	65.9376	63.4827	61.6141	67.9442	65.7254	60.8174	65.136	63.7433	65.1675	65.2668	63.6944	1	1	1	1	1	1	1	1	1	1	1	1	1	1	1	1	1	1	1	1	1	1	1	1	1	1	1	1	1
A452R35	AND3189	SK1/BY	WT	C25	82.1567	77.8173	80.6356	75.6024	80.7739	78.6933	76.4123	75.0198	81.7637	79.1129	73.7277	78.3942	76.8183	79.1083	78.5069	76.3325	1	1	1	1	1	1	1	1	1	1	1	1	1	1	1	1	1	1	1	1	1	1	1	1	1	1	1	1	1
A452R36	AND3189	SK1/BY	WT	D25	94.7575	95.1303	96.9528	92.556	98.1178	91.516	93.7857	91.9698	99.598	96.9128	92.0252	94.6616	93.3998	96.5193	95.6362	92.8462	1	1	1	1	1	1	1	1	1	1	1	1	1	1	1	1	1	1	1	1	1	1	1	1	1	1	1	1	1
A452R37	AND3189	SK1/BY	WT	E25	86.9576	89.3362	90.1331	88.5123	91.6414	85.3786	89.1766	87.5719	92.6777	92.4084	87.7651	89.8234	89.0036	90.5391	90.9516	88.3961	1	1	1	1	1	1	1	1	1	1	1	1	1	1	1	1	1	1	1	1	1	1	1	1	1	1	1	1	1
A452R38	AND3189	SK1/BY	WT	F25	78.637	81.0984	79.8188	78.7423	83.8891	76.1204	80.4663	78.9723	84.9839	82.3675	78.3927	119.416	79.9196	81.3133	82.0302	79.2798	1	1	1	1	1	1	1	1	1	1	1	2	1	1	1	1	1	1	1	1	1	1	1	1	1	1	1	1	1
A452R39	AND3189	SK1/BY	WT	G25	78.1977	81.6776	81.3795	79.7348	84.7438	77.513	81.7232	79.2066	84.6316	84.0198	78.7732	82.1848	81.2108	81.8278	82.5143	80.005	1	1	1	1	1	1	1	1	1	1	1	1	1	1	1	1	1	1	1	1	1	1	1	1	1	1	1	1	1
A452R40	AND3189	SK1/BY	WT	H25	73.4544	72.109	75.9967	70.597	75.9602	71.2833	71.4608	70.0709	75.7611	73.2241	68.5216	72.2475	71.0736	73.8337	73.1186	70.9532	1	1	1	1	1	1	1	1	1	1	1	1	1	1	1	1	1	1	1	1	1	1	1	1	1	1	1	1	1
A452R41	AND3189	SK1/BY	WT	I25	71.4849	69.5104	73.9236	66.7076	72.9444	67.7256	68.5293	67.813	74.8124	70.7828	65.6793	69.5539	68.3001	70.5923	70.0944	67.9339	1	1	1	1	1	1	1	1	1	1	1	1	1	1	1	1	1	1	1	1	1	1	1	1	1	1	1	1	1
A452R42	AND3189	SK1/BY	WT	J25	87.9406	89.1193	93.5546	85.0814	93.7026	84.5996	87.6491	86.3932	95.6418	91.3009	83.9281	90.2208	87.7885	91.0071	89.897	86.94	1	1	1	1	1	1	1	1	1	1	1	1	1	1	1	1	1	1	1	1	1	1	1	1	1	1	1	1	1
A452R43	AND3189	SK1/BY	WT	K25	102.325	100.002	104.327	94.3408	105.616	97.4148	97.3821	100.143	110.481	103.415	95.6766	142.685	97.6137	102.317	98.9872	96.5961	1	1	1	1	1	1	1	1	1	1	1	1	1	1	1	1	1	1	1	1	1	1	1	1	1	1	1	2	1
A452R44	AND3189	SK1/BY	WT	L25	82.2866	80.6742	82.4032	77.4434	83.0774	80.2213	78.5283	75.4732	83.7465	81.0701	76.1573	81.2263	78.7591	80.5186	81.1668	78.6729	1	1	1	1	1	1	1	1	1	1	1	1	1	1	1	1	1	1	1	1	1	1	1	1	1	1	1	1	1
A452R45	AND3189	SK1/BY	WT	M25	76.6027	81.4999	80.7463	79.9829	84.0553	75.5484	80.7923	77.3887	83.6971	82.6566	77.177	81.8108	81.9985	82.3582	82.8139	80.9608	1	1	1	1	1	1	1	1	1	1	1	1	1	1	1	1	1	1	1	1	1	1	1	1	1	1	1	1	1
A452R46	AND3189	SK1/BY	WT	N25	70.9987	74.4308	74.9381	71.9685	76.8202	72.4838	73.0205	72.7439	77.5334	75.5166	72.4647	74.0117	73.0236	74.4129	74.8118	72.9299	1	1	1	1	1	1	1	1	1	1	1	1	1	1	1	1	1	1	1	1	1	1	1	1	1	1	1	1	1
A452R47	AND3189	SK1/BY	WT	O25	72.403	70.7895	73.8211	69.4121	73.2788	69.8848	70.4483	69.429	74.4236	72.6687	69.214	70.4399	70.3674	71.6114	71.5594	70.0354	1	1	1	1	1	1	1	1	1	1	1	1	1	1	1	1	1	1	1	1	1	1	1	1	1	1	1	1	1
A452R48	AND3189	SK1/BY	WT	P25	62.883	65.072	67.1855	63.2406	67.4945	61.5586	64.1906	62.9442	68.8671	66.9397	62.0014	65.4003	64.1802	65.6845	65.6776	63.4882	1	1	1	1	1	1	1	1	1	1	1	1	1	1	1	1	1	1	1	1	1	1	1	1	1	1	1	1	1
A784R46	ORT7634	SK1/BY	tsa1∆/∆ pol32∆/∆	parent	79.0217	78.9777	42.2156	76.8765	79.1248	79.5643	77.37	79.4081	82.1408	84.0915	78.096	75.6394	78.3507	79.2098	77.8505	77.0394	1	1	0	1	1	1	1	1	1	1	1	1	1	1	1	1	1	1	1	1	1	1	1	1	1	1	1	1	1
A784R75	ORT7634	SK1/BY	tsa1∆/∆ pol32∆/∆	A12	78.1681	80.4971	43.1819	104.481	81.9914	79.6869	79.5467	80.5263	83.4027	82.9247	80.1925	77.6922	79.778	79.5576	79.3207	79.4425	1	1	0	2	1	1	1	1	1	1	1	1	1	1	1	1	1	1	1	1	1	1	1	1	1	1	1	1	1
A784R76	ORT7634	SK1/BY	tsa1∆/∆ pol32∆/∆	B12	43.7249	69.742	39.6569	66.5015	71.1831	41.0343	68.1987	72.213	75.0259	71.4542	69.7853	66.2036	68.3744	70.3937	68.4261	67.5585	1	1	0	1	1	1	1	1	1	1	1	1	1	1	1	1	0	1	1	1	1	0	1	1	1	1	1	1	1
A784R77	ORT7634	SK1/BY	tsa1∆/∆ pol32∆/∆	C12	70.1567	71.9748	38.8867	68.9703	72.1162	71.9284	70.7121	72.9376	74.5644	73.2523	70.9452	70.0021	70.6831	37.0613	70.9026	70.6888	1	1	0	1	1	1	1	1	1	1	1	1	1	0	1	1	1	1	1	1	1	1	1	1	1	1	1	1	1
A784R78	ORT7634	SK1/BY	tsa1∆/∆ pol32∆/∆	D12	45.4283	78.8958	41.3974	75.3938	78.6563	78.1866	76.1767	78.0949	81.9142	80.6224	78.6564	76.1799	78.4937	40.8088	76.5051	77.0263	1	1	0	1	1	1	1	1	1	1	1	1	1	0	1	1	0	1	1	1	1	1	1	1	1	1	1	1	1
A784R79	ORT7634	SK1/BY	tsa1∆/∆ pol32∆/∆	E12	67.025	61.873	34.8604	77.2925	63.1689	66.6664	60.1033	64.4903	68.0582	64.2629	61.9757	51.5268	60.4937	62.8113	60.4837	59.4892	1	1	0	1	1	1	1	1	1	1	1	1	1	1	1	1	1	1	1	1	1	1	1	1	1	1	1	1	1
A784R80	ORT7634	SK1/BY	tsa1∆/∆ pol32∆/∆	F12	31.0948	62.4323	32.8209	59.685	62.2633	62.239	60.2234	62.3022	64.9614	63.9881	61.9956	60.5625	61.0795	32.2051	61.3549	62.0264	0	1	0	1	1	1	1	1	1	1	1	1	1	0	1	1	1	1	1	1	1	1	1	1	1	1	1	1	1
A784R81	ORT7634	SK1/BY	tsa1∆/∆ pol32∆/∆	G12	57.5417	59.1112	31.5815	80.3858	59.3799	59.8112	57.1462	58.6595	61.0698	60.2086	58.1586	56.862	57.8233	59.175	57.5886	57.2365	1	1	0	1	1	1	1	1	1	1	1	1	1	1	1	1	1	1	1	2	1	1	1	1	1	1	1	1	1
A784R82	ORT7634	SK1/BY	tsa1∆/∆ pol32∆/∆	H12	58.7555	60.2458	32.5953	58.1963	61.007	60.8094	58.7236	60.2879	63.0692	62.3565	60.445	56.3468	59.9963	31.595	59.4898	58.4536	1	1	0	1	1	1	1	1	1	1	1	1	1	0	1	1	1	1	1	1	1	1	1	1	1	1	1	1	1
A784R83	ORT7634	SK1/BY	tsa1∆/∆ pol32∆/∆	I12	60.3895	63.2276	32.383	59.857	62.5111	61.2886	60.7821	62.7379	64.7038	64.3099	61.8987	32.4609	61.1328	32.2161	61.7657	61.1318	1	1	0	1	1	1	1	1	1	1	1	1	1	0	1	1	1	1	1	1	1	1	1	1	1	1	1	0	1
A784R84	ORT7634	SK1/BY	tsa1∆/∆ pol32∆/∆	J12	46.2117	68.4097	34.9704	65.2581	67.9959	61.7924	65.693	67.5702	37.5563	69.305	67.3043	66.2842	66.9583	67.4835	67.0204	66.143	1	1	0	1	1	1	1	1	0	1	1	1	1	1	1	1	1	1	1	1	1	1	1	1	1	1	1	1	1
A784R85	ORT7634	SK1/BY	tsa1∆/∆ pol32∆/∆	K12	62.3668	64.7793	34.4175	86.5298	64.8184	64.8067	63.1698	66.9172	67.2087	67.3064	64.0456	62.7019	63.9468	34.0961	62.7742	63.6189	1	1	0	1	1	1	1	1	1	1	1	1	1	1	1	1	1	1	1	2	1	1	1	1	1	1	1	1	1
A784R86	ORT7634	SK1/BY	tsa1∆/∆ pol32∆/∆	L12	64.4559	64.0652	35.1531	73.0985	66.5308	66.3261	76.2747	65.1011	67.5834	66.9444	64.9434	61.7805	63.9527	65.2099	63.3511	63.6476	1	1	0	1	1	1	1	1	1	1	1	1	1	1	1	1	1	1	1	1	1	1	1	1	1	1	1	1	1
A784R87	ORT7634	SK1/BY	tsa1∆/∆ pol32∆/∆	M12	58.9014	69.6105	36.6642	69.2856	67.855	69.6535	60.3096	69.8733	73.5006	71.3775	68.3568	66.4398	68.4419	35.6401	67.7851	67.3679	1	1	0	1	1	1	1	1	1	1	1	1	1	0	1	1	1	1	1	1	1	1	1	1	1	1	1	1	1
A784R88	ORT7634	SK1/BY	tsa1∆/∆ pol32∆/∆	N12	40.892	77.1144	40.8315	64.8942	49.3461	78.1198	72.5482	76.7961	81.677	79.1485	76.7178	77.4197	75.8117	39.7451	72.1042	73.5453	0	1	0	1	1	1	1	1	1	1	1	1	1	0	1	1	1	1	1	1	1	1	1	1	1	1	1	1	1
A784R89	ORT7634	SK1/BY	tsa1∆/∆ pol32∆/∆	O12	38.7596	66.943	35.4534	63.1944	66.5967	66.0041	65.684	68.2195	68.874	68.2513	66.1944	64.6145	65.2827	66.7047	65.5817	64.7835	1	1	0	1	1	1	1	1	1	1	1	1	1	1	1	1	0	1	1	1	1	1	1	1	1	1	1	1	1
A784R90	ORT7634	SK1/BY	tsa1∆/∆ pol32∆/∆	P12	63.0863	59.1486	32.7544	55.8969	59.2315	61.699	57.4034	59.8338	64.4134	88.9464	58.633	56.1038	57.2786	59.6686	57.6058	56.555	1	1	0	1	1	1	1	1	1	1	1	1	1	1	1	1	1	1	1	1	1	1	1	1	1	2	1	1	1
A1120_1126R1	AND3275	SK1/BY	tsa1∆/∆ pif1∆/∆	parent	153.261	142.009	151.467	131.507	144.64	152.311	134.915	146.028	154.178	146.508	141.258	134.245	137.364	142.629	136.141	134.974	1	1	1	1	1	1	1	1	1	1	1	1	1	1	1	1	1	1	1	1	1	1	1	1	1	1	1	1	1
A1120_1126R2	AND3275	SK1/BY	tsa1∆/∆ pif1∆/∆	A12	139.821	130.279	133.265	121.361	130.945	138.161	125.148	130.744	139.931	133.743	128.321	124.409	126.777	130.574	125.64	123.772	1	1	1	1	1	1	1	1	1	1	1	1	1	1	1	1	1	1	1	1	1	1	1	1	1	1	1	1	1
A1120_1126R3	AND3275	SK1/BY	tsa1∆/∆ pif1∆/∆	B12	138.699	126.049	132.959	116.602	126.316	132.887	120.575	126.08	133.047	129.002	122.485	122.1	122.26	126.547	123.121	119.883	1	1	1	1	1	1	1	1	1	1	1	1	1	1	1	1	1	1	1	1	1	1	1	1	1	1	1	1	1
A1120_1126R4	AND3275	SK1/BY	tsa1∆/∆ pif1∆/∆	C12	154.093	139.738	149.028	131.524	141.135	150.066	135.54	141.028	150.63	145.693	138.732	133.904	136.947	141.418	136.505	134.527	1	1	1	1	1	1	1	1	1	1	1	1	1	1	1	1	1	1	1	1	1	1	1	1	1	1	1	1	1
A1120_1126R5	AND3275	SK1/BY	tsa1∆/∆ pif1∆/∆	D12	161.268	150.336	155.144	142.674	152.665	158.578	145.848	151.081	159.805	154.593	147.503	147.225	146.917	151.563	146.74	144.951	1	1	1	1	1	1	1	1	1	1	1	1	1	1	1	1	1	1	1	1	1	1	1	1	1	1	1	1	1
A1120_1126R6	AND3275	SK1/BY	tsa1∆/∆ pif1∆/∆	E12	163.109	144.603	109.004	137.429	147.719	156.751	142.098	147.707	159.332	150.228	144.435	140.941	143.001	147.173	140.465	139.603	1	1	1	1	1	1	1	1	1	1	1	1	1	1	1	1	1	1	1	1	1	1	1	1	1	1	1	1	1
A1120_1126R7	AND3275	SK1/BY	tsa1∆/∆ pif1∆/∆	F12	84.8331	152.257	154.877	143.252	151.181	153.456	147.009	151.087	156.709	155.175	149.249	147.719	148.965	152.035	149.169	145.466	0	1	1	1	1	1	1	1	1	1	1	1	1	1	1	1	1	1	1	1	1	1	1	1	1	1	1	1	1
A1120_1126R8	AND3275	SK1/BY	tsa1∆/∆ pif1∆/∆	G12	161.787	150.278	155.956	142.003	151.48	155.659	145.743	148.366	159.569	154.452	147.966	149.104	147.274	150.819	147.134	144.023	1	1	1	1	1	1	1	1	1	1	1	1	1	1	1	1	1	1	1	1	1	1	1	1	1	1	1	1	1
A1120_1126R9	AND3275	SK1/BY	tsa1∆/∆ pif1∆/∆	H12	133.43	124.597	128.734	116.241	122.689	129.331	120.441	125.46	134.466	129.061	122.183	118.831	120.541	124.981	120.736	119.748	1	1	1	1	1	1	1	1	1	1	1	1	1	1	1	1	1	1	1	1	1	1	1	1	1	1	1	1	1
A1120_1126R10	AND3275	SK1/BY	tsa1∆/∆ pif1∆/∆	I12	132.733	121.468	127.976	114.171	123.633	129.174	117.574	123.817	131.469	124.491	119.787	118.433	118.485	122.653	118.211	116.515	1	1	1	1	1	1	1	1	1	1	1	1	1	1	1	1	1	1	1	1	1	1	1	1	1	1	1	1	1
A1120_1126R11	AND3275	SK1/BY	tsa1∆/∆ pif1∆/∆	J12	117.371	116.146	120.965	109.529	113.629	124.078	112.357	121.493	124.044	119.18	114.916	113.551	114.063	116.654	112.252	113.133	1	1	1	1	1	1	1	1	1	1	1	1	1	1	1	1	1	1	1	1	1	1	1	1	1	1	1	1	1
A1120_1126R12	AND3275	SK1/BY	tsa1∆/∆ pif1∆/∆	K12	142.765	133.332	139.664	125.843	135.051	141.909	128.654	134.914	143.421	137.113	130.991	130.008	130.48	134.44	130.165	127.994	1	1	1	1	1	1	1	1	1	1	1	1	1	1	1	1	1	1	1	1	1	1	1	1	1	1	1	1	1
A1120_1126R13	AND3275	SK1/BY	tsa1∆/∆ pif1∆/∆	L12	121.734	114.172	117.791	107.098	113.26	116.822	109.335	166.376	120.518	116.042	110.049	111.355	110.344	113.451	109.804	108.831	1	1	1	1	1	1	1	2	1	1	1	1	1	1	1	1	1	1	1	1	1	1	1	1	1	1	1	1	1
A1120_1126R14	AND3275	SK1/BY	tsa1∆/∆ pif1∆/∆	M12	147.851	141.733	147.888	133.961	142.67	147.078	136.402	145.566	151.678	145.997	138.294	138.476	137.209	140.428	135.515	135.627	1	1	1	1	1	1	1	1	1	1	1	1	1	1	1	1	1	1	1	1	1	1	1	1	1	1	1	1	1
A1120_1126R16	AND3275	SK1/BY	tsa1∆/∆ pif1∆/∆	O12	168.263	142.935	155.106	134.234	145.641	155.514	131.129	144.01	155.895	147.852	141.72	138.106	140.124	144.165	138.532	137.168	1	1	1	1	1	1	1	1	1	1	1	1	1	1	1	1	1	1	1	1	1	1	1	1	1	1	1	1	1
A1120_1126R17	AND3275	SK1/BY	tsa1∆/∆ pif1∆/∆	P12	142.493	130.871	139.34	123.106	131.291	135.218	126.476	132.035	141.054	135.092	128.506	125.73	127.739	133.204	126.348	124.439	1	1	1	1	1	1	1	1	1	1	1	1	1	1	1	1	1	1	1	1	1	1	1	1	1	1	1	1	1
A536R1	AND3187	SK1/BY	tsa1∆/∆	N1	127.659	125.511	130.737	121.617	128.052	125.928	124.08	127.921	131.694	130.34	124.961	124.406	125.25	126.314	125.324	122.92	1	1	1	1	1	1	1	1	1	1	1	1	1	1	1	1	1	1	1	1	1	1	1	1	1	1	1	1	1
A536R2	AND3187	SK1/BY	tsa1∆/∆	N2	111.93	112.826	115.55	108.063	114.254	110.638	110.805	113.8	118.002	116.592	111.655	110.213	111.307	112.966	110.774	109.361	1	1	1	1	1	1	1	1	1	1	1	1	1	1	1	1	1	1	1	1	1	1	1	1	1	1	1	1	1
A536R3	AND3187	SK1/BY	tsa1∆/∆	N3	94.2593	99.5817	101.319	95.9702	101.465	95.2106	97.5987	101.102	104.468	102.833	98.546	97.4273	98.7344	100.093	98.4754	96.8979	1	1	1	1	1	1	1	1	1	1	1	1	1	1	1	1	1	1	1	1	1	1	1	1	1	1	1	1	1
A536R4	AND3187	SK1/BY	tsa1∆/∆	N4	90.7577	91.3133	93.7428	87.6253	92.8495	90.7568	89.4367	92.1706	95.7495	94.3388	90.4113	89.1456	90.7819	91.8585	90.2713	88.9048	1	1	1	1	1	1	1	1	1	1	1	1	1	1	1	1	1	1	1	1	1	1	1	1	1	1	1	1	1
A536R5	AND3187	SK1/BY	tsa1∆/∆	N5	124.138	127.975	129.437	123.2	130.136	124.469	125.92	129.122	133.115	132.316	125.831	126.249	126.619	128.659	126.386	125.135	1	1	1	1	1	1	1	1	1	1	1	1	1	1	1	1	1	1	1	1	1	1	1	1	1	1	1	1	1
A536R6	AND3187	SK1/BY	tsa1∆/∆	N6	62.4525	62.7984	65.1248	60.4609	64.0075	62.1919	61.9857	63.3906	66.0442	65.3058	62.3121	62.1013	62.5067	62.7124	62.8316	61.3081	1	1	1	1	1	1	1	1	1	1	1	1	1	1	1	1	1	1	1	1	1	1	1	1	1	1	1	1	1
A536R7	AND3187	SK1/BY	tsa1∆/∆	N7	106.467	105.317	110.03	101.362	107.309	106.284	104.393	106.232	110.182	109.595	104.449	103.751	104.998	105.499	105.224	102.983	1	1	1	1	1	1	1	1	1	1	1	1	1	1	1	1	1	1	1	1	1	1	1	1	1	1	1	1	1
A536R8	AND3187	SK1/BY	tsa1∆/∆	N8	122.015	119.115	126.175	114.164	122.203	119.568	117.803	119.739	125.428	124.321	117.976	117.052	118.076	119.985	119.154	116.557	1	1	1	1	1	1	1	1	1	1	1	1	1	1	1	1	1	1	1	1	1	1	1	1	1	1	1	1	1
A536R9	AND3187	SK1/BY	tsa1∆/∆	N9	150.017	153.137	157.045	147.08	155.243	150.616	151.067	154.407	159.705	159.009	150.663	150.477	152.753	153.402	152.671	148.623	1	1	1	1	1	1	1	1	1	1	1	1	1	1	1	1	1	1	1	1	1	1	1	1	1	1	1	1	1
A536R10	AND3187	SK1/BY	tsa1∆/∆	N10	158.875	153.465	161.372	145.735	155.475	154.332	150.395	154.167	160.767	158.529	151.302	149.713	151.929	153.191	151.705	147.667	1	1	1	1	1	1	1	1	1	1	1	1	1	1	1	1	1	1	1	1	1	1	1	1	1	1	1	1	1
A536R11	AND3187	SK1/BY	tsa1∆/∆	N11	131.636	131.299	136.528	126.659	132.96	131.235	129.137	132.306	136.197	135.676	129.912	128.199	130.93	131.353	130.836	127.52	1	1	1	1	1	1	1	1	1	1	1	1	1	1	1	1	1	1	1	1	1	1	1	1	1	1	1	1	1
A536R12	AND3187	SK1/BY	tsa1∆/∆	N12	118.883	117.912	123.69	113.759	119.986	119.034	116.741	119.69	124.657	122.808	116.648	116.292	117.913	118.369	117.513	114.712	1	1	1	1	1	1	1	1	1	1	1	1	1	1	1	1	1	1	1	1	1	1	1	1	1	1	1	1	1
A536R13	AND3187	SK1/BY	tsa1∆/∆	N13	20.3221	21.3533	21.5025	20.5953	21.2077	21.2735	20.7457	21.6493	22.1137	21.4487	21.5162	21.3349	20.8779	21.1477	21.2558	20.9179	1	1	1	1	1	1	1	1	1	1	1	1	1	1	1	1	1	1	1	1	1	1	1	1	1	1	1	1	1
A571R154	AND3187	SK1/BY	tsa1∆/∆	N13	171.029	167.122	170.241	160.637	169.208	167.115	163.691	167.919	175.391	173.541	164.347	162.191	165.931	167.843	165.909	161.823	1	1	1	1	1	1	1	1	1	1	1	1	1	1	1	1	1	1	1	1	1	1	1	1	1	1	1	1	1
A536R14	AND3187	SK1/BY	tsa1∆/∆	N14	74.1567	74.6994	74.4147	71.3379	74.9323	73.4412	72.7151	74.7829	76.7555	76.3446	72.6144	72.9015	73.9111	74.7451	73.8583	71.9374	1	1	1	1	1	1	1	1	1	1	1	1	1	1	1	1	1	1	1	1	1	1	1	1	1	1	1	1	1
A536R15	AND3187	SK1/BY	tsa1∆/∆	N15	144.282	146.434	145.199	139.721	146.62	142.697	143.122	146.025	150.126	150.999	143.83	142.846	144.995	145.83	145.282	140.602	1	1	1	1	1	1	1	1	1	1	1	1	1	1	1	1	1	1	1	1	1	1	1	1	1	1	1	1	1
A536R16	AND3187	SK1/BY	tsa1∆/∆	N16	120.511	120.568	120.86	115.123	121.092	118.362	117.651	120.549	124.351	124.18	118.171	117.667	119.198	120.498	120.027	116.143	1	1	1	1	1	1	1	1	1	1	1	1	1	1	1	1	1	1	1	1	1	1	1	1	1	1	1	1	1
A536R17	AND3187	SK1/BY	tsa1∆/∆	N17	112.626	111.774	112.207	107.609	112.421	111.877	109.392	111.744	116.05	115.041	110.099	109.023	110.891	111.618	111.728	108.208	1	1	1	1	1	1	1	1	1	1	1	1	1	1	1	1	1	1	1	1	1	1	1	1	1	1	1	1	1
A536R18	AND3187	SK1/BY	tsa1∆/∆	N18	125.559	125.953	125.762	121.083	126.499	125.428	122.519	125.35	129.679	129.208	123.834	122.489	124.995	124.968	126.219	122.025	1	1	1	1	1	1	1	1	1	1	1	1	1	1	1	1	1	1	1	1	1	1	1	1	1	1	1	1	1
A536R19	AND3187	SK1/BY	tsa1∆/∆	N19	165.154	162.632	165.494	155.202	164.018	163.504	158.186	162.87	169.022	167.209	160.482	158.094	161.437	162.422	161.98	157.466	1	1	1	1	1	1	1	1	1	1	1	1	1	1	1	1	1	1	1	1	1	1	1	1	1	1	1	1	1
A536R20	AND3187	SK1/BY	tsa1∆/∆	N20	140.47	140.878	140.828	134.946	141.422	139.847	137.697	141.087	144.76	145.203	139.025	137.838	139.51	140.631	140.839	135.85	1	1	1	1	1	1	1	1	1	1	1	1	1	1	1	1	1	1	1	1	1	1	1	1	1	1	1	1	1
A536R21	AND3187	SK1/BY	tsa1∆/∆	N21	144.147	141.349	143.064	135.885	142.676	140.565	138.511	141.169	147.132	147.016	139.89	141.227	140.182	141.138	141.714	136.826	1	1	1	1	1	1	1	1	1	1	1	1	1	1	1	1	1	1	1	1	1	1	1	1	1	1	1	1	1
A536R22	AND3187	SK1/BY	tsa1∆/∆	N22	89.4266	87.0335	89.0324	83.5234	87.8965	87.5006	84.817	86.8676	91.0026	90.2511	86.1357	86.864	86.4949	86.9877	87.324	84.3578	1	1	1	1	1	1	1	1	1	1	1	1	1	1	1	1	1	1	1	1	1	1	1	1	1	1	1	1	1
A536R23	AND3187	SK1/BY	tsa1∆/∆	N23	108.403	105.153	107.541	100.403	105.617	106.275	102.509	104.842	109.573	108.344	103.532	105.051	104.087	104.492	105.156	101.375	1	1	1	1	1	1	1	1	1	1	1	1	1	1	1	1	1	1	1	1	1	1	1	1	1	1	1	1	1
A536R24	AND3187	SK1/BY	tsa1∆/∆	N24	128.886	125.443	126.813	120.547	126.385	124.136	122.987	126.062	130.568	130.061	123.354	125.682	123.458	125.16	126.058	120.051	1	1	1	1	1	1	1	1	1	1	1	1	1	1	1	1	1	1	1	1	1	1	1	1	1	1	1	1	1
A536R25	AND3188	SK1/BY	rad27∆/∆	C1	116.709	124.21	124.759	121.868	127.038	114.743	121.759	125.565	127.947	128.997	123.268	121.784	123.387	124.532	123.958	121.069	1	1	1	1	1	1	1	1	1	1	1	1	1	1	1	1	1	1	1	1	1	1	1	1	1	1	1	1	1
A536R26	AND3188	SK1/BY	rad27∆/∆	C2	141.585	147.523	150.346	143.31	148.456	143.419	145.23	143.367	152.933	153.75	146.517	145.845	148.92	147.817	147.784	145.493	1	1	1	1	1	1	1	1	1	1	1	1	1	1	1	1	1	1	1	1	1	1	1	1	1	1	1	1	1
A536R27	AND3188	SK1/BY	rad27∆/∆	C3	104.944	105.262	104.842	100.951	105.558	100.236	103.6	102.774	111.203	108.514	103.888	101.389	103.494	105.312	103.002	102.359	1	1	1	1	1	1	1	1	1	1	1	1	1	1	1	1	1	1	1	1	1	1	1	1	1	1	1	1	1
A536R28	AND3188	SK1/BY	rad27∆/∆	C4	88.7447	96.0122	92.7291	91.629	96.9742	88.7579	93.5784	95.5744	98.2137	98.6143	94.0226	93.1362	94.8126	95.0519	94.6026	92.4364	1	1	1	1	1	1	1	1	1	1	1	1	1	1	1	1	1	1	1	1	1	1	1	1	1	1	1	1	1
A536R29	AND3188	SK1/BY	rad27∆/∆	C5	114.149	125.422	120.047	121.122	125.478	114.046	122.104	123.473	129.354	128.38	122.944	121.359	122.417	123.879	123.066	120.4	1	1	1	1	1	1	1	1	1	1	1	1	1	1	1	1	1	1	1	1	1	1	1	1	1	1	1	1	1
A536R30	AND3188	SK1/BY	rad27∆/∆	C6	159.306	167.965	163.296	161.282	168.104	155.707	163.271	201.342	172.508	172.339	164.208	160.772	163.917	164.772	165.321	161.38	1	1	1	1	1	1	1	2	1	1	1	1	1	1	1	1	1	1	1	1	1	1	1	1	1	1	1	1	1
A536R31	AND3188	SK1/BY	rad27∆/∆	C7	143.341	131.206	128.784	124.387	133.083	133.82	123.38	166.432	125.472	129.155	124.068	129.458	127.98	126.197	133.02	123.305	1	1	1	1	1	1	1	2	1	1	1	1	1	1	1	1	1	1	1	1	1	1	1	1	1	1	1	1	1
A536R32	AND3188	SK1/BY	rad27∆/∆	C9	126.533	121.411	119.005	115.393	120.145	125.761	115.693	153.956	115.375	122.848	115.685	120.928	116.054	113.51	120.783	111.167	1	1	1	1	1	1	1	2	1	1	1	1	1	1	1	1	1	1	1	1	1	1	1	1	1	1	1	1	1
A536R33	AND3188	SK1/BY	rad27∆/∆	C10	137.898	124.475	122.516	118.971	128.754	134.546	119.059	161.561	123.805	124.294	122.453	124.848	120.198	120.088	125.687	116.193	1	1	1	1	1	1	1	2	1	1	1	1	1	1	1	1	1	1	1	1	1	1	1	1	1	1	1	1	1
A536R34	AND3188	SK1/BY	rad27∆/∆	C11	128.674	134	130.946	129.301	134.023	122.437	130.291	191.51	138.044	137.241	131.292	128.156	130.497	131.816	131.684	130.165	1	1	1	1	1	1	1	2	1	1	1	1	1	1	1	1	1	1	1	1	1	1	1	1	1	1	1	1	1
A536R35	AND3188	SK1/BY	rad27∆/∆	C12	113.571	119.488	116.499	115.942	119.918	106.398	116.294	171.031	124.059	122.974	116.905	115.279	116.384	117.834	117.742	114.649	1	1	1	1	1	1	1	2	1	1	1	1	1	1	1	1	1	1	1	1	1	1	1	1	1	1	1	1	1
A536R36	AND3188	SK1/BY	rad27∆/∆	C13	131.717	124.676	127.209	118.983	127.117	125.87	120.187	167.199	127.05	125.001	121.348	122.907	121.884	122.741	125.795	118.062	1	1	1	1	1	1	1	2	1	1	1	1	1	1	1	1	1	1	1	1	1	1	1	1	1	1	1	1	1
A536R37	AND3188	SK1/BY	rad27∆/∆	C14	118.73	107.581	108.934	103.13	110.596	114.276	102.654	143.323	106.447	107.57	106.151	107.605	104.747	105.562	110.232	100.476	1	1	1	1	1	1	1	2	1	1	1	1	1	1	1	1	1	1	1	1	1	1	1	1	1	1	1	1	1
A536R38	AND3188	SK1/BY	rad27∆/∆	C15	120.268	111.82	118.196	106.359	115.099	109.44	108.449	160.466	119.536	115.169	108.812	109.248	111.411	112.039	113.251	108.886	1	1	1	1	1	1	1	2	1	1	1	1	1	1	1	1	1	1	1	1	1	1	1	1	1	1	1	1	1
A536R39	AND3188	SK1/BY	rad27∆/∆	C16	126.616	121.381	121.344	115.795	124.046	119.533	115.77	166.721	124.016	121.646	118.33	118.509	119.272	119.447	122.03	115.754	1	1	1	1	1	1	1	2	1	1	1	1	1	1	1	1	1	1	1	1	1	1	1	1	1	1	1	1	1
A536R40	AND3188	SK1/BY	rad27∆/∆	C17	138.406	140.448	138.031	134.943	140.867	132.614	137.241	202.558	145.663	144.273	138.06	134.622	137.573	138.444	139.658	134.29	1	1	1	1	1	1	1	2	1	1	1	1	1	1	1	1	1	1	1	1	1	1	1	1	1	1	1	1	1
A536R41	AND3188	SK1/BY	rad27∆/∆	C18	107.879	113.389	105.103	111.025	111.289	110.973	110.101	145.085	104.911	114.197	109.654	112.998	111.235	108.609	118.22	107.189	1	1	1	1	1	1	1	2	1	1	1	1	1	1	1	1	1	1	1	1	1	1	1	1	1	1	1	1	1
A536R42	AND3188	SK1/BY	rad27∆/∆	C19	112.264	122.726	111.842	121.222	120.183	115.354	118.904	158.751	112.562	122.411	119.389	122.219	121.263	117.765	127.608	116.416	1	1	1	1	1	1	1	2	1	1	1	1	1	1	1	1	1	1	1	1	1	1	1	1	1	1	1	1	1
A536R43	AND3188	SK1/BY	rad27∆/∆	C20	113.786	131.236	115.712	131.198	127.355	120.77	127.828	166.758	117.004	131.403	127.062	130.947	130.791	126.292	136.945	126.728	1	1	1	1	1	1	1	2	1	1	1	1	1	1	1	1	1	1	1	1	1	1	1	1	1	1	1	1	1
A536R44	AND3188	SK1/BY	rad27∆/∆	C21	108.766	119.955	106.013	119.671	113.51	111.631	116.076	152.211	106.811	118.95	114.291	120.399	117.25	115.133	125.388	114.789	1	1	1	1	1	1	1	2	1	1	1	1	1	1	1	1	1	1	1	1	1	1	1	1	1	1	1	1	1
A536R45	AND3188	SK1/BY	rad27∆/∆	C22	96.2313	115.342	94.8023	117.709	105.919	101.384	111.837	136.028	96.8764	114.404	108.103	118.351	115.273	111.242	121.762	110.019	1	1	1	1	1	1	1	2	1	1	1	1	1	1	1	1	1	1	1	1	1	1	1	1	1	1	1	1	1
A536R46	AND3188	SK1/BY	rad27∆/∆	C23	100.261	113.45	96.4403	114.408	106.866	105.123	109.842	138.373	97.2591	112.305	107.374	114.86	112.285	108.246	119.611	108.245	1	1	1	1	1	1	1	2	1	1	1	1	1	1	1	1	1	1	1	1	1	1	1	1	1	1	1	1	1
A536R47	AND3188	SK1/BY	rad27∆/∆	C24	111.836	113.298	101.548	109.64	108.018	112.81	107.313	137.53	99.987	113.394	107.825	115.255	110.899	106.714	117.831	105.244	1	1	1	1	1	1	1	2	1	1	1	1	1	1	1	1	1	1	1	1	1	1	1	1	1	1	1	1	1
D287R1	AND3611	SK1/BY	pif1∆/∆	A12	44.5617	41.6676	46.3832	39.2142	43.8914	45.3799	40.4173	44.492	45.5949	43.1082	42.4445	39.703	41.2245	41.7347	40.9174	40.7857	1	1	1	1	1	1	1	1	1	1	1	1	1	1	1	1	1	1	1	1	1	1	1	1	1	1	1	1	1
D287R2	AND3611	SK1/BY	pif1∆/∆	B12	105.796	96.188	58.7685	90.7004	101.056	106.21	93.2214	103.762	106.408	100.449	98.1516	91.2952	95.1176	96.7354	94.1983	94.3285	1	1	1	1	1	1	1	1	1	1	1	1	1	1	1	1	1	1	0	1	1	1	1	1	1	1	1	1	1
D287R3	AND3611	SK1/BY	pif1∆/∆	C12	28.0984	49.5491	56.5425	45.4771	52.9647	56.094	47.2491	53.0312	55.5993	51.4987	50.9216	45.9326	48.5203	49.4874	47.4538	48.1192	0	1	1	1	1	1	1	1	1	1	1	1	1	1	1	1	1	1	1	1	1	1	1	1	1	1	1	1	1
D287R4	AND3611	SK1/BY	pif1∆/∆	D12	63.8948	55.332	65.4611	49.8304	59.561	64.9328	52.3754	60.7514	63.4294	57.5089	57.0308	50.0212	53.6716	55.4745	52.648	53.2944	1	1	1	1	1	1	1	1	1	1	1	1	1	1	1	1	1	1	1	1	1	1	1	1	1	1	1	1	1
D287R5	AND3611	SK1/BY	pif1∆/∆	E12	72.1785	60.3614	72.2894	53.8835	65.1158	72.345	56.6531	66.1595	69.0336	62.9389	61.9664	53.9195	58.5631	60.3329	57.5631	57.9775	1	1	1	1	1	1	1	1	1	1	1	1	1	1	1	1	1	1	1	1	1	1	1	1	1	1	1	1	1
D287R6	AND3611	SK1/BY	pif1∆/∆	F12	74.227	63.8769	74.6456	56.3805	68.4583	74.6559	59.9787	69.6834	72.4118	66.9941	65.3499	56.5276	62.64	64.1486	60.4356	61.3325	1	1	1	1	1	1	1	1	1	1	1	1	1	1	1	1	1	1	1	1	1	1	1	1	1	1	1	1	1
D287R7	AND3611	SK1/BY	pif1∆/∆	G12	71.8725	60.9807	72.5232	54.6506	65.9922	72.2719	57.725	66.9672	69.8346	63.8225	62.6913	54.0785	59.5542	61.8297	58.3684	58.9212	1	1	1	1	1	1	1	1	1	1	1	1	1	1	1	1	1	1	1	1	1	1	1	1	1	1	1	1	1
D287R8	AND3611	SK1/BY	pif1∆/∆	H12	115.462	99.1733	116.636	85.9675	106.534	115.671	92.5349	107.965	112.823	103.013	101.733	83.4708	96.0446	99.0148	93.4941	94.8698	1	1	1	1	1	1	1	1	1	1	1	1	1	1	1	1	1	1	1	1	1	1	1	1	1	1	1	1	1
D287R9	AND3611	SK1/BY	pif1∆/∆	I12	47.7308	40.4967	49.2639	35.7989	43.8548	48.7384	37.9238	44.5454	46.5824	41.7433	41.9408	35.5457	39.4054	40.672	38.4585	38.8027	1	1	1	1	1	1	1	1	1	1	1	1	1	1	1	1	1	1	1	1	1	1	1	1	1	1	1	1	1
D287R10	AND3611	SK1/BY	pif1∆/∆	J12	68.4561	58.5945	69.9076	51.7144	63.4395	69.6091	55.0088	64.5321	66.9435	61.0747	60.1205	51.1604	56.8346	58.9217	55.5685	56.4792	1	1	1	1	1	1	1	1	1	1	1	1	1	1	1	1	1	1	1	1	1	1	1	1	1	1	1	1	1
D287R11	AND3611	SK1/BY	pif1∆/∆	K12	76.0069	67.3946	77.2516	61.9481	72.1275	76.934	64.6268	72.7348	75.2585	70.0468	68.7669	62.2496	66.2754	67.7715	65.241	65.8457	1	1	1	1	1	1	1	1	1	1	1	1	1	1	1	1	1	1	1	1	1	1	1	1	1	1	1	1	1
D287R12	AND3611	SK1/BY	pif1∆/∆	L12	63.4582	55.2457	64.2563	49.1631	59.1786	64.3354	51.8083	60.8852	62.7745	57.383	56.2933	48.4397	53.7583	54.9317	52.7442	53.1925	1	1	1	1	1	1	1	1	1	1	1	1	1	1	1	1	1	1	1	1	1	1	1	1	1	1	1	1	1
D287R13	AND3611	SK1/BY	pif1∆/∆	M12	83.2163	72.3928	83.4805	64.9335	77.0034	83.7974	68.8247	78.6194	81.889	75.8153	73.9218	64.2953	70.3662	72.3095	69.3993	69.7599	1	1	1	1	1	1	1	1	1	1	1	1	1	1	1	1	1	1	1	1	1	1	1	1	1	1	1	1	1
D287R14	AND3611	SK1/BY	pif1∆/∆	N12	60.8419	55.2252	62.6391	50.2832	58.6321	61.9201	52.9235	59.1863	61.4856	57.6704	56.1891	49.8913	54.2679	55.509	53.4554	53.5604	1	1	1	1	1	1	1	1	1	1	1	1	1	1	1	1	1	1	1	1	1	1	1	1	1	1	1	1	1
D287R15	AND3611	SK1/BY	pif1∆/∆	O12	64.8596	55.209	64.9929	49.5607	58.9522	64.9444	51.953	60.2284	62.9221	57.6283	56.4263	49.5062	53.8271	55.386	52.8262	53.2744	1	1	1	1	1	1	1	1	1	1	1	1	1	1	1	1	1	1	1	1	1	1	1	1	1	1	1	1	1
D287R16	AND3611	SK1/BY	pif1∆/∆	P12	57.1713	52.3854	58.6588	48.7344	55.1041	57.8082	50.2818	55.6107	57.9047	54.5303	52.9807	48.8226	51.353	52.2511	51.0467	51.1724	1	1	1	1	1	1	1	1	1	1	1	1	1	1	1	1	1	1	1	1	1	1	1	1	1	1	1	1	1
D287R17	AND3611	SK1/BY	pif1∆/∆	parent	96.7649	89.8975	97.8258	82.8728	93.4754	97.4222	86.2466	94.8473	97.868	92.5501	90.1044	82.755	87.9596	89.6013	87.0331	87.1339	1	1	1	1	1	1	1	1	1	1	1	1	1	1	1	1	1	1	1	1	1	1	1	1	1	1	1	1	1
D287R18	AND3609	SK1/BY	rad51∆/∆	A12	69.6196	65.3621	70.0272	63.7774	36.5474	70.4859	64.3088	68.0571	69.6126	66.975	65.0816	65.5827	64.9911	65.6639	64.8678	64.5358	1	1	1	1	0	1	1	1	1	1	1	1	1	1	1	1	1	1	1	1	1	1	1	1	1	1	1	1	1
D287R19	AND3609	SK1/BY	rad51∆/∆	B12	72.964	69.4805	74.168	67.9024	70.5987	72.5455	68.7856	71.6437	73.3203	71.4229	69.1635	68.9824	69.3226	69.313	69.2912	68.5909	1	1	1	1	1	1	1	1	1	1	1	1	1	1	1	1	1	1	1	1	1	1	1	1	1	1	1	1	1
D287R20	AND3609	SK1/BY	rad51∆/∆	C12	107.259	102.17	109.159	100.416	105.125	107.731	101.4	105.871	107.7	104.313	102.496	101.943	102.126	102.148	102.019	100.815	1	1	1	1	1	1	1	1	1	1	1	1	1	1	1	1	1	1	1	1	1	1	1	1	1	1	1	1	1
D287R21	AND3609	SK1/BY	rad51∆/∆	D12	57.5815	52.9143	57.4868	51.4269	54.5276	57.5928	52.3406	54.541	56.6392	54.4494	53.0058	52.4976	52.7805	53.0786	53.0489	52.0006	1	1	1	1	1	1	1	1	1	1	1	1	1	1	1	1	1	1	1	1	1	1	1	1	1	1	1	1	1
D287R22	AND3609	SK1/BY	rad51∆/∆	E12	110.346	104.069	110.783	102.723	103.662	109.382	103.686	107.867	73.6418	76.462	105.4	104.913	103.829	104.448	103.266	103.472	1	1	1	1	1	1	1	1	1	0	1	1	1	1	1	1	1	1	1	1	1	1	1	1	1	1	1	1	1
D287R23	AND3609	SK1/BY	rad51∆/∆	F12	106.768	101.302	108.286	99.8564	99.8476	106.738	100.276	104.723	107.56	104	101.064	100.912	101.125	101.749	101.566	100.014	1	1	1	1	1	1	1	1	1	1	1	1	1	1	1	1	1	1	1	1	1	1	1	1	1	1	1	1	1
D287R24	AND3609	SK1/BY	rad51∆/∆	G12	17.9307	33.2597	35.2344	32.4241	34.0904	34.9961	32.6413	33.9706	35.0033	33.4243	33.0182	33.5223	32.8902	33.2235	33.0549	32.6186	0	1	1	1	1	1	1	1	1	1	1	1	1	1	1	1	1	1	1	1	1	1	1	1	1	1	1	1	1
D287R25	AND3609	SK1/BY	rad51∆/∆	H12	66.7937	62.4589	67.0577	61.328	64.5691	66.0144	62.049	64.2814	66.7054	64.8737	62.6674	61.6604	62.3171	62.7021	62.8906	61.8989	1	1	1	1	1	1	1	1	1	1	1	1	1	1	1	1	1	1	1	1	1	1	1	1	1	1	1	1	1
D287R26	AND3609	SK1/BY	rad51∆/∆	I12	86.7884	81.622	90.1399	79.1111	84.0155	48.7997	79.7725	85.0593	87.9801	82.758	81.6355	80.7412	80.7324	81.5525	80.7505	79.9098	1	1	1	1	1	1	1	1	1	1	1	1	1	1	1	1	1	1	1	1	1	0	1	1	1	1	1	1	1
D287R27	AND3609	SK1/BY	rad51∆/∆	J12	94.3106	86.9166	96.0586	84.1188	87.3965	95.2728	85.7507	90.7714	93.759	90.0451	87.183	84.7684	86.5916	86.8337	86.5806	85.1851	1	1	1	1	1	1	1	1	1	1	1	1	1	1	1	1	1	1	1	1	1	1	1	1	1	1	1	1	1
D287R28	AND3609	SK1/BY	rad51∆/∆	K12	74.5094	70.394	75.5284	69.1151	72.1299	74.0257	69.6582	73.0878	74.3424	72.4698	104.608	70.2687	70.2165	70.3853	70.3136	69.2515	1	1	1	1	1	1	1	1	1	1	1	1	1	1	1	1	1	1	1	1	1	1	1	1	1	1	2	1	1
D287R29	AND3609	SK1/BY	rad51∆/∆	L12	68.114	58.6627	68.6791	54.6904	62.0198	68.6441	56.2508	62.5715	65.4608	34.1221	59.2585	56.9961	57.1877	31.0646	56.4951	56.6455	1	1	1	1	1	1	1	1	1	1	1	1	1	0	1	1	1	1	1	1	1	1	1	1	1	0	1	1	1
D287R30	AND3609	SK1/BY	rad51∆/∆	M12	44.6215	37.9858	44.2259	35.7841	41.1593	44.2129	37.0789	41.6306	24.4601	39.8841	39.3162	36.291	37.5958	38.5647	37.1054	36.72	1	1	1	1	1	1	1	1	1	1	1	1	1	1	1	1	1	1	1	1	1	1	1	1	0	1	1	1	1
D287R31	AND3609	SK1/BY	rad51∆/∆	N12	60.6362	72.5129	80.1906	70.0533	75.1303	43.5783	71.0632	75.3968	79.0273	74.1053	72.4808	71.6925	71.8335	72.6144	71.8038	71.3351	1	1	1	1	1	1	1	1	1	1	1	1	1	1	1	1	1	1	1	1	1	0	1	1	1	1	1	1	1
D287R32	AND3609	SK1/BY	rad51∆/∆	O12	58.7483	55.7079	59.2739	54.5449	56.9959	58.3547	55.0482	57.298	58.7541	57.1253	55.6011	55.462	55.6202	55.7738	55.792	54.9443	1	1	1	1	1	1	1	1	1	1	1	1	1	1	1	1	1	1	1	1	1	1	1	1	1	1	1	1	1
D287R33	AND3609	SK1/BY	rad51∆/∆	P12	47.6596	45.034	49.3301	42.5938	47.0476	48.4983	43.7282	47.6845	48.6037	45.8563	45.6258	43.3256	44.2409	44.9548	43.917	43.8225	1	1	1	1	1	1	1	1	1	1	1	1	1	1	1	1	1	1	1	1	1	1	1	1	1	1	1	1	1
D287R34	AND3609	SK1/BY	rad51∆/∆	parent	51.8588	48.1938	51.5718	47.0417	49.2875	51.4597	47.6354	49.9945	51.4274	48.7857	48.1303	47.9659	47.9716	48.2382	47.7624	47.6735	1	1	1	1	1	1	1	1	1	1	1	1	1	1	1	1	1	1	1	1	1	1	1	1	1	1	1	1	1
[truncated: 19 more columns]
