# Supplementary material for: Trajectory and uniqueness of mutational signatures in yeast mutators
Source: Proc Natl Acad Sci U S A. 2020 Sep 23;117(40):24947–56. doi: 10.1073/pnas.2011332117 (PMC7547211; doi:10.1073/pnas.2011332117)
Supplement: Supplementary File [file pnas.2011332117.sd08.xlsx]

## Sheet: DatasetS8
NGS sample	Strain	Background	Relevant genotype	Clonea	Chr.	Position start	Position End	Length (bp)	SV Type	Position start annotation	Position end annotation	SV Mean depth ratio in cloneb	SV Mean depth ratio in parentc	clone/parent SV mean depth ratiod	Number of markers in SVe	Number of BY hom. markersf	Number of SK1 hom. markersg	Number of SV supporting reads	Number of SV supporting paired-ends reads	Number of SV supporting split reads
A1120_1126R39	AND2210	BY/BY	WT	M25	XVI	187339	187446	107	DEL	gene=NAB3	gene=NAB3	0.758968	1.19543	0.634892	n.a	n.a	n.a	SU=51	PE=1	SR=50
SJ136	AND2216	BY/BY	rad27∆/∆	A25	IX	205297	210564	5267	DEL	ID=YILWsigma1,Ty3_20LTR	ID=YILWTy3-1	0.529314	0.946453	0.559261	n.a	n.a	n.a	SU=11	PE=11	SR=0
SJ137	AND2216	BY/BY	rad27∆/∆	B25	IV	1154394	1163118	8724	DEL	gene=HXT7	gene=HXT3	0.492446	0.908723	0.54191	n.a	n.a	n.a	SU=18	PE=18	SR=0
SJ139	AND2216	BY/BY	rad27∆/∆	D25	XII	941272	947088	5816	DEL	ID=YLRWdelta22,Ty2_20LTR	ID=YLRWTy2-1	0.56357	0.898709	0.627089	n.a	n.a	n.a	SU=11	PE=11	SR=0
SJ139	AND2216	BY/BY	rad27∆/∆	D25	XVI	241156	241676	520	DUP	gene=MLH3	3' intergenic MLH3	1.49972	0.882604	1.6992	n.a	n.a	n.a	SU=46	PE=46	SR=0
SJ140	AND2216	BY/BY	rad27∆/∆	F25	II	404550	405244	694	DEL	gene=SPT7	gene=SPT7	0.501367	0.943394	0.53145	n.a	n.a	n.a	SU=31	PE=31	SR=0
SJ140	AND2216	BY/BY	rad27∆/∆	F25	V	275916	277878	1962	DEL	gene=FCY21	gene=FCY22	0.52733	0.93046	0.566741	n.a	n.a	n.a	SU=43	PE=43	SR=0
SJ140	AND2216	BY/BY	rad27∆/∆	F25	XVI	216842	217384	542	DUP	gene=TRE1	gene=TRE1	1.22849	0.871211	1.4101	n.a	n.a	n.a	SU=15	PE=15	SR=0
SJ142	AND2216	BY/BY	rad27∆/∆	I25	XIV	401882	403426	1544	DEL	gene=NCS2	gene=DCP2	0.454012	0.93704	0.484517	n.a	n.a	n.a	SU=18	PE=18	SR=0
SJ143	AND2216	BY/BY	rad27∆/∆	J25	VIII	287733	291515	3782	DEL	gene=HXT4	gene=HXT1	0.494695	0.978591	0.505517	n.a	n.a	n.a	SU=38	PE=38	SR=0
SJ143	AND2216	BY/BY	rad27∆/∆	J25	XIV	562121	567921	5800	DEL	ID=YNLCdelta5,Ty2_20LTR	ID=YNLCdelta6,Ty2_20LTR	0.519019	0.899384	0.577082	n.a	n.a	n.a	SU=14	PE=14	SR=0
SJ160	AND2221	BY/BY	tsa1∆/∆	A25	IV	383606	384094	488	DEL	gene=PRM7	NA	0.52145	0.762916	0.683495	n.a	n.a	n.a	SU=11	PE=11	SR=0
A452R18	AND3188	SK1/BY	rad27∆/∆	B25	IX	113597	137211	23614	DEL	ID=ARS910	gene=RPI1	0.498729	0.940125	0.530492	103	77	26	SU=83	PE=42	SR=41
A452R19	AND3188	SK1/BY	rad27∆/∆	C25	V	276085	278018	1933	DEL	gene=FCY21	gene=FCY22	0.659431	1.01367	0.65054	7	7	0	SU=18	PE=18	SR=0
A452R19	AND3188	SK1/BY	rad27∆/∆	C25	VI	217963	218025	62	DEL	gene=SMC2	gene=SMC2	0.638551	1.0107	0.631793	0	0	0	SU=32	PE=0	SR=32
A452R20	AND3188	SK1/BY	rad27∆/∆	D25	IV	1449551	1449801	250	DEL	gene=LCD1	gene=LCD1	0.291942	1.02619	0.284492	0	0	0	SU=17	PE=0	SR=17
A452R20	AND3188	SK1/BY	rad27∆/∆	D25	XIII	18491	18556	65	DEL	gene=RSC9	gene=RSC9	0.392739	1.08023	0.363571	1	0	1	SU=23	PE=1	SR=22
A452R20	AND3188	SK1/BY	rad27∆/∆	D25	XIV	547204	568106	20902	DEL	ID=tP(UGG)N1	3' interg tP(UGG)N2	0.448677	0.887705	0.505435	38	1	37	SU=25	PE=25	SR=0
A452R21	AND3188	SK1/BY	rad27∆/∆	E25	XII	171517	171611	94	DEL	gene=GAT3	gene=GAT3	0.306019	0.757346	0.404067	0	0	0	SU=13	PE=0	SR=13
A452R22	AND3188	SK1/BY	rad27∆/∆	F25	VI	77975	78753	778	DEL	gene=AGX1	gene=CAK1	0.415476	1.10564	0.375778	7	7	0	SU=67	PE=39	SR=28
A452R22	AND3188	SK1/BY	rad27∆/∆	F25	XI	197033	197152	119	DEL	gene=MYO3	gene=MYO3	0.426728	1.23755	0.344817	0	0	0	SU=30	PE=0	SR=30
A452R25	AND3188	SK1/BY	rad27∆/∆	I25	III	205748	206811	1063	DEL	NA	NA	0.414592	0.612376	0.677022	0	0	0	SU=14	PE=7	SR=7
A452R27	AND3188	SK1/BY	rad27∆/∆	K25	VIII	288484	292232	3748	DEL	gene=HXT4	gene=HXT1	0.00202001	0.886098	0.00227966	18	18	0	SU=48	PE=48	SR=0
A452R29	AND3188	SK1/BY	rad27∆/∆	M25	IV	363193	363357	164	DEL	gene=SLC1	gene=SLC1	0.478342	1.39915	0.341881	0	0	0	SU=23	PE=1	SR=22
A452R29	AND3188	SK1/BY	rad27∆/∆	M25	XII	415495	425852	10357	DEL	gene=SLX4	gene=PUT1	0.740249	0.946421	0.782156	56	56	0	SU=34	PE=17	SR=17
A452R30	AND3188	SK1/BY	rad27∆/∆	N25	I	204348	205742	1394	DEL	gene=FLO1	gene=FLO1	0.539798	1.20054	0.449631	0	0	0	SU=25	PE=25	SR=0
A452R30	AND3188	SK1/BY	rad27∆/∆	N25	IV	383421	384454	1033	DEL	gene=PRM7	NA	0.351175	1.01319	0.346602	3	3	0	SU=78	PE=78	SR=0
A452R30	AND3188	SK1/BY	rad27∆/∆	N25	XIII	600324	602349	2025	DEL	gene=ALD3	gene=ALD2	0.479281	1.09698	0.436909	5	5	0	SU=40	PE=40	SR=0
SJ217	AND3218	BY/BY	rad51∆/∆	A25	IV	1206829	1212479	5650	DEL	ID=YDRWdelta27,Ty1_20LTR	ID=YDRWTy1-5	0.995258	1.43504	0.693538	n.a	n.a	n.a	SU=12	PE=12	SR=0
SJ218	AND3218	BY/BY	rad51∆/∆	B25	XV	704189	709900	5711	DEL	ID=YOR192C-C	ID=YORCTy2-1	0.681397	1.07337	0.634818	n.a	n.a	n.a	SU=13	PE=13	SR=0
SJ220	AND3218	BY/BY	rad51∆/∆	D25	IV	981276	987004	5728	DEL	ID=YDRWdelta19,Ty1_20LTR	ID=YDRWTy2-3	0.562005	0.990076	0.567638	n.a	n.a	n.a	SU=10	PE=10	SR=0
SJ221	AND3218	BY/BY	rad51∆/∆	E25	X	472560	483839	11279	DEL	ID=YJRWdelta11,Ty1_20LTR	ID=YJRWTy1-2	0.872138	1.36203	0.64032	n.a	n.a	n.a	SU=11	PE=11	SR=0
SJ223	AND3218	BY/BY	rad51∆/∆	G25	I	12790	24941	12151	DEL	NA	ID=FLO9	0.569469	1.18917	0.478881	n.a	n.a	n.a	SU=12	PE=12	SR=0
SJ224	AND3218	BY/BY	rad51∆/∆	H25	XII	976394	981566	5172	DEL	ID=YLRCdelta25,Ty2_20LTR	ID=YLRCTy2-2	0.67677	1.12842	0.599751	n.a	n.a	n.a	SU=12	PE=12	SR=0
SJ224	AND3218	BY/BY	rad51∆/∆	H25	XVI	804775	810426	5651	DEL	ID=YPRCdelta18,Ty1_20LTR	ID=YPRCTy1-2	0.896971	1.29295	0.693741	n.a	n.a	n.a	SU=11	PE=11	SR=0
SJ225	AND3218	BY/BY	rad51∆/∆	I25	XII	215217	220877	5660	DEL	ID=YLRCdelta2, Ty1_20LTR	ID=YLRCdelta3, Ty1_20LTR	0.859571	1.09547	0.784657	n.a	n.a	n.a	SU=12	PE=12	SR=0
SJ228	AND3218	BY/BY	rad51∆/∆	L25	I	206921	219197	12276	DEL	gene=FLO1	34 interg YAR061W	0.630369	1.07187	0.588104	n.a	n.a	n.a	SU=14	PE=14	SR=0
SJ228	AND3218	BY/BY	rad51∆/∆	L25	II	29772	35478	5706	DEL	ID=YBLWdelta4,Ty2_20LTR	ID=YBLWTy2-1	0.461156	0.95176	0.48453	n.a	n.a	n.a	SU=13	PE=13	SR=0
SJ228	AND3218	BY/BY	rad51∆/∆	L25	VI	138025	143736	5711	DEL	ID=YFLWdelta3,Ty2_20LTR	ID=YFLWTy2-1	0.693996	0.985303	0.704347	n.a	n.a	n.a	SU=13	PE=13	SR=0
SJ230	AND3218	BY/BY	rad51∆/∆	N25	VII	535349	541567	6218	DEL	ID=YGRWdelta11,Ty1_20LTR	ID=YGRWTy1-1	1.01886	1.35176	0.753728	n.a	n.a	n.a	SU=13	PE=13	SR=0
SJ230	AND3218	BY/BY	rad51∆/∆	N25	XIV	547211	568129	20918	DEL	ID=YNL042W-B	ID=tP(UGG)N2	0.486662	0.880941	0.552435	n.a	n.a	n.a	SU=19	PE=19	SR=0
SJ231	AND3218	BY/BY	rad51∆/∆	O25	II	428127	429864	1737	DEL	gene=PHO3	gene=PHO5	0.483104	0.863124	0.559715	n.a	n.a	n.a	SU=28	PE=28	SR=0
SJ231	AND3218	BY/BY	rad51∆/∆	O25	XI	458247	517447	59200	DEL	ID=YKRCdelta8,Ty1_20LTR	NA	0.486885	0.924714	0.526525	n.a	n.a	n.a	SU=16	PE=16	SR=0
SJ232	AND3218	BY/BY	rad51∆/∆	P25	IV	1095901	1101557	5656	DEL	ID=YDRWdelta23,Ty1_20LTR	ID=YDRWTy1-4	1.03739	1.33334	0.778036	n.a	n.a	n.a	SU=18	PE=18	SR=0
A1120_1126R5	AND3275	SK1/BY	tsa1∆/∆ pif1∆/∆	D12	I	206156	206574	418	DUP	gene=FLO1	gene=FLO1	1.50325	1.10735	1.35752	0	0	0	SU=26	PE=26	SR=0
A1120_1126R11	AND3275	SK1/BY	tsa1∆/∆ pif1∆/∆	J12	II	428811	430559	1748	DEL	gene=PHO3	gene=PHO5	0.59167	1.01542	0.582685	3	0	3	SU=18	PE=18	SR=0
A1120_1126R14	AND3275	SK1/BY	tsa1∆/∆ pif1∆/∆	M12	XIII	600324	602422	2098	DEL	gene=ALD3	gene=ALD2	0.586466	1.11927	0.52397	5	0	5	SU=17	PE=17	SR=0
D287R20	AND3609	SK1/BY	rad51∆/∆	C12	XIV	547194	568107	20913	DEL	ID=tP(UGG)N1	3' interg tP(UGG)N2	0.466033	0.856701	0.543985	39	0	39	SU=14	PE=14	SR=0
SJ267	ORT6883	BY/BY	tho2∆/∆	C100	XV	704194	709891	5697	DEL	ID=YOR192C-C	ID=YORCTy2-1	0.467368	1.01461	0.460636	n.a	n.a	n.a	SU=27	PE=27	SR=0
A784R75	ORT7634	SK1/BY	tsa1∆/∆ pol32∆/∆	A12	XIII	599623	601754	2131	DEL	gene=ALD3	gene=ALD2	0.56027	1.18775	0.471708	6	0	6	SU=27	PE=27	SR=0
A784R84	ORT7634	SK1/BY	tsa1∆/∆ pol32∆/∆	J12	VII	504906	504965	59	DEL	gene=TFG2	gene=TFG2	0.672227	1.24317	0.540738	0	0	0	SU=28	PE=0	SR=28
A784R87	ORT7634	SK1/BY	tsa1∆/∆ pol32∆/∆	M12	XIII	600667	602978	2311	DEL	gene=ALD3	gene=ALD2	0.618172	1.1375	0.543446	5	5	0	SU=13	PE=13	SR=0
A784R89	ORT7634	SK1/BY	tsa1∆/∆ pol32∆/∆	O12	X	121170	121264	94	DEL	gene=HSP150	HSP150	0.571368	1.02609	0.556841	1	0	0	SU=13	PE=4	SR=9
