# Supplementary material for: Trajectory and uniqueness of mutational signatures in yeast mutators
Source: Proc Natl Acad Sci U S A. 2020 Sep 23;117(40):24947–56. doi: 10.1073/pnas.2011332117 (PMC7547211; doi:10.1073/pnas.2011332117)
Supplement: Supplementary File [file pnas.2011332117.sd09.xlsx]

## Sheet: DatasetS9
						Small variants
NGS sample	Strain	Background	Relevant genotype	MA clone	Nb. of passage	specific of 1 clonea	>1 cloneb	2 callsc	Aneuploidiesd	SVe	SUM	Nb. of de novo mutations per passage	Mutator class
SJ110	AND2220	BY/BY	cac1∆/∆ cac3∆/∆	A25	25	2	0	0	0	0	2	0.08	low
SJ111	AND2220	BY/BY	cac1∆/∆ cac3∆/∆	B25	25	2	0	0	0	0	2	0.08	low
SJ112	AND2220	BY/BY	cac1∆/∆ cac3∆/∆	C25	25	5	0	0	0	0	5	0.2	low
SJ113	AND2220	BY/BY	cac1∆/∆ cac3∆/∆	D25	25	2	0	0	0	0	2	0.08	low
SJ114	AND2220	BY/BY	cac1∆/∆ cac3∆/∆	E25	25	3	0	0	0	0	3	0.12	low
SJ115	AND2220	BY/BY	cac1∆/∆ cac3∆/∆	F25	25	3	0	0	0	0	3	0.12	low
SJ116	AND2220	BY/BY	cac1∆/∆ cac3∆/∆	G25	25	4	0	0	0	0	4	0.16	low
SJ117	AND2220	BY/BY	cac1∆/∆ cac3∆/∆	H25	25	2	0	0	0	0	2	0.08	low
SJ144	AND2217	BY/BY	clb5∆/∆	A25	25	18	0	0	2	0	20	0.8	low
SJ145	AND2217	BY/BY	clb5∆/∆	B25	25	5	0	0	3	0	8	0.32	low
SJ146	AND2217	BY/BY	clb5∆/∆	C25	25	9	1	0	1	0	11	0.44	low
SJ147	AND2217	BY/BY	clb5∆/∆	D25	25	11	0	0	1	0	12	0.48	low
SJ148	AND2217	BY/BY	clb5∆/∆	E25	25	13	1	0	1	0	15	0.6	low
SJ149	AND2217	BY/BY	clb5∆/∆	I25	25	10	2	0	0	0	12	0.48	low
SJ150	AND2217	BY/BY	clb5∆/∆	J25	25	5	0	0	0	0	5	0.2	low
SJ151	AND2217	BY/BY	clb5∆/∆	K25	25	12	1	0	2	0	15	0.6	low
SJ201	AND3216	BY/BY	lig4∆/∆	A25	25	2	0	0	0	0	2	0.08	low
SJ202	AND3216	BY/BY	lig4∆/∆	B25	25	7	0	0	0	0	7	0.28	low
SJ203	AND3216	BY/BY	lig4∆/∆	C25	25	2	0	0	0	0	2	0.08	low
SJ204	AND3216	BY/BY	lig4∆/∆	D25	25	0	0	0	0	0	0	0	low
SJ205	AND3216	BY/BY	lig4∆/∆	E25	25	3	0	0	0	0	3	0.12	low
SJ206	AND3216	BY/BY	lig4∆/∆	F25	25	4	0	0	0	0	4	0.16	low
SJ207	AND3216	BY/BY	lig4∆/∆	G25	25	3	0	0	0	0	3	0.12	low
SJ208	AND3216	BY/BY	lig4∆/∆	H25	25	3	0	0	0	0	3	0.12	low
SJ209	AND3216	BY/BY	lig4∆/∆	I25	25	3	0	0	0	0	3	0.12	low
SJ210	AND3216	BY/BY	lig4∆/∆	J25	25	7	0	0	0	0	7	0.28	low
SJ211	AND3216	BY/BY	lig4∆/∆	K25	25	4	0	0	0	0	4	0.16	low
SJ212	AND3216	BY/BY	lig4∆/∆	L25	25	3	0	0	0	0	3	0.12	low
SJ213	AND3216	BY/BY	lig4∆/∆	M25	25	4	0	0	0	0	4	0.16	low
SJ214	AND3216	BY/BY	lig4∆/∆	N25	25	4	0	0	0	0	4	0.16	low
SJ215	AND3216	BY/BY	lig4∆/∆	O25	25	2	0	0	0	0	2	0.08	low
SJ216	AND3216	BY/BY	lig4∆/∆	P25	25	2	0	0	0	0	2	0.08	low
SJ152	AND2219	BY/BY	mre11∆/∆	A25	25	9	0	0	0	0	9	0.36	low
SJ153	AND2219	BY/BY	mre11∆/∆	B25	25	6	0	0	0	0	6	0.24	low
SJ154	AND2219	BY/BY	mre11∆/∆	C25	25	9	0	0	1	0	10	0.4	low
SJ155	AND2219	BY/BY	mre11∆/∆	D25	25	4	0	0	2	0	6	0.24	low
SJ156	AND2219	BY/BY	mre11∆/∆	E25	25	7	1	0	0	0	8	0.32	low
SJ157	AND2219	BY/BY	mre11∆/∆	H25	25	4	1	0	0	0	5	0.2	low
SJ158	AND2219	BY/BY	mre11∆/∆	K25	25	6	0	0	0	0	6	0.24	low
SJ159	AND2219	BY/BY	mre11∆/∆	M25	25	4	0	0	2	0	6	0.24	low
SJ102	AND2215	BY/BY	pif1∆/∆	B25	25	4	0	0	0	0	4	0.16	low
SJ103	AND2215	BY/BY	pif1∆/∆	C25	25	5	0	0	0	0	5	0.2	low
SJ104	AND2215	BY/BY	pif1∆/∆	D25	25	10	0	0	0	0	10	0.4	low
SJ105	AND2215	BY/BY	pif1∆/∆	E25	25	12	1	0	0	0	13	0.52	low
SJ106	AND2215	BY/BY	pif1∆/∆	F25	25	6	1	0	0	0	7	0.28	low
SJ107	AND2215	BY/BY	pif1∆/∆	G25	25	3	0	0	0	0	3	0.12	low
SJ108	AND2215	BY/BY	pif1∆/∆	J25	25	10	1	0	0	0	11	0.44	low
SJ109	AND2215	BY/BY	pif1∆/∆	K25	25	5	1	0	0	0	6	0.24	low
A336_337R33	AND3148	BY/BY	pol32∆/∆	A12	12	3	0	0	0	0	3	0.25	low
A336_337R34	AND3148	BY/BY	pol32∆/∆	B12	12	1	0	0	0	0	1	0.0833333	low
A336_337R35	AND3148	BY/BY	pol32∆/∆	C12	12	0	0	0	0	0	0	0	low
A336_337R36	AND3148	BY/BY	pol32∆/∆	D12	12	2	0	0	0	0	2	0.166667	low
A336_337R37	AND3148	BY/BY	pol32∆/∆	E12	12	1	0	0	0	0	1	0.0833333	low
A336_337R38	AND3148	BY/BY	pol32∆/∆	F12	12	1	0	0	0	0	1	0.0833333	low
A336_337R39	AND3148	BY/BY	pol32∆/∆	G12	12	2	0	0	0	0	2	0.166667	low
A336_337R40	AND3148	BY/BY	pol32∆/∆	H12	12	3	0	0	0	0	3	0.25	low
A336_337R41	AND3148	BY/BY	pol32∆/∆	I12	12	0	0	0	0	0	0	0	low
A336_337R42	AND3148	BY/BY	pol32∆/∆	J12	12	5	0	0	0	0	5	0.416667	low
A336_337R43	AND3148	BY/BY	pol32∆/∆	K12	12	2	0	0	0	0	2	0.166667	low
A336_337R44	AND3148	BY/BY	pol32∆/∆	L12	12	0	0	0	0	0	0	0	low
A336_337R45	AND3148	BY/BY	pol32∆/∆	M12	12	2	0	0	0	0	2	0.166667	low
A336_337R46	AND3148	BY/BY	pol32∆/∆	N12	12	4	0	0	0	0	4	0.333333	low
A336_337R47	AND3148	BY/BY	pol32∆/∆	O12	12	0	0	0	0	0	0	0	low
A336_337R48	AND3148	BY/BY	pol32∆/∆	P12	12	0	0	0	0	0	0	0	low
A336_337R49	AND1385	BY/BY	sic1∆/∆	A12	12	6	0	0	0	0	6	0.5	low
A336_337R50	AND1385	BY/BY	sic1∆/∆	B12	12	3	0	0	1	0	4	0.333333	low
A336_337R51	AND1385	BY/BY	sic1∆/∆	C12	12	3	0	0	1	0	4	0.333333	low
A336_337R52	AND1385	BY/BY	sic1∆/∆	D12	12	2	0	0	3	0	5	0.416667	low
A336_337R53	AND1385	BY/BY	sic1∆/∆	E12	12	0	0	0	2	0	2	0.166667	low
A336_337R54	AND1385	BY/BY	sic1∆/∆	F12	12	3	0	0	0	0	3	0.25	low
A336_337R55	AND1385	BY/BY	sic1∆/∆	G12	12	2	0	0	8	0	10	0.833333	low
A336_337R56	AND1385	BY/BY	sic1∆/∆	H12	12	0	0	0	1	0	1	0.0833333	low
A336_337R57	AND1385	BY/BY	sic1∆/∆	I12	12	2	0	0	3	0	5	0.416667	low
A336_337R58	AND1385	BY/BY	sic1∆/∆	J12	12	1	1	0	2	0	4	0.333333	low
A336_337R59	AND1385	BY/BY	sic1∆/∆	K12	12	3	0	0	2	0	5	0.416667	low
A336_337R60	AND1385	BY/BY	sic1∆/∆	L12	12	3	1	0	1	0	5	0.416667	low
A336_337R61	AND1385	BY/BY	sic1∆/∆	M12	12	1	0	0	3	0	4	0.333333	low
A336_337R62	AND1385	BY/BY	sic1∆/∆	N12	12	3	0	0	2	0	5	0.416667	low
A336_337R63	AND1385	BY/BY	sic1∆/∆	O12	12	2	0	0	1	0	3	0.25	low
A336_337R64	AND1385	BY/BY	sic1∆/∆	P12	12	1	0	0	0	0	1	0.0833333	low
SJ265	ORT6883	BY/BY	tho2∆/∆	A100	100	25	0	0	1	0	26	0.26	low
SJ266	ORT6883	BY/BY	tho2∆/∆	B100	100	22	0	0	3	0	25	0.25	low
SJ267	ORT6883	BY/BY	tho2∆/∆	C100	100	29	0	0	0	1	30	0.3	low
SJ268	ORT6883	BY/BY	tho2∆/∆	D100	100	36	0	0	1	0	37	0.37	low
SJ94	AND2210	BY/BY	WT/WT	A25	25	2	0	0	0	0	2	0.08	low
SJ95	AND2210	BY/BY	WT/WT	B25	25	2	0	0	0	0	2	0.08	low
SJ96	AND2210	BY/BY	WT/WT	C25	25	3	0	0	0	0	3	0.12	low
SJ97	AND2210	BY/BY	WT/WT	D25	25	2	0	0	0	0	2	0.08	low
SJ98	AND2210	BY/BY	WT/WT	E25	25	1	0	0	0	0	1	0.04	low
SJ99	AND2210	BY/BY	WT/WT	F25	25	2	0	0	0	0	2	0.08	low
SJ100	AND2210	BY/BY	WT/WT	G25	25	0	0	0	0	0	0	0	low
SJ101	AND2210	BY/BY	WT/WT	H25	25	4	0	0	0	0	4	0.16	low
A1120_1126R35	AND2210	BY/BY	WT/WT	I25	25	1	0	0	0	0	1	0.04	low
A1120_1126R36	AND2210	BY/BY	WT/WT	J25	25	1	0	0	0	0	1	0.04	low
A1120_1126R37	AND2210	BY/BY	WT/WT	K25	25	4	0	0	0	0	4	0.16	low
A1120_1126R38	AND2210	BY/BY	WT/WT	L25	25	1	0	0	0	0	1	0.04	low
A1120_1126R39	AND2210	BY/BY	WT/WT	M25	25	6	0	0	0	1	7	0.28	low
A1120_1126R40	AND2210	BY/BY	WT/WT	N25	25	2	0	0	0	0	2	0.08	low
A1120_1126R41	AND2210	BY/BY	WT/WT	O25	25	2	0	0	0	0	2	0.08	low
A1120_1126R42	AND2210	BY/BY	WT/WT	P25	25	10	0	0	1	0	11	0.44	low
A336_337R17	AND3146	BY/BY	WT/WT	A12	12	2	0	0	0	0	2	0.166667	low
A336_337R18	AND3146	BY/BY	WT/WT	B12	12	2	0	0	0	0	2	0.166667	low
A336_337R19	AND3146	BY/BY	WT/WT	C12	12	3	0	0	0	0	3	0.25	low
A336_337R20	AND3146	BY/BY	WT/WT	D12	12	1	0	0	0	0	1	0.0833333	low
A336_337R21	AND3146	BY/BY	WT/WT	E12	12	1	0	0	0	0	1	0.0833333	low
A336_337R22	AND3146	BY/BY	WT/WT	F12	12	2	0	0	0	0	2	0.166667	low
A336_337R23	AND3146	BY/BY	WT/WT	G12	12	2	0	0	0	0	2	0.166667	low
A336_337R24	AND3146	BY/BY	WT/WT	H12	12	3	0	0	0	0	3	0.25	low
A336_337R25	AND3146	BY/BY	WT/WT	I12	12	1	0	0	0	0	1	0.0833333	low
A336_337R26	AND3146	BY/BY	WT/WT	J12	12	1	0	0	0	0	1	0.0833333	low
A336_337R27	AND3146	BY/BY	WT/WT	K12	12	4	0	0	0	0	4	0.333333	low
A336_337R28	AND3146	BY/BY	WT/WT	L12	12	2	0	0	0	0	2	0.166667	low
A336_337R29	AND3146	BY/BY	WT/WT	M12	12	3	0	0	0	0	3	0.25	low
A336_337R30	AND3146	BY/BY	WT/WT	N12	12	1	0	0	0	0	1	0.0833333	low
A336_337R31	AND3146	BY/BY	WT/WT	O12	12	1	0	0	0	0	1	0.0833333	low
A336_337R32	AND3146	BY/BY	WT/WT	P12	12	2	0	0	0	0	2	0.166667	low
D287R1	AND3611	SK1/BY	pif1∆/∆	A12	12	6	1	0	0	0	7	0.583333	low
D287R2	AND3611	SK1/BY	pif1∆/∆	B12	12	4	0	0	1	0	5	0.416667	low
D287R3	AND3611	SK1/BY	pif1∆/∆	C12	12	4	1	0	1	0	6	0.5	low
D287R4	AND3611	SK1/BY	pif1∆/∆	D12	12	3	2	0	0	0	5	0.416667	low
D287R5	AND3611	SK1/BY	pif1∆/∆	E12	12	4	1	0	0	0	5	0.416667	low
D287R6	AND3611	SK1/BY	pif1∆/∆	F12	12	3	0	0	0	0	3	0.25	low
D287R7	AND3611	SK1/BY	pif1∆/∆	G12	12	1	0	0	0	0	1	0.0833333	low
D287R8	AND3611	SK1/BY	pif1∆/∆	H12	12	2	1	0	0	0	3	0.25	low
D287R9	AND3611	SK1/BY	pif1∆/∆	I12	12	2	0	0	0	0	2	0.166667	low
D287R10	AND3611	SK1/BY	pif1∆/∆	J12	12	5	1	0	0	0	6	0.5	low
D287R11	AND3611	SK1/BY	pif1∆/∆	K12	12	8	1	0	0	0	9	0.75	low
D287R12	AND3611	SK1/BY	pif1∆/∆	L12	12	8	2	0	0	0	10	0.833333	low
D287R13	AND3611	SK1/BY	pif1∆/∆	M12	12	6	0	0	0	0	6	0.5	low
D287R14	AND3611	SK1/BY	pif1∆/∆	N12	12	2	1	0	0	0	3	0.25	low
D287R15	AND3611	SK1/BY	pif1∆/∆	O12	12	1	1	0	0	0	2	0.166667	low
D287R16	AND3611	SK1/BY	pif1∆/∆	P12	12	4	2	0	0	0	6	0.5	low
A452R33	AND3189	SK1/BY	WT/WT	A25	25	2	0	0	0	0	2	0.08	low
A452R34	AND3189	SK1/BY	WT/WT	B25	25	2	0	0	0	0	2	0.08	low
A452R35	AND3189	SK1/BY	WT/WT	C25	25	8	0	0	0	0	8	0.32	low
A452R36	AND3189	SK1/BY	WT/WT	D25	25	5	0	0	0	0	5	0.2	low
A452R37	AND3189	SK1/BY	WT/WT	E25	25	4	0	0	0	0	4	0.16	low
A452R38	AND3189	SK1/BY	WT/WT	F25	25	0	0	0	1	0	1	0.04	low
A452R39	AND3189	SK1/BY	WT/WT	G25	25	5	1	0	0	0	6	0.24	low
A452R40	AND3189	SK1/BY	WT/WT	H25	25	3	1	0	0	0	4	0.16	low
A452R41	AND3189	SK1/BY	WT/WT	I25	25	3	0	0	0	0	3	0.12	low
A452R42	AND3189	SK1/BY	WT/WT	J25	25	4	0	0	0	0	4	0.16	low
A452R43	AND3189	SK1/BY	WT/WT	K25	25	3	0	0	1	0	4	0.16	low
A452R44	AND3189	SK1/BY	WT/WT	L25	25	3	0	0	0	0	3	0.12	low
A452R45	AND3189	SK1/BY	WT/WT	M25	25	6	0	0	0	0	6	0.24	low
A452R46	AND3189	SK1/BY	WT/WT	N25	25	3	1	0	0	0	4	0.16	low
A452R47	AND3189	SK1/BY	WT/WT	O25	25	1	0	0	0	0	1	0.04	low
A452R48	AND3189	SK1/BY	WT/WT	P25	25	2	0	0	0	0	2	0.08	low
SJ136	AND2216	BY/BY	rad27∆/∆	A25	25	51	1	0	0	1	53	2.12	medium
SJ137	AND2216	BY/BY	rad27∆/∆	B25	25	77	0	0	0	1	78	3.12	medium
SJ138	AND2216	BY/BY	rad27∆/∆	C25	25	34	0	0	0	0	34	1.36	medium
SJ139	AND2216	BY/BY	rad27∆/∆	D25	25	56	0	0	0	2	58	2.32	medium
SJ140	AND2216	BY/BY	rad27∆/∆	F25	25	34	0	0	0	3	37	1.48	medium
SJ141	AND2216	BY/BY	rad27∆/∆	G25	25	41	0	0	1	0	42	1.68	medium
SJ142	AND2216	BY/BY	rad27∆/∆	I25	25	57	1	0	1	1	60	2.4	medium
SJ143	AND2216	BY/BY	rad27∆/∆	J25	25	49	0	0	0	2	51	2.04	medium
SJ217	AND3218	BY/BY	rad51∆/∆	A25	25	81	0	0	0	1	82	3.28	medium
SJ218	AND3218	BY/BY	rad51∆/∆	B25	25	61	0	0	0	1	62	2.48	medium
SJ219	AND3218	BY/BY	rad51∆/∆	C25	25	57	1	0	0	0	58	2.32	medium
SJ220	AND3218	BY/BY	rad51∆/∆	D25	25	60	0	0	0	1	61	2.44	medium
SJ221	AND3218	BY/BY	rad51∆/∆	E25	25	67	2	0	2	1	72	2.88	medium
SJ222	AND3218	BY/BY	rad51∆/∆	F25	25	62	1	0	0	0	63	2.52	medium
SJ223	AND3218	BY/BY	rad51∆/∆	G25	25	75	1	0	0	1	77	3.08	medium
SJ224	AND3218	BY/BY	rad51∆/∆	H25	25	65	0	0	0	2	67	2.68	medium
SJ225	AND3218	BY/BY	rad51∆/∆	I25	25	59	1	0	1	1	62	2.48	medium
SJ226	AND3218	BY/BY	rad51∆/∆	J25	25	59	1	0	0	0	60	2.4	medium
SJ227	AND3218	BY/BY	rad51∆/∆	K25	25	66	2	0	2	0	70	2.8	medium
SJ228	AND3218	BY/BY	rad51∆/∆	L25	25	50	0	0	0	3	53	2.12	medium
SJ229	AND3218	BY/BY	rad51∆/∆	M25	25	67	1	0	0	0	68	2.72	medium
SJ230	AND3218	BY/BY	rad51∆/∆	N25	25	57	0	0	0	2	59	2.36	medium
SJ231	AND3218	BY/BY	rad51∆/∆	O25	25	64	0	0	0	2	66	2.64	medium
SJ232	AND3218	BY/BY	rad51∆/∆	P25	25	61	0	0	1	1	63	2.52	medium
SJ160	AND2221	BY/BY	tsa1∆/∆	A25	25	57	0	0	0	1	58	2.32	medium
SJ161	AND2221	BY/BY	tsa1∆/∆	B25	25	57	0	0	0	0	57	2.28	medium
SJ162	AND2221	BY/BY	tsa1∆/∆	C25	25	42	0	0	0	0	42	1.68	medium
SJ163	AND2221	BY/BY	tsa1∆/∆	D25	25	21	0	0	1	0	22	0.88	medium
SJ164	AND2221	BY/BY	tsa1∆/∆	E25	25	45	0	0	0	0	45	1.8	medium
SJ165	AND2221	BY/BY	tsa1∆/∆	G25	25	14	0	0	0	0	14	0.56	medium
SJ166	AND2221	BY/BY	tsa1∆/∆	L25	25	59	0	0	0	0	59	2.36	medium
SJ167	AND2221	BY/BY	tsa1∆/∆	O25	25	48	0	0	0	0	48	1.92	medium
D287R18	AND3609	SK1/BY	rad51∆/∆	A12	12	11	3	0	1	0	15	1.25	medium
D287R19	AND3609	SK1/BY	rad51∆/∆	B12	12	35	2	0	0	0	37	3.08333	medium
D287R20	AND3609	SK1/BY	rad51∆/∆	C12	12	31	4	0	0	1	36	3	medium
D287R21	AND3609	SK1/BY	rad51∆/∆	D12	12	33	2	0	0	0	35	2.91667	medium
D287R22	AND3609	SK1/BY	rad51∆/∆	E12	12	21	3	2	1	0	27	2.25	medium
D287R23	AND3609	SK1/BY	rad51∆/∆	F12	12	41	2	0	0	0	43	3.58333	medium
D287R24	AND3609	SK1/BY	rad51∆/∆	G12	12	15	3	0	1	0	19	1.58333	medium
D287R25	AND3609	SK1/BY	rad51∆/∆	H12	12	38	0	0	0	0	38	3.16667	medium
D287R26	AND3609	SK1/BY	rad51∆/∆	I12	12	32	1	0	1	0	34	2.83333	medium
D287R27	AND3609	SK1/BY	rad51∆/∆	J12	12	24	3	2	0	0	29	2.41667	medium
D287R28	AND3609	SK1/BY	rad51∆/∆	K12	12	31	1	0	1	0	33	2.75	medium
D287R29	AND3609	SK1/BY	rad51∆/∆	L12	12	16	2	0	2	0	20	1.66667	medium
D287R30	AND3609	SK1/BY	rad51∆/∆	M12	12	25	2	0	1	0	28	2.33333	medium
D287R31	AND3609	SK1/BY	rad51∆/∆	N12	12	27	0	0	1	0	28	2.33333	medium
D287R32	AND3609	SK1/BY	rad51∆/∆	O12	12	22	0	0	0	0	22	1.83333	medium
D287R33	AND3609	SK1/BY	rad51∆/∆	P12	12	26	1	0	0	0	27	2.25	medium
A452R17	AND3188	SK1/BY	rad27∆/∆	A25	25	43	2	2	0	0	47	1.88	medium
A452R18	AND3188	SK1/BY	rad27∆/∆	B25	25	48	1	2	1	1	53	2.12	medium
A452R19	AND3188	SK1/BY	rad27∆/∆	C25	25	70	6	2	1	2	81	3.24	medium
A452R20	AND3188	SK1/BY	rad27∆/∆	D25	25	46	3	0	1	3	53	2.12	medium
A452R21	AND3188	SK1/BY	rad27∆/∆	E25	25	70	8	4	1	1	84	3.36	medium
A452R22	AND3188	SK1/BY	rad27∆/∆	F25	25	59	0	2	0	2	63	2.52	medium
A452R23	AND3188	SK1/BY	rad27∆/∆	G25	25	49	2	2	1	0	54	2.16	medium
A452R24	AND3188	SK1/BY	rad27∆/∆	H25	25	40	2	2	3	0	47	1.88	medium
A452R25	AND3188	SK1/BY	rad27∆/∆	I25	25	34	1	0	0	1	36	1.44	medium
A452R26	AND3188	SK1/BY	rad27∆/∆	J25	25	80	1	0	0	0	81	3.24	medium
A452R27	AND3188	SK1/BY	rad27∆/∆	K25	25	34	2	0	1	1	38	1.52	medium
A452R28	AND3188	SK1/BY	rad27∆/∆	L25	25	40	2	0	0	0	42	1.68	medium
A452R29	AND3188	SK1/BY	rad27∆/∆	M25	25	37	1	0	0	2	40	1.6	medium
A452R30	AND3188	SK1/BY	rad27∆/∆	N25	25	59	3	0	0	3	65	2.6	medium
A452R31	AND3188	SK1/BY	rad27∆/∆	O25	25	43	7	2	1	0	53	2.12	medium
A452R32	AND3188	SK1/BY	rad27∆/∆	P25	25	57	2	0	2	0	61	2.44	medium
A452R1	AND3187	SK1/BY	tsa1∆/∆	A25	25	40	2	0	0	0	42	1.68	medium
A452R2	AND3187	SK1/BY	tsa1∆/∆	B25	25	42	0	0	0	0	42	1.68	medium
A452R3	AND3187	SK1/BY	tsa1∆/∆	C25	25	38	0	0	1	0	39	1.56	medium
A452R4	AND3187	SK1/BY	tsa1∆/∆	D25	25	24	0	2	0	0	26	1.04	medium
A452R5	AND3187	SK1/BY	tsa1∆/∆	E25	25	36	1	0	0	0	37	1.48	medium
A452R7	AND3187	SK1/BY	tsa1∆/∆	G25	25	40	0	0	0	0	40	1.6	medium
A452R8	AND3187	SK1/BY	tsa1∆/∆	H25	25	38	3	0	0	0	41	1.64	medium
A452R9	AND3187	SK1/BY	tsa1∆/∆	I25	25	48	1	0	0	0	49	1.96	medium
A452R10	AND3187	SK1/BY	tsa1∆/∆	J25	25	33	0	0	0	0	33	1.32	medium
A452R11	AND3187	SK1/BY	tsa1∆/∆	K25	25	30	0	0	0	0	30	1.2	medium
A452R12	AND3187	SK1/BY	tsa1∆/∆	L25	25	36	0	0	0	0	36	1.44	medium
A452R13	AND3187	SK1/BY	tsa1∆/∆	M25	25	38	1	0	1	0	40	1.6	medium
A452R14	AND3187	SK1/BY	tsa1∆/∆	N25	25	40	1	0	0	0	41	1.64	medium
A452R15	AND3187	SK1/BY	tsa1∆/∆	O25	25	42	0	0	0	0	42	1.68	medium
A452R16	AND3187	SK1/BY	tsa1∆/∆	P25	25	40	2	0	0	0	42	1.68	medium
A1120_1126R2	AND3275	SK1/BY	tsa1∆/∆ pif1∆/∆	A12	12	44	0	0	0	0	44	3.66667	medium
A1120_1126R3	AND3275	SK1/BY	tsa1∆/∆ pif1∆/∆	B12	12	57	4	0	0	0	61	5.08333	medium
A1120_1126R4	AND3275	SK1/BY	tsa1∆/∆ pif1∆/∆	C12	12	32	1	0	0	0	33	2.75	medium
A1120_1126R5	AND3275	SK1/BY	tsa1∆/∆ pif1∆/∆	D12	12	63	0	0	0	1	64	5.33333	medium
A1120_1126R6	AND3275	SK1/BY	tsa1∆/∆ pif1∆/∆	E12	12	36	1	0	0	0	37	3.08333	medium
A1120_1126R7	AND3275	SK1/BY	tsa1∆/∆ pif1∆/∆	F12	12	35	4	0	1	0	40	3.33333	medium
A1120_1126R8	AND3275	SK1/BY	tsa1∆/∆ pif1∆/∆	G12	12	52	1	0	0	0	53	4.41667	medium
A1120_1126R9	AND3275	SK1/BY	tsa1∆/∆ pif1∆/∆	H12	12	47	2	0	0	0	49	4.08333	medium
A1120_1126R10	AND3275	SK1/BY	tsa1∆/∆ pif1∆/∆	I12	12	54	2	0	0	0	56	4.66667	medium
A1120_1126R11	AND3275	SK1/BY	tsa1∆/∆ pif1∆/∆	J12	12	55	1	0	0	1	57	4.75	medium
A1120_1126R12	AND3275	SK1/BY	tsa1∆/∆ pif1∆/∆	K12	12	48	2	0	0	0	50	4.16667	medium
A1120_1126R13	AND3275	SK1/BY	tsa1∆/∆ pif1∆/∆	L12	12	38	2	2	1	0	43	3.58333	medium
A1120_1126R14	AND3275	SK1/BY	tsa1∆/∆ pif1∆/∆	M12	12	40	2	0	0	1	43	3.58333	medium
A1120_1126R16	AND3275	SK1/BY	tsa1∆/∆ pif1∆/∆	O12	12	36	1	0	0	0	37	3.08333	medium
A1120_1126R17	AND3275	SK1/BY	tsa1∆/∆ pif1∆/∆	P12	12	44	0	0	0	0	44	3.66667	medium
A784R75	ORT7634	SK1/BY	tsa1∆/∆ pol32∆/∆	A12	12	22	0	0	1	1	24	2	medium
A784R76	ORT7634	SK1/BY	tsa1∆/∆ pol32∆/∆	B12	12	13	1	0	2	0	16	1.33333	medium
A784R77	ORT7634	SK1/BY	tsa1∆/∆ pol32∆/∆	C12	12	34	0	0	1	0	35	2.91667	medium
A784R78	ORT7634	SK1/BY	tsa1∆/∆ pol32∆/∆	D12	12	30	0	0	2	0	32	2.66667	medium
A784R79	ORT7634	SK1/BY	tsa1∆/∆ pol32∆/∆	E12	12	16	2	0	0	0	18	1.5	medium
A784R80	ORT7634	SK1/BY	tsa1∆/∆ pol32∆/∆	F12	12	17	0	0	2	0	19	1.58333	medium
A784R81	ORT7634	SK1/BY	tsa1∆/∆ pol32∆/∆	G12	12	16	1	0	1	0	18	1.5	medium
A784R82	ORT7634	SK1/BY	tsa1∆/∆ pol32∆/∆	H12	12	38	1	0	1	0	40	3.33333	medium
A784R83	ORT7634	SK1/BY	tsa1∆/∆ pol32∆/∆	I12	12	12	3	0	2	0	17	1.41667	medium
A784R84	ORT7634	SK1/BY	tsa1∆/∆ pol32∆/∆	J12	12	25	0	0	2	1	28	2.33333	medium
A784R85	ORT7634	SK1/BY	tsa1∆/∆ pol32∆/∆	K12	12	12	0	0	2	0	14	1.16667	medium
A784R86	ORT7634	SK1/BY	tsa1∆/∆ pol32∆/∆	L12	12	24	3	0	0	0	27	2.25	medium
A784R87	ORT7634	SK1/BY	tsa1∆/∆ pol32∆/∆	M12	12	26	0	2	1	1	30	2.5	medium
A784R88	ORT7634	SK1/BY	tsa1∆/∆ pol32∆/∆	N12	12	19	1	0	2	0	22	1.83333	medium
A784R89	ORT7634	SK1/BY	tsa1∆/∆ pol32∆/∆	O12	12	46	2	0	1	1	50	4.16667	medium
A784R90	ORT7634	SK1/BY	tsa1∆/∆ pol32∆/∆	P12	12	13	1	0	1	0	15	1.25	medium
A724R31	AND3230	BY/BY	msh2∆/∆	A25	25	134	83	8	0	0	225	9	high
A724R32	AND3230	BY/BY	msh2∆/∆	B25	25	318	89	6	0	0	413	16.52	high
A724R33	AND3230	BY/BY	msh2∆/∆	C25	25	178	65	2	0	0	245	9.8	high
A724R34	AND3230	BY/BY	msh2∆/∆	D25	25	185	89	8	0	0	282	11.28	high
A724R35	AND3230	BY/BY	msh2∆/∆	E25	25	177	89	6	0	0	272	10.88	high
A724R36	AND3230	BY/BY	msh2∆/∆	F25	25	139	80	2	0	0	221	8.84	high
A724R37	AND3230	BY/BY	msh2∆/∆	G25	25	158	71	6	0	0	235	9.4	high
A724R38	AND3230	BY/BY	msh2∆/∆	H25	25	166	97	6	0	0	269	10.76	high
A724R39	AND3230	BY/BY	msh2∆/∆	I25	25	188	72	0	0	0	260	10.4	high
A724R40	AND3230	BY/BY	msh2∆/∆	J25	25	174	104	10	0	0	288	11.52	high
A724R41	AND3230	BY/BY	msh2∆/∆	K25	25	169	95	8	0	0	272	10.88	high
A724R42	AND3230	BY/BY	msh2∆/∆	L25	25	160	88	2	0	0	250	10	high
A724R43	AND3230	BY/BY	msh2∆/∆	M25	25	173	74	2	0	0	249	9.96	high
A724R44	AND3230	BY/BY	msh2∆/∆	N25	25	161	63	14	0	0	238	9.52	high
A724R45	AND3230	BY/BY	msh2∆/∆	O25	25	164	63	4	0	0	231	9.24	high
A724R46	AND3230	BY/BY	msh2∆/∆	P25	25	180	76	12	0	0	268	10.72	high
