# Supplementary material for: Trajectory and uniqueness of mutational signatures in yeast mutators
Source: Proc Natl Acad Sci U S A. 2020 Sep 23;117(40):24947–56. doi: 10.1073/pnas.2011332117 (PMC7547211; doi:10.1073/pnas.2011332117)
Supplement: Supplementary File [file pnas.2011332117.sd10.xlsx]

## Sheet: DatasetS10
						SMALL VARIANTS																																				ANEUPLOIDIES					STRUCTURAL VARIANTS
						No. of de novo mutations detected in 1 clone only																					No. of de novo mutations detected in >1 clone									N. of positions with 2 different de novo mutations						Lossb	Gainb	Totalb (Loss + gain)			DELETION	DUPLICATION	Total
						HETEROZYGOUS						HOMOZYGOUS						ALL			SNP only (hom+het)			Indels only (hom+het)			HETEROZYGOUS AND HOMOZYGOUS
Strain	Genotype	Background	Nb. of clones	Nb. of passages	to norm	SNP	MNP	INS	DEL	complex	Total	SNP	MNP	INS	DEL	complex	Total	N	per clone per passage x10-1	Fold increasef	N	per clone per passage x10-1	Fold increasef	N	per clone per passage x10-1	Fold increasef	2 clones	3 clones	>3 clones	SNP	MNP	INS	DEL	complex	Total		SNP	MNP	INS	DEL	complex			N	per clone per passage x10-2	Fold increasef			N
AND2210+AND3146a	WT/WT	BY	24a	25a	600	66	1	4	1	1	73	0	0	0	0	1	1	74	1.23333	1	66	1.1	1	5	0.0833333	1	0	0	0	0	0	0	0	0	0	0	0	0	0	0	0	0	1	1	0.166667	1	1	0	1
AND2216	rad27∆/∆	BY	8	25	200	152	9	132	46	11	350	33	4	2	7	3	49	399	19.95	16.1757	185	9.25	8.40909	187	9.35	112.2	1	0	0	0	0	1	0	0	1	0	0	0	0	0	0	0	2	2	1	6	8	2	10
AND2221	tsa1∆/∆	BY	8	25	200	297	1	1	6	0	305	38	0	0	0	0	38	343	17.15	13.9054	335	16.75	15.2273	7	0.35	4.2	0	0	0	0	0	0	0	0	0	0	0	0	0	0	0	0	1	1	0.5	3	1	0	1
AND2215	pif1∆/∆	BY	8	25	200	50	1	0	3	0	54	1	0	0	0	0	1	55	2.75	2.22973	51	2.55	2.31818	3	0.15	1.8	0	0	1	1	0	0	0	0	1	0	0	0	0	0	0	0	0	0	0	0	0	0	0
AND2217	clb5∆/∆	BY	8	25	200	78	0	2	2	0	82	1	0	0	0	0	1	83	4.15	3.36486	79	3.95	3.59091	4	0.2	2.4	1	1	0	0	0	0	2	0	2	0	0	0	0	0	0	0	10	10	5	30	0	0	0
AND2219	mre11∆/∆	BY	8	25	200	37	0	3	2	2	44	4	0	1	0	0	5	49	2.45	1.98649	41	2.05	1.86364	6	0.3	3.6	1	0	0	0	0	0	1	0	1	0	0	0	0	0	0	3	2	5	2.5	15	0	0	0
AND2220	cac1∆/∆ cac3∆/∆	BY	8	25	200	20	0	0	1	0	21	2	0	0	0	0	2	23	1.15	0.932432	22	1.1	1	1	0.05	0.6	0	0	0	0	0	0	0	0	0	0	0	0	0	0	0	0	0	0	0	0	0	0	0
AND3148	pol32∆/∆	BY	16	12	192	22	0	0	3	0	25	0	0	0	1	0	1	26	1.35417	1.09797	22	1.14583	1.04167	4	0.208333	2.5	0	0	0	0	0	0	0	0	0	0	0	0	0	0	0	0	0	0	0	0	0	0	0
AND1385	sic1∆/∆	BY	16	12	192	31	0	3	0	0	34	1	0	0	0	0	1	35	1.82292	1.47804	32	1.66667	1.51515	3	0.15625	1.875	1	0	0	0	0	0	1	0	1	0	0	0	0	0	0	2	28	30	15.625	93.75	0	0	0
AND3230	msh2∆/∆	BY	16	25	400	1159	0	313	1320	9	2801	4	0	0	19	0	23	2824	70.6	57.2432	1163	29.075	26.4318	1652	41.3	495.6	289	95	91	1	0	17	457	0	475	48	0	0	8	88	0	0	0	0	0	0	0	0	0
AND3216	lig4∆/∆	BY	16	25	400	50	0	0	3	0	53	0	0	0	0	0	0	53	1.325	1.07432	50	1.25	1.13636	3	0.075	0.9	0	0	0	0	0	0	0	0	0	0	0	0	0	0	0	0	0	0	0	0	0	0	0
AND3218	rad51∆/∆	BY	16	25	400	946	12	10	26	10	1004	7	0	0	0	0	7	1011	25.275	20.4932	953	23.825	21.6591	36	0.9	10.8	5	0	0	5	0	0	0	0	5	0	0	0	0	0	0	4	2	6	1.5	9	16	0	16
ORT6883	tho2∆/∆	BY	4	100	400	103	0	2	1	1	107	5	0	0	0	0	5	112	2.8	2.27027	108	2.7	2.45455	3	0.075	0.9	0	0	0	0	0	0	0	0	0	0	0	0	0	0	0	0	5	5	1.25	7.5	1	0	1
AND3189	WT/WT	SK1/BY	16	25	400	43	0	1	8	0	52	1	0	0	1	0	2	54	1.35	1	44	1.1	1	10	0.25	1	0	1	0	0	0	0	1	0	1	0	0	0	0	0	0	0	2	2	0.5	1	0	0	0
AND3188	rad27∆/∆	SK1/BY	16	25	400	294	18	255	82	46	695	55	3	21	19	16	114	809	20.225	14.9815	349	8.725	7.93182	377	9.425	37.7	17	1	1	3	0	7	5	4	19	9	4	0	0	7	7	4	8	12	3	6	16	0	16
AND3187	tsa1∆/∆	SK1/BY	15	25	375	506	3	7	14	13	543	19	1	0	1	1	22	565	15.0667	11.1605	525	14	12.7273	22	0.586667	2.34667	3	0	1	1	0	0	1	2	4	1	0	0	0	2	0	0	2	2	0.533333	1.06667	0	0	0
ORT7634	tsa1∆/∆ pol32∆/∆	SK1/BY	16	12	192	264	2	10	35	12	323	30	0	0	7	3	40	363	18.9062	14.0046	294	15.3125	13.9205	52	2.70833	10.8333	6	1	0	3	0	0	1	3	7	1	1	0	0	1	0	17	4	21	10.9375	21.875	4	0	4
AND3275	tsa1∆/∆ pif1∆/∆	SK1/BY	15	12	180	616	4	0	12	22	654	23	0	2	2	0	27	681	37.8333	28.0247	639	35.5	32.2727	16	0.888889	3.55556	5	3	1	6	0	0	1	2	9	1	1	0	0	1	0	1	1	2	1.11111	2.22222	2	1	3
AND3611	pif1∆/∆	SK1/BY	16	12	192	59	0	0	1	2	62	1	0	0	0	0	1	63	3.28125	2.43056	60	3.125	2.84091	1	0.0520833	0.208333	2	1	1	3	0	0	0	1	4	0	0	0	0	0	0	2	0	2	1.04167	2.08333	0	0	0
AND3609	rad51∆/∆	SK1/BY	16	12	192	388	3	8	8	10	417	10	0	0	1	0	11	428	22.2917	16.5123	398	20.7292	18.8447	17	0.885417	3.54167	4	2	3	7	0	0	1	1	9	2	2	0	0	0	2	8	1	9	4.6875	9.375	1	0	1
AND2210+AND3146+AND3189	WT/WT	BY & SK1/BY	40	25	1000	109	1	5	9	1	125	1	0	0	1	1	3	128	1.28	1	110	1.1	1	15	0.15	1	0	1	0	0	0	0	1	0	1	0	0	0	0	0	0	0	3	3	0.3	1	1	0	1
AND2216+AND3188	rad27∆/∆	BY & SK1/BY	24	25	600	446	27	387	128	57	1045	88	7	23	26	19	163	1208	20.1333	15.7292	534	8.9	8.09091	564	9.4	62.6667	18	1	1	3	0	8	5	4	20	9	4	0	0	7	7	4	10	14	2.33333	7.77778	24	2	26
AND2221+AND3187	tsa1∆/∆	BY & SK1/BY	23	25	575	803	4	8	20	13	848	57	1	0	1	1	60	908	15.7913	12.337	860	14.9565	13.5968	29	0.504348	3.36232	3	0	1	1	0	0	1	2	4	1	0	0	0	2	0	0	3	3	0.521739	1.73913	1	0	1
AND2215+AND3611	pif1∆/∆	BY & SK1/BY	16	25	400	109	1	0	4	2	116	2	0	0	0	0	2	118	2.95	2.30469	111	2.775	2.52273	4	0.1	0.666667	2	1	2	4	0	0	0	1	5	0	0	0	0	0	0	2	0	2	0.5	1.66667	0	0	0
AND3218+AND3609	rad51∆/∆	BY & SK1/BY	24	25	600	1334	15	18	34	20	1421	17	0	0	1	0	18	1439	23.9833	18.737	1351	22.5167	20.4697	53	0.883333	5.88889	9	2	3	12	0	0	1	1	14	2	2	0	0	0	2	12	3	15	2.5	8.33333	17	0	17
																		8050												30	0	25	471	13	539						124			110					53
[truncated: 16 more columns]
