# Supplementary material for: Trajectory and uniqueness of mutational signatures in yeast mutators
Source: Proc Natl Acad Sci U S A. 2020 Sep 23;117(40):24947–56. doi: 10.1073/pnas.2011332117 (PMC7547211; doi:10.1073/pnas.2011332117)
Supplement: Supplementary File [file pnas.2011332117.sd11.xlsx]

## Sheet: DatasetS11
Chromosome	Position	S288c	SK1
I	2891	G	T
I	3688	G	A
I	4084	A	G
I	4119	G	A
I	4162	A	C
I	4399	C	A
I	4532	A	T
I	4992	CC	AT
I	5068	AT	A
I	5446	A	T
I	5914	T	C
I	6031	A	G
I	6059	A	T
I	6091	C	T
I	6104	T	G
I	6123	G	T
I	6146	A	G
I	6153	G	C
I	6596	A	G
I	6618	G	T
I	6673	T	C
I	6694	C	T
I	6798	T	C
I	6808	C	T
I	6843	C	T
I	6942	A	C
I	7011	TTCG	CTCC
I	9043	C	A
I	9475	T	G
I	9538	T	C
I	11045	A	C
I	11107	G	A
I	27948	A	G
I	27983	T	A
I	27997	T	C
I	28007	GC	CCA
I	28083	T	C
I	28117	G	C
I	28127	T	C
I	28321	G	A
I	28352	C	T
I	28384	GA	CG
I	28433	G	A
I	28458	C	T
I	28517	A	G
I	28522	GA	G
I	28650	G	T
I	28844	C	T
I	28926	A	T
I	29666	C	A
I	30852	T	C
I	30961	CT	C
I	30980	G	A
I	30987	T	G
I	31018	G	A
I	31026	G	C
I	31250	GA	G
I	31391	A	G
I	31403	T	A
I	31755	C	T
I	31821	C	T
I	31848	T	C
I	31989	T	C
I	32145	C	T
I	32158	T	C
I	32271	G	A
I	32511	C	T
I	32652	A	C
I	32883	C	T
I	32986	GTAG	TTAA
I	33040	A	G
I	33070	A	T
I	33077	G	A
I	33147	G	T
I	33152	T	C
I	33200	C	T
I	33293	A	T
I	33328	C	A
I	33347	TG	AT
I	33355	GACC	AACA
I	33548	A	C
I	33612	A	G
I	33700	G	A
I	33789	C	G
I	33892	C	G
I	33996	A	G
I	34170	T	A
I	34423	G	A
I	34497	C	T
I	34554	A	G
I	34991	A	G
I	35059	G	A
I	35070	C	T
I	35631	G	C
I	35668	G	A
I	35736	G	A
I	35751	T	C
I	35796	T	C
I	35818	A	G
I	35970	T	C
I	36005	A	G
I	36048	C	G
I	36123	C	T
I	36160	G	A
I	36436	CT	C
I	36524	C	T
I	36547	G	A
I	36552	T	C
I	36898	C	T
I	37019	A	G
I	37294	T	C
I	37460	T	C
I	37521	A	G
I	37553	A	G
I	37595	G	A
I	37682	T	C
I	37922	G	A
I	37976	C	A
I	38120	A	T
I	38361	C	T
I	38504	TAATG	GAATT
I	38524	C	A
I	38657	G	A
I	38689	G	C
I	38888	A	C
I	38980	G	A
I	39009	T	C
I	39105	A	G
I	39123	C	T
I	39162	C	G
I	39907	G	A
I	40237	C	T
I	40380	G	A
I	40679	T	C
I	40860	A	G
I	40866	T	C
I	40914	C	G
I	41481	A	G
I	41587	C	T
I	41736	TACA	CACG
I	41752	G	A
I	41883	C	T
I	41987	C	T
I	42103	T	A
I	42115	T	C
I	42257	G	A
I	42484	G	A
I	42527	T	C
I	42554	A	T
I	42562	G	A
I	42590	G	A
I	42629	A	G
I	42635	C	T
I	42684	G	A
I	43004	G	A
I	43137	C	T
I	43478	G	A
I	43565	A	G
I	43691	C	T
I	43784	C	G
I	44150	C	T
I	44384	A	G
I	44675	G	A
I	44686	G	A
I	44891	A	G
I	44935	C	A
I	45024	G	A
I	45431	G	A
I	45546	A	T
I	45831	G	C
I	46030	G	A
I	46375	A	T
I	46837	G	A
I	46846	T	C
I	46894	A	G
I	46912	T	G
I	46966	T	C
I	47044	A	C
I	47206	A	G
I	47518	A	G
I	47690	T	C
I	47896	C	T
I	48115	G	C
I	48286	A	T
I	48591	C	A
I	48751	T	C
I	48815	T	C
I	48890	C	T
I	49103	C	T
I	49114	T	C
I	49247	C	T
I	49403	C	T
I	49614	T	A
I	49871	C	T
I	50024	C	T
I	50204	A	G
I	50343	A	G
I	50354	C	T
I	50432	T	C
I	50456	G	A
I	50498	A	G
I	50660	TATC	AATT
I	50840	A	G
I	50945	G	A
I	51095	G	A
I	51287	T	C
I	51321	T	C
I	51371	A	C
I	51434	A	G
I	51951	T	G
I	52164	C	T
I	52613	G	A
I	52622	T	C
I	52632	T	C
I	52846	GGAA	AGAG
I	52858	T	C
I	52939	C	T
I	52951	G	T
I	52984	A	G
I	52996	A	G
I	53167	A	G
I	53266	C	T
I	53542	C	T
I	53836	A	G
I	53843	C	T
I	53851	G	A
I	53935	A	T
I	54175	A	G
I	54198	G	A
I	54244	A	G
I	54319	T	C
I	54478	GGAT	AGAC
I	54508	A	G
I	54661	G	T
I	54679	C	T
I	54742	A	C
I	54784	A	G
I	54806	T	C
I	55145	C	T
I	55171	A	G
I	55256	A	G
I	55327	C	A
I	55508	T	C
I	55525	A	G
I	55688	T	C
I	55914	C	T
I	56007	A	G
I	56107	T	C
I	56195	A	G
I	56399	G	A
I	57455	C	T
I	57739	C	T
I	59659	C	G
I	60267	G	C
I	60417	C	T
I	60445	T	C
I	60774	T	C
I	60915	C	T
I	61164	A	G
I	61414	C	T
I	61451	G	A
I	61708	G	T
I	61999	C	G
I	62308	T	C
I	62361	T	C
I	62611	AAT	A
I	62648	C	T
I	62654	C	T
I	62679	C	T
I	62754	G	A
I	62990	C	T
I	63992	C	T
I	64499	C	T
I	65365	G	A
I	65614	AT	A
I	65871	G	A
I	65892	A	C
I	65910	T	C
I	66003	T	C
I	66148	G	A
I	66178	A	G
I	66696	G	A
I	67476	C	G
I	67715	C	T
I	67729	G	A
I	68621	AT	A
I	68725	G	C
I	68869	A	G
I	68959	T	C
I	69280	G	A
I	69403	C	T
I	69677	GA	G
I	69721	T	C
I	69734	TG	T
I	69998	T	A
I	70024	T	C
I	70045	A	G
I	70071	C	T
I	70228	T	C
I	70345	G	T
I	70461	C	T
I	70497	A	G
I	70524	CA	C
I	70621	T	C
I	70999	A	AG
I	71008	T	C
I	71281	C	T
I	71312	A	G
I	71673	CT	C
I	72952	T	C
I	73490	T	C
I	73633	T	A
I	73641	T	C
I	73682	A	G
I	73855	T	C
I	73970	A	T
I	74538	T	C
I	74645	G	A
I	74786	G	A
I	74938	GA	G
I	75073	G	A
I	75277	A	G
I	75520	G	A
I	76205	C	T
I	76315	A	T
I	76417	T	C
I	76496	AA	GG
I	77115	G	T
I	77152	A	G
I	77433	G	A
I	77554	T	G
I	77737	C	T
I	78187	T	C
I	78346	A	G
I	78392	T	C
I	78461	C	T
I	78700	A	G
I	78802	T	G
I	78910	T	C
I	78929	G	A
I	78970	AAAG	GAAA
I	79012	T	C
I	79085	C	T
I	79586	CT	C
I	79659	A	T
I	79680	T	G
I	79924	A	G
I	80050	T	C
I	80077	G	A
I	80554	G	A
I	80715	A	T
I	80748	C	G
I	80946	G	A
I	81253	T	C
I	81306	T	C
I	81604	T	C
I	81691	A	G
I	81731	T	C
I	81841	A	G
I	82076	G	C
I	82099	C	T
I	82230	C	A
I	82244	A	G
I	82323	G	A
I	82379	G	A
I	83613	T	C
I	84046	G	A
I	84858	C	A
I	85480	C	T
I	85751	C	T
I	87490	T	C
I	87548	A	G
I	87602	G	A
I	87608	A	T
I	87780	G	T
I	87859	T	G
I	87911	T	C
I	88008	A	G
I	90330	G	T
I	90387	G	A
I	90516	G	A
I	90665	C	T
I	90924	A	G
I	91044	A	T
I	92384	T	C
I	92566	T	C
I	92743	G	T
I	92891	C	T
I	93563	G	A
I	94472	G	A
I	94569	A	G
I	94682	G	A
I	94767	C	G
I	94863	A	G
I	94915	A	G
I	95018	T	C
I	95043	A	T
I	95116	T	C
I	95139	G	A
I	95169	G	A
I	95190	T	C
I	95238	A	T
I	95327	C	T
I	95373	GCCT	ACCC
I	95388	AGGT	GGGC
I	95412	G	C
I	95448	G	A
I	95552	G	C
I	95748	C	A
I	96047	C	A
I	96079	A	G
I	96092	G	A
I	98347	A	G
I	98419	A	T
I	98636	A	T
I	98885	C	T
I	99107	A	G
I	99244	G	A
I	99374	A	G
I	99471	A	G
I	99521	G	A
I	99545	A	G
I	99610	A	T
I	99929	A	G
I	100000	A	T
I	100063	A	T
I	100273	G	A
I	100840	C	T
I	101177	G	C
I	101193	T	C
I	101198	A	G
I	101230	C	G
I	101471	G	A
I	101547	G	C
I	101607	A	G
I	101712	G	A
I	102345	CGAA	TGAG
I	102486	G	A
I	102699	G	A
I	102819	A	G
I	102864	T	A
I	103068	A	G
I	103110	C	T
I	103141	A	G
I	103146	T	C
I	103170	T	A
I	103307	G	T
I	103577	A	G
I	103866	G	A
I	104068	G	T
I	107245	A	C
I	107538	G	A
I	107970	A	G
I	108457	C	T
I	108718	C	T
I	108747	GT	G
I	108763	G	T
I	108814	C	T
I	108928	G	A
I	109735	A	G
I	110856	T	C
I	111180	T	C
I	112136	G	T
I	113132	A	G
I	113207	T	C
I	113226	T	C
I	113326	C	G
I	114283	T	C
I	114824	C	T
I	115629	A	G
I	115665	C	T
I	116327	T	C
I	117399	A	G
I	117940	C	T
I	119344	G	A
I	119350	A	G
I	119951	T	C
I	120347	C	T
I	120378	G	A
I	120944	T	G
I	121235	C	T
I	126902	C	G
I	128637	G	A
I	129063	T	C
I	129075	T	C
I	129476	A	G
I	129517	T	C
I	130292	C	T
I	130362	C	T
I	130776	C	G
I	130897	C	G
I	130975	G	A
I	131303	G	T
I	132066	C	G
I	135319	G	A
I	135325	G	C
I	136910	T	C
I	136958	G	A
I	136969	A	T
I	137063	C	T
I	137336	A	G
I	138499	G	A
I	138650	A	G
I	138907	C	T
I	139076	C	G
I	139272	C	T
I	139277	T	C
I	139404	GTATA	G
I	141984	T	C
I	143085	T	C
I	143193	T	C
I	143679	G	A
I	143822	C	A
I	143852	T	C
I	144406	G	C
I	144826	C	G
I	145634	T	C
I	146539	G	A
I	147414	T	C
I	147507	G	T
I	147598	G	A
I	147655	G	C
I	147717	T	A
I	147726	A	G
I	147759	T	A
I	148260	G	A
I	148886	C	T
I	149268	T	C
I	149307	T	C
I	149454	G	A
I	149594	T	C
I	149773	C	T
I	149913	C	A
I	149973	A	G
I	150303	G	A
I	150462	C	T
I	151010	C	T
I	151332	AA	CG
I	151449	T	C
I	151772	G	A
I	151919	G	A
I	152233	A	G
I	152336	A	G
I	152728	G	A
I	153182	A	G
I	155505	T	C
I	158814	G	A
I	158870	T	C
I	159724	C	T
I	159757	T	G
I	166245	A	T
I	166369	T	C
I	166429	A	G
I	166571	G	A
I	166733	A	G
I	166931	A	G
I	167064	C	T
I	167080	T	C
I	167179	T	C
I	170726	C	T
I	170945	A	G
I	172092	G	A
I	172113	C	A
I	172129	A	T
I	172585	A	T
I	172844	C	T
I	172853	G	A
I	172970	C	T
I	173966	A	G
I	174674	C	T
I	175307	T	A
I	175318	C	G
I	175409	A	G
I	175578	C	CA
I	175849	T	C
I	175856	TG	T
I	175876	C	T
I	175963	A	G
I	176015	T	C
I	176169	C	T
I	176209	T	G
I	176220	T	C
I	176266	A	T
I	176280	T	C
I	176304	C	T
I	178602	G	C
I	178637	A	G
I	178654	G	A
I	178674	G	A
I	178682	C	T
I	178989	A	G
I	179051	AA	GG
I	179221	A	G
I	179247	T	C
I	179614	C	T
I	179772	T	C
I	179796	A	C
I	179942	C	T
I	180103	T	C
I	180134	CGTACA	TG
I	180361	T	C
I	180431	A	G
I	180509	C	T
I	180583	C	A
I	180592	A	G
I	180726	G	C
I	180747	A	G
I	180787	C	T
I	180794	T	A
I	180982	A	C
I	181085	T	TA
I	181117	GTG	ACA
I	181334	T	C
I	181752	G	C
I	181824	G	A
I	181957	TTA	T
I	182045	A	G
I	182093	C	T
I	182380	G	A
I	182447	T	A
I	184083	T	C
I	184235	A	G
I	184256	A	G
I	184334	G	A
I	184418	CACAA	AACAT
I	184481	C	A
I	184488	TTGGT	CTGGC
I	184510	T	C
I	185150	A	G
I	185159	A	G
I	185480	T	G
I	185941	G	A
I	185954	T	A
I	186146	T	G
I	186256	T	C
I	186291	A	G
I	186440	A	T
I	186504	GA	CC
I	186521	C	CT
I	186596	G	A
I	186619	C	A
I	186714	C	T
I	186754	G	A
I	186807	C	T
I	186987	GCAG	ACAC
I	187062	T	C
I	187280	C	G
I	189816	CT	CAA
I	189821	CGTAG	CAT
I	189970	T	TA
I	190025	C	T
I	190031	G	A
I	190132	C	T
I	190148	C	T
I	190402	A	C
I	190429	G	A
I	190558	T	A
I	190588	T	C
I	190621	A	G
I	190636	T	C
I	190880	T	A
I	191026	C	T
I	191472	G	A
I	191617	T	C
I	191704	G	C
I	191755	A	G
I	191818	G	T
I	192170	A	G
I	192196	A	G
I	192338	T	TAA
I	192429	G	C
I	192469	G	A
I	192531	C	T
I	192723	C	T
I	193131	C	T
I	193191	T	C
I	193260	T	C
I	193737	C	T
I	193807	C	T
I	194101	ACTC	GCTT
I	194406	C	T
I	194436	G	A
I	194475	C	T
I	194499	T	A
I	194803	G	A
I	194952	C	G
I	195144	C	T
I	195324	C	T
I	195456	GCCT	ACCC
I	195522	C	T
I	195609	T	C
I	195672	G	A
I	195910	A	G
I	196198	A	G
I	196240	G	A
I	196248	G	C
I	196284	G	A
I	196331	C	G
I	196423	C	T
I	196452	C	T
I	196477	C	T
I	196500	C	T
I	196523	T	A
I	196558	A	G
I	196756	A	T
I	197024	A	G
I	197042	A	T
I	197120	GCCG	ACCA
I	197153	A	C
I	197236	G	T
I	197266	G	T
I	197344	C	T
I	197772	A	G
I	197811	GCT	AC
I	197867	C	A
I	197873	G	A
I	197983	T	A
I	198013	T	A
I	198091	C	T
I	198113	T	C
I	198157	C	G
I	198384	T	C
I	198398	C	T
I	202840	T	A
I	206580	T	A
II	9565	AAG	GAA
II	9688	C	G
II	9859	T	G
II	9932	T	C
II	10027	C	T
II	10038	C	T
II	10136	G	T
II	10210	G	A
II	10325	T	C
II	10401	G	A
II	10572	T	C
II	10621	C	T
II	10627	G	A
II	10708	CTACA	TTAC
II	10783	G	A
II	10795	T	A
II	10801	G	T
II	10943	G	A
II	11039	A	G
II	11360	TG	AC
II	11435	G	A
II	11545	T	C
II	11749	T	C
II	12208	G	A
II	12578	A	G
II	12914	A	G
II	13006	A	C
II	13043	T	C
II	13061	G	T
II	13145	A	G
II	13169	A	C
II	13609	G	T
II	13708	A	G
II	14038	C	T
II	14472	G	A
II	15222	T	A
II	15234	T	C
II	15830	A	G
II	15880	C	T
II	16009	T	G
II	16530	C	T
II	16749	G	A
II	17715	A	G
II	18082	A	T
II	18175	T	C
II	18513	A	G
II	18966	A	G
II	19023	T	C
II	19967	T	C
II	20206	T	C
II	20220	G	A
II	20445	A	G
II	20568	A	G
II	21007	A	G
II	21051	A	G
II	21461	T	C
II	21480	G	A
II	21560	G	A
II	21610	A	T
II	21662	T	C
II	21769	T	G
II	21977	CTC	ATA
II	22025	C	T
II	22375	G	T
II	22415	T	C
II	23230	A	G
II	24209	T	C
II	24355	T	C
II	24379	T	C
II	24823	A	G
II	24859	G	A
II	25246	T	C
II	25978	G	A
II	26010	C	T
II	26029	G	A
II	26161	G	A
II	26500	A	C
II	26596	C	G
II	26815	A	G
II	27032	G	A
II	27154	G	A
II	27232	A	G
II	27397	T	C
II	27441	T	C
II	27663	G	A
II	27781	T	C
II	27832	C	T
II	28538	A	G
II	28614	T	C
II	28912	A	G
II	28960	C	G
II	29027	A	G
II	29038	G	A
II	29064	T	C
II	29096	T	C
II	29111	T	C
II	29154	C	G
II	29190	A	G
II	29361	T	C
II	29377	A	C
II	36302	G	A
II	36690	C	T
II	36721	C	T
II	36837	C	G
II	37454	C	T
II	38800	G	A
II	38956	T	C
II	39234	A	T
II	39405	C	T
II	39435	T	C
II	39607	A	G
II	40029	C	T
II	40245	T	C
II	40260	G	A
II	40771	C	T
II	40802	CA	C
II	40829	A	G
II	40882	T	C
II	40992	C	T
II	41046	T	C
II	41298	G	A
II	41463	C	T
II	41543	A	G
II	41637	C	A
II	41733	G	C
II	41858	C	T
II	41913	A	G
II	42187	C	A
II	42717	C	T
II	42723	TCGA	CCGG
II	42921	G	A
II	42929	G	A
II	43330	G	A
II	43348	A	G
II	43654	T	C
II	43774	C	G
II	44008	G	A
II	44032	T	C
II	44047	G	A
II	44210	C	G
II	44904	C	T
II	44974	T	C
II	45269	T	C
II	45304	CAGG	TAGT
II	45660	A	G
II	45824	T	C
II	46603	T	C
II	46720	T	C
II	46916	T	C
II	47062	A	G
II	47197	C	G
II	47244	A	T
II	47612	T	C
II	47900	G	A
II	47948	A	G
II	47971	G	A
II	48762	T	C
II	49603	A	G
II	49999	A	G
II	50569	A	G
II	50601	C	A
II	50611	A	G
II	50893	G	A
II	50947	A	G
II	51538	T	C
II	51746	C	T
II	51921	G	A
II	52035	C	T
II	52217	C	T
II	52615	C	T
II	53512	A	C
II	53554	G	C
II	53802	A	C
II	53853	T	A
II	54034	G	A
II	54042	G	A
II	54055	ATT	GTC
II	54133	C	T
II	54156	T	C
II	54607	G	A
II	54682	T	C
II	54925	G	A
II	54988	A	G
II	55182	G	A
II	55659	A	C
II	56131	G	A
II	56575	A	T
II	56654	G	C
II	56942	A	T
II	56974	C	A
II	57115	G	A
II	57316	T	C
II	57450	C	A
II	57880	G	A
II	58174	A	T
II	58450	G	A
II	58496	A	G
II	58609	T	C
II	58647	G	A
II	58787	A	T
II	59164	G	C
II	59199	A	G
II	59500	A	G
II	59525	T	C
II	60420	A	G
II	60470	A	G
II	60478	G	A
II	60545	C	T
II	60616	C	T
II	60786	T	C
II	60793	C	G
II	60945	A	C
II	61179	T	C
II	61197	ATATTC	TTTTTT
II	61208	C	T
II	61287	G	A
II	61376	T	C
II	61810	C	T
II	62000	T	C
II	62445	T	C
II	62830	G	T
II	62852	T	A
II	63113	T	C
II	63167	C	CA
II	63243	G	C
II	63831	T	C
II	63857	T	C
II	63891	A	T
II	64139	C	T
II	64291	G	A
II	64716	C	G
II	64864	A	C
II	65309	G	A
II	65480	G	A
II	65858	C	A
II	65975	C	T
II	66467	G	A
II	66479	A	G
II	66503	A	G
II	66717	C	A
II	66852	T	C
II	67108	C	A
II	67361	A	G
II	69355	G	C
II	69616	C	T
II	69772	A	G
II	69817	A	G
II	69823	C	T
II	69840	G	A
II	69901	G	A
II	70006	A	G
II	70394	G	A
II	70420	G	C
II	70638	A	G
II	70774	C	T
II	71161	C	T
II	71395	G	A
II	71553	G	A
II	71569	C	A
II	71621	A	G
II	71634	AAT	TAA
II	72117	A	G
II	72141	G	T
II	72233	A	G
II	72420	C	T
II	73226	C	T
II	73354	C	T
II	73472	G	A
II	73641	T	C
II	73697	A	C
II	73943	G	A
II	74853	A	T
II	74920	C	T
II	75084	A	G
II	75564	C	T
II	75576	G	A
II	75822	T	C
II	75924	C	T
II	76203	A	G
II	76212	C	T
II	76314	T	G
II	76362	C	T
II	76470	C	T
II	76676	C	T
II	76725	G	C
II	76869	G	A
II	76953	C	T
II	77034	C	T
II	77073	T	C
II	77094	G	A
II	77154	C	T
II	77577	T	C
II	77651	T	C
II	77658	C	A
II	77699	T	A
II	77714	G	C
II	77736	G	T
II	77748	A	G
II	78234	T	C
II	78701	CCGCC	TCGCT
II	79121	C	T
II	79329	A	G
II	79359	G	A
II	79464	A	G
II	79692	A	C
II	79837	C	T
II	79876	T	C
II	79997	A	G
II	80052	A	C
II	80114	TC	T
II	80186	C	G
II	80838	A	T
II	81136	A	G
II	81655	T	C
II	81826	C	T
II	81997	T	C
II	82087	A	G
II	82573	C	T
II	83659	GTTA	ATTG
II	83698	C	T
II	83713	G	C
II	83944	G	A
II	84352	G	A
II	84532	T	C
II	84553	C	T
II	84823	C	T
II	84862	C	T
II	84976	C	T
II	85339	A	G
II	85504	T	C
II	85528	T	C
II	85816	A	G
II	85903	G	A
II	86416	T	C
II	86699	A	G
II	86784	C	G
II	87016	T	C
II	87058	A	G
II	87294	C	T
II	87772	A	G
II	87809	A	G
II	87833	A	G
II	88022	C	T
II	88046	T	C
II	88289	T	C
II	89351	CT	C
II	89547	A	G
II	89612	C	T
II	89621	A	C
II	89628	A	G
II	89733	C	T
II	89785	T	C
II	90196	C	A
II	90223	C	T
II	90685	G	A
II	90715	G	C
II	92062	T	G
II	92119	C	T
II	92362	C	T
II	92395	C	A
II	92818	T	C
II	93100	A	G
II	93411	T	C
II	93696	G	A
II	93731	A	T
II	93772	C	T
II	93782	T	C
II	94857	G	A
II	95078	T	C
II	95093	T	G
II	95270	C	T
II	95343	T	C
II	95360	A	G
II	95376	C	T
II	96287	GA	G
II	96328	A	G
II	96610	A	G
II	96664	A	G
II	96789	C	T
II	97068	A	G
II	97341	TATGT	CATGC
II	97530	T	C
II	97557	G	A
II	97590	T	C
II	97676	T	C
II	97884	G	A
II	98301	A	G
II	98470	T	A
II	98568	T	C
II	98703	G	A
II	98853	G	C
II	98907	G	A
II	98940	A	T
II	99188	C	T
II	99228	T	C
II	100367	A	T
II	100413	A	G
II	101103	A	G
II	101613	A	G
II	102116	A	G
II	102386	A	G
II	102419	G	A
II	102432	T	C
II	102815	C	T
II	103652	C	T
II	104099	A	C
II	104242	C	T
II	104459	C	T
II	104490	A	G
II	104512	C	A
II	104537	A	G
II	104641	T	C
II	104669	G	A
II	104735	G	A
II	104809	A	G
II	104819	T	C
II	104834	A	G
II	105289	A	G
II	105316	T	C
II	105422	A	G
II	105449	A	G
II	105799	C	T
II	105865	G	A
II	106303	T	C
II	106348	T	A
II	106396	C	T
II	107123	A	T
II	107136	C	T
II	107418	T	C
II	107438	A	T
II	107671	C	T
II	107704	A	C
II	107862	A	G
II	107917	G	C
II	108149	C	T
II	108239	C	T
II	108303	C	T
II	108408	T	C
II	108452	T	A
II	108510	T	C
II	108543	G	A
II	108645	C	T
II	108764	T	C
II	108822	T	C
II	108951	C	T
II	109135	C	T
II	109197	T	C
II	109488	T	G
II	110028	C	G
II	110113	GA	G
II	110152	TT	CG
II	110550	T	C
II	110627	T	C
II	110641	T	A
II	110721	G	A
II	110746	T	C
II	110917	A	G
II	111312	CTT	C
II	111739	G	A
II	111931	T	G
II	111970	G	A
II	111999	T	C
II	112018	T	G
II	112399	G	A
II	112457	G	A
II	112527	A	G
II	112618	T	C
II	112684	C	A
II	113236	A	G
II	113452	C	T
II	113971	G	A
II	114016	G	A
II	114676	G	A
II	114766	T	C
II	115202	A	G
II	115241	C	T
II	115624	A	G
II	115630	A	G
II	115635	CGT	TGC
II	115719	C	A
II	115894	A	G
II	116084	C	T
II	116102	G	A
II	116107	A	G
II	116168	T	A
II	116257	G	A
II	116476	A	G
II	116518	C	T
II	116701	CAATCCA	TAACCCT
II	116766	T	C
II	116832	A	G
II	116848	GCG	TCA
II	116854	CA	C
II	117293	GA	G
II	117726	G	A
II	117972	G	A
II	118304	C	T
II	118370	A	G
II	118921	C	T
II	118953	C	T
II	119248	T	C
II	119450	C	T
II	119918	T	G
II	119934	T	C
II	120122	T	C
II	120369	G	C
II	120427	C	T
II	120585	A	G
II	121110	T	C
II	121333	T	C
II	121421	G	A
II	121576	C	G
II	121643	A	G
II	122010	T	C
II	122996	G	A
II	123008	G	A
II	123103	T	A
II	123320	T	C
II	123635	T	C
II	123800	C	T
II	123940	C	T
II	124174	C	G
II	124286	C	A
II	124298	C	T
II	124505	A	G
II	124574	T	C
II	124617	A	G
II	124916	G	A
II	124942	C	T
II	124959	A	C
II	125762	T	C
II	125786	G	T
II	125843	C	T
II	126130	C	T
II	126263	T	C
II	126921	C	T
II	127620	A	G
II	127625	A	G
II	128153	A	C
II	128244	GTTGG	TTTGA
II	128257	A	G
II	128479	TT	GA
II	128513	T	C
II	128547	A	G
II	128669	A	G
II	128879	A	C
II	128957	C	T
II	129254	C	T
II	129308	T	A
II	129324	G	T
II	129461	C	T
II	129488	T	C
II	129791	T	A
II	129943	G	A
II	130349	G	A
II	130407	A	G
II	130988	T	C
II	131051	G	A
II	131705	G	A
II	131783	G	A
II	132333	G	A
II	132460	A	G
II	132576	G	A
II	132945	A	G
II	132975	T	A
II	133107	A	G
II	133163	G	C
II	133440	A	G
II	133590	T	C
II	133595	A	G
II	133612	A	G
II	133654	T	A
II	133779	C	T
II	133894	C	T
II	133938	A	C
II	134872	T	C
II	135630	T	A
II	135667	A	C
II	135796	G	A
II	135971	T	A
II	136039	T	TA
II	136064	G	A
II	136348	G	GA
II	136467	AATAT	A
II	136632	T	G
II	136840	A	T
II	136976	G	A
II	137126	G	A
II	137272	T	C
II	137392	G	C
II	137522	AT	A
II	137745	A	G
II	137788	T	C
II	137859	T	G
II	137868	A	G
II	137948	A	G
II	138068	G	A
II	138095	C	T
II	138102	A	G
II	138167	T	C
II	138334	A	G
II	138346	T	C
II	138529	G	T
II	138835	A	G
II	139079	T	G
II	139949	C	G
II	140021	C	T
II	140131	T	C
II	140383	A	G
II	140643	C	A
II	140850	TG	T
II	140884	G	A
II	140964	T	TC
II	141015	G	A
II	141175	C	T
II	141191	G	A
II	141207	A	G
II	141215	C	T
II	141553	C	T
II	141579	C	T
II	141987	A	T
II	142208	G	A
II	142364	A	G
II	142625	C	T
II	142721	C	A
II	142804	C	G
II	142980	G	A
II	143147	T	G
II	143298	A	G
II	143354	A	G
II	143613	A	G
II	144820	T	G
II	144853	G	A
II	144937	T	C
II	144991	A	G
II	145073	G	A
II	145108	T	C
II	145399	G	T
II	145474	A	G
II	145486	A	G
II	145751	G	T
II	145962	CT	C
II	145998	T	C
II	146217	T	G
II	146312	C	G
II	146333	G	A
II	146444	C	T
II	146609	G	A
II	146672	G	T
II	146699	G	A
II	146891	T	C
II	147197	A	T
II	147245	T	C
II	147314	C	G
II	147384	A	C
II	147397	C	G
II	147484	A	G
II	147789	A	G
II	148172	C	T
II	148327	A	T
II	148429	C	T
II	148600	T	A
II	148726	G	T
II	149389	C	T
II	149400	T	C
II	149762	G	A
II	149779	T	A
II	151117	A	G
II	151397	T	C
II	151407	G	T
II	151865	T	C
II	152073	C	T
II	152171	G	T
II	152423	G	A
II	152483	G	A
II	152624	C	T
II	152705	T	G
II	152750	A	C
II	152894	A	G
II	153007	C	T
II	153271	A	T
II	153732	T	A
II	153787	T	A
II	154142	G	A
II	154160	A	G
II	154235	C	T
II	154740	A	G
II	154799	G	A
II	154842	A	T
II	154926	C	T
II	155109	G	A
II	155354	A	G
II	155739	T	G
II	155783	A	G
II	156017	C	T
II	156194	C	T
II	156203	C	A
II	156652	C	T
II	156776	A	G
II	157617	T	C
II	158200	C	T
II	158800	GAGA	TAGG
II	159067	G	A
II	159079	C	T
II	159139	T	G
II	159397	T	C
II	159412	G	A
II	159427	A	G
II	159926	C	A
II	159931	T	G
II	159953	CATTA	TATTG
II	160020	C	T
II	160143	T	G
II	160403	G	T
II	160618	C	T
II	160810	T	G
II	161463	T	C
II	161484	T	G
II	161687	T	C
II	161757	G	A
II	161840	T	C
II	162251	A	G
II	162271	A	G
II	162420	T	C
II	162680	A	G
II	162773	T	C
II	162819	AT	A
II	162986	G	GA
II	163121	A	G
II	164419	T	C
II	164851	T	A
II	164975	T	C
II	164995	T	G
II	165049	C	T
II	165178	C	G
II	165525	G	A
II	165586	T	A
II	165680	A	C
II	165729	T	C
II	166019	T	C
II	166025	CTT	C
II	166311	C	T
II	166460	C	T
II	166550	G	A
II	166572	C	T
II	166607	T	C
II	166703	G	A
II	167174	A	G
II	167385	C	CT
II	167426	G	A
II	167527	G	A
II	167794	A	G
II	167821	A	T
II	167924	A	T
II	168150	C	G
II	168194	G	A
II	168448	T	C
II	168467	T	G
II	169483	A	G
II	169496	G	C
II	169621	C	T
II	170179	T	C
II	170206	G	T
II	170442	T	C
II	170676	G	A
II	170790	T	C
II	170868	C	T
II	171433	A	G
II	171495	A	T
II	171570	A	G
II	171612	G	C
II	171924	G	A
II	172171	C	T
II	172178	C	A
II	172223	A	G
II	172245	C	T
II	172262	A	G
II	172488	A	G
II	172681	G	A
II	173028	T	C
II	173043	A	G
II	173659	T	C
II	174499	GAAGAAA	G
II	175160	T	A
II	175505	C	A
II	175526	A	G
II	175964	T	C
II	176084	T	C
II	176261	T	C
II	176546	T	C
II	176636	G	A
II	177287	C	G
II	177793	G	A
II	178099	A	G
II	178447	A	G
II	178930	C	T
II	179110	G	A
II	179146	G	A
II	179233	T	C
II	179248	A	G
II	179257	C	T
II	179266	A	G
II	180070	T	G
II	180372	T	A
II	180379	A	G
II	180607	G	A
II	181279	C	T
II	181302	A	G
II	181425	A	C
II	181705	C	G
II	182128	T	C
II	182360	T	C
II	182436	T	C
II	182643	C	T
II	182700	T	C
II	182892	G	A
II	182901	C	T
II	183084	A	C
II	184236	G	C
II	184932	A	C
II	184941	T	A
II	185478	C	G
II	185922	A	G
II	186753	G	A
II	187142	C	T
II	187552	T	A
II	187873	T	C
II	189223	C	T
II	189661	T	C
II	189673	A	G
II	190032	T	C
II	190128	T	A
II	190246	C	T
II	190452	A	G
II	190583	G	A
II	190620	C	G
II	190641	A	G
II	190670	T	C
II	191207	T	C
II	191232	A	G
II	191242	C	A
II	191470	A	T
II	191528	G	A
II	191563	G	T
II	191613	G	A
II	192289	G	C
II	192398	TA	AG
II	192441	G	A
II	193122	T	C
II	193664	T	C
II	193715	GAA	G
II	194226	C	T
II	195735	AC	A
II	195960	A	T
II	196145	C	A
II	196581	G	A
II	196633	G	A
II	196681	A	G
II	196686	C	A
II	197121	C	A
II	197464	T	C
II	197474	G	C
II	197581	C	T
II	198241	A	T
II	198475	TA	T
II	198501	G	C
II	198611	C	T
II	198672	C	T
II	198720	CT	C
II	198782	C	T
II	198826	A	G
II	199006	T	C
II	199391	A	C
II	199514	C	T
II	199753	A	C
II	199762	A	C
II	199856	A	T
II	200008	C	T
II	200227	T	C
II	200276	G	A
II	200483	G	A
II	200522	A	G
II	200530	G	T
II	201003	C	T
II	201456	T	C
II	201611	T	C
II	201831	G	A
II	201932	T	A
II	202184	C	T
II	202227	T	A
II	202580	C	G
II	203030	G	A
II	203566	T	C
II	204186	C	A
II	204404	C	T
II	204458	C	T
II	204507	C	T
II	204536	A	G
II	205151	G	A
II	205157	C	A
II	205382	T	C
II	205517	C	A
II	205559	C	T
II	205891	T	C
II	206076	C	G
II	206083	C	T
II	207171	C	T
II	207220	A	G
II	207859	A	G
II	208024	T	C
II	208543	A	G
II	208607	G	T
II	208648	G	A
II	208870	C	T
II	208879	G	A
II	208915	C	T
II	209056	C	T
II	209245	G	A
II	209271	T	G
II	209402	T	G
II	209607	C	T
II	210387	A	G
II	210582	G	A
II	210621	C	T
II	210974	T	C
II	211191	C	G
II	211270	T	C
II	211332	G	A
II	211581	C	T
II	211895	T	C
II	212014	T	C
II	212351	G	A
II	212549	A	G
II	212764	C	T
II	212877	T	G
II	212882	AGCTC	GGCTG
II	213058	C	T
II	213376	C	A
II	213397	T	A
II	213710	C	T
II	213883	G	A
II	214378	A	G
II	214467	C	T
II	214711	G	A
II	214744	T	C
II	214810	C	T
II	215068	G	A
II	215962	G	A
II	215989	G	A
II	216051	C	T
II	216250	G	A
II	216513	G	A
II	216541	A	C
II	216631	A	G
II	216794	T	C
II	216902	C	T
II	216962	G	C
II	217015	G	C
II	217070	C	T
II	217109	T	C
II	217676	C	T
II	217694	A	G
II	218315	T	C
II	218557	C	T
II	218624	A	G
II	218666	G	A
II	218741	G	A
II	219119	C	T
II	219381	C	T
II	220055	C	T
II	220136	C	T
II	220331	C	T
II	220451	T	G
II	220496	G	A
II	220618	G	T
II	220817	CT	C
II	227057	T	G
II	227201	C	T
II	227328	G	A
II	227387	A	T
II	228106	T	C
II	228232	A	G
II	229294	C	T
II	231837	A	G
II	231893	G	C
II	232081	C	T
II	232528	C	A
II	232618	C	T
II	232792	G	A
II	233383	T	G
II	233587	G	A
II	234280	T	C
II	234991	T	A
II	235113	C	T
II	236188	GT	G
II	236256	T	A
II	236554	C	T
II	237151	A	G
II	237189	A	G
II	237444	C	T
II	237498	G	T
II	237660	T	C
II	237971	A	T
II	238040	T	C
II	238080	G	C
II	238131	A	T
II	238137	T	C
II	238224	T	A
II	238239	G	A
II	238259	A	G
II	238275	T	A
II	238333	C	T
II	238346	T	G
II	238382	C	CA
II	238452	A	G
II	238608	ACCC	CACT
II	238769	GA	G
II	238785	TA	GG
II	238829	A	T
II	238875	C	A
II	238920	AT	A
II	238944	T	A
II	239528	A	C
II	239597	C	T
II	239775	C	T
II	239951	A	G
II	239988	A	G
II	239994	C	T
II	240048	C	A
II	241422	T	C
II	241482	C	T
II	242023	G	A
II	242434	G	A
II	242773	G	C
II	243495	A	G
II	244064	A	G
II	244090	A	C
II	244779	A	G
II	245034	C	T
II	245200	G	A
II	245305	C	T
II	245877	G	A
II	246027	T	G
II	246313	C	T
II	246331	A	G
II	246613	A	AT
II	246942	CT	C
II	246973	T	C
II	247040	C	T
II	247069	T	A
II	247234	A	G
II	247399	A	G
II	247522	G	A
II	247531	C	T
II	248159	T	A
II	248659	G	A
II	248671	C	G
II	248728	A	G
II	248918	C	T
II	248980	G	A
II	250316	G	A
II	250789	T	C
II	251134	G	T
II	251790	C	T
II	251800	C	T
II	251820	G	C
II	251887	A	G
II	252013	G	A
II	252027	C	T
II	252161	C	T
II	252244	A	G
II	252262	AG	A
II	252271	TGG	CGC
II	252279	G	A
II	252413	CT	C
II	252423	C	G
II	252499	A	T
II	252589	T	C
II	253219	G	A
II	254436	T	C
II	254815	C	T
II	254834	A	G
II	255127	A	G
II	255743	C	T
II	256651	T	C
II	256767	A	C
II	257565	T	C
II	258064	CAAGTTGT	AAAATTGG
II	258153	T	C
II	258313	G	C
II	258409	C	A
II	258511	TTACCC	CTGCCG
II	258593	A	G
II	258617	G	A
II	259417	TAT	CAC
II	259438	A	G
II	265831	A	G
II	266529	C	T
II	267213	G	A
II	267399	G	A
II	267446	C	T
II	267510	C	T
II	268167	C	T
II	268270	A	G
II	268319	A	G
II	268398	G	C
II	268490	C	T
II	268644	G	T
II	268925	C	T
II	268930	A	G
II	269013	G	A
II	269210	C	G
II	269402	G	A
II	269653	C	T
II	269983	ACTGC	GCTAT
II	270191	G	A
II	270207	A	G
II	271598	C	T
II	271912	G	A
II	272267	C	T
II	272699	T	C
II	273736	A	G
II	273772	T	C
II	273781	A	G
II	273923	A	G
II	274076	G	C
II	274439	T	C
II	274460	T	C
II	274553	A	G
II	274625	C	T
II	274973	A	G
II	275024	T	C
II	275994	C	T
II	276052	T	C
II	276361	A	G
II	276412	A	G
II	276526	C	T
II	276555	A	C
II	276676	T	C
II	276763	C	T
II	276799	C	G
II	277566	G	T
II	277874	G	T
II	278429	T	A
II	278630	C	G
II	278797	G	A
II	278884	G	C
II	278927	A	G
II	279383	G	A
II	279623	T	C
II	280109	A	G
II	280261	C	A
II	280277	C	T
II	280550	A	T
II	280562	C	T
II	280796	A	G
II	280810	A	C
II	280862	G	A
II	281251	A	G
II	281257	CT	TC
II	282015	C	T
II	282024	C	T
II	282099	A	G
II	282128	A	G
II	282495	G	A
II	282657	C	A
II	283654	C	G
II	283729	G	C
II	283800	C	T
II	283860	G	A
II	283935	A	G
II	284107	TC	AT
II	284437	G	T
II	284893	T	C
II	285666	T	C
II	285685	G	A
II	285772	T	C
II	285829	G	A
II	286002	G	A
II	286708	C	T
II	286762	A	G
II	286855	C	T
II	286879	A	G
II	286894	A	G
II	287110	AAGG	GAGA
II	287260	A	C
II	287483	G	A
II	287997	A	G
II	288039	G	A
II	288081	A	G
II	288119	G	A
II	288197	T	C
II	288303	TC	CG
II	288339	A	C
II	288484	T	C
II	288498	G	A
II	288717	C	T
II	288780	A	G
II	288809	A	C
II	288893	C	T
II	288980	T	C
II	288986	TAGTC	CAGTA
II	289364	A	C
II	289409	C	T
II	289530	G	C
II	289642	A	G
II	289723	G	A
II	289966	T	C
II	290536	C	A
II	291653	A	G
II	292193	C	T
II	292401	GA	G
II	292748	CTCCTACA	GTCCCACG
II	292797	T	C
II	292835	C	T
II	292860	G	A
II	292922	A	G
II	293020	A	C
II	293057	C	T
II	293099	C	T
II	293297	G	A
II	293399	T	G
II	293405	A	G
II	293501	ACTG	GCTA
II	293549	A	G
II	293630	A	G
II	293761	C	G
II	293954	C	T
II	294230	C	T
II	295028	C	T
II	295912	T	C
II	296073	G	C
II	296774	A	G
II	296843	G	A
II	297226	G	A
II	297515	G	A
II	297602	G	T
II	297966	C	T
II	298123	G	T
II	298141	C	T
II	298189	G	A
II	298721	G	A
II	298732	A	G
II	298771	A	G
II	298990	G	A
II	299081	C	T
II	299174	T	C
II	299196	T	C
II	299389	A	G
II	299698	T	C
II	299792	C	T
II	299803	C	A
II	299901	T	C
II	300111	G	A
II	301332	A	T
II	301399	T	C
II	301406	T	A
II	301455	G	A
II	301549	C	T
II	301568	AT	GC
II	301803	A	G
II	301834	C	T
II	301937	T	A
II	301951	A	T
II	301964	T	C
II	302062	G	A
II	302075	GGG	AGA
II	302104	A	G
II	302192	A	G
II	302360	G	A
II	302473	T	C
II	302699	A	G
II	302714	C	T
II	302763	A	C
[truncated: 51,524 more rows]
