# Supplementary material for: Trajectory and uniqueness of mutational signatures in yeast mutators
Source: Proc Natl Acad Sci U S A. 2020 Sep 23;117(40):24947–56. doi: 10.1073/pnas.2011332117 (PMC7547211; doi:10.1073/pnas.2011332117)
Supplement: Supplementary File [file pnas.2011332117.sd12.xlsx]

## Sheet: DatasetS12
NGS sample	Strain	Background	Relevant genotype	Clonea	LOH ID	Chr.	Start coordinate	End coordinate	LOH size (bp)	No. of Markers	Allele	Allelic ratiob	Copy Numberc	No. of BY chr	No. of SK1 chr	LOH TYPEd	LOH locatione
A452R1	AND3187	SK1/BY	tsa1∆/∆	A25	LOH10	XI	2928	10752	7824	18	SK1	0.99	2	1	1	REC	terLOH
A452R1	AND3187	SK1/BY	tsa1∆/∆	A25	LOH2	III	14139	14631	492	3	BY	0	2	1	1	REC	intLOH
A452R1	AND3187	SK1/BY	tsa1∆/∆	A25	LOH1	II	98703	100413	1710	8	BY	0	2	1	1	REC	intLOH
A452R1	AND3187	SK1/BY	tsa1∆/∆	A25	LOH6	VI	108113	108920	807	10	BY	0	2	1	1	REC	intLOH
A452R1	AND3187	SK1/BY	tsa1∆/∆	A25	LOH17	XIV	156907	159685	2778	18	BY	0	2	1	1	REC	intLOH
A452R1	AND3187	SK1/BY	tsa1∆/∆	A25	LOH11	XI	211408	217457	6049	33	SK1	0.99	2	1	1	REC	intLOH
A452R1	AND3187	SK1/BY	tsa1∆/∆	A25	LOH4	V	278274	284613	6339	42	SK1	1	2	1	1	REC	intLOH
A452R1	AND3187	SK1/BY	tsa1∆/∆	A25	LOH18	XVI	279412	279975	563	7	SK1	1	2	1	1	REC	intLOH
A452R1	AND3187	SK1/BY	tsa1∆/∆	A25	LOH7	IX	367474	372398	4924	27	SK1	1	2	1	1	REC	intLOH
A452R1	AND3187	SK1/BY	tsa1∆/∆	A25	LOH5	V	442510	442844	334	6	BY	0	3	1	1	REC	intLOH
A452R1	AND3187	SK1/BY	tsa1∆/∆	A25	LOH8	X	459864	464438	4574	33	SK1	0.99	2	1	1	REC	intLOH
A452R1	AND3187	SK1/BY	tsa1∆/∆	A25	LOH3	IV	470607	1523192	1052585	5111	BY	0	2	1	1	REC	terLOH
A452R1	AND3187	SK1/BY	tsa1∆/∆	A25	LOH9	X	554502	554739	237	4	BY	0	2	1	1	REC	intLOH
A452R1	AND3187	SK1/BY	tsa1∆/∆	A25	LOH12	XI	628158	628847	689	7	SK1	1	2	1	1	REC	intLOH
A452R1	AND3187	SK1/BY	tsa1∆/∆	A25	LOH15	XIII	704739	707624	2885	22	SK1	0.99	2	1	1	REC	intLOH
A452R1	AND3187	SK1/BY	tsa1∆/∆	A25	LOH13	XII	747710	749934	2224	21	BY	0	2	1	1	REC	intLOH
A452R1	AND3187	SK1/BY	tsa1∆/∆	A25	LOH16	XIII	855635	859155	3520	14	BY	0	2	1	1	REC	intLOH
A452R1	AND3187	SK1/BY	tsa1∆/∆	A25	LOH14	XII	1022087	1028477	6390	36	BY	0	2	1	1	REC	intLOH
A452R2	AND3187	SK1/BY	tsa1∆/∆	B25	LOH2	II	9565	90685	81120	355	BY	0	2	1	1	REC	terLOH
A452R2	AND3187	SK1/BY	tsa1∆/∆	B25	LOH16	IX	26294	37170	10876	96	BY	0	2	1	1	REC	terLOH
A452R2	AND3187	SK1/BY	tsa1∆/∆	B25	LOH29	XV	31310	31750	440	3	BY	0	2	1	1	REC	intLOH
A452R2	AND3187	SK1/BY	tsa1∆/∆	B25	LOH17	IX	37634	37696	62	7	BY	0	4	1	1	REC	intLOH
A452R2	AND3187	SK1/BY	tsa1∆/∆	B25	LOH18	IX	39244	100450	61206	286	BY	0	2	1	1	REC	intLOH
A452R2	AND3187	SK1/BY	tsa1∆/∆	B25	LOH7	III	42728	43618	890	8	SK1	1	2	1	1	REC	intLOH
A452R2	AND3187	SK1/BY	tsa1∆/∆	B25	LOH10	V	71903	72790	887	11	SK1	1	2	1	1	REC	intLOH
A452R2	AND3187	SK1/BY	tsa1∆/∆	B25	LOH1	I	92743	100273	7530	41	SK1	0.99	2	1	1	REC	intLOH
A452R2	AND3187	SK1/BY	tsa1∆/∆	B25	LOH3	II	96287	104099	7812	32	SK1	1	2	1	1	REC	intLOH
A452R2	AND3187	SK1/BY	tsa1∆/∆	B25	LOH19	X	121937	134053	12116	68	BY	0	2	1	1	REC	intLOH
A452R2	AND3187	SK1/BY	tsa1∆/∆	B25	LOH12	VI	122971	128234	5263	17	SK1	0.99	2	1	1	REC	intLOH
A452R2	AND3187	SK1/BY	tsa1∆/∆	B25	LOH25	XII	124317	124986	669	4	SK1	0.99	2	1	1	REC	intLOH
A452R2	AND3187	SK1/BY	tsa1∆/∆	B25	LOH20	X	135448	136260	812	11	SK1	0.99	2	1	1	REC	intLOH
A452R2	AND3187	SK1/BY	tsa1∆/∆	B25	LOH21	X	149059	167286	18227	96	BY	0	2	1	1	REC	intLOH
A452R2	AND3187	SK1/BY	tsa1∆/∆	B25	LOH34	XVI	192751	194832	2081	13	SK1	1	2	1	1	REC	intLOH
A452R2	AND3187	SK1/BY	tsa1∆/∆	B25	LOH28	XIV	240152	244185	4033	20	SK1	0.99	2	1	1	REC	intLOH
A452R2	AND3187	SK1/BY	tsa1∆/∆	B25	LOH4	II	254436	272267	17831	41	BY	0	4	1	1	REC	intLOH
A452R2	AND3187	SK1/BY	tsa1∆/∆	B25	LOH26	XII	254610	278861	24251	109	BY	0	2	1	1	REC	intLOH
A452R2	AND3187	SK1/BY	tsa1∆/∆	B25	LOH11	V	259547	265533	5986	37	SK1	0.99	2	1	1	REC	intLOH
A452R2	AND3187	SK1/BY	tsa1∆/∆	B25	LOH27	XII	279188	304031	24843	99	SK1	0.99	2	1	1	REC	intLOH
A452R2	AND3187	SK1/BY	tsa1∆/∆	B25	LOH5	II	283654	311366	27712	158	BY	0	2	1	1	REC	intLOH
A452R2	AND3187	SK1/BY	tsa1∆/∆	B25	LOH8	III	308537	314039	5502	13	BY	0	1	1	1	DEL	terLOH
A452R2	AND3187	SK1/BY	tsa1∆/∆	B25	LOH35	XVI	368095	408139	40044	181	SK1	0.99	2	1	1	REC	intLOH
A452R2	AND3187	SK1/BY	tsa1∆/∆	B25	LOH30	XV	442941	444641	1700	13	BY	0	2	1	1	REC	intLOH
A452R2	AND3187	SK1/BY	tsa1∆/∆	B25	LOH22	X	487279	503352	16073	52	BY	0	2	1	1	REC	intLOH
A452R2	AND3187	SK1/BY	tsa1∆/∆	B25	LOH23	X	506424	508327	1903	4	SK1	1	2	1	1	REC	intLOH
A452R2	AND3187	SK1/BY	tsa1∆/∆	B25	LOH24	XI	528685	529669	984	4	BY	0	2	1	1	REC	intLOH
A452R2	AND3187	SK1/BY	tsa1∆/∆	B25	LOH6	II	554320	559512	5192	24	BY	0	2	1	1	REC	intLOH
A452R2	AND3187	SK1/BY	tsa1∆/∆	B25	LOH13	VII	657040	676218	19178	137	BY	0	2	1	1	REC	intLOH
A452R2	AND3187	SK1/BY	tsa1∆/∆	B25	LOH31	XV	677365	678535	1170	9	SK1	0.99	2	1	1	REC	intLOH
A452R2	AND3187	SK1/BY	tsa1∆/∆	B25	LOH32	XV	902182	917624	15442	95	SK1	0.99	2	1	1	REC	intLOH
A452R2	AND3187	SK1/BY	tsa1∆/∆	B25	LOH33	XV	919749	1072997	153248	799	SK1	0.99	2	1	1	REC	terLOH
A452R2	AND3187	SK1/BY	tsa1∆/∆	B25	LOH14	VII	1043745	1045427	1682	8	BY	0	2	1	1	REC	intLOH
A452R2	AND3187	SK1/BY	tsa1∆/∆	B25	LOH15	VII	1049349	1051093	1744	6	BY	0	2	1	1	REC	intLOH
A452R2	AND3187	SK1/BY	tsa1∆/∆	B25	LOH9	IV	1311566	1316659	5093	18	BY	0	2	1	1	REC	intLOH
A452R3	AND3187	SK1/BY	tsa1∆/∆	C25	LOH16	XIII	8537	127589	119052	555	BY	0	2	1	1	REC	terLOH
A452R3	AND3187	SK1/BY	tsa1∆/∆	C25	LOH11	VIII	18112	20657	2545	28	SK1	0.99	2	1	1	REC	intLOH
A452R3	AND3187	SK1/BY	tsa1∆/∆	C25	LOH7	V	62914	73460	10546	70	SK1	0.99	2	1	1	REC	intLOH
A452R3	AND3187	SK1/BY	tsa1∆/∆	C25	LOH2	IV	83019	91592	8573	48	SK1	0.99	2	1	1	REC	intLOH
A452R3	AND3187	SK1/BY	tsa1∆/∆	C25	LOH23	XVI	146533	174906	28373	143	BY	0	2	1	1	REC	intLOH
A452R3	AND3187	SK1/BY	tsa1∆/∆	C25	LOH13	XII	186083	186152	69	3	SK1	1	2	1	1	REC	intLOH
A452R3	AND3187	SK1/BY	tsa1∆/∆	C25	LOH17	XIV	213031	213270	239	3	BY	0	2	1	1	REC	intLOH
A452R3	AND3187	SK1/BY	tsa1∆/∆	C25	LOH20	XV	220335	221576	1241	9	BY	0	2	1	1	REC	intLOH
A452R3	AND3187	SK1/BY	tsa1∆/∆	C25	LOH12	XI	281172	285383	4211	29	BY	0	2	1	1	REC	intLOH
A452R3	AND3187	SK1/BY	tsa1∆/∆	C25	LOH14	XII	316064	318011	1947	9	SK1	1	2	1	1	REC	intLOH
A452R3	AND3187	SK1/BY	tsa1∆/∆	C25	LOH9	VII	320532	320668	136	4	BY	0	2	1	1	REC	intLOH
A452R3	AND3187	SK1/BY	tsa1∆/∆	C25	LOH24	XVI	448559	451317	2758	19	BY	0	2	1	1	REC	intLOH
A452R3	AND3187	SK1/BY	tsa1∆/∆	C25	LOH8	V	475964	480036	4072	22	SK1	1	2	1	1	REC	intLOH
A452R3	AND3187	SK1/BY	tsa1∆/∆	C25	LOH21	XV	492191	507811	15620	80	BY	0	2	1	1	REC	intLOH
A452R3	AND3187	SK1/BY	tsa1∆/∆	C25	LOH15	XII	493339	1059176	565837	2014	SK1	1	2	1	1	REC	terLOH
A452R3	AND3187	SK1/BY	tsa1∆/∆	C25	LOH3	IV	562989	564428	1439	9	BY	0	2	1	1	REC	intLOH
A452R3	AND3187	SK1/BY	tsa1∆/∆	C25	LOH18	XIV	584306	584770	464	3	BY	0	2	1	1	REC	intLOH
A452R3	AND3187	SK1/BY	tsa1∆/∆	C25	LOH4	IV	624319	625839	1520	11	BY	0	2	1	1	REC	intLOH
A452R3	AND3187	SK1/BY	tsa1∆/∆	C25	LOH19	XIV	629955	631199	1244	3	BY	0	2	1	1	REC	intLOH
A452R3	AND3187	SK1/BY	tsa1∆/∆	C25	LOH22	XV	681810	1071268	389458	1934	BY	0	2	1	1	REC	terLOH
A452R3	AND3187	SK1/BY	tsa1∆/∆	C25	LOH1	II	784573	796295	11722	110	BY	0	2	1	1	REC	intLOH
A452R3	AND3187	SK1/BY	tsa1∆/∆	C25	LOH10	VII	1044014	1045214	1200	6	BY	0	2	1	1	REC	intLOH
A452R3	AND3187	SK1/BY	tsa1∆/∆	C25	LOH5	IV	1428330	1428864	534	8	BY	0	2	1	1	REC	intLOH
A452R3	AND3187	SK1/BY	tsa1∆/∆	C25	LOH6	IV	1433570	1523192	89622	481	BY	0	2	1	1	REC	terLOH
A452R4	AND3187	SK1/BY	tsa1∆/∆	D25	LOH9	VII	1080	12355	11275	49	SK1	0.99	2	1	1	REC	terLOH
A452R4	AND3187	SK1/BY	tsa1∆/∆	D25	LOH1	I	2891	121235	118344	466	SK1	0.99	2	1	1	REC	terLOH
A452R4	AND3187	SK1/BY	tsa1∆/∆	D25	LOH20	XI	2928	395584	392656	1541	SK1	0.99	2	1	1	REC	terLOH
A452R4	AND3187	SK1/BY	tsa1∆/∆	D25	LOH26	XIII	8537	122837	114300	521	SK1	0.99	2	1	1	REC	terLOH
A452R4	AND3187	SK1/BY	tsa1∆/∆	D25	LOH23	XII	14801	18183	3382	31	BY	0	2	1	1	REC	terLOH
A452R4	AND3187	SK1/BY	tsa1∆/∆	D25	LOH29	XV	15182	22043	6861	47	BY	0	2	1	1	REC	terLOH
A452R4	AND3187	SK1/BY	tsa1∆/∆	D25	LOH10	VII	23215	23602	387	4	BY	0	2	1	1	REC	intLOH
A452R4	AND3187	SK1/BY	tsa1∆/∆	D25	LOH14	VIII	37876	38579	703	7	BY	0	2	1	1	REC	intLOH
A452R4	AND3187	SK1/BY	tsa1∆/∆	D25	LOH16	IX	82232	89046	6814	28	SK1	1	2	1	1	REC	intLOH
A452R4	AND3187	SK1/BY	tsa1∆/∆	D25	LOH7	VI	232381	236578	4197	26	BY	0	2	1	1	REC	intLOH
A452R4	AND3187	SK1/BY	tsa1∆/∆	D25	LOH6	V	239168	240035	867	7	SK1	0.99	2	1	1	REC	intLOH
A452R4	AND3187	SK1/BY	tsa1∆/∆	D25	LOH8	VI	244123	270091	25968	225	SK1	0.99	2	1	1	REC	terLOH
A452R4	AND3187	SK1/BY	tsa1∆/∆	D25	LOH11	VII	255756	257715	1959	10	BY	0	2	1	1	REC	intLOH
A452R4	AND3187	SK1/BY	tsa1∆/∆	D25	LOH12	VII	301090	311315	10225	55	SK1	1	2	1	1	REC	intLOH
A452R4	AND3187	SK1/BY	tsa1∆/∆	D25	LOH3	III	313321	314039	718	8	SK1	0.97	3	1	1	REC	terLOH
A452R4	AND3187	SK1/BY	tsa1∆/∆	D25	LOH17	IX	326249	338670	12421	42	BY	0	2	1	1	REC	intLOH
A452R4	AND3187	SK1/BY	tsa1∆/∆	D25	LOH21	XI	396283	403011	6728	30	BY	0	2	1	1	REC	intLOH
A452R4	AND3187	SK1/BY	tsa1∆/∆	D25	LOH4	IV	404730	404996	266	4	SK1	1	2	1	1	REC	intLOH
A452R4	AND3187	SK1/BY	tsa1∆/∆	D25	LOH18	IX	408110	430292	22182	125	BY	0	2	1	1	REC	terLOH
A452R4	AND3187	SK1/BY	tsa1∆/∆	D25	LOH2	II	441565	801524	359959	1669	BY	0	2	1	1	REC	intLOH
A452R4	AND3187	SK1/BY	tsa1∆/∆	D25	LOH32	XVI	445985	449109	3124	10	SK1	1	2	1	1	REC	intLOH
A452R4	AND3187	SK1/BY	tsa1∆/∆	D25	LOH15	VIII	468144	474220	6076	37	SK1	0.99	2	1	1	REC	intLOH
A452R4	AND3187	SK1/BY	tsa1∆/∆	D25	LOH27	XIII	524040	524814	774	8	BY	0	2	1	1	REC	intLOH
A452R4	AND3187	SK1/BY	tsa1∆/∆	D25	LOH19	X	539780	728402	188622	769	SK1	0.99	2	1	1	REC	terLOH
A452R4	AND3187	SK1/BY	tsa1∆/∆	D25	LOH22	XI	598795	606908	8113	29	BY	0	2	1	1	REC	intLOH
A452R4	AND3187	SK1/BY	tsa1∆/∆	D25	LOH13	VII	612759	1081991	469232	2334	SK1	0.99	2	1	1	REC	terLOH
A452R4	AND3187	SK1/BY	tsa1∆/∆	D25	LOH28	XIV	666478	668135	1657	4	BY	0	2	1	1	REC	intLOH
A452R4	AND3187	SK1/BY	tsa1∆/∆	D25	LOH24	XII	863244	867405	4161	8	BY	0	2	1	1	REC	intLOH
A452R4	AND3187	SK1/BY	tsa1∆/∆	D25	LOH5	IV	921045	1523192	602147	2999	BY	0	2	1	1	REC	terLOH
A452R4	AND3187	SK1/BY	tsa1∆/∆	D25	LOH30	XV	929121	930799	1678	11	SK1	0.99	2	1	1	REC	intLOH
A452R4	AND3187	SK1/BY	tsa1∆/∆	D25	LOH31	XV	948744	1071268	122524	675	BY	0	2	1	1	REC	terLOH
A452R4	AND3187	SK1/BY	tsa1∆/∆	D25	LOH25	XII	1037166	1037313	147	3	BY	0	2	1	1	REC	intLOH
A452R5	AND3187	SK1/BY	tsa1∆/∆	E25	LOH1	I	2891	73970	71079	305	SK1	0.99	2	1	1	REC	terLOH
A452R5	AND3187	SK1/BY	tsa1∆/∆	E25	LOH19	XI	2928	90412	87484	276	BY	0	2	1	1	REC	terLOH
A452R5	AND3187	SK1/BY	tsa1∆/∆	E25	LOH25	XIV	17582	32426	14844	43	SK1	1	2	1	1	REC	terLOH
A452R5	AND3187	SK1/BY	tsa1∆/∆	E25	LOH10	VII	17724	17874	150	9	BY	0	2	1	1	REC	intLOH
A452R5	AND3187	SK1/BY	tsa1∆/∆	E25	LOH15	X	21222	24374	3152	22	BY	0	3	1	1	REC	terLOH
A452R5	AND3187	SK1/BY	tsa1∆/∆	E25	LOH16	X	25563	41803	16240	124	BY	0	2	1	1	REC	intLOH
A452R5	AND3187	SK1/BY	tsa1∆/∆	E25	LOH17	X	42451	43681	1230	9	SK1	1	2	1	1	REC	intLOH
A452R5	AND3187	SK1/BY	tsa1∆/∆	E25	LOH18	X	44482	312946	268464	1426	BY	0	2	1	1	REC	intLOH
A452R5	AND3187	SK1/BY	tsa1∆/∆	E25	LOH2	II	83659	83713	54	3	BY	0	2	1	1	REC	intLOH
A452R5	AND3187	SK1/BY	tsa1∆/∆	E25	LOH24	XIII	89869	101176	11307	63	SK1	0.99	2	1	1	REC	intLOH
A452R5	AND3187	SK1/BY	tsa1∆/∆	E25	LOH20	XI	111593	113003	1410	7	BY	0	2	1	1	REC	intLOH
A452R5	AND3187	SK1/BY	tsa1∆/∆	E25	LOH26	XIV	166576	170087	3511	21	BY	0	2	1	1	REC	intLOH
A452R5	AND3187	SK1/BY	tsa1∆/∆	E25	LOH5	IV	167826	173380	5554	14	BY	0	2	1	1	REC	intLOH
A452R5	AND3187	SK1/BY	tsa1∆/∆	E25	LOH6	IV	236400	244177	7777	54	BY	0	2	1	1	REC	intLOH
A452R5	AND3187	SK1/BY	tsa1∆/∆	E25	LOH21	XII	250337	261053	10716	51	BY	0	2	1	1	REC	intLOH
A452R5	AND3187	SK1/BY	tsa1∆/∆	E25	LOH11	VII	255756	257715	1959	10	BY	0	2	1	1	REC	intLOH
A452R5	AND3187	SK1/BY	tsa1∆/∆	E25	LOH22	XII	352224	352956	732	3	SK1	1	2	1	1	REC	intLOH
A452R5	AND3187	SK1/BY	tsa1∆/∆	E25	LOH27	XV	404516	405484	968	4	BY	0	2	1	1	REC	intLOH
A452R5	AND3187	SK1/BY	tsa1∆/∆	E25	LOH13	VIII	452903	458768	5865	49	SK1	1	2	1	1	REC	intLOH
A452R5	AND3187	SK1/BY	tsa1∆/∆	E25	LOH14	VIII	511654	525297	13643	100	SK1	0.99	2	1	1	REC	terLOH
A452R5	AND3187	SK1/BY	tsa1∆/∆	E25	LOH3	II	609102	609547	445	5	SK1	0.99	2	1	1	REC	intLOH
A452R5	AND3187	SK1/BY	tsa1∆/∆	E25	LOH28	XVI	611302	614701	3399	25	BY	0	2	1	1	REC	intLOH
A452R5	AND3187	SK1/BY	tsa1∆/∆	E25	LOH12	VII	615688	618124	2436	21	SK1	0.99	2	1	1	REC	intLOH
A452R5	AND3187	SK1/BY	tsa1∆/∆	E25	LOH7	IV	777638	785881	8243	39	BY	0	2	1	1	REC	intLOH
A452R5	AND3187	SK1/BY	tsa1∆/∆	E25	LOH4	II	791607	791833	226	3	BY	0	2	1	1	REC	intLOH
A452R5	AND3187	SK1/BY	tsa1∆/∆	E25	LOH23	XII	876120	877207	1087	5	BY	0	2	1	1	REC	intLOH
A452R5	AND3187	SK1/BY	tsa1∆/∆	E25	LOH8	IV	1251845	1252379	534	3	BY	0	2	1	1	REC	intLOH
A452R5	AND3187	SK1/BY	tsa1∆/∆	E25	LOH9	IV	1266952	1523192	256240	1318	BY	0	2	1	1	REC	terLOH
A452R7	AND3187	SK1/BY	tsa1∆/∆	G25	LOH18	XI	2928	235115	232187	767	BY	0	2	1	1	REC	terLOH
A452R7	AND3187	SK1/BY	tsa1∆/∆	G25	LOH9	VII	8879	81435	72556	325	BY	0	2	1	1	REC	intLOH
A452R7	AND3187	SK1/BY	tsa1∆/∆	G25	LOH17	X	32957	34903	1946	13	BY	0	2	1	1	REC	intLOH
A452R7	AND3187	SK1/BY	tsa1∆/∆	G25	LOH10	VII	82858	89311	6453	28	SK1	0.99	2	1	1	REC	intLOH
A452R7	AND3187	SK1/BY	tsa1∆/∆	G25	LOH11	VII	89813	100529	10716	23	BY	0	2	1	1	REC	intLOH
A452R7	AND3187	SK1/BY	tsa1∆/∆	G25	LOH24	XVI	89899	103531	13632	55	SK1	1	2	1	1	REC	intLOH
A452R7	AND3187	SK1/BY	tsa1∆/∆	G25	LOH16	IX	97705	100450	2745	14	SK1	0.99	2	1	1	REC	intLOH
A452R7	AND3187	SK1/BY	tsa1∆/∆	G25	LOH21	XIII	110245	134000	23755	111	SK1	1	2	1	1	REC	intLOH
A452R7	AND3187	SK1/BY	tsa1∆/∆	G25	LOH4	III	120174	121210	1036	6	SK1	1	2	1	1	REC	intLOH
A452R7	AND3187	SK1/BY	tsa1∆/∆	G25	LOH5	III	130940	302979	172039	545	SK1	0.99	3	1	1	REC	intLOH
A452R7	AND3187	SK1/BY	tsa1∆/∆	G25	LOH7	V	200794	205406	4612	25	BY	0	2	1	1	REC	intLOH
A452R7	AND3187	SK1/BY	tsa1∆/∆	G25	LOH1	II	238239	238275	36	3	BY	0	2	1	1	REC	intLOH
A452R7	AND3187	SK1/BY	tsa1∆/∆	G25	LOH22	XIII	238380	247895	9515	48	BY	0	2	1	1	REC	intLOH
A452R7	AND3187	SK1/BY	tsa1∆/∆	G25	LOH19	XII	352942	355823	2881	12	BY	0	2	1	1	REC	intLOH
A452R7	AND3187	SK1/BY	tsa1∆/∆	G25	LOH15	VIII	412127	413704	1577	12	SK1	1	2	1	1	REC	intLOH
A452R7	AND3187	SK1/BY	tsa1∆/∆	G25	LOH25	XVI	483739	484429	690	6	SK1	0.99	2	1	1	REC	intLOH
A452R7	AND3187	SK1/BY	tsa1∆/∆	G25	LOH20	XII	490579	1059176	568597	2017	BY	0	2	1	1	REC	terLOH
A452R7	AND3187	SK1/BY	tsa1∆/∆	G25	LOH8	V	498796	566643	67847	381	SK1	1	2	1	1	REC	terLOH
A452R7	AND3187	SK1/BY	tsa1∆/∆	G25	LOH2	II	655555	662444	6889	15	BY	0	2	1	1	REC	intLOH
A452R7	AND3187	SK1/BY	tsa1∆/∆	G25	LOH3	II	802072	803993	1921	7	BY	0	1	1	1	DEL	terLOH
A452R7	AND3187	SK1/BY	tsa1∆/∆	G25	LOH6	IV	966713	1523192	556479	2749	BY	0	2	1	1	REC	terLOH
A452R7	AND3187	SK1/BY	tsa1∆/∆	G25	LOH23	XV	1020710	1031754	11044	56	SK1	0.99	2	1	1	REC	intLOH
A452R7	AND3187	SK1/BY	tsa1∆/∆	G25	LOH12	VII	1025033	1028507	3474	13	SK1	0.99	2	1	1	REC	intLOH
A452R7	AND3187	SK1/BY	tsa1∆/∆	G25	LOH13	VII	1030489	1044104	13615	65	SK1	1	2	1	1	REC	intLOH
A452R7	AND3187	SK1/BY	tsa1∆/∆	G25	LOH14	VII	1050064	1067115	17051	57	BY	0	2	1	1	REC	intLOH
A452R8	AND3187	SK1/BY	tsa1∆/∆	H25	LOH4	III	2869	16705	13836	9	SK1	1	2	1	1	REC	terLOH
A452R8	AND3187	SK1/BY	tsa1∆/∆	H25	LOH18	XI	2928	3587	659	3	SK1	0.99	2	1	1	REC	terLOH
A452R8	AND3187	SK1/BY	tsa1∆/∆	H25	LOH13	X	21222	24374	3152	22	BY	0	2	1	1	REC	terLOH
A452R8	AND3187	SK1/BY	tsa1∆/∆	H25	LOH14	X	25563	26988	1425	15	BY	0	2	1	1	REC	intLOH
A452R8	AND3187	SK1/BY	tsa1∆/∆	H25	LOH15	X	28612	54825	26213	158	BY	0	2	1	1	REC	intLOH
A452R8	AND3187	SK1/BY	tsa1∆/∆	H25	LOH5	III	52747	56411	3664	17	BY	0	3	1	1	REC	intLOH
A452R8	AND3187	SK1/BY	tsa1∆/∆	H25	LOH12	VIII	122674	126792	4118	33	BY	0	2	1	1	REC	intLOH
A452R8	AND3187	SK1/BY	tsa1∆/∆	H25	LOH1	II	168194	171612	3418	16	BY	0	2	1	1	REC	intLOH
A452R8	AND3187	SK1/BY	tsa1∆/∆	H25	LOH6	III	249285	314039	64754	209	SK1	0.99	2	1	1	REC	terLOH
A452R8	AND3187	SK1/BY	tsa1∆/∆	H25	LOH19	XI	258873	271129	12256	61	BY	0	2	1	1	REC	intLOH
A452R8	AND3187	SK1/BY	tsa1∆/∆	H25	LOH9	VII	261737	264036	2299	26	SK1	1	2	1	1	REC	intLOH
A452R8	AND3187	SK1/BY	tsa1∆/∆	H25	LOH2	II	315082	329654	14572	84	BY	0	2	1	1	REC	intLOH
A452R8	AND3187	SK1/BY	tsa1∆/∆	H25	LOH10	VII	365727	367918	2191	16	BY	0	2	1	1	REC	intLOH
A452R8	AND3187	SK1/BY	tsa1∆/∆	H25	LOH25	XIII	401070	402537	1467	14	SK1	1	2	1	1	REC	intLOH
A452R8	AND3187	SK1/BY	tsa1∆/∆	H25	LOH3	II	408483	801524	393041	1811	BY	0	2	1	1	REC	intLOH
A452R8	AND3187	SK1/BY	tsa1∆/∆	H25	LOH27	XV	434027	836404	402377	1789	BY	0	2	1	1	REC	intLOH
A452R8	AND3187	SK1/BY	tsa1∆/∆	H25	LOH20	XI	521737	523152	1415	9	SK1	0.99	2	1	1	REC	intLOH
A452R8	AND3187	SK1/BY	tsa1∆/∆	H25	LOH16	X	533814	535930	2116	11	SK1	0.99	2	1	1	REC	intLOH
A452R8	AND3187	SK1/BY	tsa1∆/∆	H25	LOH21	XI	600456	601260	804	3	SK1	1	2	1	1	REC	intLOH
A452R8	AND3187	SK1/BY	tsa1∆/∆	H25	LOH26	XIII	607553	612918	5365	28	BY	0	2	1	1	REC	intLOH
A452R8	AND3187	SK1/BY	tsa1∆/∆	H25	LOH22	XI	649880	650463	583	7	SK1	0.99	1	1	1	DEL	intLOH
A452R8	AND3187	SK1/BY	tsa1∆/∆	H25	LOH23	XII	685228	686213	985	5	BY	0	2	1	1	REC	intLOH
A452R8	AND3187	SK1/BY	tsa1∆/∆	H25	LOH24	XII	693267	694951	1684	15	BY	0	2	1	1	REC	intLOH
A452R8	AND3187	SK1/BY	tsa1∆/∆	H25	LOH17	X	711149	712379	1230	17	SK1	0.99	2	1	1	REC	intLOH
A452R8	AND3187	SK1/BY	tsa1∆/∆	H25	LOH7	IV	735360	739050	3690	8	SK1	1	2	1	1	REC	intLOH
A452R8	AND3187	SK1/BY	tsa1∆/∆	H25	LOH28	XV	836419	840872	4453	26	SK1	1	2	1	1	REC	intLOH
A452R8	AND3187	SK1/BY	tsa1∆/∆	H25	LOH29	XV	841378	1071268	229890	1134	BY	0	2	1	1	REC	terLOH
A452R8	AND3187	SK1/BY	tsa1∆/∆	H25	LOH11	VII	864725	868460	3735	9	SK1	0.99	2	1	1	REC	intLOH
A452R8	AND3187	SK1/BY	tsa1∆/∆	H25	LOH8	IV	884761	1523192	638431	3194	SK1	0.99	2	1	1	REC	terLOH
A452R9	AND3187	SK1/BY	tsa1∆/∆	I25	LOH11	VII	2437	2512	75	3	BY	0	2	1	1	REC	intLOH
A452R9	AND3187	SK1/BY	tsa1∆/∆	I25	LOH14	VIII	7576	79208	71632	521	BY	0	2	1	1	REC	terLOH
A452R9	AND3187	SK1/BY	tsa1∆/∆	I25	LOH1	II	40771	88289	47518	230	SK1	0.99	2	1	1	REC	intLOH
A452R9	AND3187	SK1/BY	tsa1∆/∆	I25	LOH10	VI	44748	46380	1632	17	SK1	1	2	1	1	REC	intLOH
A452R9	AND3187	SK1/BY	tsa1∆/∆	I25	LOH17	IX	53717	69138	15421	66	BY	0	2	1	1	REC	intLOH
A452R9	AND3187	SK1/BY	tsa1∆/∆	I25	LOH2	II	110028	110152	124	3	SK1	0.99	2	1	1	REC	intLOH
A452R9	AND3187	SK1/BY	tsa1∆/∆	I25	LOH20	XI	165087	168464	3377	20	BY	0	2	1	1	REC	intLOH
A452R9	AND3187	SK1/BY	tsa1∆/∆	I25	LOH30	XVI	167227	177089	9862	48	SK1	0.99	2	1	1	REC	intLOH
A452R9	AND3187	SK1/BY	tsa1∆/∆	I25	LOH12	VII	203693	208043	4350	33	SK1	0.99	2	1	1	REC	intLOH
A452R9	AND3187	SK1/BY	tsa1∆/∆	I25	LOH7	IV	212555	212746	191	3	BY	0	2	1	1	REC	intLOH
A452R9	AND3187	SK1/BY	tsa1∆/∆	I25	LOH21	XI	242410	245903	3493	11	BY	0	2	1	1	REC	intLOH
A452R9	AND3187	SK1/BY	tsa1∆/∆	I25	LOH5	III	265556	267008	1452	4	SK1	1	2	1	1	REC	intLOH
A452R9	AND3187	SK1/BY	tsa1∆/∆	I25	LOH6	III	267682	268449	767	6	SK1	1	2	1	1	REC	intLOH
A452R9	AND3187	SK1/BY	tsa1∆/∆	I25	LOH23	XII	273722	274243	521	5	BY	0	2	1	1	REC	intLOH
A452R9	AND3187	SK1/BY	tsa1∆/∆	I25	LOH13	VII	292839	293303	464	5	SK1	1	2	1	1	REC	intLOH
A452R9	AND3187	SK1/BY	tsa1∆/∆	I25	LOH24	XIII	324689	327622	2933	13	BY	0	2	1	1	REC	intLOH
A452R9	AND3187	SK1/BY	tsa1∆/∆	I25	LOH31	XVI	325797	326346	549	7	BY	0	2	1	1	REC	intLOH
A452R9	AND3187	SK1/BY	tsa1∆/∆	I25	LOH15	VIII	334431	459884	125453	631	SK1	0.99	2	1	1	REC	intLOH
A452R9	AND3187	SK1/BY	tsa1∆/∆	I25	LOH18	IX	369297	371255	1958	13	SK1	0.99	2	1	1	REC	intLOH
A452R9	AND3187	SK1/BY	tsa1∆/∆	I25	LOH19	IX	386850	390275	3425	33	SK1	0.99	2	1	1	REC	intLOH
A452R9	AND3187	SK1/BY	tsa1∆/∆	I25	LOH28	XV	412675	414444	1769	10	BY	0	2	1	1	REC	intLOH
A452R9	AND3187	SK1/BY	tsa1∆/∆	I25	LOH16	VIII	460285	525297	65012	377	BY	0	2	1	1	REC	terLOH
A452R9	AND3187	SK1/BY	tsa1∆/∆	I25	LOH22	XI	540723	664310	123587	575	BY	0	2	1	1	REC	terLOH
A452R9	AND3187	SK1/BY	tsa1∆/∆	I25	LOH32	XVI	556406	556778	372	4	BY	0	2	1	1	REC	intLOH
A452R9	AND3187	SK1/BY	tsa1∆/∆	I25	LOH3	II	660972	662444	1472	5	BY	0	2	1	1	REC	intLOH
A452R9	AND3187	SK1/BY	tsa1∆/∆	I25	LOH25	XIII	678465	795326	116861	612	BY	0	2	1	1	REC	intLOH
A452R9	AND3187	SK1/BY	tsa1∆/∆	I25	LOH33	XVI	754263	830277	76014	343	BY	0	2	1	1	REC	intLOH
A452R9	AND3187	SK1/BY	tsa1∆/∆	I25	LOH4	II	771772	780308	8536	26	BY	0	2	1	1	REC	intLOH
A452R9	AND3187	SK1/BY	tsa1∆/∆	I25	LOH26	XIII	795946	801226	5280	49	SK1	0.99	2	1	1	REC	intLOH
A452R9	AND3187	SK1/BY	tsa1∆/∆	I25	LOH27	XIII	801852	917449	115597	532	BY	0	2	1	1	REC	terLOH
A452R9	AND3187	SK1/BY	tsa1∆/∆	I25	LOH34	XVI	830811	928226	97415	465	SK1	0.99	2	1	1	REC	terLOH
A452R9	AND3187	SK1/BY	tsa1∆/∆	I25	LOH29	XV	885209	888666	3457	10	BY	0	2	1	1	REC	intLOH
A452R9	AND3187	SK1/BY	tsa1∆/∆	I25	LOH8	IV	1143894	1146636	2742	9	SK1	1	2	1	1	REC	intLOH
A452R9	AND3187	SK1/BY	tsa1∆/∆	I25	LOH9	IV	1246191	1523192	277001	1402	SK1	1	2	1	1	REC	terLOH
A452R10	AND3187	SK1/BY	tsa1∆/∆	J25	LOH1	I	6694	6808	114	3	BY	0	2	1	1	REC	intLOH
A452R10	AND3187	SK1/BY	tsa1∆/∆	J25	LOH9	V	10185	79059	68874	364	SK1	1	2	1	1	REC	terLOH
A452R10	AND3187	SK1/BY	tsa1∆/∆	J25	LOH15	XI	19020	23532	4512	29	BY	0	2	1	1	REC	intLOH
A452R10	AND3187	SK1/BY	tsa1∆/∆	J25	LOH16	XII	22902	31473	8571	22	SK1	0.99	2	1	1	REC	intLOH
A452R10	AND3187	SK1/BY	tsa1∆/∆	J25	LOH14	IX	24646	286346	261700	1219	SK1	0.99	2	1	1	REC	terLOH
A452R10	AND3187	SK1/BY	tsa1∆/∆	J25	LOH2	I	27948	94472	66524	358	BY	0	2	1	1	REC	intLOH
A452R10	AND3187	SK1/BY	tsa1∆/∆	J25	LOH5	III	114352	114465	113	4	BY	0	2	1	1	REC	intLOH
A452R10	AND3187	SK1/BY	tsa1∆/∆	J25	LOH6	III	151925	168244	16319	79	SK1	0.98	1	1	1	DEL	intLOH
A452R10	AND3187	SK1/BY	tsa1∆/∆	J25	LOH11	VI	251816	252203	387	3	SK1	0.99	2	1	1	REC	intLOH
A452R10	AND3187	SK1/BY	tsa1∆/∆	J25	LOH7	III	266699	269921	3222	27	BY	0	2	1	1	REC	intLOH
A452R10	AND3187	SK1/BY	tsa1∆/∆	J25	LOH8	III	271106	314039	42933	128	SK1	0.99	2	1	1	REC	terLOH
A452R10	AND3187	SK1/BY	tsa1∆/∆	J25	LOH3	II	283654	304384	20730	124	SK1	1	2	1	1	REC	intLOH
A452R10	AND3187	SK1/BY	tsa1∆/∆	J25	LOH22	XVI	359549	359608	59	4	BY	0	2	1	1	REC	intLOH
A452R10	AND3187	SK1/BY	tsa1∆/∆	J25	LOH20	XV	369757	370433	676	7	SK1	0.99	2	1	1	REC	intLOH
A452R10	AND3187	SK1/BY	tsa1∆/∆	J25	LOH17	XII	493339	532747	39408	134	SK1	0.99	2	1	1	REC	intLOH
A452R10	AND3187	SK1/BY	tsa1∆/∆	J25	LOH12	VII	502442	504390	1948	10	BY	0	2	1	1	REC	intLOH
A452R10	AND3187	SK1/BY	tsa1∆/∆	J25	LOH10	V	504064	507153	3089	12	BY	0	2	1	1	REC	intLOH
A452R10	AND3187	SK1/BY	tsa1∆/∆	J25	LOH18	XII	535290	1059176	523886	1856	SK1	1	2	1	1	REC	terLOH
A452R10	AND3187	SK1/BY	tsa1∆/∆	J25	LOH23	XVI	545677	545863	186	3	SK1	1	2	1	1	REC	intLOH
A452R10	AND3187	SK1/BY	tsa1∆/∆	J25	LOH13	VII	649865	672921	23056	180	SK1	1	2	1	1	REC	intLOH
A452R10	AND3187	SK1/BY	tsa1∆/∆	J25	LOH19	XIII	742863	917449	174586	873	BY	0	2	1	1	REC	terLOH
A452R10	AND3187	SK1/BY	tsa1∆/∆	J25	LOH4	II	790539	802940	12401	120	SK1	0.99	2	1	1	REC	terLOH
A452R10	AND3187	SK1/BY	tsa1∆/∆	J25	LOH21	XV	870333	871386	1053	4	SK1	1	2	1	1	REC	intLOH
A452R10	AND3187	SK1/BY	tsa1∆/∆	J25	LOH24	XVI	888950	889429	479	4	SK1	0.99	2	1	1	REC	intLOH
A452R11	AND3187	SK1/BY	tsa1∆/∆	K25	LOH12	VIII	7576	24416	16840	139	BY	0	2	1	1	REC	terLOH
A452R11	AND3187	SK1/BY	tsa1∆/∆	K25	LOH25	XV	15182	127669	112487	504	SK1	0.99	2	1	1	REC	terLOH
A452R11	AND3187	SK1/BY	tsa1∆/∆	K25	LOH13	VIII	28030	29200	1170	10	BY	0	2	1	1	REC	intLOH
A452R11	AND3187	SK1/BY	tsa1∆/∆	K25	LOH9	VI	54494	55864	1370	7	BY	0	2	1	1	REC	intLOH
A452R11	AND3187	SK1/BY	tsa1∆/∆	K25	LOH14	VIII	59070	60785	1715	14	SK1	0.99	2	1	1	REC	intLOH
A452R11	AND3187	SK1/BY	tsa1∆/∆	K25	LOH24	XIV	111039	111448	409	6	SK1	1	2	1	1	REC	intLOH
A452R11	AND3187	SK1/BY	tsa1∆/∆	K25	LOH17	IX	125836	126191	355	5	SK1	1	2	1	1	REC	intLOH
A452R11	AND3187	SK1/BY	tsa1∆/∆	K25	LOH18	IX	132633	132708	75	3	BY	0	2	1	1	REC	intLOH
A452R11	AND3187	SK1/BY	tsa1∆/∆	K25	LOH19	IX	135075	147145	12070	79	BY	0	2	1	1	REC	intLOH
A452R11	AND3187	SK1/BY	tsa1∆/∆	K25	LOH1	II	147245	151407	4162	18	BY	0	2	1	1	REC	intLOH
A452R11	AND3187	SK1/BY	tsa1∆/∆	K25	LOH28	XVI	157477	157791	314	3	BY	0	2	1	1	REC	intLOH
A452R11	AND3187	SK1/BY	tsa1∆/∆	K25	LOH2	III	174943	175569	626	4	SK1	0.99	2	1	1	REC	intLOH
A452R11	AND3187	SK1/BY	tsa1∆/∆	K25	LOH20	X	206922	209539	2617	12	BY	0	2	1	1	REC	intLOH
A452R11	AND3187	SK1/BY	tsa1∆/∆	K25	LOH5	V	215059	216589	1530	11	SK1	1	2	1	1	REC	intLOH
A452R11	AND3187	SK1/BY	tsa1∆/∆	K25	LOH15	VIII	242816	245056	2240	11	SK1	0.99	2	1	1	REC	intLOH
A452R11	AND3187	SK1/BY	tsa1∆/∆	K25	LOH22	XI	272494	289859	17365	84	BY	0	2	1	1	REC	intLOH
A452R11	AND3187	SK1/BY	tsa1∆/∆	K25	LOH21	X	385172	386527	1355	9	SK1	1	2	1	1	REC	intLOH
A452R11	AND3187	SK1/BY	tsa1∆/∆	K25	LOH26	XV	419065	423598	4533	17	BY	0	2	1	1	REC	intLOH
A452R11	AND3187	SK1/BY	tsa1∆/∆	K25	LOH23	XII	460123	1059176	599053	2018	BY	0	2	1	1	REC	terLOH
A452R11	AND3187	SK1/BY	tsa1∆/∆	K25	LOH16	VIII	475984	485522	9538	52	SK1	0.99	2	1	1	REC	intLOH
A452R11	AND3187	SK1/BY	tsa1∆/∆	K25	LOH6	V	520994	526303	5309	19	BY	0	2	1	1	REC	intLOH
A452R11	AND3187	SK1/BY	tsa1∆/∆	K25	LOH7	V	527435	527534	99	3	BY	0	2	1	1	REC	intLOH
A452R11	AND3187	SK1/BY	tsa1∆/∆	K25	LOH8	V	532728	533244	516	6	SK1	1	2	1	1	REC	intLOH
A452R11	AND3187	SK1/BY	tsa1∆/∆	K25	LOH10	VII	611295	633217	21922	133	BY	0	2	1	1	REC	intLOH
A452R11	AND3187	SK1/BY	tsa1∆/∆	K25	LOH3	IV	806142	824244	18102	82	BY	0	2	1	1	REC	intLOH
A452R11	AND3187	SK1/BY	tsa1∆/∆	K25	LOH27	XV	832096	832326	230	4	BY	0	2	1	1	REC	intLOH
A452R11	AND3187	SK1/BY	tsa1∆/∆	K25	LOH29	XVI	913748	928226	14478	80	SK1	0.99	2	1	1	REC	terLOH
A452R11	AND3187	SK1/BY	tsa1∆/∆	K25	LOH11	VII	935285	1064130	128845	670	BY	0	2	1	1	REC	intLOH
A452R11	AND3187	SK1/BY	tsa1∆/∆	K25	LOH4	IV	1113053	1113990	937	8	SK1	0.99	2	1	1	REC	intLOH
A452R12	AND3187	SK1/BY	tsa1∆/∆	L25	LOH13	VII	2437	2512	75	3	BY	0	2	1	1	REC	intLOH
A452R12	AND3187	SK1/BY	tsa1∆/∆	L25	LOH28	XVI	13200	247153	233953	1177	SK1	1	2	1	1	REC	terLOH
A452R12	AND3187	SK1/BY	tsa1∆/∆	L25	LOH26	XIV	17582	25455	7873	37	SK1	1	2	1	1	REC	terLOH
A452R12	AND3187	SK1/BY	tsa1∆/∆	L25	LOH18	X	19590	51007	31417	181	SK1	0.99	2	1	1	REC	terLOH
A452R12	AND3187	SK1/BY	tsa1∆/∆	L25	LOH8	V	26549	28694	2145	16	SK1	1	2	1	1	REC	intLOH
A452R12	AND3187	SK1/BY	tsa1∆/∆	L25	LOH17	VIII	31645	32190	545	9	SK1	1	2	1	1	REC	intLOH
A452R12	AND3187	SK1/BY	tsa1∆/∆	L25	LOH9	VI	68816	68888	72	3	BY	0	2	1	1	REC	intLOH
A452R12	AND3187	SK1/BY	tsa1∆/∆	L25	LOH3	III	114452	114485	33	3	BY	0	2	1	1	REC	intLOH
A452R12	AND3187	SK1/BY	tsa1∆/∆	L25	LOH4	III	162285	165407	3122	11	BY	0	2	1	1	REC	intLOH
A452R12	AND3187	SK1/BY	tsa1∆/∆	L25	LOH19	X	163140	173923	10783	51	BY	0	2	1	1	REC	intLOH
A452R12	AND3187	SK1/BY	tsa1∆/∆	L25	LOH10	VI	168102	181178	13076	91	SK1	0.99	2	1	1	REC	intLOH
A452R12	AND3187	SK1/BY	tsa1∆/∆	L25	LOH20	X	181065	185495	4430	29	SK1	1	2	1	1	REC	intLOH
A452R12	AND3187	SK1/BY	tsa1∆/∆	L25	LOH11	VI	190849	219786	28937	166	SK1	1	2	1	1	REC	intLOH
A452R12	AND3187	SK1/BY	tsa1∆/∆	L25	LOH12	VI	222477	225457	2980	20	SK1	0.99	2	1	1	REC	intLOH
A452R12	AND3187	SK1/BY	tsa1∆/∆	L25	LOH29	XVI	264124	267573	3449	32	BY	0	2	1	1	REC	intLOH
A452R12	AND3187	SK1/BY	tsa1∆/∆	L25	LOH22	XI	306214	309693	3479	19	BY	0	2	1	1	REC	intLOH
A452R12	AND3187	SK1/BY	tsa1∆/∆	L25	LOH14	VII	346793	355292	8499	32	SK1	1	2	1	1	REC	intLOH
A452R12	AND3187	SK1/BY	tsa1∆/∆	L25	LOH15	VII	360075	360441	366	4	SK1	1	2	1	1	REC	intLOH
A452R12	AND3187	SK1/BY	tsa1∆/∆	L25	LOH1	II	403621	404173	552	3	SK1	1	2	1	1	REC	intLOH
A452R12	AND3187	SK1/BY	tsa1∆/∆	L25	LOH23	XI	556431	556642	211	4	BY	0	2	1	1	REC	intLOH
A452R12	AND3187	SK1/BY	tsa1∆/∆	L25	LOH24	XI	572586	573465	879	6	BY	0	2	1	1	REC	intLOH
A452R12	AND3187	SK1/BY	tsa1∆/∆	L25	LOH21	X	658094	665076	6982	31	BY	0	2	1	1	REC	intLOH
A452R12	AND3187	SK1/BY	tsa1∆/∆	L25	LOH27	XV	662174	663696	1522	10	SK1	1	2	1	1	REC	intLOH
A452R12	AND3187	SK1/BY	tsa1∆/∆	L25	LOH5	IV	727764	727807	43	4	BY	0	2	1	1	REC	intLOH
A452R12	AND3187	SK1/BY	tsa1∆/∆	L25	LOH30	XVI	743518	743956	438	4	BY	0	2	1	1	REC	intLOH
A452R12	AND3187	SK1/BY	tsa1∆/∆	L25	LOH2	II	747838	748916	1078	3	SK1	0.99	2	1	1	REC	intLOH
A452R12	AND3187	SK1/BY	tsa1∆/∆	L25	LOH25	XII	951692	956371	4679	24	SK1	1	2	1	1	REC	intLOH
A452R12	AND3187	SK1/BY	tsa1∆/∆	L25	LOH16	VII	1037301	1037791	490	3	BY	0	2	1	1	REC	intLOH
A452R12	AND3187	SK1/BY	tsa1∆/∆	L25	LOH6	IV	1194510	1203967	9457	40	SK1	1	2	1	1	REC	intLOH
A452R12	AND3187	SK1/BY	tsa1∆/∆	L25	LOH7	IV	1463093	1468381	5288	25	BY	0	2	1	1	REC	intLOH
A452R13	AND3187	SK1/BY	tsa1∆/∆	M25	LOH12	V	10185	134484	124299	658	SK1	1	2	1	1	REC	terLOH
A452R13	AND3187	SK1/BY	tsa1∆/∆	M25	LOH23	X	19590	396063	376473	1927	SK1	0.99	2	1	1	REC	terLOH
A452R13	AND3187	SK1/BY	tsa1∆/∆	M25	LOH19	VIII	23105	35225	12120	115	BY	0	2	1	1	REC	intLOH
A452R13	AND3187	SK1/BY	tsa1∆/∆	M25	LOH20	IX	24646	49521	24875	182	SK1	1	2	1	1	REC	terLOH
A452R13	AND3187	SK1/BY	tsa1∆/∆	M25	LOH21	IX	79996	96388	16392	80	BY	0	2	1	1	REC	intLOH
A452R13	AND3187	SK1/BY	tsa1∆/∆	M25	LOH32	XIV	88950	89883	933	7	BY	0	2	1	1	REC	intLOH
A452R13	AND3187	SK1/BY	tsa1∆/∆	M25	LOH1	II	90196	93782	3586	15	SK1	1	2	1	1	REC	intLOH
A452R13	AND3187	SK1/BY	tsa1∆/∆	M25	LOH14	VI	90217	98423	8206	55	SK1	0.99	2	1	1	REC	intLOH
A452R13	AND3187	SK1/BY	tsa1∆/∆	M25	LOH2	II	96287	106396	10109	52	SK1	1	2	1	1	REC	intLOH
A452R13	AND3187	SK1/BY	tsa1∆/∆	M25	LOH22	IX	237799	243723	5924	25	SK1	0.99	2	1	1	REC	intLOH
A452R13	AND3187	SK1/BY	tsa1∆/∆	M25	LOH26	XI	245903	248727	2824	11	BY	0	2	1	1	REC	intLOH
A452R13	AND3187	SK1/BY	tsa1∆/∆	M25	LOH15	VII	249983	253915	3932	10	BY	0	2	1	1	REC	intLOH
A452R13	AND3187	SK1/BY	tsa1∆/∆	M25	LOH13	V	252588	256048	3460	21	SK1	0.99	2	1	1	REC	intLOH
A452R13	AND3187	SK1/BY	tsa1∆/∆	M25	LOH8	III	284830	314039	29209	78	SK1	0.99	2	1	1	REC	terLOH
A452R13	AND3187	SK1/BY	tsa1∆/∆	M25	LOH9	IV	298416	298654	238	3	BY	0	2	1	1	REC	intLOH
A452R13	AND3187	SK1/BY	tsa1∆/∆	M25	LOH38	XVI	311970	317528	5558	22	SK1	0.99	2	1	1	REC	intLOH
A452R13	AND3187	SK1/BY	tsa1∆/∆	M25	LOH29	XIII	312699	331787	19088	83	BY	0	2	1	1	REC	intLOH
A452R13	AND3187	SK1/BY	tsa1∆/∆	M25	LOH10	IV	324403	329738	5335	26	SK1	1	2	1	1	REC	intLOH
A452R13	AND3187	SK1/BY	tsa1∆/∆	M25	LOH3	II	326339	380638	54299	290	SK1	0.99	2	1	1	REC	intLOH
A452R13	AND3187	SK1/BY	tsa1∆/∆	M25	LOH34	XV	370360	374751	4391	26	SK1	1	2	1	1	REC	intLOH
A452R13	AND3187	SK1/BY	tsa1∆/∆	M25	LOH39	XVI	380674	404667	23993	119	BY	0	2	1	1	REC	intLOH
A452R13	AND3187	SK1/BY	tsa1∆/∆	M25	LOH16	VII	405567	415703	10136	52	BY	0	2	1	1	REC	intLOH
A452R13	AND3187	SK1/BY	tsa1∆/∆	M25	LOH28	XII	446902	1059176	612274	2054	SK1	0.99	3	1	2	REC	terLOH
A452R13	AND3187	SK1/BY	tsa1∆/∆	M25	LOH24	X	508327	510183	1856	5	BY	0	2	1	1	REC	intLOH
A452R13	AND3187	SK1/BY	tsa1∆/∆	M25	LOH25	X	512480	513875	1395	3	BY	0	2	1	1	REC	intLOH
A452R13	AND3187	SK1/BY	tsa1∆/∆	M25	LOH30	XIII	545936	549970	4034	23	SK1	1	2	1	1	REC	intLOH
A452R13	AND3187	SK1/BY	tsa1∆/∆	M25	LOH27	XI	562081	664310	102229	476	BY	0	2	1	1	REC	terLOH
A452R13	AND3187	SK1/BY	tsa1∆/∆	M25	LOH40	XVI	570452	572075	1623	12	SK1	1	2	1	1	REC	intLOH
A452R13	AND3187	SK1/BY	tsa1∆/∆	M25	LOH35	XV	619398	624112	4714	26	SK1	0.98	2	1	1	REC	intLOH
A452R13	AND3187	SK1/BY	tsa1∆/∆	M25	LOH11	IV	669064	1523192	854128	4203	SK1	0.99	4	1	1	REC	terLOH
A452R13	AND3187	SK1/BY	tsa1∆/∆	M25	LOH4	II	703780	710907	7127	31	SK1	0.99	2	1	1	REC	intLOH
A452R13	AND3187	SK1/BY	tsa1∆/∆	M25	LOH41	XVI	703815	723074	19259	96	BY	0	2	1	1	REC	intLOH
A452R13	AND3187	SK1/BY	tsa1∆/∆	M25	LOH5	II	714130	714536	406	3	SK1	0.99	2	1	1	REC	intLOH
A452R13	AND3187	SK1/BY	tsa1∆/∆	M25	LOH6	II	728314	731596	3282	33	BY	0	2	1	1	REC	intLOH
A452R13	AND3187	SK1/BY	tsa1∆/∆	M25	LOH7	II	768073	770910	2837	8	SK1	0.99	2	1	1	REC	intLOH
A452R13	AND3187	SK1/BY	tsa1∆/∆	M25	LOH17	VII	774937	781040	6103	42	SK1	0.99	2	1	1	REC	intLOH
A452R13	AND3187	SK1/BY	tsa1∆/∆	M25	LOH33	XIV	778589	781201	2612	20	SK1	1	2	1	1	REC	terLOH
A452R13	AND3187	SK1/BY	tsa1∆/∆	M25	LOH18	VII	788427	1064130	275703	1314	BY	0	2	1	1	REC	intLOH
A452R13	AND3187	SK1/BY	tsa1∆/∆	M25	LOH31	XIII	880477	917449	36972	191	BY	0	2	1	1	REC	terLOH
A452R13	AND3187	SK1/BY	tsa1∆/∆	M25	LOH36	XV	892863	893238	375	3	BY	0	2	1	1	REC	intLOH
A452R13	AND3187	SK1/BY	tsa1∆/∆	M25	LOH37	XV	916668	919749	3081	8	SK1	1	2	1	1	REC	intLOH
A452R14	AND3187	SK1/BY	tsa1∆/∆	N25	LOH10	VII	1080	50865	49785	251	SK1	1	2	1	1	REC	terLOH
A452R14	AND3187	SK1/BY	tsa1∆/∆	N25	LOH25	XV	15182	22043	6861	47	BY	0	2	1	1	REC	terLOH
A452R14	AND3187	SK1/BY	tsa1∆/∆	N25	LOH26	XV	39380	63839	24459	114	BY	0	2	1	1	REC	intLOH
A452R14	AND3187	SK1/BY	tsa1∆/∆	N25	LOH11	VII	51330	470964	419634	1869	BY	0	2	1	1	REC	intLOH
A452R14	AND3187	SK1/BY	tsa1∆/∆	N25	LOH3	III	52371	56979	4608	21	SK1	1	2	1	1	REC	intLOH
A452R14	AND3187	SK1/BY	tsa1∆/∆	N25	LOH27	XV	65617	315191	249574	1273	SK1	1	2	1	1	REC	intLOH
A452R14	AND3187	SK1/BY	tsa1∆/∆	N25	LOH1	II	94857	116168	21311	118	SK1	1	2	1	1	REC	intLOH
A452R14	AND3187	SK1/BY	tsa1∆/∆	N25	LOH20	XIII	103133	107365	4232	18	SK1	0.99	2	1	1	REC	intLOH
A452R14	AND3187	SK1/BY	tsa1∆/∆	N25	LOH14	X	145726	148569	2843	33	SK1	1	2	1	1	REC	intLOH
A452R14	AND3187	SK1/BY	tsa1∆/∆	N25	LOH4	III	151925	168244	16319	82	SK1	1	1	1	1	DEL	intLOH
A452R14	AND3187	SK1/BY	tsa1∆/∆	N25	LOH30	XVI	163022	173535	10513	60	SK1	1	2	1	1	REC	intLOH
A452R14	AND3187	SK1/BY	tsa1∆/∆	N25	LOH31	XVI	222062	224569	2507	12	BY	0	2	1	1	REC	intLOH
A452R14	AND3187	SK1/BY	tsa1∆/∆	N25	LOH13	IX	243694	247899	4205	40	BY	0	2	1	1	REC	intLOH
A452R14	AND3187	SK1/BY	tsa1∆/∆	N25	LOH18	XII	274968	276866	1898	9	BY	0	2	1	1	REC	intLOH
A452R14	AND3187	SK1/BY	tsa1∆/∆	N25	LOH15	X	281003	281676	673	5	SK1	1	2	1	1	REC	intLOH
A452R14	AND3187	SK1/BY	tsa1∆/∆	N25	LOH28	XV	383110	384021	911	8	BY	0	2	1	1	REC	intLOH
A452R14	AND3187	SK1/BY	tsa1∆/∆	N25	LOH12	VIII	429261	430583	1322	5	SK1	1	2	1	1	REC	intLOH
A452R14	AND3187	SK1/BY	tsa1∆/∆	N25	LOH5	IV	451441	451867	426	3	SK1	1	2	1	1	REC	intLOH
A452R14	AND3187	SK1/BY	tsa1∆/∆	N25	LOH21	XIII	485052	485305	253	3	SK1	1	2	1	1	REC	intLOH
A452R14	AND3187	SK1/BY	tsa1∆/∆	N25	LOH29	XV	499981	1071268	571287	2647	BY	0	2	1	1	REC	terLOH
A452R14	AND3187	SK1/BY	tsa1∆/∆	N25	LOH16	X	513875	517494	3619	6	BY	0	2	1	1	REC	intLOH
A452R14	AND3187	SK1/BY	tsa1∆/∆	N25	LOH9	V	529325	530156	831	5	BY	0	2	1	1	REC	intLOH
A452R14	AND3187	SK1/BY	tsa1∆/∆	N25	LOH17	XI	559385	560728	1343	6	BY	0	2	1	1	REC	intLOH
A452R14	AND3187	SK1/BY	tsa1∆/∆	N25	LOH22	XIII	572995	573050	55	3	BY	0	2	1	1	REC	intLOH
A452R14	AND3187	SK1/BY	tsa1∆/∆	N25	LOH2	II	627001	801524	174523	784	BY	0	2	1	1	REC	intLOH
A452R14	AND3187	SK1/BY	tsa1∆/∆	N25	LOH32	XVI	667966	671114	3148	12	BY	0	2	1	1	REC	intLOH
A452R14	AND3187	SK1/BY	tsa1∆/∆	N25	LOH24	XIV	708870	781201	72331	477	BY	0	2	1	1	REC	terLOH
A452R14	AND3187	SK1/BY	tsa1∆/∆	N25	LOH23	XIII	729654	917449	187795	940	BY	0	2	1	1	REC	terLOH
A452R14	AND3187	SK1/BY	tsa1∆/∆	N25	LOH33	XVI	818108	928226	110118	547	SK1	1	2	1	1	REC	terLOH
A452R14	AND3187	SK1/BY	tsa1∆/∆	N25	LOH19	XII	967075	972928	5853	12	BY	0	2	1	1	REC	intLOH
A452R14	AND3187	SK1/BY	tsa1∆/∆	N25	LOH6	IV	1035987	1305496	269509	1291	BY	0	2	1	1	REC	intLOH
A452R14	AND3187	SK1/BY	tsa1∆/∆	N25	LOH7	IV	1305723	1306195	472	3	SK1	1	2	1	1	REC	intLOH
A452R14	AND3187	SK1/BY	tsa1∆/∆	N25	LOH8	IV	1306509	1523192	216683	1130	BY	0	2	1	1	REC	terLOH
A452R15	AND3187	SK1/BY	tsa1∆/∆	O25	LOH16	XIII	8537	140757	132220	606	SK1	1	2	1	1	REC	terLOH
A452R15	AND3187	SK1/BY	tsa1∆/∆	O25	LOH4	IV	18805	39500	20695	164	BY	0	2	1	1	REC	terLOH
A452R15	AND3187	SK1/BY	tsa1∆/∆	O25	LOH8	VI	47804	49819	2015	16	BY	0	2	1	1	REC	intLOH
A452R15	AND3187	SK1/BY	tsa1∆/∆	O25	LOH3	III	114395	114465	70	4	BY	0	2	1	1	REC	intLOH
A452R15	AND3187	SK1/BY	tsa1∆/∆	O25	LOH13	XII	187415	189387	1972	10	BY	0	2	1	1	REC	intLOH
A452R15	AND3187	SK1/BY	tsa1∆/∆	O25	LOH21	XVI	207664	208843	1179	4	SK1	0.99	2	1	1	REC	intLOH
A452R15	AND3187	SK1/BY	tsa1∆/∆	O25	LOH1	II	238224	238259	35	3	BY	0	2	1	1	REC	intLOH
A452R15	AND3187	SK1/BY	tsa1∆/∆	O25	LOH11	VIII	296229	297072	843	6	SK1	1	2	1	1	REC	intLOH
A452R15	AND3187	SK1/BY	tsa1∆/∆	O25	LOH12	XI	361043	363372	2329	24	SK1	1	2	1	1	REC	intLOH
A452R15	AND3187	SK1/BY	tsa1∆/∆	O25	LOH9	VII	408003	413051	5048	33	BY	0	2	1	1	REC	intLOH
A452R15	AND3187	SK1/BY	tsa1∆/∆	O25	LOH10	VII	420956	425334	4378	48	BY	0	2	1	1	REC	intLOH
A452R15	AND3187	SK1/BY	tsa1∆/∆	O25	LOH5	IV	497105	497463	358	3	BY	0	2	1	1	REC	intLOH
A452R15	AND3187	SK1/BY	tsa1∆/∆	O25	LOH2	II	508712	523461	14749	92	SK1	1	2	1	1	REC	intLOH
A452R15	AND3187	SK1/BY	tsa1∆/∆	O25	LOH6	IV	624319	625839	1520	11	BY	0	2	1	1	REC	intLOH
A452R15	AND3187	SK1/BY	tsa1∆/∆	O25	LOH19	XIV	645364	652841	7477	41	BY	0	2	1	1	REC	intLOH
A452R15	AND3187	SK1/BY	tsa1∆/∆	O25	LOH17	XIII	665727	667065	1338	8	BY	0	2	1	1	REC	intLOH
A452R15	AND3187	SK1/BY	tsa1∆/∆	O25	LOH7	IV	822554	823665	1111	7	BY	0	2	1	1	REC	intLOH
A452R15	AND3187	SK1/BY	tsa1∆/∆	O25	LOH18	XIII	859063	923260	64197	266	SK1	0.99	2	1	1	REC	terLOH
A452R15	AND3187	SK1/BY	tsa1∆/∆	O25	LOH14	XII	872180	875259	3079	15	SK1	1	2	1	1	REC	intLOH
A452R15	AND3187	SK1/BY	tsa1∆/∆	O25	LOH15	XII	876842	1059176	182334	574	BY	0	2	1	1	REC	terLOH
A452R15	AND3187	SK1/BY	tsa1∆/∆	O25	LOH20	XV	1031126	1071268	40142	296	BY	0	2	1	1	REC	terLOH
A452R16	AND3187	SK1/BY	tsa1∆/∆	P25	LOH25	XI	2928	295309	292381	997	BY	0	2	1	1	REC	terLOH
A452R16	AND3187	SK1/BY	tsa1∆/∆	P25	LOH32	XIII	9517	15705	6188	40	BY	0	2	1	1	REC	intLOH
A452R16	AND3187	SK1/BY	tsa1∆/∆	P25	LOH8	V	10185	33706	23521	151	SK1	0.99	2	1	1	REC	terLOH
A452R16	AND3187	SK1/BY	tsa1∆/∆	P25	LOH26	XII	16137	23981	7844	58	BY	0	2	1	1	REC	intLOH
A452R16	AND3187	SK1/BY	tsa1∆/∆	P25	LOH33	XIII	17708	18729	1021	8	BY	0	2	1	1	REC	intLOH
A452R16	AND3187	SK1/BY	tsa1∆/∆	P25	LOH20	IX	26294	38011	11717	114	BY	0	2	1	1	REC	terLOH
A452R16	AND3187	SK1/BY	tsa1∆/∆	P25	LOH38	XV	31310	31750	440	3	BY	0	4	1	1	REC	intLOH
A452R16	AND3187	SK1/BY	tsa1∆/∆	P25	LOH9	V	38064	42396	4332	18	BY	0	2	1	1	REC	intLOH
A452R16	AND3187	SK1/BY	tsa1∆/∆	P25	LOH21	IX	39244	320712	281468	1176	BY	0	2	1	1	REC	intLOH
A452R16	AND3187	SK1/BY	tsa1∆/∆	P25	LOH14	VII	47512	47998	486	5	SK1	1	2	1	1	REC	intLOH
A452R16	AND3187	SK1/BY	tsa1∆/∆	P25	LOH10	V	51366	52713	1347	8	BY	0	2	1	1	REC	intLOH
A452R16	AND3187	SK1/BY	tsa1∆/∆	P25	LOH23	X	57356	62076	4720	17	SK1	0.99	2	1	1	REC	intLOH
A452R16	AND3187	SK1/BY	tsa1∆/∆	P25	LOH18	VIII	76580	92927	16347	64	BY	0	2	1	1	REC	intLOH
A452R16	AND3187	SK1/BY	tsa1∆/∆	P25	LOH27	XII	106804	122138	15334	95	SK1	1	2	1	1	REC	intLOH
A452R16	AND3187	SK1/BY	tsa1∆/∆	P25	LOH28	XII	128653	133716	5063	24	SK1	0.99	2	1	1	REC	intLOH
A452R16	AND3187	SK1/BY	tsa1∆/∆	P25	LOH29	XII	135409	138768	3359	18	BY	0	2	1	1	REC	intLOH
A452R16	AND3187	SK1/BY	tsa1∆/∆	P25	LOH4	III	139299	141490	2191	12	BY	0	2	1	1	REC	intLOH
A452R16	AND3187	SK1/BY	tsa1∆/∆	P25	LOH19	VIII	164387	190024	25637	124	SK1	1	2	1	1	REC	intLOH
A452R16	AND3187	SK1/BY	tsa1∆/∆	P25	LOH1	II	193664	194226	562	3	SK1	0.99	3	1	1	REC	intLOH
A452R16	AND3187	SK1/BY	tsa1∆/∆	P25	LOH12	VI	197428	202500	5072	16	SK1	0.99	2	1	1	REC	intLOH
A452R16	AND3187	SK1/BY	tsa1∆/∆	P25	LOH2	II	207171	215068	7897	41	BY	0	2	1	1	REC	intLOH
A452R16	AND3187	SK1/BY	tsa1∆/∆	P25	LOH13	VI	225313	225457	144	3	BY	0	3	1	1	REC	intLOH
A452R16	AND3187	SK1/BY	tsa1∆/∆	P25	LOH11	V	293965	294941	976	6	SK1	0.99	2	1	1	REC	intLOH
A452R16	AND3187	SK1/BY	tsa1∆/∆	P25	LOH30	XII	362782	363007	225	3	BY	0	2	1	1	REC	intLOH
A452R16	AND3187	SK1/BY	tsa1∆/∆	P25	LOH5	IV	362993	373728	10735	64	SK1	1	2	1	1	REC	intLOH
A452R16	AND3187	SK1/BY	tsa1∆/∆	P25	LOH22	IX	402236	403289	1053	7	SK1	0.99	2	1	1	REC	intLOH
A452R16	AND3187	SK1/BY	tsa1∆/∆	P25	LOH37	XIV	405600	407285	1685	5	SK1	0.99	2	1	1	REC	intLOH
A452R16	AND3187	SK1/BY	tsa1∆/∆	P25	LOH24	X	459864	464438	4574	33	SK1	0.99	2	1	1	REC	intLOH
A452R16	AND3187	SK1/BY	tsa1∆/∆	P25	LOH6	IV	493273	511492	18219	89	SK1	1	2	1	1	REC	intLOH
A452R16	AND3187	SK1/BY	tsa1∆/∆	P25	LOH15	VII	601612	602565	953	5	BY	0	2	1	1	REC	intLOH
A452R16	AND3187	SK1/BY	tsa1∆/∆	P25	LOH34	XIII	675697	677544	1847	14	BY	0	2	1	1	REC	intLOH
A452R16	AND3187	SK1/BY	tsa1∆/∆	P25	LOH35	XIII	678465	680769	2304	9	SK1	0.99	2	1	1	REC	intLOH
A452R16	AND3187	SK1/BY	tsa1∆/∆	P25	LOH36	XIII	718679	719868	1189	4	SK1	0.99	2	1	1	REC	intLOH
A452R16	AND3187	SK1/BY	tsa1∆/∆	P25	LOH3	II	775070	801524	26454	193	BY	0	2	1	1	REC	intLOH
A452R16	AND3187	SK1/BY	tsa1∆/∆	P25	LOH16	VII	796791	798848	2057	12	SK1	1	2	1	1	REC	intLOH
A452R16	AND3187	SK1/BY	tsa1∆/∆	P25	LOH31	XII	808279	810333	2054	5	SK1	0.99	2	1	1	REC	intLOH
A452R16	AND3187	SK1/BY	tsa1∆/∆	P25	LOH17	VII	915691	916059	368	3	BY	0	2	1	1	REC	intLOH
A452R16	AND3187	SK1/BY	tsa1∆/∆	P25	LOH39	XV	1024013	1024766	753	5	BY	0	2	1	1	REC	intLOH
A452R16	AND3187	SK1/BY	tsa1∆/∆	P25	LOH7	IV	1110170	1110323	153	3	BY	0	2	1	1	REC	intLOH
A452R17	AND3188	SK1/BY	rad27∆/∆	A25	LOH20	VII	1080	6091	5011	40	BY	0	0	1	1	DEL	terLOH
A452R17	AND3188	SK1/BY	rad27∆/∆	A25	LOH1	I	2891	11107	8216	32	BY	0	1	1	1	DEL	terLOH
A452R17	AND3188	SK1/BY	rad27∆/∆	A25	LOH34	XI	2928	289859	286931	991	SK1	0.99	2	1	1	REC	terLOH
A452R17	AND3188	SK1/BY	rad27∆/∆	A25	LOH24	VIII	7576	92927	85351	571	BY	0	2	1	1	REC	terLOH
A452R17	AND3188	SK1/BY	rad27∆/∆	A25	LOH21	VII	8879	98124	89245	372	SK1	1	2	1	1	REC	intLOH
A452R17	AND3188	SK1/BY	rad27∆/∆	A25	LOH40	XII	13969	114659	100690	539	BY	0	2	1	1	REC	terLOH
A452R17	AND3188	SK1/BY	rad27∆/∆	A25	LOH52	XV	15182	22043	6861	47	BY	0	2	1	1	REC	terLOH
A452R17	AND3188	SK1/BY	rad27∆/∆	A25	LOH18	VI	15306	127459	112153	741	BY	0	2	1	1	REC	terLOH
A452R17	AND3188	SK1/BY	rad27∆/∆	A25	LOH50	XIV	17582	353111	335529	1606	SK1	0.99	2	1	1	REC	terLOH
A452R17	AND3188	SK1/BY	rad27∆/∆	A25	LOH11	IV	18805	239884	221079	981	SK1	1	2	1	1	REC	terLOH
A452R17	AND3188	SK1/BY	rad27∆/∆	A25	LOH59	XVI	19482	22902	3420	50	BY	0	2	1	1	REC	terLOH
A452R17	AND3188	SK1/BY	rad27∆/∆	A25	LOH60	XVI	26191	71473	45282	242	BY	0	2	1	1	REC	intLOH
A452R17	AND3188	SK1/BY	rad27∆/∆	A25	LOH53	XV	39607	53357	13750	73	BY	0	2	1	1	REC	intLOH
A452R17	AND3188	SK1/BY	rad27∆/∆	A25	LOH8	III	57568	62244	4676	17	SK1	0.99	2	1	1	REC	intLOH
A452R17	AND3188	SK1/BY	rad27∆/∆	A25	LOH54	XV	66457	102671	36214	249	BY	0	2	1	1	REC	intLOH
A452R17	AND3188	SK1/BY	rad27∆/∆	A25	LOH14	V	132643	136461	3818	12	SK1	1	2	1	1	REC	intLOH
A452R17	AND3188	SK1/BY	rad27∆/∆	A25	LOH25	VIII	149962	157098	7136	55	BY	0	2	1	1	REC	intLOH
A452R17	AND3188	SK1/BY	rad27∆/∆	A25	LOH9	III	151925	168244	16319	82	SK1	1	2	1	1	REC	intLOH
A452R17	AND3188	SK1/BY	rad27∆/∆	A25	LOH28	IX	159685	163161	3476	20	BY	0	2	1	1	REC	intLOH
A452R17	AND3188	SK1/BY	rad27∆/∆	A25	LOH42	XIII	159950	160785	835	7	SK1	1	2	1	1	REC	intLOH
A452R17	AND3188	SK1/BY	rad27∆/∆	A25	LOH2	I	172092	181334	9242	52	SK1	0.99	2	1	1	REC	intLOH
A452R17	AND3188	SK1/BY	rad27∆/∆	A25	LOH31	X	184421	185495	1074	9	SK1	0.99	2	1	1	REC	intLOH
A452R17	AND3188	SK1/BY	rad27∆/∆	A25	LOH43	XIII	190148	196031	5883	29	SK1	0.99	1	1	1	DEL	intLOH
A452R17	AND3188	SK1/BY	rad27∆/∆	A25	LOH3	I	191026	206580	15554	64	BY	0	3	1	1	REC	terLOH
A452R17	AND3188	SK1/BY	rad27∆/∆	A25	LOH19	VI	201607	270091	68484	474	SK1	1	2	1	1	REC	terLOH
A452R17	AND3188	SK1/BY	rad27∆/∆	A25	LOH44	XIII	216027	235798	19771	79	BY	0	2	1	1	REC	intLOH
A452R17	AND3188	SK1/BY	rad27∆/∆	A25	LOH45	XIII	236370	236833	463	4	SK1	0.99	2	1	1	REC	intLOH
A452R17	AND3188	SK1/BY	rad27∆/∆	A25	LOH46	XIII	253248	253309	61	3	BY	0	2	1	1	REC	intLOH
A452R17	AND3188	SK1/BY	rad27∆/∆	A25	LOH15	V	276998	285738	8740	48	SK1	0.99	2	1	1	REC	intLOH
A452R17	AND3188	SK1/BY	rad27∆/∆	A25	LOH10	III	287064	314039	26975	74	SK1	1	2	1	1	REC	terLOH
A452R17	AND3188	SK1/BY	rad27∆/∆	A25	LOH47	XIII	290445	290769	324	6	SK1	1	2	1	1	REC	intLOH
A452R17	AND3188	SK1/BY	rad27∆/∆	A25	LOH16	V	290805	304983	14178	60	BY	0	2	1	1	REC	intLOH
A452R17	AND3188	SK1/BY	rad27∆/∆	A25	LOH48	XIII	333053	333260	207	4	SK1	0.99	2	1	1	REC	intLOH
A452R17	AND3188	SK1/BY	rad27∆/∆	A25	LOH4	II	346636	349621	2985	18	BY	0	2	1	1	REC	intLOH
A452R17	AND3188	SK1/BY	rad27∆/∆	A25	LOH55	XV	349257	360995	11738	60	BY	0	2	1	1	REC	intLOH
A452R17	AND3188	SK1/BY	rad27∆/∆	A25	LOH35	XI	349453	350267	814	8	BY	0	2	1	1	REC	intLOH
A452R17	AND3188	SK1/BY	rad27∆/∆	A25	LOH29	IX	356686	357738	1052	8	BY	0	2	1	1	REC	intLOH
A452R17	AND3188	SK1/BY	rad27∆/∆	A25	LOH61	XVI	363492	367289	3797	23	BY	0	2	1	1	REC	intLOH
A452R17	AND3188	SK1/BY	rad27∆/∆	A25	LOH30	IX	373876	375691	1815	10	BY	0	2	1	1	REC	intLOH
A452R17	AND3188	SK1/BY	rad27∆/∆	A25	LOH22	VII	382476	382993	517	3	BY	0	3	1	1	REC	intLOH
A452R17	AND3188	SK1/BY	rad27∆/∆	A25	LOH32	X	389963	394810	4847	22	BY	0	2	1	1	REC	intLOH
A452R17	AND3188	SK1/BY	rad27∆/∆	A25	LOH12	IV	391128	393445	2317	10	SK1	0.99	2	1	1	REC	intLOH
A452R17	AND3188	SK1/BY	rad27∆/∆	A25	LOH56	XV	445648	449944	4296	20	BY	0	2	1	1	REC	intLOH
A452R17	AND3188	SK1/BY	rad27∆/∆	A25	LOH26	VIII	457364	471607	14243	93	SK1	0.99	2	1	1	REC	intLOH
A452R17	AND3188	SK1/BY	rad27∆/∆	A25	LOH41	XII	460123	1059176	599053	2018	BY	0	2	1	1	REC	terLOH
A452R17	AND3188	SK1/BY	rad27∆/∆	A25	LOH27	VIII	485261	525297	40036	235	BY	0	2	1	1	REC	terLOH
A452R17	AND3188	SK1/BY	rad27∆/∆	A25	LOH13	IV	492686	1523192	1030506	5014	BY	0	2	1	1	REC	terLOH
A452R17	AND3188	SK1/BY	rad27∆/∆	A25	LOH49	XIII	498543	917437	418894	2006	SK1	0.99	2	1	1	REC	terLOH
A452R17	AND3188	SK1/BY	rad27∆/∆	A25	LOH36	XI	515114	517165	2051	15	SK1	0.99	2	1	1	REC	intLOH
A452R17	AND3188	SK1/BY	rad27∆/∆	A25	LOH51	XIV	552569	554217	1648	6	SK1	1	2	1	1	REC	intLOH
A452R17	AND3188	SK1/BY	rad27∆/∆	A25	LOH17	V	558441	561108	2667	26	SK1	0.99	2	1	1	REC	intLOH
A452R17	AND3188	SK1/BY	rad27∆/∆	A25	LOH62	XVI	569308	572075	2767	27	BY	0	2	1	1	REC	intLOH
A452R17	AND3188	SK1/BY	rad27∆/∆	A25	LOH37	XI	583946	590322	6376	39	BY	0	2	1	1	REC	intLOH
A452R17	AND3188	SK1/BY	rad27∆/∆	A25	LOH38	XI	593181	595278	2097	10	SK1	1	2	1	1	REC	intLOH
A452R17	AND3188	SK1/BY	rad27∆/∆	A25	LOH23	VII	601348	1064130	462782	2382	BY	0	2	1	1	REC	intLOH
A452R17	AND3188	SK1/BY	rad27∆/∆	A25	LOH39	XI	624919	664310	39391	159	SK1	1	2	1	1	REC	terLOH
A452R17	AND3188	SK1/BY	rad27∆/∆	A25	LOH5	II	666708	680550	13842	45	SK1	1	2	1	1	REC	intLOH
A452R17	AND3188	SK1/BY	rad27∆/∆	A25	LOH33	X	728247	728402	155	4	BY	0	2	1	1	REC	terLOH
A452R17	AND3188	SK1/BY	rad27∆/∆	A25	LOH57	XV	757291	758153	862	6	BY	0	2	1	1	REC	intLOH
A452R17	AND3188	SK1/BY	rad27∆/∆	A25	LOH6	II	766845	768073	1228	7	BY	0	2	1	1	REC	intLOH
A452R17	AND3188	SK1/BY	rad27∆/∆	A25	LOH7	II	769903	803993	34090	222	SK1	0.99	2	1	1	REC	terLOH
A452R17	AND3188	SK1/BY	rad27∆/∆	A25	LOH58	XV	951742	985932	34190	195	BY	0	2	1	1	REC	intLOH
A452R18	AND3188	SK1/BY	rad27∆/∆	B25	LOH19	VII	1124	269551	268427	1075	SK1	0.99	2	1	1	REC	terLOH
A452R18	AND3188	SK1/BY	rad27∆/∆	B25	LOH8	III	2869	71427	68558	164	BY	0	2	1	1	REC	terLOH
A452R18	AND3188	SK1/BY	rad27∆/∆	B25	LOH40	XI	2928	265522	262594	878	SK1	0.99	2	1	1	REC	terLOH
A452R18	AND3188	SK1/BY	rad27∆/∆	B25	LOH48	XIII	8537	10479	1942	19	SK1	0.99	1	1	1	DEL	terLOH
A452R18	AND3188	SK1/BY	rad27∆/∆	B25	LOH4	II	9565	207220	197655	906	SK1	0.99	2	1	1	REC	terLOH
A452R18	AND3188	SK1/BY	rad27∆/∆	B25	LOH14	V	10315	79309	68994	367	BY	0	1	1	1	DEL	terLOH
A452R18	AND3188	SK1/BY	rad27∆/∆	B25	LOH50	XIV	17582	56445	38863	108	SK1	1	2	0	1	chr_loss	terLOH
A452R18	AND3188	SK1/BY	rad27∆/∆	B25	LOH35	X	21222	388844	367622	1901	SK1	1	2	1	1	REC	terLOH
A452R18	AND3188	SK1/BY	rad27∆/∆	B25	LOH26	IX	24646	37170	12524	97	BY	0	2	1	1	REC	terLOH
A452R18	AND3188	SK1/BY	rad27∆/∆	B25	LOH53	XV	31310	31750	440	3	BY	0	2	1	1	REC	intLOH
A452R18	AND3188	SK1/BY	rad27∆/∆	B25	LOH1	I	36898	44935	8037	58	BY	0	2	1	1	REC	intLOH
A452R18	AND3188	SK1/BY	rad27∆/∆	B25	LOH27	IX	37634	37696	62	7	BY	0	2	1	1	REC	intLOH
A452R18	AND3188	SK1/BY	rad27∆/∆	B25	LOH28	IX	39244	118855	79611	371	BY	0	2	1	1	REC	intLOH
A452R18	AND3188	SK1/BY	rad27∆/∆	B25	LOH9	III	79096	82590	3494	8	BY	0	2	1	1	REC	intLOH
A452R18	AND3188	SK1/BY	rad27∆/∆	B25	LOH44	XII	89489	95188	5699	34	BY	0	2	1	1	REC	intLOH
A452R18	AND3188	SK1/BY	rad27∆/∆	B25	LOH2	I	117940	121235	3295	8	BY	0	2	1	1	REC	intLOH
A452R18	AND3188	SK1/BY	rad27∆/∆	B25	LOH29	IX	119687	127774	8087	26	SK1	0.99	1	1	1	DEL	intLOH
A452R18	AND3188	SK1/BY	rad27∆/∆	B25	LOH30	IX	128561	137266	8705	43	BY	0	1	1	1	DEL	intLOH
A452R18	AND3188	SK1/BY	rad27∆/∆	B25	LOH54	XV	131471	132221	750	10	BY	0	2	1	1	REC	intLOH
A452R18	AND3188	SK1/BY	rad27∆/∆	B25	LOH45	XII	143135	145067	1932	10	BY	0	2	1	1	REC	intLOH
A452R18	AND3188	SK1/BY	rad27∆/∆	B25	LOH25	VIII	149233	525297	376064	1727	BY	0	2	1	1	REC	terLOH
A452R18	AND3188	SK1/BY	rad27∆/∆	B25	LOH31	IX	149623	177082	27459	129	SK1	1	2	1	1	REC	intLOH
A452R18	AND3188	SK1/BY	rad27∆/∆	B25	LOH3	I	193737	202840	9103	47	SK1	0.99	2	1	1	REC	terLOH
A452R18	AND3188	SK1/BY	rad27∆/∆	B25	LOH18	VI	218127	270091	51964	375	SK1	0.99	2	1	1	REC	terLOH
A452R18	AND3188	SK1/BY	rad27∆/∆	B25	LOH15	V	248659	250692	2033	22	SK1	1	2	1	1	REC	intLOH
A452R18	AND3188	SK1/BY	rad27∆/∆	B25	LOH46	XII	253791	263230	9439	49	SK1	1	2	1	1	REC	intLOH
A452R18	AND3188	SK1/BY	rad27∆/∆	B25	LOH16	V	255344	256810	1466	6	SK1	0.99	2	1	1	REC	intLOH
A452R18	AND3188	SK1/BY	rad27∆/∆	B25	LOH17	V	260054	566643	306589	1517	SK1	1	2	1	1	REC	terLOH
A452R18	AND3188	SK1/BY	rad27∆/∆	B25	LOH41	XI	265706	279830	14124	63	BY	0	2	1	1	REC	intLOH
A452R18	AND3188	SK1/BY	rad27∆/∆	B25	LOH42	XI	280076	288425	8349	45	SK1	0.99	2	1	1	REC	intLOH
A452R18	AND3188	SK1/BY	rad27∆/∆	B25	LOH20	VII	282960	301260	18300	105	SK1	1	2	1	1	REC	intLOH
A452R18	AND3188	SK1/BY	rad27∆/∆	B25	LOH32	IX	303983	323487	19504	46	BY	0	2	1	1	REC	intLOH
A452R18	AND3188	SK1/BY	rad27∆/∆	B25	LOH21	VII	310446	349503	39057	241	BY	0	2	1	1	REC	intLOH
A452R18	AND3188	SK1/BY	rad27∆/∆	B25	LOH56	XVI	312483	318829	6346	23	SK1	0.99	2	1	1	REC	intLOH
A452R18	AND3188	SK1/BY	rad27∆/∆	B25	LOH55	XV	326879	361759	34880	166	BY	0	2	1	1	REC	intLOH
A452R18	AND3188	SK1/BY	rad27∆/∆	B25	LOH33	IX	349855	350262	407	8	BY	0	2	1	1	REC	intLOH
A452R18	AND3188	SK1/BY	rad27∆/∆	B25	LOH22	VII	379420	1031802	652382	3244	BY	0	2	1	1	REC	intLOH
A452R18	AND3188	SK1/BY	rad27∆/∆	B25	LOH34	IX	386334	389983	3649	47	SK1	0.99	2	1	1	REC	intLOH
A452R18	AND3188	SK1/BY	rad27∆/∆	B25	LOH36	X	389413	391162	1749	8	BY	0	2	1	1	REC	intLOH
A452R18	AND3188	SK1/BY	rad27∆/∆	B25	LOH37	X	391255	422921	31666	103	SK1	0.99	2	1	1	REC	intLOH
A452R18	AND3188	SK1/BY	rad27∆/∆	B25	LOH49	XIII	414203	415566	1363	9	SK1	1	2	1	1	REC	intLOH
A452R18	AND3188	SK1/BY	rad27∆/∆	B25	LOH10	IV	427330	427852	522	3	BY	0	2	1	1	REC	intLOH
A452R18	AND3188	SK1/BY	rad27∆/∆	B25	LOH11	IV	437955	446662	8707	52	BY	0	2	1	1	REC	intLOH
A452R18	AND3188	SK1/BY	rad27∆/∆	B25	LOH38	X	453420	508327	54907	157	SK1	0.99	2	1	1	REC	intLOH
A452R18	AND3188	SK1/BY	rad27∆/∆	B25	LOH43	XI	465319	664310	198991	938	SK1	0.99	2	1	1	REC	terLOH
A452R18	AND3188	SK1/BY	rad27∆/∆	B25	LOH12	IV	470607	471701	1094	6	SK1	1	2	1	1	REC	intLOH
A452R18	AND3188	SK1/BY	rad27∆/∆	B25	LOH5	II	489241	498203	8962	38	SK1	1	2	1	1	REC	intLOH
A452R18	AND3188	SK1/BY	rad27∆/∆	B25	LOH39	X	508514	726401	217887	819	BY	0	2	1	1	REC	intLOH
A452R18	AND3188	SK1/BY	rad27∆/∆	B25	LOH6	II	510710	514746	4036	11	SK1	0.99	2	1	1	REC	intLOH
A452R18	AND3188	SK1/BY	rad27∆/∆	B25	LOH7	II	526512	803993	277481	1292	SK1	0.99	2	1	1	REC	terLOH
A452R18	AND3188	SK1/BY	rad27∆/∆	B25	LOH57	XVI	561045	928226	367181	1884	BY	0	2	1	1	REC	terLOH
A452R18	AND3188	SK1/BY	rad27∆/∆	B25	LOH51	XIV	568051	631823	63772	138	SK1	0.99	1	0	1	chr_loss	intLOH
A452R18	AND3188	SK1/BY	rad27∆/∆	B25	LOH52	XIV	633286	781201	147915	682	BY	0	1	0	1	REC	terLOH
A452R18	AND3188	SK1/BY	rad27∆/∆	B25	LOH47	XII	709063	709888	825	7	SK1	1	2	1	1	REC	intLOH
A452R18	AND3188	SK1/BY	rad27∆/∆	B25	LOH23	VII	1031894	1032459	565	4	SK1	1	2	1	1	REC	intLOH
A452R18	AND3188	SK1/BY	rad27∆/∆	B25	LOH24	VII	1032561	1064130	31569	120	BY	0	2	1	1	REC	intLOH
A452R18	AND3188	SK1/BY	rad27∆/∆	B25	LOH13	IV	1213399	1523192	309793	1564	SK1	1	2	1	1	REC	terLOH
A452R19	AND3188	SK1/BY	rad27∆/∆	C25	LOH6	III	2869	100295	97426	252	SK1	1	2	1	1	REC	terLOH
A452R19	AND3188	SK1/BY	rad27∆/∆	C25	LOH24	VIII	7576	105787	98211	612	BY	0	3	2	1	REC	terLOH
A452R19	AND3188	SK1/BY	rad27∆/∆	C25	LOH42	XIII	8537	131647	123110	571	SK1	1	2	1	1	REC	terLOH
A452R19	AND3188	SK1/BY	rad27∆/∆	C25	LOH1	II	9565	183084	173519	818	BY	0	2	1	1	REC	terLOH
A452R19	AND3188	SK1/BY	rad27∆/∆	C25	LOH49	XV	15182	22043	6861	47	BY	0	2	1	1	REC	terLOH
A452R19	AND3188	SK1/BY	rad27∆/∆	C25	LOH46	XIV	17582	597018	579436	2456	SK1	1	2	1	1	REC	terLOH
A452R19	AND3188	SK1/BY	rad27∆/∆	C25	LOH11	IV	18805	438319	419514	1987	SK1	1	2	1	1	REC	terLOH
A452R19	AND3188	SK1/BY	rad27∆/∆	C25	LOH53	XVI	19482	22902	3420	50	BY	0	2	1	1	REC	intLOH
A452R19	AND3188	SK1/BY	rad27∆/∆	C25	LOH27	IX	24646	105277	80631	430	SK1	1	2	1	1	REC	terLOH
A452R19	AND3188	SK1/BY	rad27∆/∆	C25	LOH54	XVI	26191	282651	256460	1325	BY	0	2	1	1	REC	intLOH
A452R19	AND3188	SK1/BY	rad27∆/∆	C25	LOH50	XV	39607	298731	259124	1299	BY	0	2	1	1	REC	intLOH
A452R19	AND3188	SK1/BY	rad27∆/∆	C25	LOH7	III	101597	106374	4777	14	BY	0	2	1	1	REC	intLOH
A452R19	AND3188	SK1/BY	rad27∆/∆	C25	LOH8	III	106818	111026	4208	22	SK1	0.99	2	1	1	REC	intLOH
A452R19	AND3188	SK1/BY	rad27∆/∆	C25	LOH30	X	137367	140646	3279	17	SK1	1	2	1	1	REC	intLOH
A452R19	AND3188	SK1/BY	rad27∆/∆	C25	LOH9	III	140466	141490	1024	5	SK1	1	2	1	1	REC	intLOH
A452R19	AND3188	SK1/BY	rad27∆/∆	C25	LOH18	VI	150340	152137	1797	3	BY	0	2	1	1	REC	intLOH
A452R19	AND3188	SK1/BY	rad27∆/∆	C25	LOH10	III	151925	168244	16319	81	SK1	0.99	1	1	1	DEL	intLOH
A452R19	AND3188	SK1/BY	rad27∆/∆	C25	LOH43	XIII	164304	165482	1178	5	BY	0	2	1	1	REC	intLOH
A452R19	AND3188	SK1/BY	rad27∆/∆	C25	LOH37	XII	176833	184588	7755	36	BY	0	2	1	1	REC	intLOH
A452R19	AND3188	SK1/BY	rad27∆/∆	C25	LOH2	II	186753	192441	5688	25	BY	0	3	1	1	REC	intLOH
A452R19	AND3188	SK1/BY	rad27∆/∆	C25	LOH44	XIII	190148	196031	5883	29	SK1	1	1	1	1	DEL	intLOH
A452R19	AND3188	SK1/BY	rad27∆/∆	C25	LOH32	XI	227937	235115	7178	27	BY	0	2	1	1	REC	intLOH
A452R19	AND3188	SK1/BY	rad27∆/∆	C25	LOH28	IX	241194	250683	9489	59	BY	0	2	1	1	REC	intLOH
A452R19	AND3188	SK1/BY	rad27∆/∆	C25	LOH38	XII	260298	260749	451	5	SK1	0.98	2	1	1	REC	intLOH
A452R19	AND3188	SK1/BY	rad27∆/∆	C25	LOH39	XII	261578	262367	789	8	BY	0	2	1	1	REC	intLOH
A452R19	AND3188	SK1/BY	rad27∆/∆	C25	LOH16	V	276167	277003	836	7	BY	0	2	1	1	REC	intLOH
A452R19	AND3188	SK1/BY	rad27∆/∆	C25	LOH45	XIII	277164	923260	646096	3035	SK1	0.99	2	1	1	REC	terLOH
A452R19	AND3188	SK1/BY	rad27∆/∆	C25	LOH40	XII	281810	339496	57686	196	BY	0	2	1	1	REC	intLOH
A452R19	AND3188	SK1/BY	rad27∆/∆	C25	LOH55	XVI	283933	305432	21499	130	SK1	0.99	2	1	1	REC	intLOH
A452R19	AND3188	SK1/BY	rad27∆/∆	C25	LOH25	VIII	285871	493409	207538	933	SK1	1	3	2	1	REC	intLOH
A452R19	AND3188	SK1/BY	rad27∆/∆	C25	LOH33	XI	287276	297280	10004	19	BY	0	2	1	1	REC	intLOH
A452R19	AND3188	SK1/BY	rad27∆/∆	C25	LOH51	XV	328714	328791	77	4	BY	0	2	1	1	REC	intLOH
A452R19	AND3188	SK1/BY	rad27∆/∆	C25	LOH41	XII	340008	1059176	719168	2701	SK1	1	2	1	1	REC	terLOH
A452R19	AND3188	SK1/BY	rad27∆/∆	C25	LOH29	IX	373284	430292	57008	370	BY	0	2	1	1	REC	terLOH
A452R19	AND3188	SK1/BY	rad27∆/∆	C25	LOH31	X	426379	435638	9259	33	SK1	1	2	1	1	REC	intLOH
A452R19	AND3188	SK1/BY	rad27∆/∆	C25	LOH3	II	429006	430055	1049	5	BY	0	2	1	1	REC	intLOH
A452R19	AND3188	SK1/BY	rad27∆/∆	C25	LOH17	V	449685	451710	2025	11	SK1	0.99	2	1	1	REC	intLOH
A452R19	AND3188	SK1/BY	rad27∆/∆	C25	LOH34	XI	460537	473123	12586	79	BY	0	2	1	1	REC	intLOH
A452R19	AND3188	SK1/BY	rad27∆/∆	C25	LOH35	XI	480844	484909	4065	15	BY	0	2	1	1	REC	intLOH
A452R19	AND3188	SK1/BY	rad27∆/∆	C25	LOH12	IV	481806	716118	234312	1154	BY	0	2	1	1	REC	intLOH
A452R19	AND3188	SK1/BY	rad27∆/∆	C25	LOH36	XI	486233	491562	5329	32	BY	0	2	1	1	REC	intLOH
A452R19	AND3188	SK1/BY	rad27∆/∆	C25	LOH19	VII	487305	490117	2812	12	BY	0	2	1	1	REC	intLOH
A452R19	AND3188	SK1/BY	rad27∆/∆	C25	LOH26	VIII	493693	525297	31604	198	BY	0	3	2	1	REC	terLOH
A452R19	AND3188	SK1/BY	rad27∆/∆	C25	LOH20	VII	588195	593663	5468	30	BY	0	2	1	1	REC	intLOH
A452R19	AND3188	SK1/BY	rad27∆/∆	C25	LOH47	XIV	640932	657739	16807	62	SK1	1	2	1	1	REC	intLOH
A452R19	AND3188	SK1/BY	rad27∆/∆	C25	LOH4	II	642993	658797	15804	43	BY	0	2	1	1	REC	intLOH
A452R19	AND3188	SK1/BY	rad27∆/∆	C25	LOH56	XVI	658481	928226	269745	1289	SK1	0.99	2	1	1	REC	terLOH
A452R19	AND3188	SK1/BY	rad27∆/∆	C25	LOH48	XIV	666478	680930	14452	40	SK1	1	2	1	1	REC	intLOH
A452R19	AND3188	SK1/BY	rad27∆/∆	C25	LOH5	II	713781	803024	89243	518	SK1	0.99	2	1	1	REC	terLOH
A452R19	AND3188	SK1/BY	rad27∆/∆	C25	LOH13	IV	716407	719896	3489	47	SK1	1	2	1	1	REC	intLOH
A452R19	AND3188	SK1/BY	rad27∆/∆	C25	LOH14	IV	720645	1335831	615186	2833	BY	0	2	1	1	REC	intLOH
A452R19	AND3188	SK1/BY	rad27∆/∆	C25	LOH52	XV	843686	843925	239	5	BY	0	2	1	1	REC	intLOH
A452R19	AND3188	SK1/BY	rad27∆/∆	C25	LOH21	VII	867020	873895	6875	23	SK1	0.99	2	1	1	REC	intLOH
A452R19	AND3188	SK1/BY	rad27∆/∆	C25	LOH22	VII	876948	882762	5814	33	BY	0	2	1	1	REC	intLOH
A452R19	AND3188	SK1/BY	rad27∆/∆	C25	LOH23	VII	889004	1081991	192987	897	SK1	0.99	2	1	1	REC	terLOH
A452R19	AND3188	SK1/BY	rad27∆/∆	C25	LOH15	IV	1337219	1523192	185973	1025	SK1	1	2	1	1	REC	terLOH
A452R20	AND3188	SK1/BY	rad27∆/∆	D25	LOH1	I	2891	92743	89852	387	BY	0	2	1	1	REC	terLOH
A452R20	AND3188	SK1/BY	rad27∆/∆	D25	LOH37	XI	2928	378920	375992	1456	SK1	1	3	2	1	REC	terLOH
A452R20	AND3188	SK1/BY	rad27∆/∆	D25	LOH49	XIII	8537	151733	143196	636	SK1	0.99	2	1	1	REC	terLOH
A452R20	AND3188	SK1/BY	rad27∆/∆	D25	LOH11	V	10315	72102	61787	327	BY	0	2	1	1	REC	terLOH
A452R20	AND3188	SK1/BY	rad27∆/∆	D25	LOH60	XV	15182	306275	291093	1408	SK1	0.99	2	1	1	REC	terLOH
A452R20	AND3188	SK1/BY	rad27∆/∆	D25	LOH24	VIII	48088	50752	2664	23	BY	0	2	1	1	REC	intLOH
A452R20	AND3188	SK1/BY	rad27∆/∆	D25	LOH12	V	72295	120135	47840	248	SK1	0.99	2	1	1	REC	intLOH
A452R20	AND3188	SK1/BY	rad27∆/∆	D25	LOH17	VI	73471	78036	4565	27	SK1	1	2	1	1	REC	intLOH
A452R20	AND3188	SK1/BY	rad27∆/∆	D25	LOH64	XVI	100633	113385	12752	57	SK1	0.99	2	1	1	REC	intLOH
A452R20	AND3188	SK1/BY	rad27∆/∆	D25	LOH25	VIII	101246	101927	681	5	BY	0	2	1	1	REC	intLOH
A452R20	AND3188	SK1/BY	rad27∆/∆	D25	LOH5	III	101527	101813	286	3	BY	0	2	1	1	REC	intLOH
A452R20	AND3188	SK1/BY	rad27∆/∆	D25	LOH6	III	114444	114485	41	4	BY	0	2	1	1	REC	intLOH
A452R20	AND3188	SK1/BY	rad27∆/∆	D25	LOH7	III	143625	144125	500	4	BY	0	2	1	1	REC	intLOH
A452R20	AND3188	SK1/BY	rad27∆/∆	D25	LOH18	VI	149493	151218	1725	6	SK1	0.99	2	1	1	REC	intLOH
A452R20	AND3188	SK1/BY	rad27∆/∆	D25	LOH50	XIII	157807	162461	4654	26	SK1	1	2	1	1	REC	intLOH
A452R20	AND3188	SK1/BY	rad27∆/∆	D25	LOH13	V	197916	203706	5790	34	BY	0	2	1	1	REC	intLOH
A452R20	AND3188	SK1/BY	rad27∆/∆	D25	LOH46	XII	214970	412752	197782	975	SK1	0.99	2	1	1	REC	intLOH
A452R20	AND3188	SK1/BY	rad27∆/∆	D25	LOH14	V	219230	549929	330699	1608	BY	0	2	1	1	REC	intLOH
A452R20	AND3188	SK1/BY	rad27∆/∆	D25	LOH31	X	246407	264413	18006	140	BY	0	2	1	1	REC	intLOH
A452R20	AND3188	SK1/BY	rad27∆/∆	D25	LOH26	VIII	256905	259045	2140	15	BY	0	2	1	1	REC	intLOH
A452R20	AND3188	SK1/BY	rad27∆/∆	D25	LOH65	XVI	261357	276934	15577	84	BY	0	2	1	1	REC	intLOH
A452R20	AND3188	SK1/BY	rad27∆/∆	D25	LOH66	XVI	277322	284661	7339	42	SK1	0.99	2	1	1	REC	intLOH
A452R20	AND3188	SK1/BY	rad27∆/∆	D25	LOH67	XVI	291046	310159	19113	112	SK1	0.99	2	1	1	REC	intLOH
A452R20	AND3188	SK1/BY	rad27∆/∆	D25	LOH51	XIII	297405	301214	3809	10	SK1	1	2	1	1	REC	intLOH
A452R20	AND3188	SK1/BY	rad27∆/∆	D25	LOH27	VIII	303493	305927	2434	4	SK1	1	2	1	1	REC	intLOH
A452R20	AND3188	SK1/BY	rad27∆/∆	D25	LOH8	III	311848	314039	2191	11	SK1	0.99	6	1	1	REC	terLOH
A452R20	AND3188	SK1/BY	rad27∆/∆	D25	LOH61	XV	326879	332378	5499	26	BY	0	2	1	1	REC	intLOH
A452R20	AND3188	SK1/BY	rad27∆/∆	D25	LOH19	VII	326922	329109	2187	16	SK1	1	2	1	1	REC	intLOH
A452R20	AND3188	SK1/BY	rad27∆/∆	D25	LOH2	II	330203	331804	1601	7	BY	0	2	1	1	REC	intLOH
A452R20	AND3188	SK1/BY	rad27∆/∆	D25	LOH9	IV	334214	336657	2443	13	SK1	0.99	2	1	1	REC	intLOH
A452R20	AND3188	SK1/BY	rad27∆/∆	D25	LOH3	II	347935	413321	65386	284	BY	0	2	1	1	REC	intLOH
A452R20	AND3188	SK1/BY	rad27∆/∆	D25	LOH28	VIII	365964	375221	9257	38	BY	0	2	1	1	REC	intLOH
A452R20	AND3188	SK1/BY	rad27∆/∆	D25	LOH29	IX	377342	378456	1114	3	SK1	1	2	1	1	REC	intLOH
A452R20	AND3188	SK1/BY	rad27∆/∆	D25	LOH38	XI	379423	379888	465	8	BY	0	3	2	1	REC	intLOH
A452R20	AND3188	SK1/BY	rad27∆/∆	D25	LOH30	IX	380279	384118	3839	31	BY	0	2	1	1	REC	intLOH
A452R20	AND3188	SK1/BY	rad27∆/∆	D25	LOH39	XI	386153	390609	4456	17	SK1	1	3	2	1	REC	intLOH
A452R20	AND3188	SK1/BY	rad27∆/∆	D25	LOH40	XI	397823	398547	724	3	BY	0	3	2	1	REC	intLOH
A452R20	AND3188	SK1/BY	rad27∆/∆	D25	LOH41	XI	409333	409950	617	4	BY	0	3	2	1	REC	intLOH
A452R20	AND3188	SK1/BY	rad27∆/∆	D25	LOH47	XII	413032	426854	13822	78	BY	0	2	1	1	REC	intLOH
A452R20	AND3188	SK1/BY	rad27∆/∆	D25	LOH4	II	414950	803993	389043	1790	SK1	0.99	2	1	1	REC	terLOH
A452R20	AND3188	SK1/BY	rad27∆/∆	D25	LOH52	XIII	419424	420832	1408	14	SK1	1	2	1	1	REC	intLOH
A452R20	AND3188	SK1/BY	rad27∆/∆	D25	LOH48	XII	427223	1059176	631953	2149	SK1	0.99	2	1	1	REC	terLOH
A452R20	AND3188	SK1/BY	rad27∆/∆	D25	LOH42	XI	435441	436938	1497	9	BY	0	3	2	1	REC	intLOH
A452R20	AND3188	SK1/BY	rad27∆/∆	D25	LOH20	VII	484318	486003	1685	7	SK1	0.99	2	1	1	REC	intLOH
A452R20	AND3188	SK1/BY	rad27∆/∆	D25	LOH32	X	486407	486501	94	3	SK1	0.99	2	1	1	REC	intLOH
A452R20	AND3188	SK1/BY	rad27∆/∆	D25	LOH54	XIV	514279	517889	3610	19	BY	0	2	1	1	REC	intLOH
A452R20	AND3188	SK1/BY	rad27∆/∆	D25	LOH33	X	523883	524618	735	4	SK1	1	2	1	1	REC	intLOH
A452R20	AND3188	SK1/BY	rad27∆/∆	D25	LOH34	X	525745	528639	2894	5	BY	0	2	1	1	REC	intLOH
A452R20	AND3188	SK1/BY	rad27∆/∆	D25	LOH21	VII	527159	527439	280	3	SK1	0.99	2	1	1	REC	intLOH
A452R20	AND3188	SK1/BY	rad27∆/∆	D25	LOH35	X	539780	581835	42055	153	SK1	0.99	2	1	1	REC	intLOH
A452R20	AND3188	SK1/BY	rad27∆/∆	D25	LOH55	XIV	547464	575525	28061	49	SK1	0.99	1	1	1	DEL	intLOH
A452R20	AND3188	SK1/BY	rad27∆/∆	D25	LOH15	V	550011	552107	2096	19	SK1	1	2	1	1	REC	intLOH
A452R20	AND3188	SK1/BY	rad27∆/∆	D25	LOH16	V	552602	566643	14041	145	BY	0	2	1	1	REC	terLOH
A452R20	AND3188	SK1/BY	rad27∆/∆	D25	LOH43	XI	563339	563395	56	4	BY	0	3	2	1	REC	intLOH
A452R20	AND3188	SK1/BY	rad27∆/∆	D25	LOH56	XIV	576199	577136	937	5	BY	0	2	1	1	REC	intLOH
A452R20	AND3188	SK1/BY	rad27∆/∆	D25	LOH44	XI	578669	613583	34914	161	BY	0	2	2	1	REC	intLOH
A452R20	AND3188	SK1/BY	rad27∆/∆	D25	LOH57	XIV	579044	621027	41983	94	SK1	0.99	2	1	1	REC	intLOH
A452R20	AND3188	SK1/BY	rad27∆/∆	D25	LOH36	X	582214	726401	144187	612	BY	0	2	1	1	REC	intLOH
A452R20	AND3188	SK1/BY	rad27∆/∆	D25	LOH68	XVI	603262	606023	2761	17	SK1	1	2	1	1	REC	intLOH
A452R20	AND3188	SK1/BY	rad27∆/∆	D25	LOH62	XV	606232	609836	3604	16	SK1	0.99	2	1	1	REC	intLOH
A452R20	AND3188	SK1/BY	rad27∆/∆	D25	LOH69	XVI	612509	618129	5620	44	SK1	1	2	1	1	REC	intLOH
A452R20	AND3188	SK1/BY	rad27∆/∆	D25	LOH45	XI	614318	664310	49992	230	SK1	0.99	2	2	1	REC	terLOH
A452R20	AND3188	SK1/BY	rad27∆/∆	D25	LOH70	XVI	623271	928226	304955	1424	SK1	0.99	2	1	1	REC	terLOH
A452R20	AND3188	SK1/BY	rad27∆/∆	D25	LOH58	XIV	665036	669471	4435	12	BY	0	2	1	1	REC	intLOH
A452R20	AND3188	SK1/BY	rad27∆/∆	D25	LOH53	XIII	694524	917449	222925	1125	BY	0	2	1	1	REC	terLOH
A452R20	AND3188	SK1/BY	rad27∆/∆	D25	LOH59	XIV	777773	781201	3428	30	BY	0	1	1	1	DEL	terLOH
A452R20	AND3188	SK1/BY	rad27∆/∆	D25	LOH22	VII	845612	883874	38262	175	SK1	0.99	2	1	1	REC	intLOH
A452R20	AND3188	SK1/BY	rad27∆/∆	D25	LOH23	VII	884871	1064130	179259	915	BY	0	2	1	1	REC	intLOH
A452R20	AND3188	SK1/BY	rad27∆/∆	D25	LOH63	XV	889336	1072997	183661	943	BY	0	2	1	1	REC	terLOH
A452R20	AND3188	SK1/BY	rad27∆/∆	D25	LOH10	IV	1102257	1206306	104049	494	SK1	0.99	1	1	1	DEL	intLOH
A452R21	AND3188	SK1/BY	rad27∆/∆	E25	LOH59	XI	2928	396726	393798	1542	SK1	1	3	1	2	REC	terLOH
A452R21	AND3188	SK1/BY	rad27∆/∆	E25	LOH15	V	10315	87608	77293	410	BY	0	2	1	1	REC	terLOH
A452R21	AND3188	SK1/BY	rad27∆/∆	E25	LOH30	VI	14248	120204	105956	725	BY	0	2	1	1	REC	terLOH
A452R21	AND3188	SK1/BY	rad27∆/∆	E25	LOH81	XV	15182	22043	6861	47	SK1	0.99	2	1	1	REC	terLOH
A452R21	AND3188	SK1/BY	rad27∆/∆	E25	LOH78	XIV	17582	518162	500580	2251	SK1	0.99	2	1	1	REC	terLOH
A452R21	AND3188	SK1/BY	rad27∆/∆	E25	LOH9	IV	18805	444372	425567	2025	BY	0	2	1	1	REC	terLOH
A452R21	AND3188	SK1/BY	rad27∆/∆	E25	LOH54	X	19590	370407	350817	1833	BY	0	2	1	1	REC	terLOH
A452R21	AND3188	SK1/BY	rad27∆/∆	E25	LOH71	XIII	21881	23203	1322	7	BY	0	2	1	1	REC	intLOH
A452R21	AND3188	SK1/BY	rad27∆/∆	E25	LOH48	IX	24646	37170	12524	97	BY	0	2	1	1	REC	terLOH
A452R21	AND3188	SK1/BY	rad27∆/∆	E25	LOH82	XV	31310	31750	440	3	BY	0	2	1	1	REC	intLOH
A452R21	AND3188	SK1/BY	rad27∆/∆	E25	LOH83	XV	32330	279942	247612	1195	SK1	0.99	2	1	1	REC	intLOH
A452R21	AND3188	SK1/BY	rad27∆/∆	E25	LOH42	VIII	33844	38887	5043	36	SK1	0.99	2	1	1	REC	intLOH
A452R21	AND3188	SK1/BY	rad27∆/∆	E25	LOH49	IX	37634	37651	17	3	BY	0	4	1	1	REC	intLOH
A452R21	AND3188	SK1/BY	rad27∆/∆	E25	LOH50	IX	39244	97705	58461	273	BY	0	2	1	1	REC	intLOH
A452R21	AND3188	SK1/BY	rad27∆/∆	E25	LOH43	VIII	40541	43928	3387	27	SK1	1	2	1	1	REC	intLOH
A452R21	AND3188	SK1/BY	rad27∆/∆	E25	LOH6	III	69652	79797	10145	51	BY	0	2	1	1	REC	intLOH
A452R21	AND3188	SK1/BY	rad27∆/∆	E25	LOH16	V	88061	112437	24376	145	SK1	0.99	2	1	1	REC	intLOH
A452R21	AND3188	SK1/BY	rad27∆/∆	E25	LOH51	IX	97868	98431	563	6	SK1	1	2	1	1	REC	intLOH
A452R21	AND3188	SK1/BY	rad27∆/∆	E25	LOH52	IX	99043	166141	67098	331	BY	0	2	1	1	REC	intLOH
A452R21	AND3188	SK1/BY	rad27∆/∆	E25	LOH44	VIII	108387	118187	9800	54	BY	0	2	1	1	REC	intLOH
A452R21	AND3188	SK1/BY	rad27∆/∆	E25	LOH31	VI	120376	131646	11270	30	SK1	1	2	1	1	REC	intLOH
A452R21	AND3188	SK1/BY	rad27∆/∆	E25	LOH1	I	136910	151772	14862	44	BY	0	2	1	1	REC	intLOH
A452R21	AND3188	SK1/BY	rad27∆/∆	E25	LOH45	VIII	147327	151069	3742	41	BY	0	2	1	1	REC	intLOH
A452R21	AND3188	SK1/BY	rad27∆/∆	E25	LOH7	III	151925	168244	16319	81	SK1	0.99	1	1	1	DEL	intLOH
A452R21	AND3188	SK1/BY	rad27∆/∆	E25	LOH72	XIII	159950	165482	5532	26	SK1	0.99	2	1	1	REC	intLOH
A452R21	AND3188	SK1/BY	rad27∆/∆	E25	LOH17	V	160729	162250	1521	7	SK1	1	2	1	1	REC	intLOH
A452R21	AND3188	SK1/BY	rad27∆/∆	E25	LOH18	V	162340	165547	3207	13	BY	0	2	1	1	REC	intLOH
A452R21	AND3188	SK1/BY	rad27∆/∆	E25	LOH67	XII	164577	164945	368	8	SK1	1	2	1	1	REC	intLOH
A452R21	AND3188	SK1/BY	rad27∆/∆	E25	LOH19	V	182827	198538	15711	85	BY	0	2	1	1	REC	intLOH
A452R21	AND3188	SK1/BY	rad27∆/∆	E25	LOH46	VIII	188673	189310	637	11	BY	0	2	1	1	REC	intLOH
A452R21	AND3188	SK1/BY	rad27∆/∆	E25	LOH20	V	198669	199337	668	9	SK1	0.99	2	1	1	REC	intLOH
A452R21	AND3188	SK1/BY	rad27∆/∆	E25	LOH32	VI	203623	209430	5807	51	BY	0	2	1	1	REC	intLOH
A452R21	AND3188	SK1/BY	rad27∆/∆	E25	LOH2	II	218557	228232	9675	19	BY	0	2	1	1	REC	intLOH
A452R21	AND3188	SK1/BY	rad27∆/∆	E25	LOH8	III	228130	302979	74849	243	BY	0	2	1	1	REC	intLOH
A452R21	AND3188	SK1/BY	rad27∆/∆	E25	LOH68	XII	238370	242983	4613	35	BY	0	2	1	1	REC	intLOH
A452R21	AND3188	SK1/BY	rad27∆/∆	E25	LOH21	V	239782	240035	253	5	SK1	1	2	1	1	REC	intLOH
A452R21	AND3188	SK1/BY	rad27∆/∆	E25	LOH69	XII	243426	245026	1600	10	SK1	0.99	2	1	1	REC	intLOH
A452R21	AND3188	SK1/BY	rad27∆/∆	E25	LOH22	V	255120	256810	1690	8	BY	0	2	1	1	REC	intLOH
A452R21	AND3188	SK1/BY	rad27∆/∆	E25	LOH47	VIII	273222	525297	252075	1157	SK1	0.99	2	1	1	REC	terLOH
A452R21	AND3188	SK1/BY	rad27∆/∆	E25	LOH23	V	275403	323078	47675	259	SK1	0.99	2	1	1	REC	intLOH
A452R21	AND3188	SK1/BY	rad27∆/∆	E25	LOH73	XIII	278290	282022	3732	11	BY	0	2	1	1	REC	intLOH
A452R21	AND3188	SK1/BY	rad27∆/∆	E25	LOH84	XV	284983	286975	1992	14	SK1	0.99	2	1	1	REC	intLOH
A452R21	AND3188	SK1/BY	rad27∆/∆	E25	LOH85	XV	292642	302730	10088	65	SK1	1	2	1	1	REC	intLOH
A452R21	AND3188	SK1/BY	rad27∆/∆	E25	LOH24	V	324121	341139	17018	87	BY	0	2	1	1	REC	intLOH
A452R21	AND3188	SK1/BY	rad27∆/∆	E25	LOH86	XV	335217	335493	276	3	SK1	1	2	1	1	REC	intLOH
A452R21	AND3188	SK1/BY	rad27∆/∆	E25	LOH53	IX	336486	340858	4372	21	BY	0	2	1	1	REC	intLOH
A452R21	AND3188	SK1/BY	rad27∆/∆	E25	LOH70	XII	340008	1059176	719168	2701	BY	0	2	1	1	REC	terLOH
A452R21	AND3188	SK1/BY	rad27∆/∆	E25	LOH25	V	341670	350243	8573	44	SK1	0.99	2	1	1	REC	intLOH
A452R21	AND3188	SK1/BY	rad27∆/∆	E25	LOH26	V	350516	420619	70103	342	BY	0	2	1	1	REC	intLOH
A452R21	AND3188	SK1/BY	rad27∆/∆	E25	LOH33	VII	363924	364128	204	5	BY	0	2	1	1	REC	intLOH
A452R21	AND3188	SK1/BY	rad27∆/∆	E25	LOH60	XI	396790	397150	360	4	BY	0	3	1	2	REC	intLOH
A452R21	AND3188	SK1/BY	rad27∆/∆	E25	LOH61	XI	397823	432238	34415	145	SK1	0.99	3	1	2	REC	intLOH
A452R21	AND3188	SK1/BY	rad27∆/∆	E25	LOH89	XVI	404596	410004	5408	28	BY	0	2	1	1	REC	intLOH
A452R21	AND3188	SK1/BY	rad27∆/∆	E25	LOH27	V	421040	426333	5293	20	SK1	0.99	2	1	1	REC	intLOH
A452R21	AND3188	SK1/BY	rad27∆/∆	E25	LOH28	V	429823	440398	10575	48	BY	0	2	1	1	REC	intLOH
A452R21	AND3188	SK1/BY	rad27∆/∆	E25	LOH55	X	433072	434034	962	3	BY	0	2	1	1	REC	intLOH
A452R21	AND3188	SK1/BY	rad27∆/∆	E25	LOH87	XV	436036	449205	13169	75	BY	0	2	1	1	REC	intLOH
A452R21	AND3188	SK1/BY	rad27∆/∆	E25	LOH62	XI	440093	440297	204	3	BY	0	3	1	2	REC	intLOH
A452R21	AND3188	SK1/BY	rad27∆/∆	E25	LOH56	X	440160	601293	161133	448	BY	0	2	1	1	REC	intLOH
A452R21	AND3188	SK1/BY	rad27∆/∆	E25	LOH29	V	440923	566643	125720	626	SK1	1	1	1	1	DEL	terLOH
A452R21	AND3188	SK1/BY	rad27∆/∆	E25	LOH88	XV	452278	1071268	618990	2850	BY	0	2	1	1	REC	terLOH
A452R21	AND3188	SK1/BY	rad27∆/∆	E25	LOH10	IV	471707	474320	2613	6	BY	0	2	1	1	REC	intLOH
A452R21	AND3188	SK1/BY	rad27∆/∆	E25	LOH34	VII	487305	487435	130	3	BY	0	2	1	1	REC	intLOH
A452R21	AND3188	SK1/BY	rad27∆/∆	E25	LOH90	XVI	487322	488388	1066	5	SK1	1	2	1	1	REC	intLOH
A452R21	AND3188	SK1/BY	rad27∆/∆	E25	LOH63	XI	509825	511327	1502	13	SK1	1	3	1	2	REC	intLOH
A452R21	AND3188	SK1/BY	rad27∆/∆	E25	LOH74	XIII	527250	527588	338	5	SK1	0.99	2	1	1	REC	intLOH
A452R21	AND3188	SK1/BY	rad27∆/∆	E25	LOH91	XVI	530370	537617	7247	25	SK1	0.99	2	1	1	REC	intLOH
A452R21	AND3188	SK1/BY	rad27∆/∆	E25	LOH35	VII	543406	558108	14702	68	BY	0	2	1	1	REC	intLOH
A452R21	AND3188	SK1/BY	rad27∆/∆	E25	LOH92	XVI	553071	564015	10944	47	SK1	1	2	1	1	REC	intLOH
A452R21	AND3188	SK1/BY	rad27∆/∆	E25	LOH3	II	554441	658797	104356	438	BY	0	2	1	1	REC	intLOH
A452R21	AND3188	SK1/BY	rad27∆/∆	E25	LOH93	XVI	564521	928226	363705	1872	BY	0	2	1	1	REC	terLOH
A452R21	AND3188	SK1/BY	rad27∆/∆	E25	LOH64	XI	583946	585500	1554	12	BY	0	3	1	2	REC	intLOH
A452R21	AND3188	SK1/BY	rad27∆/∆	E25	LOH36	VII	600628	729861	129233	718	SK1	1	2	1	1	REC	intLOH
A452R21	AND3188	SK1/BY	rad27∆/∆	E25	LOH57	X	611484	726401	114917	572	SK1	0.99	2	1	1	REC	intLOH
A452R21	AND3188	SK1/BY	rad27∆/∆	E25	LOH79	XIV	624685	629095	4410	21	BY	0	2	1	1	REC	intLOH
A452R21	AND3188	SK1/BY	rad27∆/∆	E25	LOH65	XI	630615	632775	2160	11	SK1	1	3	1	2	REC	intLOH
A452R21	AND3188	SK1/BY	rad27∆/∆	E25	LOH66	XI	635970	664310	28340	119	SK1	0.99	3	1	2	REC	terLOH
A452R21	AND3188	SK1/BY	rad27∆/∆	E25	LOH80	XIV	640932	781201	140269	653	BY	0	2	1	1	REC	terLOH
A452R21	AND3188	SK1/BY	rad27∆/∆	E25	LOH4	II	720178	720379	201	3	SK1	1	2	1	1	REC	intLOH
A452R21	AND3188	SK1/BY	rad27∆/∆	E25	LOH58	X	728247	728402	155	4	BY	0	1	1	1	DEL	terLOH
A452R21	AND3188	SK1/BY	rad27∆/∆	E25	LOH37	VII	729929	730219	290	4	BY	0	2	1	1	REC	intLOH
A452R21	AND3188	SK1/BY	rad27∆/∆	E25	LOH38	VII	730465	756009	25544	160	SK1	0.99	2	1	1	REC	intLOH
A452R21	AND3188	SK1/BY	rad27∆/∆	E25	LOH39	VII	756297	759779	3482	22	BY	0	2	1	1	REC	intLOH
A452R21	AND3188	SK1/BY	rad27∆/∆	E25	LOH40	VII	760098	1066693	306595	1473	SK1	1	2	1	1	REC	intLOH
A452R21	AND3188	SK1/BY	rad27∆/∆	E25	LOH75	XIII	767901	769741	1840	19	SK1	0.99	2	1	1	REC	intLOH
A452R21	AND3188	SK1/BY	rad27∆/∆	E25	LOH5	II	802072	803233	1161	6	BY	0	2	1	1	REC	terLOH
A452R21	AND3188	SK1/BY	rad27∆/∆	E25	LOH76	XIII	817301	820241	2940	22	SK1	0.99	2	1	1	REC	intLOH
A452R21	AND3188	SK1/BY	rad27∆/∆	E25	LOH11	IV	845065	845567	502	5	BY	0	2	1	1	REC	intLOH
A452R21	AND3188	SK1/BY	rad27∆/∆	E25	LOH77	XIII	886585	902587	16002	63	SK1	0.99	2	1	1	REC	intLOH
A452R21	AND3188	SK1/BY	rad27∆/∆	E25	LOH41	VII	1081936	1081991	55	3	BY	0	0	1	1	DEL	terLOH
A452R21	AND3188	SK1/BY	rad27∆/∆	E25	LOH12	IV	1200253	1200582	329	3	BY	0	4	1	1	REC	intLOH
A452R21	AND3188	SK1/BY	rad27∆/∆	E25	LOH13	IV	1329703	1331029	1326	8	SK1	1	2	1	1	REC	intLOH
A452R21	AND3188	SK1/BY	rad27∆/∆	E25	LOH14	IV	1377547	1387436	9889	48	SK1	0.99	2	1	1	REC	intLOH
A452R22	AND3188	SK1/BY	rad27∆/∆	F25	LOH17	VII	1080	6091	5011	40	BY	0	0	1	1	DEL	terLOH
A452R22	AND3188	SK1/BY	rad27∆/∆	F25	LOH1	I	2891	148886	145995	526	SK1	0.99	2	1	1	REC	terLOH
A452R22	AND3188	SK1/BY	rad27∆/∆	F25	LOH46	XIII	8537	15705	7168	51	SK1	0.99	2	1	1	REC	terLOH
A452R22	AND3188	SK1/BY	rad27∆/∆	F25	LOH18	VII	8879	440671	431792	1955	SK1	0.99	2	1	1	REC	intLOH
A452R22	AND3188	SK1/BY	rad27∆/∆	F25	LOH12	V	10185	91637	81452	429	SK1	0.99	1	1	1	DEL	terLOH
A452R22	AND3188	SK1/BY	rad27∆/∆	F25	LOH40	XII	13969	95188	81219	443	BY	0	2	1	1	REC	terLOH
A452R22	AND3188	SK1/BY	rad27∆/∆	F25	LOH57	XV	15182	22043	6861	47	BY	0	1	1	1	DEL	terLOH
A452R22	AND3188	SK1/BY	rad27∆/∆	F25	LOH56	XIV	17582	96228	78646	276	BY	0	1	1	1	DEL	terLOH
A452R22	AND3188	SK1/BY	rad27∆/∆	F25	LOH58	XV	39607	71365	31758	144	BY	0	2	1	1	REC	intLOH
A452R22	AND3188	SK1/BY	rad27∆/∆	F25	LOH39	XI	68447	74756	6309	45	BY	0	2	1	1	REC	intLOH
A452R22	AND3188	SK1/BY	rad27∆/∆	F25	LOH59	XV	72322	226598	154276	774	SK1	0.99	2	1	1	REC	intLOH
A452R22	AND3188	SK1/BY	rad27∆/∆	F25	LOH16	VI	77976	78750	774	7	BY	0	2	1	1	REC	intLOH
A452R22	AND3188	SK1/BY	rad27∆/∆	F25	LOH27	VIII	82351	131505	49154	204	BY	0	2	1	1	REC	intLOH
A452R22	AND3188	SK1/BY	rad27∆/∆	F25	LOH13	V	91715	118149	26434	129	BY	0	1	1	1	DEL	intLOH
A452R22	AND3188	SK1/BY	rad27∆/∆	F25	LOH41	XII	97490	110997	13507	74	SK1	0.99	2	1	1	REC	intLOH
A452R22	AND3188	SK1/BY	rad27∆/∆	F25	LOH6	III	128021	128266	245	5	SK1	0.98	2	1	1	REC	intLOH
A452R22	AND3188	SK1/BY	rad27∆/∆	F25	LOH47	XIII	133001	134000	999	9	SK1	0.98	2	1	1	REC	intLOH
A452R22	AND3188	SK1/BY	rad27∆/∆	F25	LOH3	II	143613	145486	1873	10	BY	0	2	1	1	REC	intLOH
A452R22	AND3188	SK1/BY	rad27∆/∆	F25	LOH42	XII	155280	156511	1231	4	BY	0	2	1	1	REC	intLOH
A452R22	AND3188	SK1/BY	rad27∆/∆	F25	LOH28	VIII	156307	159962	3655	22	SK1	1	2	1	1	REC	intLOH
A452R22	AND3188	SK1/BY	rad27∆/∆	F25	LOH48	XIII	159950	163055	3105	18	SK1	0.99	2	1	1	REC	intLOH
A452R22	AND3188	SK1/BY	rad27∆/∆	F25	LOH2	I	166369	206580	40211	174	SK1	0.99	2	1	1	REC	terLOH
A452R22	AND3188	SK1/BY	rad27∆/∆	F25	LOH29	IX	172939	177082	4143	13	SK1	1	2	1	1	REC	intLOH
A452R22	AND3188	SK1/BY	rad27∆/∆	F25	LOH33	X	175519	177327	1808	11	BY	0	2	1	1	REC	intLOH
A452R22	AND3188	SK1/BY	rad27∆/∆	F25	LOH49	XIII	182695	195572	12877	34	SK1	0.99	2	1	1	REC	intLOH
A452R22	AND3188	SK1/BY	rad27∆/∆	F25	LOH30	IX	223691	230147	6456	44	SK1	0.99	2	1	1	REC	intLOH
A452R22	AND3188	SK1/BY	rad27∆/∆	F25	LOH60	XV	229703	232303	2600	22	BY	0	2	1	1	REC	intLOH
A452R22	AND3188	SK1/BY	rad27∆/∆	F25	LOH4	II	266529	274625	8096	33	BY	0	2	1	1	REC	intLOH
A452R22	AND3188	SK1/BY	rad27∆/∆	F25	LOH50	XIII	269778	271672	1894	6	BY	0	2	1	1	REC	intLOH
A452R22	AND3188	SK1/BY	rad27∆/∆	F25	LOH31	IX	270435	294498	24063	95	BY	0	2	1	1	REC	intLOH
A452R22	AND3188	SK1/BY	rad27∆/∆	F25	LOH51	XIII	277164	278550	1386	4	SK1	1	2	1	1	REC	intLOH
A452R22	AND3188	SK1/BY	rad27∆/∆	F25	LOH62	XVI	290164	291355	1191	7	SK1	0.99	2	1	1	REC	intLOH
A452R22	AND3188	SK1/BY	rad27∆/∆	F25	LOH61	XV	323552	324141	589	4	BY	0	2	1	1	REC	intLOH
A452R22	AND3188	SK1/BY	rad27∆/∆	F25	LOH5	II	366754	371554	4800	29	SK1	1	2	1	1	REC	intLOH
A452R22	AND3188	SK1/BY	rad27∆/∆	F25	LOH32	IX	372398	430292	57894	373	SK1	0.99	2	1	1	REC	terLOH
A452R22	AND3188	SK1/BY	rad27∆/∆	F25	LOH52	XIII	388751	405911	17160	141	SK1	0.99	2	1	1	REC	intLOH
A452R22	AND3188	SK1/BY	rad27∆/∆	F25	LOH53	XIII	409543	827748	418205	2030	SK1	0.99	2	1	1	REC	intLOH
A452R22	AND3188	SK1/BY	rad27∆/∆	F25	LOH14	V	429823	437266	7443	26	BY	0	2	1	1	REC	intLOH
A452R22	AND3188	SK1/BY	rad27∆/∆	F25	LOH15	V	437318	566643	129325	657	SK1	0.99	3	1	1	REC	terLOH
A452R22	AND3188	SK1/BY	rad27∆/∆	F25	LOH19	VII	441602	454212	12610	57	BY	0	2	1	1	REC	intLOH
A452R22	AND3188	SK1/BY	rad27∆/∆	F25	LOH63	XVI	466824	474750	7926	32	SK1	0.99	2	1	1	REC	intLOH
A452R22	AND3188	SK1/BY	rad27∆/∆	F25	LOH20	VII	478509	479371	862	9	BY	0	2	1	1	REC	intLOH
A452R22	AND3188	SK1/BY	rad27∆/∆	F25	LOH43	XII	490579	707318	216739	887	SK1	1	2	1	1	REC	intLOH
A452R22	AND3188	SK1/BY	rad27∆/∆	F25	LOH34	X	519660	522547	2887	9	SK1	1	2	1	1	REC	intLOH
A452R22	AND3188	SK1/BY	rad27∆/∆	F25	LOH35	X	522608	524618	2010	7	BY	0	2	1	1	REC	intLOH
A452R22	AND3188	SK1/BY	rad27∆/∆	F25	LOH7	IV	577551	584012	6461	40	SK1	0.99	2	1	1	REC	intLOH
A452R22	AND3188	SK1/BY	rad27∆/∆	F25	LOH8	IV	593211	595029	1818	10	SK1	0.99	2	1	1	REC	intLOH
A452R22	AND3188	SK1/BY	rad27∆/∆	F25	LOH36	X	611484	612822	1338	5	SK1	1	2	1	1	REC	intLOH
A452R22	AND3188	SK1/BY	rad27∆/∆	F25	LOH37	X	616756	617775	1019	5	SK1	0.99	2	1	1	REC	intLOH
A452R22	AND3188	SK1/BY	rad27∆/∆	F25	LOH21	VII	620150	622738	2588	19	SK1	1	2	1	1	REC	intLOH
A452R22	AND3188	SK1/BY	rad27∆/∆	F25	LOH38	X	621779	726401	104622	536	BY	0	2	1	1	REC	terLOH
A452R22	AND3188	SK1/BY	rad27∆/∆	F25	LOH44	XII	707757	708595	838	6	BY	0	2	1	1	REC	intLOH
A452R22	AND3188	SK1/BY	rad27∆/∆	F25	LOH45	XII	708796	1059176	350380	1123	SK1	0.99	2	1	1	REC	terLOH
A452R22	AND3188	SK1/BY	rad27∆/∆	F25	LOH22	VII	736450	842947	106497	509	SK1	0.99	1	1	1	DEL	intLOH
A452R22	AND3188	SK1/BY	rad27∆/∆	F25	LOH9	IV	771211	779023	7812	43	SK1	1	2	1	1	REC	intLOH
A452R22	AND3188	SK1/BY	rad27∆/∆	F25	LOH54	XIII	827853	832164	4311	24	BY	0	2	1	1	REC	intLOH
A452R22	AND3188	SK1/BY	rad27∆/∆	F25	LOH55	XIII	832607	917437	84830	346	SK1	0.99	2	1	1	REC	terLOH
A452R22	AND3188	SK1/BY	rad27∆/∆	F25	LOH23	VII	843103	850893	7790	55	BY	0	1	1	1	DEL	intLOH
A452R22	AND3188	SK1/BY	rad27∆/∆	F25	LOH24	VII	851797	881427	29630	120	SK1	0.99	1	1	1	DEL	intLOH
A452R22	AND3188	SK1/BY	rad27∆/∆	F25	LOH64	XVI	880931	881834	903	4	SK1	1	2	1	1	REC	intLOH
A452R22	AND3188	SK1/BY	rad27∆/∆	F25	LOH25	VII	881628	904952	23324	145	BY	0	1	1	1	DEL	intLOH
A452R22	AND3188	SK1/BY	rad27∆/∆	F25	LOH26	VII	905027	1081991	176964	778	SK1	0.99	1	1	1	DEL	terLOH
A452R22	AND3188	SK1/BY	rad27∆/∆	F25	LOH10	IV	1309620	1314295	4675	13	SK1	1	2	1	1	REC	intLOH
A452R22	AND3188	SK1/BY	rad27∆/∆	F25	LOH11	IV	1384710	1394087	9377	84	SK1	0.99	2	1	1	REC	intLOH
A452R23	AND3188	SK1/BY	rad27∆/∆	G25	LOH18	VII	1080	6091	5011	40	BY	0	1	1	1	DEL	terLOH
A452R23	AND3188	SK1/BY	rad27∆/∆	G25	LOH6	III	2869	3939	1070	3	SK1	1	1	1	1	DEL	terLOH
A452R23	AND3188	SK1/BY	rad27∆/∆	G25	LOH31	XI	2928	343519	340591	1242	BY	0	2	1	1	REC	terLOH
A452R23	AND3188	SK1/BY	rad27∆/∆	G25	LOH22	VIII	7576	126792	119216	725	SK1	1	2	1	1	REC	terLOH
A452R23	AND3188	SK1/BY	rad27∆/∆	G25	LOH39	XIII	8537	257217	248680	1036	SK1	1	2	1	1	REC	terLOH
A452R23	AND3188	SK1/BY	rad27∆/∆	G25	LOH1	II	9565	143613	134048	631	SK1	0.99	2	1	1	REC	terLOH
A452R23	AND3188	SK1/BY	rad27∆/∆	G25	LOH55	XVI	13200	28641	15441	99	BY	0	2	1	1	REC	terLOH
A452R23	AND3188	SK1/BY	rad27∆/∆	G25	LOH33	XII	13969	85737	71768	391	BY	0	2	1	1	REC	terLOH
A452R23	AND3188	SK1/BY	rad27∆/∆	G25	LOH7	IV	18805	303806	285001	1278	SK1	0.99	2	1	1	REC	terLOH
A452R23	AND3188	SK1/BY	rad27∆/∆	G25	LOH23	IX	24646	37170	12524	97	BY	0	1	0	1	REC	terLOH
A452R23	AND3188	SK1/BY	rad27∆/∆	G25	LOH56	XVI	28674	29296	622	16	SK1	1	2	1	1	REC	intLOH
A452R23	AND3188	SK1/BY	rad27∆/∆	G25	LOH13	V	31247	33002	1755	8	SK1	1	2	1	1	REC	intLOH
A452R23	AND3188	SK1/BY	rad27∆/∆	G25	LOH48	XV	31310	31750	440	3	BY	0	2	1	1	REC	intLOH
A452R23	AND3188	SK1/BY	rad27∆/∆	G25	LOH24	IX	39244	123753	84509	388	BY	0	1	0	1	REC	intLOH
A452R23	AND3188	SK1/BY	rad27∆/∆	G25	LOH42	XIV	64800	65648	848	3	BY	0	2	1	1	REC	intLOH
A452R23	AND3188	SK1/BY	rad27∆/∆	G25	LOH19	VII	119177	122234	3057	21	SK1	0.99	2	1	1	REC	intLOH
A452R23	AND3188	SK1/BY	rad27∆/∆	G25	LOH16	VI	119224	122971	3747	14	BY	0	2	1	1	REC	intLOH
A452R23	AND3188	SK1/BY	rad27∆/∆	G25	LOH34	XII	123453	124013	560	5	SK1	1	2	1	1	REC	intLOH
A452R23	AND3188	SK1/BY	rad27∆/∆	G25	LOH25	IX	124599	273888	149289	640	SK1	0.99	1	0	1	chr_loss	intLOH
A452R23	AND3188	SK1/BY	rad27∆/∆	G25	LOH14	V	125141	134484	9343	53	BY	0	2	1	1	REC	intLOH
A452R23	AND3188	SK1/BY	rad27∆/∆	G25	LOH43	XIV	127822	130095	2273	10	BY	0	2	1	1	REC	intLOH
A452R23	AND3188	SK1/BY	rad27∆/∆	G25	LOH17	VI	181645	184476	2831	28	SK1	0.99	2	1	1	REC	intLOH
A452R23	AND3188	SK1/BY	rad27∆/∆	G25	LOH2	II	227328	228232	904	4	SK1	0.99	2	1	1	REC	intLOH
A452R23	AND3188	SK1/BY	rad27∆/∆	G25	LOH3	II	231837	232081	244	3	BY	0	2	1	1	REC	intLOH
A452R23	AND3188	SK1/BY	rad27∆/∆	G25	LOH35	XII	248314	380619	132305	577	SK1	1	2	1	1	REC	intLOH
A452R23	AND3188	SK1/BY	rad27∆/∆	G25	LOH40	XIII	259759	268153	8394	40	SK1	0.99	2	1	1	REC	intLOH
A452R23	AND3188	SK1/BY	rad27∆/∆	G25	LOH4	II	271598	738241	466643	2113	BY	0	2	1	1	REC	intLOH
A452R23	AND3188	SK1/BY	rad27∆/∆	G25	LOH26	IX	274009	274263	254	3	BY	0	1	0	1	REC	intLOH
A452R23	AND3188	SK1/BY	rad27∆/∆	G25	LOH27	IX	274516	375691	101175	354	SK1	0.99	1	0	1	chr_loss	intLOH
A452R23	AND3188	SK1/BY	rad27∆/∆	G25	LOH57	XVI	278872	282264	3392	24	SK1	0.99	2	1	1	REC	intLOH
A452R23	AND3188	SK1/BY	rad27∆/∆	G25	LOH44	XIV	282303	286862	4559	16	BY	0	2	1	1	REC	intLOH
A452R23	AND3188	SK1/BY	rad27∆/∆	G25	LOH15	V	285738	566643	280905	1384	BY	0	2	1	1	REC	terLOH
A452R23	AND3188	SK1/BY	rad27∆/∆	G25	LOH8	IV	305142	325079	19937	107	BY	0	2	1	1	REC	intLOH
A452R23	AND3188	SK1/BY	rad27∆/∆	G25	LOH41	XIII	306566	917449	610883	2931	BY	0	2	1	1	REC	terLOH
A452R23	AND3188	SK1/BY	rad27∆/∆	G25	LOH9	IV	326208	412382	86174	464	SK1	0.99	2	1	1	REC	intLOH
A452R23	AND3188	SK1/BY	rad27∆/∆	G25	LOH28	IX	376081	430292	54211	358	BY	0	1	0	1	REC	terLOH
A452R23	AND3188	SK1/BY	rad27∆/∆	G25	LOH36	XII	380902	383932	3030	21	BY	0	2	1	1	REC	intLOH
A452R23	AND3188	SK1/BY	rad27∆/∆	G25	LOH37	XII	384565	396475	11910	97	SK1	1	2	1	1	REC	intLOH
A452R23	AND3188	SK1/BY	rad27∆/∆	G25	LOH38	XII	396641	1059176	662535	2351	BY	0	2	1	1	REC	terLOH
A452R23	AND3188	SK1/BY	rad27∆/∆	G25	LOH20	VII	405567	420073	14506	62	BY	0	2	1	1	REC	intLOH
A452R23	AND3188	SK1/BY	rad27∆/∆	G25	LOH58	XVI	413248	417099	3851	21	SK1	0.99	2	1	1	REC	intLOH
A452R23	AND3188	SK1/BY	rad27∆/∆	G25	LOH10	IV	413313	413443	130	3	BY	0	2	1	1	REC	intLOH
A452R23	AND3188	SK1/BY	rad27∆/∆	G25	LOH11	IV	413544	444524	30980	175	SK1	1	2	1	1	REC	intLOH
A452R23	AND3188	SK1/BY	rad27∆/∆	G25	LOH12	IV	444540	1523192	1078652	5217	BY	0	2	1	1	REC	terLOH
A452R23	AND3188	SK1/BY	rad27∆/∆	G25	LOH59	XVI	473286	473877	591	5	BY	0	2	1	1	REC	intLOH
A452R23	AND3188	SK1/BY	rad27∆/∆	G25	LOH49	XV	491476	501502	10026	58	SK1	1	2	1	1	REC	intLOH
A452R23	AND3188	SK1/BY	rad27∆/∆	G25	LOH45	XIV	499188	502322	3134	21	BY	0	2	1	1	REC	intLOH
A452R23	AND3188	SK1/BY	rad27∆/∆	G25	LOH29	X	521978	618846	96868	263	BY	0	2	1	1	REC	intLOH
A452R23	AND3188	SK1/BY	rad27∆/∆	G25	LOH60	XVI	567069	567154	85	3	BY	0	2	1	1	REC	intLOH
A452R23	AND3188	SK1/BY	rad27∆/∆	G25	LOH21	VII	567829	1081991	514162	2564	SK1	0.99	2	1	1	REC	terLOH
A452R23	AND3188	SK1/BY	rad27∆/∆	G25	LOH32	XI	573289	664310	91021	411	BY	0	2	1	1	REC	terLOH
A452R23	AND3188	SK1/BY	rad27∆/∆	G25	LOH46	XIV	579044	579121	77	3	SK1	1	2	1	1	REC	intLOH
A452R23	AND3188	SK1/BY	rad27∆/∆	G25	LOH50	XV	609344	616666	7322	28	BY	0	2	1	1	REC	intLOH
A452R23	AND3188	SK1/BY	rad27∆/∆	G25	LOH47	XIV	613268	623970	10702	24	BY	0	2	1	1	REC	intLOH
A452R23	AND3188	SK1/BY	rad27∆/∆	G25	LOH30	X	621779	728402	106623	540	SK1	0.98	2	1	1	REC	terLOH
A452R23	AND3188	SK1/BY	rad27∆/∆	G25	LOH61	XVI	624238	928226	303988	1424	BY	0	2	1	1	REC	terLOH
A452R23	AND3188	SK1/BY	rad27∆/∆	G25	LOH5	II	738886	802940	64054	356	SK1	1	2	1	1	REC	terLOH
A452R23	AND3188	SK1/BY	rad27∆/∆	G25	LOH51	XV	757882	770241	12359	87	SK1	0.99	2	1	1	REC	intLOH
A452R23	AND3188	SK1/BY	rad27∆/∆	G25	LOH52	XV	770280	771781	1501	8	BY	0	2	1	1	REC	intLOH
A452R23	AND3188	SK1/BY	rad27∆/∆	G25	LOH53	XV	772232	871819	99587	451	SK1	1	2	1	1	REC	intLOH
A452R23	AND3188	SK1/BY	rad27∆/∆	G25	LOH54	XV	873788	1072997	199209	1025	BY	0	3	1	1	REC	terLOH
A452R24	AND3188	SK1/BY	rad27∆/∆	H25	LOH19	VII	1080	479371	478291	2149	SK1	0.99	2	1	1	REC	terLOH
A452R24	AND3188	SK1/BY	rad27∆/∆	H25	LOH1	I	2891	11107	8216	32	BY	0	0	1	0	chr_loss	terLOH
A452R24	AND3188	SK1/BY	rad27∆/∆	H25	LOH29	XI	2928	55280	52352	111	SK1	0.99	2	1	1	REC	terLOH
A452R24	AND3188	SK1/BY	rad27∆/∆	H25	LOH4	II	9565	50947	41382	163	SK1	0.99	2	1	1	REC	terLOH
A452R24	AND3188	SK1/BY	rad27∆/∆	H25	LOH42	XVI	13200	20801	7601	23	SK1	0.99	2	1	1	REC	terLOH
A452R24	AND3188	SK1/BY	rad27∆/∆	H25	LOH32	XII	13969	56781	42812	224	SK1	0.99	2	1	1	REC	terLOH
A452R24	AND3188	SK1/BY	rad27∆/∆	H25	LOH2	I	27948	137336	109388	462	SK1	0.99	1	1	0	REC	intLOH
A452R24	AND3188	SK1/BY	rad27∆/∆	H25	LOH21	VIII	64328	64360	32	3	SK1	0.93	3	1	2	REC	intLOH
A452R24	AND3188	SK1/BY	rad27∆/∆	H25	LOH30	XI	71930	84009	12079	63	SK1	1	2	1	1	REC	intLOH
A452R24	AND3188	SK1/BY	rad27∆/∆	H25	LOH39	XV	89638	111208	21570	128	SK1	1	3	1	2	REC	intLOH
A452R24	AND3188	SK1/BY	rad27∆/∆	H25	LOH12	VI	91421	103002	11581	79	BY	0	2	1	1	REC	intLOH
A452R24	AND3188	SK1/BY	rad27∆/∆	H25	LOH36	XIII	110039	115471	5432	18	SK1	1	2	1	1	REC	intLOH
A452R24	AND3188	SK1/BY	rad27∆/∆	H25	LOH6	III	114444	114465	21	3	BY	0	2	1	1	REC	intLOH
A452R24	AND3188	SK1/BY	rad27∆/∆	H25	LOH37	XIII	128432	132420	3988	20	BY	0	2	1	1	REC	intLOH
A452R24	AND3188	SK1/BY	rad27∆/∆	H25	LOH22	VIII	133231	134524	1293	3	BY	0	3	1	2	REC	intLOH
A452R24	AND3188	SK1/BY	rad27∆/∆	H25	LOH3	I	138499	202840	64341	223	BY	0	1	1	0	chr_loss	terLOH
A452R24	AND3188	SK1/BY	rad27∆/∆	H25	LOH13	VI	146869	147481	612	13	BY	0	2	1	1	REC	intLOH
A452R24	AND3188	SK1/BY	rad27∆/∆	H25	LOH31	XI	179179	184364	5185	18	SK1	0.99	2	1	1	REC	intLOH
A452R24	AND3188	SK1/BY	rad27∆/∆	H25	LOH14	VI	202421	204061	1640	15	SK1	1	2	1	1	REC	intLOH
A452R24	AND3188	SK1/BY	rad27∆/∆	H25	LOH24	IX	212207	216471	4264	16	BY	0	2	1	1	REC	intLOH
A452R24	AND3188	SK1/BY	rad27∆/∆	H25	LOH15	VI	221384	231775	10391	69	BY	0	2	1	1	REC	intLOH
A452R24	AND3188	SK1/BY	rad27∆/∆	H25	LOH16	VI	232381	239066	6685	40	SK1	1	2	1	1	REC	intLOH
A452R24	AND3188	SK1/BY	rad27∆/∆	H25	LOH17	VI	239639	264434	24795	201	BY	0	2	1	1	REC	intLOH
A452R24	AND3188	SK1/BY	rad27∆/∆	H25	LOH33	XII	262070	267423	5353	21	SK1	0.99	2	1	1	REC	intLOH
A452R24	AND3188	SK1/BY	rad27∆/∆	H25	LOH18	VI	264629	270091	5462	58	SK1	0.99	2	1	1	REC	terLOH
A452R24	AND3188	SK1/BY	rad27∆/∆	H25	LOH34	XII	322903	325206	2303	3	BY	0	2	1	1	REC	intLOH
A452R24	AND3188	SK1/BY	rad27∆/∆	H25	LOH40	XV	379978	380935	957	8	SK1	1	3	1	2	REC	intLOH
A452R24	AND3188	SK1/BY	rad27∆/∆	H25	LOH23	VIII	389545	399427	9882	56	BY	0	3	1	2	REC	intLOH
A452R24	AND3188	SK1/BY	rad27∆/∆	H25	LOH10	V	422789	423827	1038	6	SK1	0.99	2	1	1	REC	intLOH
A452R24	AND3188	SK1/BY	rad27∆/∆	H25	LOH25	IX	430247	438878	8631	3	SK1	0.98	1	1	1	DEL	terLOH
A452R24	AND3188	SK1/BY	rad27∆/∆	H25	LOH43	XVI	433340	436032	2692	12	SK1	1	2	1	1	REC	intLOH
A452R24	AND3188	SK1/BY	rad27∆/∆	H25	LOH5	II	463789	469086	5297	18	SK1	0.99	2	1	1	REC	intLOH
A452R24	AND3188	SK1/BY	rad27∆/∆	H25	LOH35	XII	490579	1059176	568597	2017	BY	0	2	1	1	REC	terLOH
A452R24	AND3188	SK1/BY	rad27∆/∆	H25	LOH11	V	516748	566643	49895	296	SK1	0.99	2	1	1	REC	terLOH
A452R24	AND3188	SK1/BY	rad27∆/∆	H25	LOH26	X	521978	523373	1395	11	BY	0	2	1	1	REC	intLOH
A452R24	AND3188	SK1/BY	rad27∆/∆	H25	LOH7	IV	580224	1426142	845918	4160	BY	0	2	1	1	REC	intLOH
A452R24	AND3188	SK1/BY	rad27∆/∆	H25	LOH27	X	584125	589894	5769	16	SK1	0.99	2	1	1	REC	intLOH
A452R24	AND3188	SK1/BY	rad27∆/∆	H25	LOH28	X	595640	726401	130761	579	BY	0	2	1	1	REC	intLOH
A452R24	AND3188	SK1/BY	rad27∆/∆	H25	LOH38	XIII	600972	601547	575	5	SK1	1	2	1	1	REC	intLOH
A452R24	AND3188	SK1/BY	rad27∆/∆	H25	LOH41	XV	798032	799553	1521	10	BY	0	3	1	2	REC	intLOH
A452R24	AND3188	SK1/BY	rad27∆/∆	H25	LOH20	VII	1036371	1081991	45620	108	SK1	0.99	2	1	1	REC	terLOH
A452R24	AND3188	SK1/BY	rad27∆/∆	H25	LOH8	IV	1426402	1428864	2462	16	SK1	0.99	2	1	1	REC	intLOH
A452R24	AND3188	SK1/BY	rad27∆/∆	H25	LOH9	IV	1429122	1523192	94070	523	BY	0	2	1	1	REC	terLOH
A452R25	AND3188	SK1/BY	rad27∆/∆	I25	LOH16	VII	1124	48448	47324	241	SK1	1	2	1	1	REC	terLOH
A452R25	AND3188	SK1/BY	rad27∆/∆	I25	LOH20	VIII	9010	9426	416	5	SK1	1	2	1	1	REC	intLOH
A452R25	AND3188	SK1/BY	rad27∆/∆	I25	LOH9	IV	18805	88760	69955	437	SK1	0.99	2	1	1	REC	terLOH
A452R25	AND3188	SK1/BY	rad27∆/∆	I25	LOH45	XVI	19482	22902	3420	50	BY	0	2	1	1	REC	terLOH
A452R25	AND3188	SK1/BY	rad27∆/∆	I25	LOH46	XVI	26191	541191	515000	2629	BY	0	2	1	1	REC	intLOH
A452R25	AND3188	SK1/BY	rad27∆/∆	I25	LOH22	IX	26294	316342	290048	1289	SK1	0.99	2	1	1	REC	terLOH
A452R25	AND3188	SK1/BY	rad27∆/∆	I25	LOH29	XII	31962	31987	25	3	BY	0	2	1	1	REC	intLOH
A452R25	AND3188	SK1/BY	rad27∆/∆	I25	LOH7	III	126606	134648	8042	47	BY	0	2	1	1	REC	intLOH
A452R25	AND3188	SK1/BY	rad27∆/∆	I25	LOH13	V	165159	556109	390950	1909	SK1	1	2	1	1	REC	intLOH
A452R25	AND3188	SK1/BY	rad27∆/∆	I25	LOH32	XIII	179931	181240	1309	5	BY	0	2	1	1	REC	intLOH
A452R25	AND3188	SK1/BY	rad27∆/∆	I25	LOH1	I	181334	182447	1113	8	BY	0	2	1	1	REC	intLOH
A452R25	AND3188	SK1/BY	rad27∆/∆	I25	LOH33	XIII	190148	196031	5883	29	SK1	0.99	1	1	1	DEL	intLOH
A452R25	AND3188	SK1/BY	rad27∆/∆	I25	LOH8	III	251323	302979	51656	190	BY	0	2	1	1	REC	intLOH
A452R25	AND3188	SK1/BY	rad27∆/∆	I25	LOH2	II	253219	256767	3548	8	BY	0	2	1	1	REC	intLOH
A452R25	AND3188	SK1/BY	rad27∆/∆	I25	LOH40	XV	258408	258794	386	6	BY	0	2	1	1	REC	intLOH
A452R25	AND3188	SK1/BY	rad27∆/∆	I25	LOH21	VIII	273222	525297	252075	1158	SK1	1	3	1	1	REC	terLOH
A452R25	AND3188	SK1/BY	rad27∆/∆	I25	LOH3	II	274076	274625	549	5	BY	0	2	1	1	REC	intLOH
A452R25	AND3188	SK1/BY	rad27∆/∆	I25	LOH34	XIII	297000	297405	405	4	SK1	1	2	1	1	REC	intLOH
A452R25	AND3188	SK1/BY	rad27∆/∆	I25	LOH35	XIII	306566	309305	2739	20	BY	0	2	1	1	REC	intLOH
A452R25	AND3188	SK1/BY	rad27∆/∆	I25	LOH23	IX	317982	327096	9114	21	BY	0	2	1	1	REC	intLOH
A452R25	AND3188	SK1/BY	rad27∆/∆	I25	LOH41	XV	331520	334299	2779	20	SK1	0.99	2	1	1	REC	intLOH
A452R25	AND3188	SK1/BY	rad27∆/∆	I25	LOH30	XII	394150	460123	65973	371	SK1	1	2	1	1	REC	intLOH
A452R25	AND3188	SK1/BY	rad27∆/∆	I25	LOH42	XV	397987	398665	678	7	BY	0	2	1	1	REC	intLOH
A452R25	AND3188	SK1/BY	rad27∆/∆	I25	LOH26	XI	439500	439568	68	3	BY	0	2	1	1	REC	intLOH
A452R25	AND3188	SK1/BY	rad27∆/∆	I25	LOH10	IV	457403	458209	806	8	SK1	1	2	1	1	REC	intLOH
A452R25	AND3188	SK1/BY	rad27∆/∆	I25	LOH4	II	481670	484159	2489	12	BY	0	2	1	1	REC	intLOH
A452R25	AND3188	SK1/BY	rad27∆/∆	I25	LOH31	XII	490579	1059176	568597	2017	BY	0	2	1	1	REC	terLOH
A452R25	AND3188	SK1/BY	rad27∆/∆	I25	LOH43	XV	497441	505109	7668	39	BY	0	2	1	1	REC	intLOH
A452R25	AND3188	SK1/BY	rad27∆/∆	I25	LOH24	X	519660	601293	81633	227	BY	0	2	1	1	REC	intLOH
A452R25	AND3188	SK1/BY	rad27∆/∆	I25	LOH17	VII	531741	546929	15188	58	SK1	1	2	1	1	REC	intLOH
A452R25	AND3188	SK1/BY	rad27∆/∆	I25	LOH37	XIV	537504	606159	68655	153	BY	0	2	1	1	REC	intLOH
A452R25	AND3188	SK1/BY	rad27∆/∆	I25	LOH5	II	554441	658797	104356	438	BY	0	2	1	1	REC	intLOH
A452R25	AND3188	SK1/BY	rad27∆/∆	I25	LOH14	V	556342	556791	449	3	BY	0	2	1	1	REC	intLOH
A452R25	AND3188	SK1/BY	rad27∆/∆	I25	LOH15	V	557037	566643	9606	106	SK1	0.99	2	1	1	REC	terLOH
A452R25	AND3188	SK1/BY	rad27∆/∆	I25	LOH47	XVI	564015	928226	364211	1873	BY	0	2	1	1	REC	terLOH
A452R25	AND3188	SK1/BY	rad27∆/∆	I25	LOH11	IV	569606	572610	3004	13	SK1	1	2	1	1	REC	intLOH
A452R25	AND3188	SK1/BY	rad27∆/∆	I25	LOH12	IV	577551	1523192	945641	4687	SK1	1	2	1	1	REC	terLOH
A452R25	AND3188	SK1/BY	rad27∆/∆	I25	LOH25	X	611484	728402	116918	577	SK1	0.99	2	1	1	REC	terLOH
A452R25	AND3188	SK1/BY	rad27∆/∆	I25	LOH27	XI	614318	617954	3636	19	SK1	0.98	2	1	1	REC	intLOH
A452R25	AND3188	SK1/BY	rad27∆/∆	I25	LOH38	XIV	624685	629095	4410	21	BY	0	2	1	1	REC	intLOH
A452R25	AND3188	SK1/BY	rad27∆/∆	I25	LOH39	XIV	633286	781201	147915	682	BY	0	1	1	1	DEL	terLOH
A452R25	AND3188	SK1/BY	rad27∆/∆	I25	LOH28	XI	635970	664310	28340	119	SK1	0.99	2	1	1	REC	terLOH
A452R25	AND3188	SK1/BY	rad27∆/∆	I25	LOH18	VII	660771	827004	166233	855	SK1	1	2	1	1	REC	intLOH
A452R25	AND3188	SK1/BY	rad27∆/∆	I25	LOH44	XV	666379	667729	1350	10	BY	0	2	1	1	REC	intLOH
A452R25	AND3188	SK1/BY	rad27∆/∆	I25	LOH36	XIII	768108	771982	3874	40	SK1	0.99	2	1	1	REC	intLOH
A452R25	AND3188	SK1/BY	rad27∆/∆	I25	LOH6	II	802072	803993	1921	7	BY	0	1	1	1	DEL	terLOH
A452R25	AND3188	SK1/BY	rad27∆/∆	I25	LOH19	VII	827128	1067115	239987	1174	BY	0	2	1	1	REC	intLOH
A452R26	AND3188	SK1/BY	rad27∆/∆	J25	LOH3	III	2869	3939	1070	3	SK1	1	1	1	1	DEL	terLOH
A452R26	AND3188	SK1/BY	rad27∆/∆	J25	LOH31	XI	2928	53905	50977	110	BY	0	2	1	1	REC	terLOH
A452R26	AND3188	SK1/BY	rad27∆/∆	J25	LOH16	VII	8879	247749	238870	958	BY	0	2	1	1	REC	intLOH
A452R26	AND3188	SK1/BY	rad27∆/∆	J25	LOH1	II	9565	182901	173336	817	SK1	0.99	2	1	1	REC	terLOH
A452R26	AND3188	SK1/BY	rad27∆/∆	J25	LOH8	V	10315	28694	18379	136	BY	0	2	1	1	REC	terLOH
A452R26	AND3188	SK1/BY	rad27∆/∆	J25	LOH45	XVI	13200	17564	4364	4	SK1	0.98	2	1	1	REC	terLOH
A452R26	AND3188	SK1/BY	rad27∆/∆	J25	LOH13	VI	15306	103397	88091	606	BY	0	2	1	1	REC	terLOH
A452R26	AND3188	SK1/BY	rad27∆/∆	J25	LOH38	XIV	17582	455102	437520	1988	SK1	0.99	2	1	1	REC	terLOH
A452R26	AND3188	SK1/BY	rad27∆/∆	J25	LOH46	XVI	19482	135743	116261	603	BY	0	2	1	1	REC	intLOH
A452R26	AND3188	SK1/BY	rad27∆/∆	J25	LOH27	X	21222	50613	29391	185	SK1	0.99	2	1	1	REC	terLOH
A452R26	AND3188	SK1/BY	rad27∆/∆	J25	LOH23	IX	26294	53238	26944	190	SK1	0.99	2	1	1	REC	terLOH
A452R26	AND3188	SK1/BY	rad27∆/∆	J25	LOH21	VIII	74924	75768	844	5	BY	0	2	1	1	REC	intLOH
A452R26	AND3188	SK1/BY	rad27∆/∆	J25	LOH42	XV	85000	86056	1056	11	BY	0	2	1	1	REC	intLOH
A452R26	AND3188	SK1/BY	rad27∆/∆	J25	LOH4	III	125279	137256	11977	56	SK1	0.99	2	1	1	REC	intLOH
A452R26	AND3188	SK1/BY	rad27∆/∆	J25	LOH47	XVI	136917	162525	25608	141	SK1	1	2	1	1	REC	intLOH
A452R26	AND3188	SK1/BY	rad27∆/∆	J25	LOH36	XIII	159950	163519	3569	20	BY	0	2	1	1	REC	intLOH
A452R26	AND3188	SK1/BY	rad27∆/∆	J25	LOH24	IX	170156	172044	1888	11	SK1	1	2	1	1	REC	intLOH
A452R26	AND3188	SK1/BY	rad27∆/∆	J25	LOH25	IX	181677	184053	2376	12	BY	0	2	1	1	REC	intLOH
A452R26	AND3188	SK1/BY	rad27∆/∆	J25	LOH14	VI	203799	204889	1090	10	SK1	0.99	2	1	1	REC	intLOH
A452R26	AND3188	SK1/BY	rad27∆/∆	J25	LOH9	V	268231	268713	482	4	BY	0	2	1	1	REC	intLOH
A452R26	AND3188	SK1/BY	rad27∆/∆	J25	LOH15	VI	268473	268829	356	5	SK1	0.99	2	1	1	REC	intLOH
A452R26	AND3188	SK1/BY	rad27∆/∆	J25	LOH37	XIII	280484	917449	636965	3026	BY	0	2	1	1	REC	terLOH
A452R26	AND3188	SK1/BY	rad27∆/∆	J25	LOH26	IX	284253	284674	421	8	BY	0	2	1	1	REC	intLOH
A452R26	AND3188	SK1/BY	rad27∆/∆	J25	LOH10	V	304224	314777	10553	77	BY	0	2	1	1	REC	intLOH
A452R26	AND3188	SK1/BY	rad27∆/∆	J25	LOH11	V	318309	321624	3315	22	SK1	1	2	1	1	REC	intLOH
A452R26	AND3188	SK1/BY	rad27∆/∆	J25	LOH28	X	335215	336365	1150	5	SK1	1	2	1	1	REC	intLOH
A452R26	AND3188	SK1/BY	rad27∆/∆	J25	LOH2	II	372547	801524	428977	1945	BY	0	2	1	1	REC	intLOH
A452R26	AND3188	SK1/BY	rad27∆/∆	J25	LOH32	XI	388314	391941	3627	19	BY	0	2	1	1	REC	intLOH
A452R26	AND3188	SK1/BY	rad27∆/∆	J25	LOH5	IV	434947	435452	505	7	SK1	0.99	2	1	1	REC	intLOH
A452R26	AND3188	SK1/BY	rad27∆/∆	J25	LOH43	XV	447004	449353	2349	13	SK1	0.99	2	1	1	REC	intLOH
A452R26	AND3188	SK1/BY	rad27∆/∆	J25	LOH39	XIV	456295	458618	2323	6	BY	0	2	1	1	REC	intLOH
A452R26	AND3188	SK1/BY	rad27∆/∆	J25	LOH35	XII	460123	1059176	599053	2018	BY	0	2	1	1	REC	terLOH
A452R26	AND3188	SK1/BY	rad27∆/∆	J25	LOH17	VII	497968	498425	457	4	BY	0	2	1	1	REC	intLOH
A452R26	AND3188	SK1/BY	rad27∆/∆	J25	LOH6	IV	502245	502877	632	3	SK1	1	2	1	1	REC	intLOH
A452R26	AND3188	SK1/BY	rad27∆/∆	J25	LOH22	VIII	512291	524210	11919	88	SK1	1	2	1	1	REC	intLOH
A452R26	AND3188	SK1/BY	rad27∆/∆	J25	LOH18	VII	531266	531322	56	3	BY	0	3	1	1	REC	intLOH
A452R26	AND3188	SK1/BY	rad27∆/∆	J25	LOH12	V	549247	549412	165	3	SK1	1	2	1	1	REC	intLOH
A452R26	AND3188	SK1/BY	rad27∆/∆	J25	LOH29	X	554502	555162	660	10	BY	0	2	1	1	REC	intLOH
A452R26	AND3188	SK1/BY	rad27∆/∆	J25	LOH19	VII	567829	568617	788	7	SK1	1	2	1	1	REC	intLOH
A452R26	AND3188	SK1/BY	rad27∆/∆	J25	LOH33	XI	594179	622708	28529	142	BY	0	2	1	1	REC	intLOH
A452R26	AND3188	SK1/BY	rad27∆/∆	J25	LOH40	XIV	630600	631823	1223	8	SK1	0.99	2	1	1	REC	intLOH
A452R26	AND3188	SK1/BY	rad27∆/∆	J25	LOH41	XIV	633286	634336	1050	7	BY	0	2	1	1	REC	intLOH
A452R26	AND3188	SK1/BY	rad27∆/∆	J25	LOH34	XI	633545	664310	30765	127	BY	0	2	1	1	REC	terLOH
A452R26	AND3188	SK1/BY	rad27∆/∆	J25	LOH30	X	680733	728402	47669	276	BY	0	2	1	1	REC	terLOH
A452R26	AND3188	SK1/BY	rad27∆/∆	J25	LOH44	XV	761321	1071268	309947	1550	SK1	0.99	2	1	1	REC	terLOH
A452R26	AND3188	SK1/BY	rad27∆/∆	J25	LOH48	XVI	769908	770863	955	7	BY	0	2	1	1	REC	intLOH
A452R26	AND3188	SK1/BY	rad27∆/∆	J25	LOH20	VII	879079	882762	3683	27	BY	0	2	1	1	REC	intLOH
A452R26	AND3188	SK1/BY	rad27∆/∆	J25	LOH7	IV	931988	1523192	591204	2935	BY	0	2	1	1	REC	terLOH
A452R27	AND3188	SK1/BY	rad27∆/∆	K25	LOH32	VII	1080	6091	5011	40	BY	0	2	1	1	REC	terLOH
A452R27	AND3188	SK1/BY	rad27∆/∆	K25	LOH1	I	2891	73641	70750	304	SK1	0.99	2	1	1	REC	terLOH
A452R27	AND3188	SK1/BY	rad27∆/∆	K25	LOH46	XI	2928	121106	118178	410	SK1	0.99	2	1	1	REC	terLOH
A452R27	AND3188	SK1/BY	rad27∆/∆	K25	LOH38	VIII	7576	65200	57624	432	SK1	0.99	2	1	1	REC	terLOH
A452R27	AND3188	SK1/BY	rad27∆/∆	K25	LOH7	II	9565	199391	189826	873	BY	0	2	1	1	REC	terLOH
A452R27	AND3188	SK1/BY	rad27∆/∆	K25	LOH23	V	10315	10946	631	8	BY	0	2	1	1	REC	terLOH
A452R27	AND3188	SK1/BY	rad27∆/∆	K25	LOH72	XVI	13200	68341	55141	293	SK1	1	2	1	1	REC	terLOH
A452R27	AND3188	SK1/BY	rad27∆/∆	K25	LOH56	XII	13969	56781	42812	228	BY	0	2	1	1	REC	terLOH
A452R27	AND3188	SK1/BY	rad27∆/∆	K25	LOH13	III	14139	18173	4034	8	SK1	0.99	2	1	1	REC	terLOH
A452R27	AND3188	SK1/BY	rad27∆/∆	K25	LOH66	XV	15182	22043	6861	47	SK1	0.99	2	1	1	REC	terLOH
A452R27	AND3188	SK1/BY	rad27∆/∆	K25	LOH62	XIV	17582	56445	38863	108	SK1	1	2	1	1	REC	terLOH
A452R27	AND3188	SK1/BY	rad27∆/∆	K25	LOH42	IX	24646	37170	12524	97	BY	0	1	1	0	chr_loss	terLOH
A452R27	AND3188	SK1/BY	rad27∆/∆	K25	LOH24	V	27604	40307	12703	41	SK1	0.99	2	1	1	REC	intLOH
A452R27	AND3188	SK1/BY	rad27∆/∆	K25	LOH67	XV	31310	31750	440	3	BY	0	2	1	1	REC	intLOH
A452R27	AND3188	SK1/BY	rad27∆/∆	K25	LOH68	XV	32330	96983	64653	339	SK1	0.99	2	1	1	REC	intLOH
A452R27	AND3188	SK1/BY	rad27∆/∆	K25	LOH43	IX	39244	430292	391048	1753	BY	0	1	1	0	chr_loss	terLOH
A452R27	AND3188	SK1/BY	rad27∆/∆	K25	LOH17	IV	50365	60109	9744	56	BY	0	2	1	1	REC	intLOH
A452R27	AND3188	SK1/BY	rad27∆/∆	K25	LOH18	IV	64539	68451	3912	25	BY	0	2	1	1	REC	intLOH
A452R27	AND3188	SK1/BY	rad27∆/∆	K25	LOH73	XVI	68882	303354	234472	1215	BY	0	2	1	1	REC	intLOH
A452R27	AND3188	SK1/BY	rad27∆/∆	K25	LOH57	XII	70180	74564	4384	28	SK1	1	2	1	1	REC	intLOH
A452R27	AND3188	SK1/BY	rad27∆/∆	K25	LOH2	I	79924	85751	5827	24	BY	0	2	1	1	REC	intLOH
A452R27	AND3188	SK1/BY	rad27∆/∆	K25	LOH25	V	90830	91751	921	5	BY	0	2	1	1	REC	intLOH
A452R27	AND3188	SK1/BY	rad27∆/∆	K25	LOH14	III	93455	96055	2600	22	BY	0	2	1	1	REC	intLOH
A452R27	AND3188	SK1/BY	rad27∆/∆	K25	LOH15	III	98879	99037	158	5	BY	0	2	1	1	REC	intLOH
A452R27	AND3188	SK1/BY	rad27∆/∆	K25	LOH69	XV	106264	108331	2067	9	BY	0	2	1	1	REC	intLOH
A452R27	AND3188	SK1/BY	rad27∆/∆	K25	LOH33	VII	112158	113021	863	4	SK1	0.98	2	1	1	REC	intLOH
A452R27	AND3188	SK1/BY	rad27∆/∆	K25	LOH47	XI	122945	141122	18177	27	BY	0	2	1	1	REC	intLOH
A452R27	AND3188	SK1/BY	rad27∆/∆	K25	LOH48	XI	143878	173315	29437	84	SK1	1	2	1	1	REC	intLOH
A452R27	AND3188	SK1/BY	rad27∆/∆	K25	LOH3	I	155505	158870	3365	3	BY	0	2	1	1	REC	intLOH
A452R27	AND3188	SK1/BY	rad27∆/∆	K25	LOH26	V	157999	322554	164555	882	BY	0	2	1	1	REC	intLOH
A452R27	AND3188	SK1/BY	rad27∆/∆	K25	LOH4	I	159724	191026	31302	114	SK1	0.99	2	1	1	REC	intLOH
A452R27	AND3188	SK1/BY	rad27∆/∆	K25	LOH60	XIII	181117	183601	2484	13	BY	0	2	1	1	REC	intLOH
A452R27	AND3188	SK1/BY	rad27∆/∆	K25	LOH5	I	191472	192196	724	7	BY	0	2	1	1	REC	intLOH
A452R27	AND3188	SK1/BY	rad27∆/∆	K25	LOH6	I	192338	206580	14242	56	SK1	0.99	2	1	1	REC	terLOH
A452R27	AND3188	SK1/BY	rad27∆/∆	K25	LOH39	VIII	200500	288095	87595	355	SK1	1	2	1	1	REC	intLOH
A452R27	AND3188	SK1/BY	rad27∆/∆	K25	LOH8	II	206076	207220	1144	4	BY	0	3	1	1	REC	intLOH
A452R27	AND3188	SK1/BY	rad27∆/∆	K25	LOH31	VI	210741	213776	3035	15	BY	0	2	1	1	REC	intLOH
A452R27	AND3188	SK1/BY	rad27∆/∆	K25	LOH49	XI	231038	232793	1755	6	SK1	1	2	1	1	REC	intLOH
A452R27	AND3188	SK1/BY	rad27∆/∆	K25	LOH9	II	231837	236188	4351	12	BY	0	2	1	1	REC	intLOH
A452R27	AND3188	SK1/BY	rad27∆/∆	K25	LOH50	XI	234119	262136	28017	102	BY	0	2	1	1	REC	intLOH
A452R27	AND3188	SK1/BY	rad27∆/∆	K25	LOH58	XII	261605	262794	1189	8	BY	0	2	1	1	REC	intLOH
A452R27	AND3188	SK1/BY	rad27∆/∆	K25	LOH51	XI	278179	285383	7204	50	SK1	0.99	2	1	1	REC	intLOH
A452R27	AND3188	SK1/BY	rad27∆/∆	K25	LOH44	X	283605	290106	6501	35	BY	0	2	1	1	REC	intLOH
A452R27	AND3188	SK1/BY	rad27∆/∆	K25	LOH34	VII	286558	295907	9349	55	SK1	1	2	1	1	REC	intLOH
A452R27	AND3188	SK1/BY	rad27∆/∆	K25	LOH40	VIII	288884	292176	3292	18	BY	0	1	1	1	DEL	intLOH
A452R27	AND3188	SK1/BY	rad27∆/∆	K25	LOH41	VIII	292435	525297	232862	1104	SK1	1	2	1	1	REC	terLOH
A452R27	AND3188	SK1/BY	rad27∆/∆	K25	LOH74	XVI	304088	304984	896	7	SK1	0.99	2	1	1	REC	intLOH
A452R27	AND3188	SK1/BY	rad27∆/∆	K25	LOH75	XVI	305190	364060	58870	358	BY	0	2	1	1	REC	intLOH
A452R27	AND3188	SK1/BY	rad27∆/∆	K25	LOH16	III	308537	314039	5502	13	BY	0	1	1	1	DEL	terLOH
A452R27	AND3188	SK1/BY	rad27∆/∆	K25	LOH27	V	322875	324121	1246	3	SK1	0.99	2	1	1	REC	intLOH
A452R27	AND3188	SK1/BY	rad27∆/∆	K25	LOH28	V	325346	390093	64747	340	BY	0	2	1	1	REC	intLOH
A452R27	AND3188	SK1/BY	rad27∆/∆	K25	LOH52	XI	328613	332476	3863	23	BY	0	2	1	1	REC	intLOH
A452R27	AND3188	SK1/BY	rad27∆/∆	K25	LOH53	XI	334135	334980	845	5	SK1	1	2	1	1	REC	intLOH
A452R27	AND3188	SK1/BY	rad27∆/∆	K25	LOH29	V	390570	393630	3060	18	SK1	1	2	1	1	REC	intLOH
A452R27	AND3188	SK1/BY	rad27∆/∆	K25	LOH30	V	393855	566643	172788	816	BY	0	3	1	1	REC	terLOH
A452R27	AND3188	SK1/BY	rad27∆/∆	K25	LOH76	XVI	397584	397986	402	5	SK1	0.99	2	1	1	REC	intLOH
A452R27	AND3188	SK1/BY	rad27∆/∆	K25	LOH19	IV	410728	411785	1057	5	BY	0	2	1	1	REC	intLOH
A452R27	AND3188	SK1/BY	rad27∆/∆	K25	LOH20	IV	437695	438319	624	5	SK1	1	2	1	1	REC	intLOH
A452R27	AND3188	SK1/BY	rad27∆/∆	K25	LOH70	XV	438216	446025	7809	42	SK1	0.99	2	1	1	REC	intLOH
A452R27	AND3188	SK1/BY	rad27∆/∆	K25	LOH21	IV	457403	458653	1250	11	BY	0	2	1	1	REC	intLOH
A452R27	AND3188	SK1/BY	rad27∆/∆	K25	LOH22	IV	488021	1523192	1035171	5025	BY	0	2	1	1	REC	terLOH
A452R27	AND3188	SK1/BY	rad27∆/∆	K25	LOH59	XII	490579	1059176	568597	2017	BY	0	2	1	1	REC	terLOH
A452R27	AND3188	SK1/BY	rad27∆/∆	K25	LOH45	X	532743	726401	193658	778	BY	0	3	1	1	REC	intLOH
A452R27	AND3188	SK1/BY	rad27∆/∆	K25	LOH54	XI	535579	535712	133	3	SK1	1	2	1	1	REC	intLOH
A452R27	AND3188	SK1/BY	rad27∆/∆	K25	LOH55	XI	579788	664310	84522	382	BY	0	2	1	1	REC	terLOH
A452R27	AND3188	SK1/BY	rad27∆/∆	K25	LOH35	VII	596110	596824	714	12	SK1	1	2	1	1	REC	intLOH
A452R27	AND3188	SK1/BY	rad27∆/∆	K25	LOH61	XIII	635033	637295	2262	12	BY	0	2	1	1	REC	intLOH
A452R27	AND3188	SK1/BY	rad27∆/∆	K25	LOH10	II	648179	649250	1071	6	BY	0	2	1	1	REC	intLOH
A452R27	AND3188	SK1/BY	rad27∆/∆	K25	LOH63	XIV	650114	672281	22167	53	BY	0	2	1	1	REC	intLOH
A452R27	AND3188	SK1/BY	rad27∆/∆	K25	LOH64	XIV	705005	707137	2132	10	BY	0	2	1	1	REC	intLOH
A452R27	AND3188	SK1/BY	rad27∆/∆	K25	LOH65	XIV	707187	709317	2130	4	SK1	0.99	2	1	1	REC	intLOH
A452R27	AND3188	SK1/BY	rad27∆/∆	K25	LOH11	II	750883	767430	16547	85	BY	0	2	1	1	REC	intLOH
A452R27	AND3188	SK1/BY	rad27∆/∆	K25	LOH36	VII	754390	875845	121455	557	SK1	1	2	1	1	REC	intLOH
A452R27	AND3188	SK1/BY	rad27∆/∆	K25	LOH12	II	768073	803993	35920	222	SK1	0.99	2	1	1	REC	terLOH
A452R27	AND3188	SK1/BY	rad27∆/∆	K25	LOH77	XVI	771861	928226	156365	741	SK1	0.99	2	1	1	REC	terLOH
A452R27	AND3188	SK1/BY	rad27∆/∆	K25	LOH37	VII	876711	1064130	187419	952	BY	0	2	1	1	REC	intLOH
A452R27	AND3188	SK1/BY	rad27∆/∆	K25	LOH71	XV	1029990	1055524	25534	177	BY	0	2	1	1	REC	intLOH
A452R28	AND3188	SK1/BY	rad27∆/∆	L25	LOH11	III	2869	25808	22939	17	BY	0	2	1	1	REC	terLOH
A452R28	AND3188	SK1/BY	rad27∆/∆	L25	LOH39	XI	2928	134468	131540	427	BY	0	2	1	1	REC	terLOH
A452R28	AND3188	SK1/BY	rad27∆/∆	L25	LOH30	VIII	7576	42065	34489	288	BY	0	2	1	1	REC	terLOH
A452R28	AND3188	SK1/BY	rad27∆/∆	L25	LOH47	XIII	8537	164532	155995	673	BY	0	2	1	1	REC	terLOH
A452R28	AND3188	SK1/BY	rad27∆/∆	L25	LOH26	VII	8879	250680	241801	962	BY	0	2	1	1	REC	intLOH
A452R28	AND3188	SK1/BY	rad27∆/∆	L25	LOH2	II	9565	122010	112445	514	BY	0	2	1	1	REC	terLOH
A452R28	AND3188	SK1/BY	rad27∆/∆	L25	LOH23	V	10315	72102	61787	327	BY	0	2	1	1	REC	terLOH
A452R28	AND3188	SK1/BY	rad27∆/∆	L25	LOH57	XVI	13200	37721	24521	177	SK1	1	5	1	1	REC	terLOH
A452R28	AND3188	SK1/BY	rad27∆/∆	L25	LOH41	XII	13969	93654	79685	427	SK1	1	2	1	1	REC	terLOH
A452R28	AND3188	SK1/BY	rad27∆/∆	L25	LOH51	XIV	17582	34569	16987	49	SK1	1	2	1	1	REC	terLOH
A452R28	AND3188	SK1/BY	rad27∆/∆	L25	LOH58	XVI	37953	155906	117953	542	BY	0	2	1	1	REC	intLOH
A452R28	AND3188	SK1/BY	rad27∆/∆	L25	LOH31	VIII	42238	46457	4219	28	SK1	1	2	1	1	REC	intLOH
A452R28	AND3188	SK1/BY	rad27∆/∆	L25	LOH32	VIII	70883	75768	4885	45	BY	0	2	1	1	REC	intLOH
A452R28	AND3188	SK1/BY	rad27∆/∆	L25	LOH42	XII	93814	129764	35950	176	BY	0	2	1	1	REC	intLOH
A452R28	AND3188	SK1/BY	rad27∆/∆	L25	LOH12	III	110810	111695	885	6	BY	0	2	1	1	REC	intLOH
A452R28	AND3188	SK1/BY	rad27∆/∆	L25	LOH13	III	123248	125835	2587	19	SK1	0.99	2	1	1	REC	intLOH
A452R28	AND3188	SK1/BY	rad27∆/∆	L25	LOH3	II	124574	155109	30535	166	BY	0	2	1	1	REC	intLOH
A452R28	AND3188	SK1/BY	rad27∆/∆	L25	LOH24	V	131073	131558	485	5	SK1	0.99	2	1	1	REC	intLOH
A452R28	AND3188	SK1/BY	rad27∆/∆	L25	LOH43	XII	131705	133716	2011	11	SK1	1	2	1	1	REC	intLOH
A452R28	AND3188	SK1/BY	rad27∆/∆	L25	LOH40	XI	136140	141122	4982	9	SK1	1	2	1	1	REC	intLOH
A452R28	AND3188	SK1/BY	rad27∆/∆	L25	LOH1	I	136910	139076	2166	9	BY	0	2	1	1	REC	intLOH
A452R28	AND3188	SK1/BY	rad27∆/∆	L25	LOH14	III	143625	170997	27372	119	SK1	1	2	1	1	REC	intLOH
A452R28	AND3188	SK1/BY	rad27∆/∆	L25	LOH4	II	161687	168467	6780	39	SK1	0.99	2	1	1	REC	intLOH
A452R28	AND3188	SK1/BY	rad27∆/∆	L25	LOH38	X	183608	229144	45536	183	SK1	1	2	1	1	REC	intLOH
A452R28	AND3188	SK1/BY	rad27∆/∆	L25	LOH25	VI	205576	210590	5014	36	SK1	0.99	2	1	1	REC	intLOH
A452R28	AND3188	SK1/BY	rad27∆/∆	L25	LOH5	II	205891	210621	4730	21	SK1	1	2	1	1	REC	intLOH
A452R28	AND3188	SK1/BY	rad27∆/∆	L25	LOH15	III	212063	228886	16823	68	BY	0	2	1	1	REC	intLOH
A452R28	AND3188	SK1/BY	rad27∆/∆	L25	LOH21	IV	227127	243616	16489	93	SK1	1	2	1	1	REC	intLOH
A452R28	AND3188	SK1/BY	rad27∆/∆	L25	LOH48	XIII	229786	230627	841	3	BY	0	2	1	1	REC	intLOH
A452R28	AND3188	SK1/BY	rad27∆/∆	L25	LOH16	III	230267	235472	5205	12	SK1	0.99	2	1	1	REC	intLOH
A452R28	AND3188	SK1/BY	rad27∆/∆	L25	LOH6	II	233587	236554	2967	7	BY	0	2	1	1	REC	intLOH
A452R28	AND3188	SK1/BY	rad27∆/∆	L25	LOH17	III	236284	252633	16349	48	BY	0	2	1	1	REC	intLOH
A452R28	AND3188	SK1/BY	rad27∆/∆	L25	LOH49	XIII	246803	247895	1092	9	SK1	0.99	2	1	1	REC	intLOH
A452R28	AND3188	SK1/BY	rad27∆/∆	L25	LOH18	III	253903	258915	5012	20	SK1	1	2	1	1	REC	intLOH
A452R28	AND3188	SK1/BY	rad27∆/∆	L25	LOH33	VIII	258019	258754	735	6	SK1	0.99	2	1	1	REC	intLOH
A452R28	AND3188	SK1/BY	rad27∆/∆	L25	LOH19	III	259724	261331	1607	5	BY	0	2	1	1	REC	intLOH
A452R28	AND3188	SK1/BY	rad27∆/∆	L25	LOH20	III	262264	314039	51775	168	SK1	0.99	2	1	1	REC	terLOH
A452R28	AND3188	SK1/BY	rad27∆/∆	L25	LOH44	XII	266454	268253	1799	9	BY	0	2	1	1	REC	intLOH
A452R28	AND3188	SK1/BY	rad27∆/∆	L25	LOH45	XII	281289	282385	1096	6	BY	0	2	1	1	REC	intLOH
A452R28	AND3188	SK1/BY	rad27∆/∆	L25	LOH50	XIII	291003	923260	632257	2973	SK1	1	2	1	1	REC	terLOH
A452R28	AND3188	SK1/BY	rad27∆/∆	L25	LOH55	XV	307994	308969	975	10	BY	0	2	1	1	REC	intLOH
A452R28	AND3188	SK1/BY	rad27∆/∆	L25	LOH36	IX	317982	323883	5901	10	BY	0	2	1	1	REC	intLOH
A452R28	AND3188	SK1/BY	rad27∆/∆	L25	LOH7	II	331580	331827	247	3	BY	0	2	1	1	REC	intLOH
A452R28	AND3188	SK1/BY	rad27∆/∆	L25	LOH34	VIII	345266	353343	8077	46	SK1	1	2	1	1	REC	intLOH
A452R28	AND3188	SK1/BY	rad27∆/∆	L25	LOH8	II	378218	379629	1411	15	BY	0	2	1	1	REC	intLOH
A452R28	AND3188	SK1/BY	rad27∆/∆	L25	LOH35	VIII	389545	525297	135752	721	SK1	1	2	1	1	REC	terLOH
A452R28	AND3188	SK1/BY	rad27∆/∆	L25	LOH37	IX	401177	410260	9083	44	SK1	0.99	2	1	1	REC	intLOH
A452R28	AND3188	SK1/BY	rad27∆/∆	L25	LOH52	XIV	447382	453029	5647	16	BY	0	2	1	1	REC	intLOH
A452R28	AND3188	SK1/BY	rad27∆/∆	L25	LOH27	VII	464972	468105	3133	14	BY	0	2	1	1	REC	intLOH
A452R28	AND3188	SK1/BY	rad27∆/∆	L25	LOH46	XII	490579	1059176	568597	2017	BY	0	2	1	1	REC	terLOH
A452R28	AND3188	SK1/BY	rad27∆/∆	L25	LOH9	II	567814	570301	2487	13	BY	0	2	1	1	REC	intLOH
A452R28	AND3188	SK1/BY	rad27∆/∆	L25	LOH59	XVI	596438	648637	52199	277	SK1	0.99	2	1	1	REC	intLOH
A452R28	AND3188	SK1/BY	rad27∆/∆	L25	LOH53	XIV	652238	659022	6784	17	BY	0	2	1	1	REC	intLOH
A452R28	AND3188	SK1/BY	rad27∆/∆	L25	LOH54	XIV	665036	668135	3099	11	BY	0	2	1	1	REC	intLOH
A452R28	AND3188	SK1/BY	rad27∆/∆	L25	LOH22	IV	744117	744435	318	4	BY	0	2	1	1	REC	intLOH
A452R28	AND3188	SK1/BY	rad27∆/∆	L25	LOH10	II	785746	801524	15778	144	BY	0	2	1	1	REC	intLOH
A452R28	AND3188	SK1/BY	rad27∆/∆	L25	LOH28	VII	838145	838743	598	5	SK1	1	2	1	1	REC	intLOH
A452R28	AND3188	SK1/BY	rad27∆/∆	L25	LOH56	XV	1025192	1071268	46076	323	BY	0	2	1	1	REC	terLOH
A452R28	AND3188	SK1/BY	rad27∆/∆	L25	LOH29	VII	1037791	1081991	44200	104	SK1	0.99	2	1	1	REC	terLOH
A452R29	AND3188	SK1/BY	rad27∆/∆	M25	LOH20	VII	1080	366038	364958	1594	SK1	0.99	2	1	1	REC	terLOH
A452R29	AND3188	SK1/BY	rad27∆/∆	M25	LOH1	I	2891	47044	44153	171	SK1	0.99	2	1	1	REC	terLOH
A452R29	AND3188	SK1/BY	rad27∆/∆	M25	LOH35	XI	2928	10752	7824	18	BY	0	2	1	1	REC	terLOH
A452R29	AND3188	SK1/BY	rad27∆/∆	M25	LOH30	X	19590	24996	5406	26	BY	0	2	1	1	REC	terLOH
A452R29	AND3188	SK1/BY	rad27∆/∆	M25	LOH26	IX	24646	37170	12524	97	BY	0	2	1	1	REC	terLOH
A452R29	AND3188	SK1/BY	rad27∆/∆	M25	LOH31	X	25421	26988	1567	16	BY	0	2	1	1	REC	intLOH
A452R29	AND3188	SK1/BY	rad27∆/∆	M25	LOH32	X	28612	113559	84947	441	BY	0	2	1	1	REC	intLOH
A452R29	AND3188	SK1/BY	rad27∆/∆	M25	LOH48	XV	31310	31750	440	3	BY	0	2	1	1	REC	intLOH
A452R29	AND3188	SK1/BY	rad27∆/∆	M25	LOH27	IX	37634	37651	17	3	BY	0	5	1	1	REC	intLOH
A452R29	AND3188	SK1/BY	rad27∆/∆	M25	LOH28	IX	40140	53016	12876	62	SK1	1	2	1	1	REC	intLOH
A452R29	AND3188	SK1/BY	rad27∆/∆	M25	LOH29	IX	63470	65399	1929	16	SK1	0.99	2	1	1	REC	intLOH
A452R29	AND3188	SK1/BY	rad27∆/∆	M25	LOH2	II	82573	83944	1371	5	BY	0	2	1	1	REC	intLOH
A452R29	AND3188	SK1/BY	rad27∆/∆	M25	LOH18	VI	119659	120550	891	7	BY	0	2	1	1	REC	intLOH
A452R29	AND3188	SK1/BY	rad27∆/∆	M25	LOH40	XII	124317	128659	4342	14	SK1	0.99	2	1	1	REC	intLOH
A452R29	AND3188	SK1/BY	rad27∆/∆	M25	LOH19	VI	149493	152137	2644	7	SK1	1	2	1	1	REC	intLOH
A452R29	AND3188	SK1/BY	rad27∆/∆	M25	LOH44	XIII	155649	156920	1271	4	SK1	1	2	1	1	REC	intLOH
A452R29	AND3188	SK1/BY	rad27∆/∆	M25	LOH41	XII	201651	201844	193	3	SK1	0.99	2	1	1	REC	intLOH
A452R29	AND3188	SK1/BY	rad27∆/∆	M25	LOH45	XIII	289762	923260	633498	2985	SK1	0.99	2	1	1	REC	terLOH
A452R29	AND3188	SK1/BY	rad27∆/∆	M25	LOH36	XI	300874	308042	7168	19	BY	0	2	1	1	REC	intLOH
A452R29	AND3188	SK1/BY	rad27∆/∆	M25	LOH3	II	308284	309018	734	6	SK1	0.99	2	1	1	REC	intLOH
A452R29	AND3188	SK1/BY	rad27∆/∆	M25	LOH23	VIII	315450	325071	9621	33	BY	0	2	1	1	REC	intLOH
A452R29	AND3188	SK1/BY	rad27∆/∆	M25	LOH24	VIII	378025	381832	3807	25	BY	0	2	1	1	REC	intLOH
A452R29	AND3188	SK1/BY	rad27∆/∆	M25	LOH21	VII	395608	413728	18120	70	SK1	1	1	1	1	DEL	intLOH
A452R29	AND3188	SK1/BY	rad27∆/∆	M25	LOH42	XII	415898	425696	9798	56	BY	0	1	1	1	DEL	intLOH
A452R29	AND3188	SK1/BY	rad27∆/∆	M25	LOH33	X	417411	417470	59	3	BY	0	2	1	1	REC	intLOH
A452R29	AND3188	SK1/BY	rad27∆/∆	M25	LOH34	X	431895	433686	1791	5	BY	0	2	1	1	REC	intLOH
A452R29	AND3188	SK1/BY	rad27∆/∆	M25	LOH10	IV	434947	439479	4532	33	BY	0	2	1	1	REC	intLOH
A452R29	AND3188	SK1/BY	rad27∆/∆	M25	LOH37	XI	436826	437157	331	6	SK1	0.98	2	1	1	REC	intLOH
A452R29	AND3188	SK1/BY	rad27∆/∆	M25	LOH38	XI	439212	454594	15382	88	BY	0	2	1	1	REC	intLOH
A452R29	AND3188	SK1/BY	rad27∆/∆	M25	LOH12	V	449908	460131	10223	51	BY	0	3	1	1	REC	intLOH
A452R29	AND3188	SK1/BY	rad27∆/∆	M25	LOH25	VIII	454283	525297	71014	419	BY	0	2	1	1	REC	terLOH
A452R29	AND3188	SK1/BY	rad27∆/∆	M25	LOH22	VII	460066	477384	17318	65	SK1	1	2	1	1	REC	intLOH
A452R29	AND3188	SK1/BY	rad27∆/∆	M25	LOH50	XVI	468512	469730	1218	5	BY	0	2	1	1	REC	intLOH
A452R29	AND3188	SK1/BY	rad27∆/∆	M25	LOH43	XII	490579	1059176	568597	2017	BY	0	2	1	1	REC	terLOH
A452R29	AND3188	SK1/BY	rad27∆/∆	M25	LOH13	V	507153	517944	10791	51	SK1	0.99	2	1	1	REC	intLOH
A452R29	AND3188	SK1/BY	rad27∆/∆	M25	LOH39	XI	507364	509930	2566	14	BY	0	2	1	1	REC	intLOH
A452R29	AND3188	SK1/BY	rad27∆/∆	M25	LOH46	XIV	517019	519077	2058	12	SK1	1	2	1	1	REC	intLOH
A452R29	AND3188	SK1/BY	rad27∆/∆	M25	LOH14	V	518464	527534	9070	33	BY	0	2	1	1	REC	intLOH
A452R29	AND3188	SK1/BY	rad27∆/∆	M25	LOH15	V	528932	545025	16093	67	SK1	0.99	2	1	1	REC	intLOH
A452R29	AND3188	SK1/BY	rad27∆/∆	M25	LOH16	V	545863	551130	5267	39	BY	0	2	1	1	REC	intLOH
A452R29	AND3188	SK1/BY	rad27∆/∆	M25	LOH17	V	551262	566643	15381	155	SK1	0.99	2	1	1	REC	terLOH
A452R29	AND3188	SK1/BY	rad27∆/∆	M25	LOH11	IV	577551	1523192	945641	4712	BY	0	2	1	1	REC	terLOH
A452R29	AND3188	SK1/BY	rad27∆/∆	M25	LOH4	II	624009	625298	1289	4	BY	0	2	1	1	REC	intLOH
A452R29	AND3188	SK1/BY	rad27∆/∆	M25	LOH5	II	635127	703042	67915	183	SK1	0.99	2	1	1	REC	intLOH
A452R29	AND3188	SK1/BY	rad27∆/∆	M25	LOH47	XIV	647060	781201	134141	635	BY	0	2	1	1	REC	terLOH
A452R29	AND3188	SK1/BY	rad27∆/∆	M25	LOH6	II	708202	718770	10568	56	SK1	0.99	2	1	1	REC	intLOH
A452R29	AND3188	SK1/BY	rad27∆/∆	M25	LOH7	II	750883	766476	15593	79	SK1	0.99	2	1	1	REC	intLOH
A452R29	AND3188	SK1/BY	rad27∆/∆	M25	LOH8	II	766845	769903	3058	8	BY	0	2	1	1	REC	intLOH
A452R29	AND3188	SK1/BY	rad27∆/∆	M25	LOH51	XVI	766882	928226	161344	760	SK1	0.99	2	1	1	REC	terLOH
A452R29	AND3188	SK1/BY	rad27∆/∆	M25	LOH9	II	770335	802940	32605	218	SK1	0.99	2	1	1	REC	terLOH
A452R29	AND3188	SK1/BY	rad27∆/∆	M25	LOH49	XV	907575	911046	3471	25	SK1	0.99	2	1	1	REC	intLOH
A452R30	AND3188	SK1/BY	rad27∆/∆	N25	LOH1	I	2891	35070	32179	93	BY	0	2	1	1	REC	terLOH
A452R30	AND3188	SK1/BY	rad27∆/∆	N25	LOH34	XI	2928	8331	5403	16	SK1	0.99	2	1	1	REC	terLOH
A452R30	AND3188	SK1/BY	rad27∆/∆	N25	LOH43	XIII	8537	20622	12085	71	SK1	0.99	2	1	1	REC	terLOH
A452R30	AND3188	SK1/BY	rad27∆/∆	N25	LOH18	VII	8879	93397	84518	363	BY	0	2	1	1	REC	intLOH
A452R30	AND3188	SK1/BY	rad27∆/∆	N25	LOH35	XI	10550	14411	3861	12	BY	0	2	1	1	REC	intLOH
A452R30	AND3188	SK1/BY	rad27∆/∆	N25	LOH55	XVI	13200	535979	522779	2659	SK1	0.99	2	1	1	REC	terLOH
A452R30	AND3188	SK1/BY	rad27∆/∆	N25	LOH39	XII	13969	22509	8540	67	SK1	0.99	2	1	1	REC	terLOH
A452R30	AND3188	SK1/BY	rad27∆/∆	N25	LOH52	XV	15182	297608	282426	1357	SK1	1	2	1	1	REC	terLOH
A452R30	AND3188	SK1/BY	rad27∆/∆	N25	LOH9	IV	18805	413995	395190	1856	BY	0	2	1	1	REC	terLOH
A452R30	AND3188	SK1/BY	rad27∆/∆	N25	LOH36	XI	19020	46439	27419	70	SK1	0.99	2	1	1	REC	intLOH
A452R30	AND3188	SK1/BY	rad27∆/∆	N25	LOH40	XII	22902	120592	97690	506	BY	0	2	1	1	REC	intLOH
A452R30	AND3188	SK1/BY	rad27∆/∆	N25	LOH28	IX	26294	83252	56958	322	SK1	1	2	1	1	REC	terLOH
A452R30	AND3188	SK1/BY	rad27∆/∆	N25	LOH44	XIII	49588	49898	310	5	SK1	0.99	2	1	1	REC	intLOH
A452R30	AND3188	SK1/BY	rad27∆/∆	N25	LOH12	V	78787	112437	33650	193	SK1	1	2	1	1	REC	intLOH
A452R30	AND3188	SK1/BY	rad27∆/∆	N25	LOH29	IX	83517	91718	8201	37	BY	0	2	1	1	REC	intLOH
A452R30	AND3188	SK1/BY	rad27∆/∆	N25	LOH4	II	86416	99228	12812	62	SK1	1	2	1	1	REC	intLOH
A452R30	AND3188	SK1/BY	rad27∆/∆	N25	LOH30	IX	92242	105277	13035	69	SK1	1	2	1	1	REC	intLOH
A452R30	AND3188	SK1/BY	rad27∆/∆	N25	LOH45	XIII	93860	110245	16385	86	BY	0	2	1	1	REC	intLOH
A452R30	AND3188	SK1/BY	rad27∆/∆	N25	LOH19	VII	104271	109784	5513	29	SK1	1	2	1	1	REC	intLOH
A452R30	AND3188	SK1/BY	rad27∆/∆	N25	LOH41	XII	121057	124791	3734	18	SK1	1	2	1	1	REC	intLOH
A452R30	AND3188	SK1/BY	rad27∆/∆	N25	LOH42	XII	124986	1059176	934190	3633	BY	0	2	1	1	REC	terLOH
A452R30	AND3188	SK1/BY	rad27∆/∆	N25	LOH24	VIII	137028	143543	6515	29	BY	0	2	1	1	REC	intLOH
A452R30	AND3188	SK1/BY	rad27∆/∆	N25	LOH2	I	147507	148260	753	7	SK1	0.99	2	1	1	REC	intLOH
A452R30	AND3188	SK1/BY	rad27∆/∆	N25	LOH46	XIII	149583	151733	2150	4	BY	0	2	1	1	REC	intLOH
A452R30	AND3188	SK1/BY	rad27∆/∆	N25	LOH13	V	157238	170070	12832	59	BY	0	2	1	1	REC	intLOH
A452R30	AND3188	SK1/BY	rad27∆/∆	N25	LOH37	XI	162073	178613	16540	65	SK1	1	2	1	1	REC	intLOH
A452R30	AND3188	SK1/BY	rad27∆/∆	N25	LOH3	I	180134	206580	26446	126	BY	0	2	1	1	REC	terLOH
A452R30	AND3188	SK1/BY	rad27∆/∆	N25	LOH5	II	198241	203030	4789	29	BY	0	2	1	1	REC	intLOH
A452R30	AND3188	SK1/BY	rad27∆/∆	N25	LOH17	VI	210590	270091	59501	407	SK1	0.99	1	1	1	DEL	terLOH
A452R30	AND3188	SK1/BY	rad27∆/∆	N25	LOH14	V	223802	224528	726	3	BY	0	2	1	1	REC	intLOH
A452R30	AND3188	SK1/BY	rad27∆/∆	N25	LOH6	II	253219	258617	5398	16	BY	0	2	1	1	REC	intLOH
A452R30	AND3188	SK1/BY	rad27∆/∆	N25	LOH7	II	279383	287483	8100	39	BY	0	2	1	1	REC	intLOH
A452R30	AND3188	SK1/BY	rad27∆/∆	N25	LOH53	XV	297726	311157	13431	75	BY	0	2	1	1	REC	intLOH
A452R30	AND3188	SK1/BY	rad27∆/∆	N25	LOH20	VII	307499	307808	309	3	BY	0	2	1	1	REC	intLOH
A452R30	AND3188	SK1/BY	rad27∆/∆	N25	LOH31	IX	316028	316342	314	3	SK1	1	2	1	1	REC	intLOH
A452R30	AND3188	SK1/BY	rad27∆/∆	N25	LOH50	XIV	336941	339555	2614	13	SK1	1	2	1	1	REC	intLOH
A452R30	AND3188	SK1/BY	rad27∆/∆	N25	LOH32	IX	367155	385193	18038	102	SK1	0.99	2	1	1	REC	intLOH
A452R30	AND3188	SK1/BY	rad27∆/∆	N25	LOH33	X	432578	434615	2037	6	SK1	0.99	2	1	1	REC	intLOH
A452R30	AND3188	SK1/BY	rad27∆/∆	N25	LOH25	VIII	440297	460285	19988	108	SK1	1	2	1	1	REC	intLOH
A452R30	AND3188	SK1/BY	rad27∆/∆	N25	LOH38	XI	452719	664310	211591	1000	SK1	1	2	1	1	REC	terLOH
A452R30	AND3188	SK1/BY	rad27∆/∆	N25	LOH26	VIII	502447	508643	6196	25	SK1	1	2	1	1	REC	intLOH
A452R30	AND3188	SK1/BY	rad27∆/∆	N25	LOH15	V	505113	518464	13351	59	SK1	0.99	2	1	1	REC	intLOH
A452R30	AND3188	SK1/BY	rad27∆/∆	N25	LOH27	VIII	509283	525297	16014	110	BY	0	2	1	1	REC	terLOH
A452R30	AND3188	SK1/BY	rad27∆/∆	N25	LOH56	XVI	540158	549254	9096	43	SK1	1	2	1	1	REC	intLOH
A452R30	AND3188	SK1/BY	rad27∆/∆	N25	LOH16	V	554200	566643	12443	139	BY	0	2	1	1	REC	terLOH
A452R30	AND3188	SK1/BY	rad27∆/∆	N25	LOH57	XVI	588493	606023	17530	125	BY	0	2	1	1	REC	intLOH
A452R30	AND3188	SK1/BY	rad27∆/∆	N25	LOH47	XIII	600972	601547	575	5	BY	0	1	1	1	DEL	intLOH
A452R30	AND3188	SK1/BY	rad27∆/∆	N25	LOH58	XVI	607028	646670	39642	208	SK1	1	2	1	1	REC	intLOH
A452R30	AND3188	SK1/BY	rad27∆/∆	N25	LOH51	XIV	619281	622639	3358	5	BY	0	2	1	1	REC	intLOH
A452R30	AND3188	SK1/BY	rad27∆/∆	N25	LOH48	XIII	639659	640295	636	3	SK1	1	2	1	1	REC	intLOH
A452R30	AND3188	SK1/BY	rad27∆/∆	N25	LOH59	XVI	647322	928226	280904	1343	BY	0	2	1	1	REC	terLOH
A452R30	AND3188	SK1/BY	rad27∆/∆	N25	LOH49	XIII	740188	768494	28306	152	SK1	0.99	2	1	1	REC	intLOH
A452R30	AND3188	SK1/BY	rad27∆/∆	N25	LOH8	II	763438	764939	1501	11	BY	0	2	1	1	REC	intLOH
A452R30	AND3188	SK1/BY	rad27∆/∆	N25	LOH21	VII	827477	827566	89	4	BY	0	2	1	1	REC	intLOH
A452R30	AND3188	SK1/BY	rad27∆/∆	N25	LOH54	XV	996329	996896	567	4	SK1	0.99	2	1	1	REC	intLOH
A452R30	AND3188	SK1/BY	rad27∆/∆	N25	LOH22	VII	1049349	1051093	1744	6	SK1	0.99	2	1	1	REC	intLOH
A452R30	AND3188	SK1/BY	rad27∆/∆	N25	LOH23	VII	1059977	1081991	22014	30	SK1	0.99	0	1	1	DEL	terLOH
A452R30	AND3188	SK1/BY	rad27∆/∆	N25	LOH10	IV	1384944	1385530	586	8	SK1	0.98	2	1	1	REC	intLOH
A452R30	AND3188	SK1/BY	rad27∆/∆	N25	LOH11	IV	1386009	1387436	1427	15	SK1	0.99	2	1	1	REC	intLOH
A452R31	AND3188	SK1/BY	rad27∆/∆	O25	LOH61	XI	2928	329645	326717	1156	SK1	0.99	2	1	1	REC	terLOH
A452R31	AND3188	SK1/BY	rad27∆/∆	O25	LOH47	VIII	7576	85206	77630	557	BY	0	1	1	2	DEL	terLOH
A452R31	AND3188	SK1/BY	rad27∆/∆	O25	LOH64	XIII	8537	154074	145537	636	SK1	1	2	1	1	REC	terLOH
A452R31	AND3188	SK1/BY	rad27∆/∆	O25	LOH17	V	10315	147672	137357	705	BY	0	2	1	1	REC	terLOH
A452R31	AND3188	SK1/BY	rad27∆/∆	O25	LOH77	XVI	13200	366058	352858	1880	SK1	1	2	1	1	REC	terLOH
A452R31	AND3188	SK1/BY	rad27∆/∆	O25	LOH13	IV	18805	258265	239460	1082	BY	0	2	1	1	REC	terLOH
A452R31	AND3188	SK1/BY	rad27∆/∆	O25	LOH55	X	19590	283074	263484	1395	SK1	1	2	1	1	REC	terLOH
A452R31	AND3188	SK1/BY	rad27∆/∆	O25	LOH52	IX	26294	37170	10876	96	BY	0	2	1	1	REC	terLOH
A452R31	AND3188	SK1/BY	rad27∆/∆	O25	LOH73	XV	31310	31750	440	3	BY	0	4	1	1	REC	intLOH
A452R31	AND3188	SK1/BY	rad27∆/∆	O25	LOH53	IX	37634	37651	17	3	BY	0	5	1	1	REC	intLOH
A452R31	AND3188	SK1/BY	rad27∆/∆	O25	LOH54	IX	39244	253318	214074	938	BY	0	2	1	1	REC	intLOH
A452R31	AND3188	SK1/BY	rad27∆/∆	O25	LOH3	II	46916	50947	4031	16	BY	0	2	1	1	REC	intLOH
A452R31	AND3188	SK1/BY	rad27∆/∆	O25	LOH4	II	54607	61376	6769	38	BY	0	2	1	1	REC	intLOH
A452R31	AND3188	SK1/BY	rad27∆/∆	O25	LOH5	II	84352	88289	3937	23	SK1	1	2	1	1	REC	intLOH
A452R31	AND3188	SK1/BY	rad27∆/∆	O25	LOH48	VIII	92406	99112	6706	28	SK1	0.99	4	1	2	REC	intLOH
A452R31	AND3188	SK1/BY	rad27∆/∆	O25	LOH1	I	102345	104068	1723	14	BY	0	2	1	1	REC	intLOH
A452R31	AND3188	SK1/BY	rad27∆/∆	O25	LOH49	VIII	105613	105670	57	4	BY	0	4	1	2	REC	intLOH
A452R31	AND3188	SK1/BY	rad27∆/∆	O25	LOH50	VIII	117292	120445	3153	19	BY	0	4	1	2	REC	intLOH
A452R31	AND3188	SK1/BY	rad27∆/∆	O25	LOH51	VIII	125084	125771	687	9	SK1	1	4	1	2	REC	intLOH
A452R31	AND3188	SK1/BY	rad27∆/∆	O25	LOH6	II	129943	132576	2633	10	BY	0	2	1	1	REC	intLOH
A452R31	AND3188	SK1/BY	rad27∆/∆	O25	LOH39	VI	133039	147481	14442	48	BY	0	2	1	1	REC	intLOH
A452R31	AND3188	SK1/BY	rad27∆/∆	O25	LOH2	I	151919	153182	1263	5	BY	0	2	1	1	REC	intLOH
A452R31	AND3188	SK1/BY	rad27∆/∆	O25	LOH65	XIII	155649	167521	11872	47	BY	0	2	1	1	REC	intLOH
A452R31	AND3188	SK1/BY	rad27∆/∆	O25	LOH18	V	156762	167641	10879	49	BY	0	2	1	1	REC	intLOH
A452R31	AND3188	SK1/BY	rad27∆/∆	O25	LOH7	II	238769	240048	1279	13	SK1	1	2	1	1	REC	intLOH
A452R31	AND3188	SK1/BY	rad27∆/∆	O25	LOH8	II	285666	291653	5987	36	SK1	1	2	1	1	REC	intLOH
A452R31	AND3188	SK1/BY	rad27∆/∆	O25	LOH11	III	289600	289942	342	4	BY	0	2	1	1	REC	intLOH
A452R31	AND3188	SK1/BY	rad27∆/∆	O25	LOH67	XIV	291665	298424	6759	42	SK1	1	2	1	1	REC	intLOH
A452R31	AND3188	SK1/BY	rad27∆/∆	O25	LOH12	III	297533	302979	5446	37	BY	0	3	1	1	REC	intLOH
A452R31	AND3188	SK1/BY	rad27∆/∆	O25	LOH78	XVI	366346	560123	193777	897	BY	0	2	1	1	REC	intLOH
A452R31	AND3188	SK1/BY	rad27∆/∆	O25	LOH62	XII	367241	369580	2339	18	BY	0	2	1	1	REC	intLOH
A452R31	AND3188	SK1/BY	rad27∆/∆	O25	LOH56	X	418708	419759	1051	3	BY	0	2	1	1	REC	intLOH
A452R31	AND3188	SK1/BY	rad27∆/∆	O25	LOH9	II	425449	427568	2119	16	SK1	0.99	2	1	1	REC	intLOH
A452R31	AND3188	SK1/BY	rad27∆/∆	O25	LOH19	V	438836	443290	4454	39	SK1	1	2	1	1	REC	intLOH
A452R31	AND3188	SK1/BY	rad27∆/∆	O25	LOH68	XIV	443882	446017	2135	7	BY	0	2	1	1	REC	intLOH
A452R31	AND3188	SK1/BY	rad27∆/∆	O25	LOH14	IV	473492	482580	9088	49	SK1	1	2	1	1	REC	intLOH
A452R31	AND3188	SK1/BY	rad27∆/∆	O25	LOH69	XIV	492836	500767	7931	32	SK1	0.99	2	1	1	REC	intLOH
A452R31	AND3188	SK1/BY	rad27∆/∆	O25	LOH63	XII	493339	1059176	565837	2011	SK1	1	2	1	1	REC	terLOH
A452R31	AND3188	SK1/BY	rad27∆/∆	O25	LOH20	V	498913	499353	440	4	BY	0	5	1	1	REC	intLOH
A452R31	AND3188	SK1/BY	rad27∆/∆	O25	LOH21	V	499623	502533	2910	11	BY	0	5	1	1	REC	intLOH
A452R31	AND3188	SK1/BY	rad27∆/∆	O25	LOH74	XV	500968	503846	2878	14	SK1	1	2	1	1	REC	intLOH
A452R31	AND3188	SK1/BY	rad27∆/∆	O25	LOH40	VII	507990	511487	3497	21	SK1	0.99	2	1	1	REC	intLOH
A452R31	AND3188	SK1/BY	rad27∆/∆	O25	LOH22	V	513424	514150	726	3	BY	0	5	1	1	REC	intLOH
A452R31	AND3188	SK1/BY	rad27∆/∆	O25	LOH41	VII	513683	524998	11315	51	SK1	0.99	2	1	1	REC	intLOH
A452R31	AND3188	SK1/BY	rad27∆/∆	O25	LOH23	V	520915	529484	8569	32	BY	0	5	1	1	REC	intLOH
A452R31	AND3188	SK1/BY	rad27∆/∆	O25	LOH57	X	521978	532916	10938	23	BY	0	2	1	1	REC	intLOH
A452R31	AND3188	SK1/BY	rad27∆/∆	O25	LOH24	V	532728	532782	54	3	BY	0	5	1	1	REC	intLOH
A452R31	AND3188	SK1/BY	rad27∆/∆	O25	LOH25	V	536455	537745	1290	8	BY	0	5	1	1	REC	intLOH
A452R31	AND3188	SK1/BY	rad27∆/∆	O25	LOH42	VII	541808	544554	2746	22	BY	0	2	1	1	REC	intLOH
A452R31	AND3188	SK1/BY	rad27∆/∆	O25	LOH26	V	543192	544734	1542	6	BY	0	5	1	1	REC	intLOH
A452R31	AND3188	SK1/BY	rad27∆/∆	O25	LOH27	V	546108	546474	366	5	BY	0	5	1	1	REC	intLOH
A452R31	AND3188	SK1/BY	rad27∆/∆	O25	LOH28	V	548061	550210	2149	20	BY	0	5	1	1	REC	intLOH
A452R31	AND3188	SK1/BY	rad27∆/∆	O25	LOH29	V	551262	551411	149	4	BY	0	5	1	1	REC	intLOH
A452R31	AND3188	SK1/BY	rad27∆/∆	O25	LOH30	V	554330	554414	84	4	BY	0	5	1	1	REC	intLOH
A452R31	AND3188	SK1/BY	rad27∆/∆	O25	LOH31	V	555089	555415	326	6	BY	0	5	1	1	REC	intLOH
A452R31	AND3188	SK1/BY	rad27∆/∆	O25	LOH32	V	556597	557037	440	3	BY	0	5	1	1	REC	intLOH
A452R31	AND3188	SK1/BY	rad27∆/∆	O25	LOH33	V	559831	560715	884	9	BY	0	5	1	1	REC	intLOH
A452R31	AND3188	SK1/BY	rad27∆/∆	O25	LOH34	V	560913	561569	656	8	BY	0	5	1	1	REC	intLOH
A452R31	AND3188	SK1/BY	rad27∆/∆	O25	LOH35	V	563249	563479	230	5	BY	0	5	1	1	REC	intLOH
A452R31	AND3188	SK1/BY	rad27∆/∆	O25	LOH36	V	564252	564749	497	9	BY	0	5	1	1	REC	intLOH
A452R31	AND3188	SK1/BY	rad27∆/∆	O25	LOH37	V	565293	565488	195	5	BY	0	5	1	1	REC	intLOH
A452R31	AND3188	SK1/BY	rad27∆/∆	O25	LOH38	V	566136	566643	507	10	BY	0	5	1	1	REC	terLOH
A452R31	AND3188	SK1/BY	rad27∆/∆	O25	LOH70	XIV	568051	568547	496	3	SK1	1	1	1	1	DEL	intLOH
A452R31	AND3188	SK1/BY	rad27∆/∆	O25	LOH43	VII	568382	580283	11901	44	BY	0	2	1	1	REC	intLOH
A452R31	AND3188	SK1/BY	rad27∆/∆	O25	LOH58	X	584125	584209	84	3	BY	0	2	1	1	REC	intLOH
A452R31	AND3188	SK1/BY	rad27∆/∆	O25	LOH59	X	601293	616200	14907	28	BY	0	2	1	1	REC	intLOH
A452R31	AND3188	SK1/BY	rad27∆/∆	O25	LOH71	XIV	627317	763742	136425	609	SK1	1	2	1	1	REC	intLOH
A452R31	AND3188	SK1/BY	rad27∆/∆	O25	LOH79	XVI	671425	695230	23805	120	SK1	1	2	1	1	REC	intLOH
A452R31	AND3188	SK1/BY	rad27∆/∆	O25	LOH60	X	701241	728402	27161	180	SK1	0.99	2	1	1	REC	terLOH
A452R31	AND3188	SK1/BY	rad27∆/∆	O25	LOH80	XVI	744403	745879	1476	15	BY	0	2	1	1	REC	intLOH
A452R31	AND3188	SK1/BY	rad27∆/∆	O25	LOH44	VII	754390	766797	12407	61	SK1	0.99	2	1	1	REC	intLOH
A452R31	AND3188	SK1/BY	rad27∆/∆	O25	LOH72	XIV	763922	781201	17279	96	BY	0	2	1	1	REC	terLOH
A452R31	AND3188	SK1/BY	rad27∆/∆	O25	LOH75	XV	771765	1047398	275633	1270	SK1	1	2	1	1	REC	intLOH
A452R31	AND3188	SK1/BY	rad27∆/∆	O25	LOH10	II	802072	803233	1161	6	BY	0	2	1	1	REC	terLOH
A452R31	AND3188	SK1/BY	rad27∆/∆	O25	LOH66	XIII	808186	917449	109263	471	BY	0	2	1	1	REC	terLOH
A452R31	AND3188	SK1/BY	rad27∆/∆	O25	LOH45	VII	846870	850893	4023	35	BY	0	2	1	1	REC	intLOH
A452R31	AND3188	SK1/BY	rad27∆/∆	O25	LOH46	VII	873382	1081991	208609	975	SK1	0.99	2	1	1	REC	terLOH
A452R31	AND3188	SK1/BY	rad27∆/∆	O25	LOH76	XV	1047512	1071268	23756	207	BY	0	2	1	1	REC	terLOH
A452R31	AND3188	SK1/BY	rad27∆/∆	O25	LOH15	IV	1176852	1180090	3238	13	SK1	0.99	2	1	1	REC	intLOH
A452R31	AND3188	SK1/BY	rad27∆/∆	O25	LOH16	IV	1327703	1331329	3626	13	SK1	0.99	2	1	1	REC	intLOH
A452R32	AND3188	SK1/BY	rad27∆/∆	P25	LOH65	XIII	8537	84712	76175	337	SK1	1	2	1	1	REC	terLOH
A452R32	AND3188	SK1/BY	rad27∆/∆	P25	LOH27	V	10315	18636	8321	84	BY	0	1	1	1	DEL	terLOH
A452R32	AND3188	SK1/BY	rad27∆/∆	P25	LOH74	XV	15182	164935	149753	675	BY	0	2	1	1	REC	terLOH
A452R32	AND3188	SK1/BY	rad27∆/∆	P25	LOH35	VI	15306	55864	40558	335	BY	0	2	1	1	REC	terLOH
A452R32	AND3188	SK1/BY	rad27∆/∆	P25	LOH45	IX	24646	37170	12524	97	BY	0	2	1	1	REC	terLOH
A452R32	AND3188	SK1/BY	rad27∆/∆	P25	LOH8	III	30180	59171	28991	108	SK1	1	3	1	2	REC	intLOH
A452R32	AND3188	SK1/BY	rad27∆/∆	P25	LOH46	IX	37634	37651	17	3	BY	0	2	1	1	REC	intLOH
A452R32	AND3188	SK1/BY	rad27∆/∆	P25	LOH13	IV	44032	60721	16689	78	BY	0	2	1	1	REC	intLOH
A452R32	AND3188	SK1/BY	rad27∆/∆	P25	LOH38	VIII	46055	46457	402	4	SK1	0.98	2	1	1	REC	intLOH
A452R32	AND3188	SK1/BY	rad27∆/∆	P25	LOH14	IV	62205	67805	5600	39	BY	0	2	1	1	REC	intLOH
A452R32	AND3188	SK1/BY	rad27∆/∆	P25	LOH51	X	71097	73745	2648	16	SK1	1	2	1	1	REC	intLOH
A452R32	AND3188	SK1/BY	rad27∆/∆	P25	LOH9	III	83502	84048	546	4	SK1	0.99	3	1	2	REC	intLOH
A452R32	AND3188	SK1/BY	rad27∆/∆	P25	LOH52	X	88021	89050	1029	5	SK1	1	2	1	1	REC	intLOH
A452R32	AND3188	SK1/BY	rad27∆/∆	P25	LOH15	IV	95033	110696	15663	65	SK1	0.99	2	1	1	REC	intLOH
A452R32	AND3188	SK1/BY	rad27∆/∆	P25	LOH10	III	107312	109320	2008	8	SK1	1	3	1	2	REC	intLOH
A452R32	AND3188	SK1/BY	rad27∆/∆	P25	LOH47	IX	120214	133869	13655	51	SK1	0.99	2	1	1	REC	intLOH
A452R32	AND3188	SK1/BY	rad27∆/∆	P25	LOH11	III	126606	127138	532	7	SK1	0.99	3	1	2	REC	intLOH
A452R32	AND3188	SK1/BY	rad27∆/∆	P25	LOH57	XI	130226	143878	13652	24	SK1	0.99	3	2	1	REC	intLOH
A452R32	AND3188	SK1/BY	rad27∆/∆	P25	LOH28	V	132762	134484	1722	8	SK1	0.99	2	1	1	REC	intLOH
A452R32	AND3188	SK1/BY	rad27∆/∆	P25	LOH1	I	135319	146539	11220	24	SK1	0.99	2	1	1	REC	intLOH
A452R32	AND3188	SK1/BY	rad27∆/∆	P25	LOH2	I	147414	149973	2559	16	BY	0	2	1	1	REC	intLOH
A452R32	AND3188	SK1/BY	rad27∆/∆	P25	LOH66	XIII	149583	151733	2150	4	SK1	0.99	2	1	1	REC	intLOH
A452R32	AND3188	SK1/BY	rad27∆/∆	P25	LOH3	I	150303	206580	56277	191	SK1	1	2	1	1	REC	terLOH
A452R32	AND3188	SK1/BY	rad27∆/∆	P25	LOH53	X	163140	167552	4412	25	SK1	1	2	1	1	REC	intLOH
A452R32	AND3188	SK1/BY	rad27∆/∆	P25	LOH81	XVI	164740	168073	3333	15	BY	0	2	1	1	REC	intLOH
A452R32	AND3188	SK1/BY	rad27∆/∆	P25	LOH67	XIII	190148	196031	5883	29	SK1	1	1	1	1	DEL	intLOH
A452R32	AND3188	SK1/BY	rad27∆/∆	P25	LOH4	II	206076	207220	1144	4	BY	0	2	1	1	REC	intLOH
A452R32	AND3188	SK1/BY	rad27∆/∆	P25	LOH16	IV	212555	215091	2536	9	BY	0	2	1	1	REC	intLOH
A452R32	AND3188	SK1/BY	rad27∆/∆	P25	LOH68	XIII	227957	232832	4875	23	BY	0	2	1	1	REC	intLOH
A452R32	AND3188	SK1/BY	rad27∆/∆	P25	LOH39	VIII	238170	239033	863	7	BY	0	2	1	1	REC	intLOH
A452R32	AND3188	SK1/BY	rad27∆/∆	P25	LOH5	II	238239	238275	36	3	BY	0	2	1	1	REC	intLOH
A452R32	AND3188	SK1/BY	rad27∆/∆	P25	LOH40	VIII	240144	272321	32177	142	SK1	0.99	2	1	1	REC	intLOH
A452R32	AND3188	SK1/BY	rad27∆/∆	P25	LOH12	III	246581	248549	1968	11	SK1	1	3	1	2	REC	intLOH
A452R32	AND3188	SK1/BY	rad27∆/∆	P25	LOH62	XII	261605	262794	1189	8	BY	0	2	1	1	REC	intLOH
A452R32	AND3188	SK1/BY	rad27∆/∆	P25	LOH41	VIII	273222	275150	1928	6	BY	0	2	1	1	REC	intLOH
A452R32	AND3188	SK1/BY	rad27∆/∆	P25	LOH29	V	273467	299873	26406	120	SK1	0.99	2	1	1	REC	intLOH
A452R32	AND3188	SK1/BY	rad27∆/∆	P25	LOH42	VIII	276242	385875	109633	419	SK1	1	2	1	1	REC	intLOH
A452R32	AND3188	SK1/BY	rad27∆/∆	P25	LOH75	XV	281493	282703	1210	13	SK1	0.99	2	1	1	REC	intLOH
A452R32	AND3188	SK1/BY	rad27∆/∆	P25	LOH6	II	299174	354093	54919	300	SK1	0.99	2	1	1	REC	intLOH
A452R32	AND3188	SK1/BY	rad27∆/∆	P25	LOH48	IX	325450	329125	3675	12	SK1	0.99	2	1	1	REC	intLOH
A452R32	AND3188	SK1/BY	rad27∆/∆	P25	LOH49	IX	353530	380809	27279	122	BY	0	2	1	1	REC	intLOH
A452R32	AND3188	SK1/BY	rad27∆/∆	P25	LOH17	IV	354016	355968	1952	10	SK1	0.99	2	1	1	REC	intLOH
A452R32	AND3188	SK1/BY	rad27∆/∆	P25	LOH7	II	354317	801524	447207	2035	BY	0	2	1	1	REC	intLOH
A452R32	AND3188	SK1/BY	rad27∆/∆	P25	LOH54	X	355278	386527	31249	118	BY	0	2	1	1	REC	intLOH
A452R32	AND3188	SK1/BY	rad27∆/∆	P25	LOH58	XI	362101	368145	6044	48	BY	0	3	2	1	REC	intLOH
A452R32	AND3188	SK1/BY	rad27∆/∆	P25	LOH63	XII	364505	388950	24445	149	SK1	1	2	1	1	REC	intLOH
A452R32	AND3188	SK1/BY	rad27∆/∆	P25	LOH59	XI	369378	427874	58496	247	BY	0	3	2	1	REC	intLOH
A452R32	AND3188	SK1/BY	rad27∆/∆	P25	LOH50	IX	381442	430292	48850	330	BY	0	2	1	1	REC	terLOH
A452R32	AND3188	SK1/BY	rad27∆/∆	P25	LOH43	VIII	385984	390900	4916	23	BY	0	2	1	1	REC	intLOH
A452R32	AND3188	SK1/BY	rad27∆/∆	P25	LOH44	VIII	391205	525297	134092	704	SK1	1	2	1	1	REC	terLOH
A452R32	AND3188	SK1/BY	rad27∆/∆	P25	LOH55	X	394217	397072	2855	17	SK1	1	2	1	1	REC	intLOH
A452R32	AND3188	SK1/BY	rad27∆/∆	P25	LOH30	V	435665	437901	2236	14	BY	0	2	1	1	REC	intLOH
A452R32	AND3188	SK1/BY	rad27∆/∆	P25	LOH76	XV	435862	436490	628	6	SK1	0.99	2	1	1	REC	intLOH
A452R32	AND3188	SK1/BY	rad27∆/∆	P25	LOH60	XI	438455	440093	1638	21	SK1	1	3	2	1	REC	intLOH
A452R32	AND3188	SK1/BY	rad27∆/∆	P25	LOH31	V	439039	439909	870	6	BY	0	2	1	1	REC	intLOH
A452R32	AND3188	SK1/BY	rad27∆/∆	P25	LOH32	V	449685	459829	10144	53	BY	0	2	1	1	REC	intLOH
A452R32	AND3188	SK1/BY	rad27∆/∆	P25	LOH33	V	481923	486470	4547	8	SK1	0.99	2	1	1	REC	intLOH
A452R32	AND3188	SK1/BY	rad27∆/∆	P25	LOH64	XII	490579	1059176	568597	2017	BY	0	2	1	1	REC	terLOH
A452R32	AND3188	SK1/BY	rad27∆/∆	P25	LOH34	V	500567	566643	66076	367	BY	0	2	1	1	REC	terLOH
A452R32	AND3188	SK1/BY	rad27∆/∆	P25	LOH77	XV	536230	538378	2148	3	BY	0	2	1	1	REC	intLOH
A452R32	AND3188	SK1/BY	rad27∆/∆	P25	LOH69	XIII	557425	560428	3003	10	BY	0	2	1	1	REC	intLOH
A452R32	AND3188	SK1/BY	rad27∆/∆	P25	LOH18	IV	569606	578841	9235	30	BY	0	2	1	1	REC	intLOH
A452R32	AND3188	SK1/BY	rad27∆/∆	P25	LOH72	XIV	586543	586871	328	5	BY	0	2	1	1	REC	intLOH
A452R32	AND3188	SK1/BY	rad27∆/∆	P25	LOH36	VII	590923	1064130	473207	2446	BY	0	2	1	1	REC	intLOH
A452R32	AND3188	SK1/BY	rad27∆/∆	P25	LOH61	XI	594179	599337	5158	27	BY	0	3	2	1	REC	intLOH
A452R32	AND3188	SK1/BY	rad27∆/∆	P25	LOH82	XVI	599378	601330	1952	10	BY	0	2	1	1	REC	intLOH
A452R32	AND3188	SK1/BY	rad27∆/∆	P25	LOH78	XV	608818	610882	2064	18	BY	0	2	1	1	REC	intLOH
A452R32	AND3188	SK1/BY	rad27∆/∆	P25	LOH83	XVI	619388	621160	1772	26	BY	0	2	1	1	REC	intLOH
A452R32	AND3188	SK1/BY	rad27∆/∆	P25	LOH70	XIII	637295	654983	17688	94	BY	0	2	1	1	REC	intLOH
A452R32	AND3188	SK1/BY	rad27∆/∆	P25	LOH19	IV	655011	669064	14053	69	SK1	0.99	2	1	1	REC	intLOH
A452R32	AND3188	SK1/BY	rad27∆/∆	P25	LOH20	IV	670000	671820	1820	18	BY	0	2	1	1	REC	intLOH
A452R32	AND3188	SK1/BY	rad27∆/∆	P25	LOH21	IV	671958	1171222	499264	2445	SK1	0.99	2	1	1	REC	intLOH
A452R32	AND3188	SK1/BY	rad27∆/∆	P25	LOH56	X	728247	728402	155	4	BY	0	2	1	1	REC	terLOH
A452R32	AND3188	SK1/BY	rad27∆/∆	P25	LOH73	XIV	760949	772480	11531	81	BY	0	2	1	1	REC	intLOH
A452R32	AND3188	SK1/BY	rad27∆/∆	P25	LOH71	XIII	891319	923260	31941	164	SK1	0.99	2	1	1	REC	terLOH
A452R32	AND3188	SK1/BY	rad27∆/∆	P25	LOH79	XV	949236	988081	38845	218	BY	0	2	1	1	REC	intLOH
A452R32	AND3188	SK1/BY	rad27∆/∆	P25	LOH80	XV	988671	1072997	84326	456	SK1	1	2	1	1	REC	terLOH
A452R32	AND3188	SK1/BY	rad27∆/∆	P25	LOH37	VII	1081936	1081991	55	3	SK1	1	2	1	1	REC	terLOH
A452R32	AND3188	SK1/BY	rad27∆/∆	P25	LOH22	IV	1171304	1175016	3712	33	BY	0	2	1	1	REC	intLOH
A452R32	AND3188	SK1/BY	rad27∆/∆	P25	LOH23	IV	1176432	1335831	159399	684	SK1	1	2	1	1	REC	intLOH
A452R32	AND3188	SK1/BY	rad27∆/∆	P25	LOH24	IV	1337219	1351399	14180	76	BY	0	2	1	1	REC	intLOH
A452R32	AND3188	SK1/BY	rad27∆/∆	P25	LOH25	IV	1351660	1352285	625	5	SK1	0.99	2	1	1	REC	intLOH
A452R32	AND3188	SK1/BY	rad27∆/∆	P25	LOH26	IV	1353158	1523192	170034	944	BY	0	2	1	1	REC	terLOH
A452R33	AND3189	SK1/BY	WT/WT	A25	LOH1	XII	169954	172558	2604	17	SK1	0.99	2	1	1	REC	intLOH
A452R33	AND3189	SK1/BY	WT/WT	A25	LOH2	XIV	474965	477388	2423	14	BY	0	2	1	1	REC	intLOH
A452R34	AND3189	SK1/BY	WT/WT	B25	LOH3	XV	371158	376576	5418	32	BY	0	2	1	1	REC	intLOH
A452R34	AND3189	SK1/BY	WT/WT	B25	LOH4	XV	636791	1072997	436206	2171	SK1	0.99	2	1	1	REC	terLOH
A452R34	AND3189	SK1/BY	WT/WT	B25	LOH2	XII	840577	843387	2810	3	BY	0	2	1	1	REC	intLOH
A452R34	AND3189	SK1/BY	WT/WT	B25	LOH1	IV	1506604	1508751	2147	9	SK1	0.99	2	1	1	REC	intLOH
A452R35	AND3189	SK1/BY	WT/WT	C25	LOH1	IV	329706	329738	32	3	BY	0	2	1	1	REC	intLOH
A452R36	AND3189	SK1/BY	WT/WT	D25	LOH1	X	287913	288609	696	6	SK1	0.99	2	1	1	REC	intLOH
A452R36	AND3189	SK1/BY	WT/WT	D25	LOH2	XII	497835	498565	730	3	SK1	1	2	1	1	REC	intLOH
A452R36	AND3189	SK1/BY	WT/WT	D25	LOH3	XVI	818284	820380	2096	13	SK1	1	2	1	1	REC	intLOH
A452R38	AND3189	SK1/BY	WT/WT	F25	LOH1	VII	2437	2512	75	3	BY	0	2	1	1	REC	intLOH
A452R38	AND3189	SK1/BY	WT/WT	F25	LOH2	VII	17690	17874	184	10	BY	0	2	1	1	REC	intLOH
A452R38	AND3189	SK1/BY	WT/WT	F25	LOH3	VIII	211004	212243	1239	5	BY	0	2	1	1	REC	intLOH
A452R38	AND3189	SK1/BY	WT/WT	F25	LOH4	XII	448739	448793	54	3	BY	0	3	2	1	REC	intLOH
A452R39	AND3189	SK1/BY	WT/WT	G25	LOH1	XII	664157	669920	5763	24	BY	0	2	1	1	REC	intLOH
A452R39	AND3189	SK1/BY	WT/WT	G25	LOH2	XII	676729	1059176	382447	1274	BY	0	2	1	1	REC	terLOH
A452R40	AND3189	SK1/BY	WT/WT	H25	LOH1	VII	618009	618272	263	5	SK1	1	2	1	1	REC	intLOH
A452R41	AND3189	SK1/BY	WT/WT	I25	LOH2	XIV	204260	229899	25639	120	SK1	0.99	2	1	1	REC	intLOH
A452R41	AND3189	SK1/BY	WT/WT	I25	LOH1	IX	213470	218801	5331	30	SK1	1	2	1	1	REC	intLOH
A452R41	AND3189	SK1/BY	WT/WT	I25	LOH3	XV	497200	497298	98	4	BY	0	3	1	1	REC	intLOH
A452R41	AND3189	SK1/BY	WT/WT	I25	LOH4	XV	547969	548302	333	6	BY	0	2	1	1	REC	intLOH
A452R42	AND3189	SK1/BY	WT/WT	J25	LOH1	XV	497200	497284	84	3	BY	0	2	1	1	REC	intLOH
A452R43	AND3189	SK1/BY	WT/WT	K25	LOH1	II	591539	591560	21	3	BY	0	2	1	1	REC	intLOH
A452R44	AND3189	SK1/BY	WT/WT	L25	LOH1	VII	2357	2512	155	5	BY	0	2	1	1	REC	intLOH
A452R44	AND3189	SK1/BY	WT/WT	L25	LOH2	VII	8879	306050	297171	1235	BY	0	2	1	1	REC	intLOH
A452R44	AND3189	SK1/BY	WT/WT	L25	LOH3	VIII	210641	212243	1602	7	BY	0	2	1	1	REC	intLOH
A452R46	AND3189	SK1/BY	WT/WT	N25	LOH4	XVI	19482	22902	3420	50	BY	0	2	1	1	REC	intLOH
A452R46	AND3189	SK1/BY	WT/WT	N25	LOH5	XVI	26191	180580	154389	781	BY	0	2	1	1	REC	intLOH
A452R46	AND3189	SK1/BY	WT/WT	N25	LOH6	XVI	185261	186190	929	3	BY	0	2	1	1	REC	intLOH
A452R46	AND3189	SK1/BY	WT/WT	N25	LOH2	VIII	244111	244339	228	4	SK1	0.99	2	1	1	REC	intLOH
A452R46	AND3189	SK1/BY	WT/WT	N25	LOH3	VIII	253745	525297	271552	1236	BY	0	2	1	1	REC	terLOH
A452R46	AND3189	SK1/BY	WT/WT	N25	LOH1	II	776367	778895	2528	7	BY	0	2	1	1	REC	intLOH
A452R47	AND3189	SK1/BY	WT/WT	O25	LOH1	VI	45740	49201	3461	28	SK1	0.99	2	1	1	REC	intLOH
A452R47	AND3189	SK1/BY	WT/WT	O25	LOH2	IX	149112	149978	866	10	SK1	0.99	2	1	1	REC	intLOH
A452R48	AND3189	SK1/BY	WT/WT	P25	LOH1	VII	295907	299945	4038	21	BY	0	2	1	1	REC	intLOH
A452R48	AND3189	SK1/BY	WT/WT	P25	LOH2	VII	301210	302319	1109	5	SK1	0.98	2	1	1	REC	intLOH
A452R48	AND3189	SK1/BY	WT/WT	P25	LOH3	VII	307742	308913	1171	6	SK1	1	2	1	1	REC	intLOH
A1120_1126R2	AND3275	SK1/BY	tsa1∆/∆ pif1∆/∆	A12	LOH5	III	2869	3939	1070	3	SK1	0.99	2	1	1	REC	terLOH
A1120_1126R2	AND3275	SK1/BY	tsa1∆/∆ pif1∆/∆	A12	LOH1	I	2891	11107	8216	32	BY	0	2	1	1	REC	terLOH
A1120_1126R2	AND3275	SK1/BY	tsa1∆/∆ pif1∆/∆	A12	LOH2	II	9565	99228	89663	395	BY	0	2	1	1	REC	terLOH
A1120_1126R2	AND3275	SK1/BY	tsa1∆/∆ pif1∆/∆	A12	LOH19	XVI	19482	22902	3420	50	BY	0	3	1	1	REC	terLOH
A1120_1126R2	AND3275	SK1/BY	tsa1∆/∆ pif1∆/∆	A12	LOH20	XVI	26191	255611	229420	1179	BY	0	2	1	1	REC	intLOH
A1120_1126R2	AND3275	SK1/BY	tsa1∆/∆ pif1∆/∆	A12	LOH10	VII	33860	34081	221	4	SK1	1	2	1	1	REC	intLOH
A1120_1126R2	AND3275	SK1/BY	tsa1∆/∆ pif1∆/∆	A12	LOH6	III	114444	114465	21	3	BY	0	2	1	1	REC	intLOH
A1120_1126R2	AND3275	SK1/BY	tsa1∆/∆ pif1∆/∆	A12	LOH7	III	152240	168244	16004	70	SK1	0.99	1	1	1	DEL	intLOH
A1120_1126R2	AND3275	SK1/BY	tsa1∆/∆ pif1∆/∆	A12	LOH12	X	215069	216038	969	5	SK1	1	2	1	1	REC	intLOH
A1120_1126R2	AND3275	SK1/BY	tsa1∆/∆ pif1∆/∆	A12	LOH15	XV	227538	227572	34	3	BY	0	2	1	1	REC	intLOH
A1120_1126R2	AND3275	SK1/BY	tsa1∆/∆ pif1∆/∆	A12	LOH16	XV	370888	375158	4270	25	SK1	1	2	1	1	REC	intLOH
A1120_1126R2	AND3275	SK1/BY	tsa1∆/∆ pif1∆/∆	A12	LOH9	V	371986	376958	4972	31	SK1	1	2	1	1	REC	intLOH
A1120_1126R2	AND3275	SK1/BY	tsa1∆/∆ pif1∆/∆	A12	LOH17	XV	378827	380964	2137	23	BY	0	2	1	1	REC	intLOH
A1120_1126R2	AND3275	SK1/BY	tsa1∆/∆ pif1∆/∆	A12	LOH3	II	449152	454884	5732	32	SK1	1	2	1	1	REC	intLOH
A1120_1126R2	AND3275	SK1/BY	tsa1∆/∆ pif1∆/∆	A12	LOH13	XII	451147	451190	43	3	BY	0	50	1	1	REC	intLOH
A1120_1126R2	AND3275	SK1/BY	tsa1∆/∆ pif1∆/∆	A12	LOH18	XV	497271	497298	27	3	BY	0	2	1	1	REC	intLOH
A1120_1126R2	AND3275	SK1/BY	tsa1∆/∆ pif1∆/∆	A12	LOH21	XVI	555945	555969	24	3	BY	0	2	1	1	REC	intLOH
A1120_1126R2	AND3275	SK1/BY	tsa1∆/∆ pif1∆/∆	A12	LOH11	VII	780146	780279	133	3	BY	0	2	1	1	REC	intLOH
A1120_1126R2	AND3275	SK1/BY	tsa1∆/∆ pif1∆/∆	A12	LOH4	II	796189	797893	1704	21	BY	0	2	1	1	REC	intLOH
A1120_1126R2	AND3275	SK1/BY	tsa1∆/∆ pif1∆/∆	A12	LOH14	XIII	878403	879215	812	8	BY	0	2	1	1	REC	intLOH
A1120_1126R2	AND3275	SK1/BY	tsa1∆/∆ pif1∆/∆	A12	LOH8	IV	1185460	1523192	337732	1587	SK1	1	2	1	1	REC	terLOH
A1120_1126R3	AND3275	SK1/BY	tsa1∆/∆ pif1∆/∆	B12	LOH4	IV	18805	82022	63217	373	SK1	1	2	1	1	REC	terLOH
A1120_1126R3	AND3275	SK1/BY	tsa1∆/∆ pif1∆/∆	B12	LOH9	IX	26294	80199	53905	294	SK1	1	2	1	1	REC	terLOH
A1120_1126R3	AND3275	SK1/BY	tsa1∆/∆ pif1∆/∆	B12	LOH3	III	38022	38814	792	7	SK1	1	2	1	1	REC	intLOH
A1120_1126R3	AND3275	SK1/BY	tsa1∆/∆ pif1∆/∆	B12	LOH10	IX	82232	84138	1906	12	BY	0	2	1	1	REC	intLOH
A1120_1126R3	AND3275	SK1/BY	tsa1∆/∆ pif1∆/∆	B12	LOH11	X	171357	172240	883	4	SK1	0.99	2	1	1	REC	intLOH
A1120_1126R3	AND3275	SK1/BY	tsa1∆/∆ pif1∆/∆	B12	LOH12	XI	172715	174125	1410	4	BY	0	2	1	1	REC	intLOH
A1120_1126R3	AND3275	SK1/BY	tsa1∆/∆ pif1∆/∆	B12	LOH1	II	198241	201003	2762	19	SK1	1	2	1	1	REC	intLOH
A1120_1126R3	AND3275	SK1/BY	tsa1∆/∆ pif1∆/∆	B12	LOH2	II	238239	238275	36	3	BY	0	2	1	1	REC	intLOH
A1120_1126R3	AND3275	SK1/BY	tsa1∆/∆ pif1∆/∆	B12	LOH13	XI	326278	326320	42	3	BY	0	2	1	1	REC	intLOH
A1120_1126R3	AND3275	SK1/BY	tsa1∆/∆ pif1∆/∆	B12	LOH7	V	345204	347710	2506	13	BY	0	2	1	1	REC	intLOH
A1120_1126R3	AND3275	SK1/BY	tsa1∆/∆ pif1∆/∆	B12	LOH15	XV	436826	436910	84	3	BY	0	4	1	1	REC	intLOH
A1120_1126R3	AND3275	SK1/BY	tsa1∆/∆ pif1∆/∆	B12	LOH8	VIII	447846	448090	244	5	BY	0	2	1	1	REC	intLOH
A1120_1126R3	AND3275	SK1/BY	tsa1∆/∆ pif1∆/∆	B12	LOH5	IV	547830	547848	18	3	BY	0	2	1	1	REC	intLOH
A1120_1126R3	AND3275	SK1/BY	tsa1∆/∆ pif1∆/∆	B12	LOH17	XVI	606814	607353	539	5	BY	0	2	1	1	REC	intLOH
A1120_1126R3	AND3275	SK1/BY	tsa1∆/∆ pif1∆/∆	B12	LOH16	XV	754721	758539	3818	27	BY	0	2	1	1	REC	intLOH
A1120_1126R3	AND3275	SK1/BY	tsa1∆/∆ pif1∆/∆	B12	LOH14	XIII	805204	805223	19	3	BY	0	2	1	1	REC	intLOH
A1120_1126R3	AND3275	SK1/BY	tsa1∆/∆ pif1∆/∆	B12	LOH6	IV	871619	871688	69	3	BY	0	2	1	1	REC	intLOH
A1120_1126R4	AND3275	SK1/BY	tsa1∆/∆ pif1∆/∆	C12	LOH1	II	9565	25246	15681	68	SK1	1	2	1	1	REC	terLOH
A1120_1126R4	AND3275	SK1/BY	tsa1∆/∆ pif1∆/∆	C12	LOH6	VI	15306	15765	459	7	BY	0	2	1	1	REC	terLOH
A1120_1126R4	AND3275	SK1/BY	tsa1∆/∆ pif1∆/∆	C12	LOH3	IV	18805	347619	328814	1430	SK1	1	2	1	1	REC	terLOH
A1120_1126R4	AND3275	SK1/BY	tsa1∆/∆ pif1∆/∆	C12	LOH2	II	144820	145399	579	7	BY	0	2	1	1	REC	intLOH
A1120_1126R4	AND3275	SK1/BY	tsa1∆/∆ pif1∆/∆	C12	LOH7	VII	366589	367403	814	4	SK1	0.98	2	1	1	REC	intLOH
A1120_1126R4	AND3275	SK1/BY	tsa1∆/∆ pif1∆/∆	C12	LOH11	XV	435286	436036	750	6	SK1	0.99	2	1	1	REC	intLOH
A1120_1126R4	AND3275	SK1/BY	tsa1∆/∆ pif1∆/∆	C12	LOH10	XII	490579	1059176	568597	1916	SK1	1	2	1	1	REC	terLOH
A1120_1126R4	AND3275	SK1/BY	tsa1∆/∆ pif1∆/∆	C12	LOH5	V	520883	521007	124	4	BY	0	2	1	1	REC	intLOH
A1120_1126R4	AND3275	SK1/BY	tsa1∆/∆ pif1∆/∆	C12	LOH8	X	576551	580666	4115	18	SK1	1	2	1	1	REC	intLOH
A1120_1126R4	AND3275	SK1/BY	tsa1∆/∆ pif1∆/∆	C12	LOH9	X	581143	728402	147259	621	BY	0	2	1	1	REC	terLOH
A1120_1126R4	AND3275	SK1/BY	tsa1∆/∆ pif1∆/∆	C12	LOH12	XV	582005	588171	6166	32	SK1	1	2	1	1	REC	intLOH
A1120_1126R4	AND3275	SK1/BY	tsa1∆/∆ pif1∆/∆	C12	LOH13	XV	588504	1071268	482764	2346	BY	0	2	1	1	REC	terLOH
A1120_1126R4	AND3275	SK1/BY	tsa1∆/∆ pif1∆/∆	C12	LOH4	IV	1241483	1241519	36	3	SK1	0.99	2	1	1	REC	intLOH
A1120_1126R5	AND3275	SK1/BY	tsa1∆/∆ pif1∆/∆	D12	LOH13	XIII	114963	117342	2379	10	BY	0	2	1	1	REC	intLOH
A1120_1126R5	AND3275	SK1/BY	tsa1∆/∆ pif1∆/∆	D12	LOH1	III	166414	166948	534	4	BY	0	2	1	1	REC	intLOH
A1120_1126R5	AND3275	SK1/BY	tsa1∆/∆ pif1∆/∆	D12	LOH3	IV	179632	182019	2387	9	BY	0	2	1	1	REC	intLOH
A1120_1126R5	AND3275	SK1/BY	tsa1∆/∆ pif1∆/∆	D12	LOH11	VIII	194812	195244	432	7	BY	0	2	1	1	REC	intLOH
A1120_1126R5	AND3275	SK1/BY	tsa1∆/∆ pif1∆/∆	D12	LOH8	VII	210401	212679	2278	13	SK1	0.99	2	1	1	REC	intLOH
A1120_1126R5	AND3275	SK1/BY	tsa1∆/∆ pif1∆/∆	D12	LOH2	III	296463	297919	1456	4	SK1	1	2	1	1	REC	intLOH
A1120_1126R5	AND3275	SK1/BY	tsa1∆/∆ pif1∆/∆	D12	LOH17	XVI	323994	324025	31	3	BY	0	2	1	1	REC	intLOH
A1120_1126R5	AND3275	SK1/BY	tsa1∆/∆ pif1∆/∆	D12	LOH4	IV	352902	353682	780	3	SK1	1	2	1	1	REC	intLOH
A1120_1126R5	AND3275	SK1/BY	tsa1∆/∆ pif1∆/∆	D12	LOH15	XV	368025	368375	350	3	BY	0	2	1	1	REC	intLOH
A1120_1126R5	AND3275	SK1/BY	tsa1∆/∆ pif1∆/∆	D12	LOH18	XVI	394211	397986	3775	16	SK1	1	2	1	1	REC	intLOH
A1120_1126R5	AND3275	SK1/BY	tsa1∆/∆ pif1∆/∆	D12	LOH12	XII	460123	1059176	599053	2018	BY	0	2	1	1	REC	terLOH
A1120_1126R5	AND3275	SK1/BY	tsa1∆/∆ pif1∆/∆	D12	LOH7	V	477976	566643	88667	446	BY	0	2	1	1	REC	terLOH
A1120_1126R5	AND3275	SK1/BY	tsa1∆/∆ pif1∆/∆	D12	LOH14	XIV	513505	513927	422	4	BY	0	2	1	1	REC	intLOH
A1120_1126R5	AND3275	SK1/BY	tsa1∆/∆ pif1∆/∆	D12	LOH5	IV	706032	707342	1310	5	SK1	1	2	1	1	REC	intLOH
A1120_1126R5	AND3275	SK1/BY	tsa1∆/∆ pif1∆/∆	D12	LOH6	IV	709011	718958	9947	98	SK1	1	2	1	1	REC	intLOH
A1120_1126R5	AND3275	SK1/BY	tsa1∆/∆ pif1∆/∆	D12	LOH9	VII	869660	871517	1857	11	SK1	1	2	1	1	REC	intLOH
A1120_1126R5	AND3275	SK1/BY	tsa1∆/∆ pif1∆/∆	D12	LOH10	VII	930476	931052	576	4	SK1	1	2	1	1	REC	intLOH
A1120_1126R5	AND3275	SK1/BY	tsa1∆/∆ pif1∆/∆	D12	LOH16	XV	967862	976544	8682	32	SK1	0.99	1	1	1	DEL	intLOH
A1120_1126R6	AND3275	SK1/BY	tsa1∆/∆ pif1∆/∆	E12	LOH3	III	2869	14139	11270	4	BY	0	2	1	1	REC	terLOH
A1120_1126R6	AND3275	SK1/BY	tsa1∆/∆ pif1∆/∆	E12	LOH10	VII	8879	482421	473542	2134	BY	0	2	1	1	REC	intLOH
A1120_1126R6	AND3275	SK1/BY	tsa1∆/∆ pif1∆/∆	E12	LOH6	IV	18805	170953	152148	730	BY	0	2	1	1	REC	terLOH
A1120_1126R6	AND3275	SK1/BY	tsa1∆/∆ pif1∆/∆	E12	LOH12	IX	24646	37170	12524	97	BY	0	2	1	1	REC	terLOH
A1120_1126R6	AND3275	SK1/BY	tsa1∆/∆ pif1∆/∆	E12	LOH17	XV	31310	31750	440	3	BY	0	2	1	1	REC	intLOH
A1120_1126R6	AND3275	SK1/BY	tsa1∆/∆ pif1∆/∆	E12	LOH13	IX	37634	37651	17	3	BY	0	4	1	1	REC	intLOH
A1120_1126R6	AND3275	SK1/BY	tsa1∆/∆ pif1∆/∆	E12	LOH14	IX	39244	296453	257209	1111	BY	0	2	1	1	REC	intLOH
A1120_1126R6	AND3275	SK1/BY	tsa1∆/∆ pif1∆/∆	E12	LOH1	I	48751	48890	139	3	BY	0	2	1	1	REC	intLOH
A1120_1126R6	AND3275	SK1/BY	tsa1∆/∆ pif1∆/∆	E12	LOH11	VIII	105613	105640	27	3	BY	0	2	1	1	REC	intLOH
A1120_1126R6	AND3275	SK1/BY	tsa1∆/∆ pif1∆/∆	E12	LOH4	III	114452	114918	466	8	BY	0	2	1	1	REC	intLOH
A1120_1126R6	AND3275	SK1/BY	tsa1∆/∆ pif1∆/∆	E12	LOH7	IV	174831	174905	74	3	BY	0	2	1	1	REC	intLOH
A1120_1126R6	AND3275	SK1/BY	tsa1∆/∆ pif1∆/∆	E12	LOH8	IV	194241	196851	2610	8	BY	0	2	1	1	REC	intLOH
A1120_1126R6	AND3275	SK1/BY	tsa1∆/∆ pif1∆/∆	E12	LOH5	III	201258	302979	101721	343	BY	0	1	1	1	DEL	intLOH
A1120_1126R6	AND3275	SK1/BY	tsa1∆/∆ pif1∆/∆	E12	LOH9	IV	470607	471249	642	5	BY	0	2	1	1	REC	intLOH
A1120_1126R6	AND3275	SK1/BY	tsa1∆/∆ pif1∆/∆	E12	LOH15	X	568755	726401	157646	652	BY	0	2	1	1	REC	intLOH
A1120_1126R6	AND3275	SK1/BY	tsa1∆/∆ pif1∆/∆	E12	LOH18	XV	629650	632023	2373	6	BY	0	2	1	1	REC	intLOH
A1120_1126R6	AND3275	SK1/BY	tsa1∆/∆ pif1∆/∆	E12	LOH2	II	802072	803233	1161	6	BY	0	2	1	1	REC	terLOH
A1120_1126R6	AND3275	SK1/BY	tsa1∆/∆ pif1∆/∆	E12	LOH16	XIII	827659	827748	89	4	BY	0	2	1	1	REC	intLOH
A1120_1126R7	AND3275	SK1/BY	tsa1∆/∆ pif1∆/∆	F12	LOH1	I	2891	206580	203689	632	SK1	0.99	1	0	1	chr_loss	terLOH
A1120_1126R7	AND3275	SK1/BY	tsa1∆/∆ pif1∆/∆	F12	LOH3	IV	18805	223377	204572	884	SK1	0.99	2	1	1	REC	terLOH
A1120_1126R7	AND3275	SK1/BY	tsa1∆/∆ pif1∆/∆	F12	LOH7	X	19590	381650	362060	1787	SK1	1	0	1	1	DEL	terLOH
A1120_1126R7	AND3275	SK1/BY	tsa1∆/∆ pif1∆/∆	F12	LOH2	II	134872	135796	924	4	BY	0	2	1	1	REC	intLOH
A1120_1126R7	AND3275	SK1/BY	tsa1∆/∆ pif1∆/∆	F12	LOH10	XIV	180002	183309	3307	18	SK1	0.99	2	1	1	REC	intLOH
A1120_1126R7	AND3275	SK1/BY	tsa1∆/∆ pif1∆/∆	F12	LOH5	VI	201948	269754	67806	470	BY	0	2	1	1	REC	terLOH
A1120_1126R7	AND3275	SK1/BY	tsa1∆/∆ pif1∆/∆	F12	LOH4	IV	227127	228806	1679	4	SK1	1	2	1	1	REC	intLOH
A1120_1126R7	AND3275	SK1/BY	tsa1∆/∆ pif1∆/∆	F12	LOH8	X	411303	413049	1746	6	BY	0	2	1	1	REC	intLOH
A1120_1126R7	AND3275	SK1/BY	tsa1∆/∆ pif1∆/∆	F12	LOH6	VII	542038	542869	831	7	BY	0	2	1	1	REC	intLOH
A1120_1126R7	AND3275	SK1/BY	tsa1∆/∆ pif1∆/∆	F12	LOH9	X	611484	726401	114917	573	BY	0	2	1	1	REC	terLOH
A1120_1126R7	AND3275	SK1/BY	tsa1∆/∆ pif1∆/∆	F12	LOH11	XV	854117	855498	1381	7	SK1	0.99	2	1	1	REC	intLOH
A1120_1126R7	AND3275	SK1/BY	tsa1∆/∆ pif1∆/∆	F12	LOH14	XVI	880931	881165	234	3	BY	0	2	1	1	REC	intLOH
A1120_1126R7	AND3275	SK1/BY	tsa1∆/∆ pif1∆/∆	F12	LOH12	XV	952413	953577	1164	9	BY	0	2	1	1	REC	intLOH
A1120_1126R7	AND3275	SK1/BY	tsa1∆/∆ pif1∆/∆	F12	LOH13	XV	969502	969519	17	3	BY	0	2	1	1	REC	intLOH
A1120_1126R8	AND3275	SK1/BY	tsa1∆/∆ pif1∆/∆	G12	LOH11	XIV	17835	18838	1003	5	SK1	0.99	2	1	1	REC	terLOH
A1120_1126R8	AND3275	SK1/BY	tsa1∆/∆ pif1∆/∆	G12	LOH12	XVI	35931	36468	537	9	SK1	1	2	1	1	REC	intLOH
A1120_1126R8	AND3275	SK1/BY	tsa1∆/∆ pif1∆/∆	G12	LOH3	III	114444	114485	41	4	BY	0	2	1	1	REC	intLOH
A1120_1126R8	AND3275	SK1/BY	tsa1∆/∆ pif1∆/∆	G12	LOH7	IX	224368	227309	2941	29	BY	0	2	1	1	REC	intLOH
A1120_1126R8	AND3275	SK1/BY	tsa1∆/∆ pif1∆/∆	G12	LOH1	II	238239	238275	36	3	BY	0	2	1	1	REC	intLOH
A1120_1126R8	AND3275	SK1/BY	tsa1∆/∆ pif1∆/∆	G12	LOH6	VIII	345266	525297	180031	922	SK1	1	2	1	1	REC	terLOH
A1120_1126R8	AND3275	SK1/BY	tsa1∆/∆ pif1∆/∆	G12	LOH2	II	363224	364161	937	12	SK1	1	2	1	1	REC	intLOH
A1120_1126R8	AND3275	SK1/BY	tsa1∆/∆ pif1∆/∆	G12	LOH8	XI	449753	451133	1380	9	BY	0	2	1	1	REC	intLOH
A1120_1126R8	AND3275	SK1/BY	tsa1∆/∆ pif1∆/∆	G12	LOH9	XII	490579	1059176	568597	2017	BY	0	2	1	1	REC	terLOH
A1120_1126R8	AND3275	SK1/BY	tsa1∆/∆ pif1∆/∆	G12	LOH10	XIII	498543	502184	3641	12	SK1	0.99	2	1	1	REC	intLOH
A1120_1126R8	AND3275	SK1/BY	tsa1∆/∆ pif1∆/∆	G12	LOH13	XVI	500580	500615	35	3	BY	0	2	1	1	REC	intLOH
A1120_1126R8	AND3275	SK1/BY	tsa1∆/∆ pif1∆/∆	G12	LOH14	XVI	819285	819444	159	5	BY	0	2	1	1	REC	intLOH
A1120_1126R8	AND3275	SK1/BY	tsa1∆/∆ pif1∆/∆	G12	LOH4	IV	1410029	1411239	1210	5	BY	0	2	1	1	REC	intLOH
A1120_1126R8	AND3275	SK1/BY	tsa1∆/∆ pif1∆/∆	G12	LOH5	IV	1476502	1476956	454	3	BY	0	2	1	1	REC	intLOH
A1120_1126R9	AND3275	SK1/BY	tsa1∆/∆ pif1∆/∆	H12	LOH1	II	80052	80186	134	3	BY	0	2	1	1	REC	intLOH
A1120_1126R9	AND3275	SK1/BY	tsa1∆/∆ pif1∆/∆	H12	LOH7	IX	163114	163161	47	4	BY	0	2	1	1	REC	intLOH
A1120_1126R9	AND3275	SK1/BY	tsa1∆/∆ pif1∆/∆	H12	LOH13	XVI	163301	163478	177	3	BY	0	2	1	1	REC	intLOH
A1120_1126R9	AND3275	SK1/BY	tsa1∆/∆ pif1∆/∆	H12	LOH6	VI	188704	189156	452	3	SK1	1	2	1	1	REC	intLOH
A1120_1126R9	AND3275	SK1/BY	tsa1∆/∆ pif1∆/∆	H12	LOH2	II	238239	238275	36	3	BY	0	2	1	1	REC	intLOH
A1120_1126R9	AND3275	SK1/BY	tsa1∆/∆ pif1∆/∆	H12	LOH4	III	258780	314039	55259	158	SK1	1	2	1	1	REC	terLOH
A1120_1126R9	AND3275	SK1/BY	tsa1∆/∆ pif1∆/∆	H12	LOH9	XII	278475	1059176	780701	2724	SK1	1	2	1	1	REC	terLOH
A1120_1126R9	AND3275	SK1/BY	tsa1∆/∆ pif1∆/∆	H12	LOH11	XIV	306024	306326	302	7	BY	0	2	1	1	REC	intLOH
A1120_1126R9	AND3275	SK1/BY	tsa1∆/∆ pif1∆/∆	H12	LOH5	V	450195	470259	20064	88	SK1	0.99	1	1	1	DEL	intLOH
A1120_1126R9	AND3275	SK1/BY	tsa1∆/∆ pif1∆/∆	H12	LOH14	XVI	450521	456975	6454	37	BY	0	2	1	1	REC	intLOH
A1120_1126R9	AND3275	SK1/BY	tsa1∆/∆ pif1∆/∆	H12	LOH15	XVI	516710	517099	389	4	BY	0	2	1	1	REC	intLOH
A1120_1126R9	AND3275	SK1/BY	tsa1∆/∆ pif1∆/∆	H12	LOH8	XI	518593	664310	145717	667	BY	0	2	1	1	REC	terLOH
A1120_1126R9	AND3275	SK1/BY	tsa1∆/∆ pif1∆/∆	H12	LOH10	XIII	718679	923260	204581	920	SK1	0.99	2	1	1	REC	terLOH
A1120_1126R9	AND3275	SK1/BY	tsa1∆/∆ pif1∆/∆	H12	LOH3	II	788501	789292	791	5	BY	0	2	1	1	REC	intLOH
A1120_1126R9	AND3275	SK1/BY	tsa1∆/∆ pif1∆/∆	H12	LOH12	XV	994005	994833	828	5	BY	0	2	1	1	REC	intLOH
A1120_1126R10	AND3275	SK1/BY	tsa1∆/∆ pif1∆/∆	I12	LOH7	XI	3393	285383	281990	913	SK1	1	2	1	1	REC	terLOH
A1120_1126R10	AND3275	SK1/BY	tsa1∆/∆ pif1∆/∆	I12	LOH16	XVI	33642	35005	1363	13	BY	0	2	1	1	REC	intLOH
A1120_1126R10	AND3275	SK1/BY	tsa1∆/∆ pif1∆/∆	I12	LOH17	XVI	36468	38907	2439	24	BY	0	2	1	1	REC	intLOH
A1120_1126R10	AND3275	SK1/BY	tsa1∆/∆ pif1∆/∆	I12	LOH1	I	175849	176015	166	5	SK1	0.98	2	1	1	REC	intLOH
A1120_1126R10	AND3275	SK1/BY	tsa1∆/∆ pif1∆/∆	I12	LOH4	V	189983	566643	376660	1914	BY	0	2	1	1	REC	terLOH
A1120_1126R10	AND3275	SK1/BY	tsa1∆/∆ pif1∆/∆	I12	LOH8	XII	244048	247833	3785	25	BY	0	2	1	1	REC	intLOH
A1120_1126R10	AND3275	SK1/BY	tsa1∆/∆ pif1∆/∆	I12	LOH10	XIII	384682	385945	1263	8	BY	0	2	1	1	REC	intLOH
A1120_1126R10	AND3275	SK1/BY	tsa1∆/∆ pif1∆/∆	I12	LOH11	XIII	389909	391505	1596	24	BY	0	2	1	1	REC	intLOH
A1120_1126R10	AND3275	SK1/BY	tsa1∆/∆ pif1∆/∆	I12	LOH5	VII	443161	447792	4631	25	SK1	1	2	1	1	REC	intLOH
A1120_1126R10	AND3275	SK1/BY	tsa1∆/∆ pif1∆/∆	I12	LOH18	XVI	488646	488778	132	3	BY	0	2	1	1	REC	intLOH
A1120_1126R10	AND3275	SK1/BY	tsa1∆/∆ pif1∆/∆	I12	LOH9	XII	490579	1059176	568597	2017	BY	0	2	1	1	REC	terLOH
A1120_1126R10	AND3275	SK1/BY	tsa1∆/∆ pif1∆/∆	I12	LOH6	VII	505188	507502	2314	8	BY	0	2	1	1	REC	intLOH
A1120_1126R10	AND3275	SK1/BY	tsa1∆/∆ pif1∆/∆	I12	LOH13	XV	541437	542952	1515	8	SK1	1	2	1	1	REC	intLOH
A1120_1126R10	AND3275	SK1/BY	tsa1∆/∆ pif1∆/∆	I12	LOH12	XIV	644271	646869	2598	9	SK1	0.99	2	1	1	REC	intLOH
A1120_1126R10	AND3275	SK1/BY	tsa1∆/∆ pif1∆/∆	I12	LOH14	XV	831592	832169	577	3	SK1	1	2	1	1	REC	intLOH
A1120_1126R10	AND3275	SK1/BY	tsa1∆/∆ pif1∆/∆	I12	LOH15	XV	969502	969591	89	7	BY	0	2	1	1	REC	intLOH
A1120_1126R10	AND3275	SK1/BY	tsa1∆/∆ pif1∆/∆	I12	LOH2	IV	1236284	1241519	5235	22	BY	0	2	1	1	REC	intLOH
A1120_1126R10	AND3275	SK1/BY	tsa1∆/∆ pif1∆/∆	I12	LOH3	IV	1341749	1347683	5934	37	BY	0	2	1	1	REC	intLOH
A1120_1126R11	AND3275	SK1/BY	tsa1∆/∆ pif1∆/∆	J12	LOH1	I	2891	9538	6647	17	SK1	0.99	1	1	1	DEL	terLOH
A1120_1126R11	AND3275	SK1/BY	tsa1∆/∆ pif1∆/∆	J12	LOH22	XIII	8537	130360	121823	566	BY	0	2	1	1	REC	terLOH
A1120_1126R11	AND3275	SK1/BY	tsa1∆/∆ pif1∆/∆	J12	LOH17	X	40068	40107	39	3	BY	0	2	1	1	REC	intLOH
A1120_1126R11	AND3275	SK1/BY	tsa1∆/∆ pif1∆/∆	J12	LOH11	VI	110229	110330	101	3	BY	0	2	1	1	REC	intLOH
A1120_1126R11	AND3275	SK1/BY	tsa1∆/∆ pif1∆/∆	J12	LOH19	XII	111480	112068	588	5	BY	0	2	1	1	REC	intLOH
A1120_1126R11	AND3275	SK1/BY	tsa1∆/∆ pif1∆/∆	J12	LOH4	III	114444	114465	21	3	BY	0	2	1	1	REC	intLOH
A1120_1126R11	AND3275	SK1/BY	tsa1∆/∆ pif1∆/∆	J12	LOH23	XIII	132552	134000	1448	13	SK1	0.99	2	1	1	REC	intLOH
A1120_1126R11	AND3275	SK1/BY	tsa1∆/∆ pif1∆/∆	J12	LOH16	VIII	133231	525297	392066	1807	BY	0	2	1	1	REC	terLOH
A1120_1126R11	AND3275	SK1/BY	tsa1∆/∆ pif1∆/∆	J12	LOH9	V	163290	167641	4351	15	BY	0	2	1	1	REC	intLOH
A1120_1126R11	AND3275	SK1/BY	tsa1∆/∆ pif1∆/∆	J12	LOH12	VII	247666	249983	2317	3	SK1	1	2	1	1	REC	intLOH
A1120_1126R11	AND3275	SK1/BY	tsa1∆/∆ pif1∆/∆	J12	LOH24	XIII	323942	324034	92	3	BY	0	2	1	1	REC	intLOH
A1120_1126R11	AND3275	SK1/BY	tsa1∆/∆ pif1∆/∆	J12	LOH20	XII	377512	380429	2917	19	BY	0	2	1	1	REC	intLOH
A1120_1126R11	AND3275	SK1/BY	tsa1∆/∆ pif1∆/∆	J12	LOH13	VII	412619	412672	53	4	BY	0	2	1	1	REC	intLOH
A1120_1126R11	AND3275	SK1/BY	tsa1∆/∆ pif1∆/∆	J12	LOH2	II	429006	430055	1049	3	SK1	0.99	2	1	1	REC	intLOH
A1120_1126R11	AND3275	SK1/BY	tsa1∆/∆ pif1∆/∆	J12	LOH10	V	450195	492329	42134	188	SK1	1	1	1	1	DEL	intLOH
A1120_1126R11	AND3275	SK1/BY	tsa1∆/∆ pif1∆/∆	J12	LOH21	XII	490579	1059176	568597	2017	BY	0	2	1	1	REC	terLOH
A1120_1126R11	AND3275	SK1/BY	tsa1∆/∆ pif1∆/∆	J12	LOH28	XVI	555945	555969	24	3	BY	0	2	1	1	REC	intLOH
A1120_1126R11	AND3275	SK1/BY	tsa1∆/∆ pif1∆/∆	J12	LOH18	XI	563365	563395	30	3	BY	0	2	1	1	REC	intLOH
A1120_1126R11	AND3275	SK1/BY	tsa1∆/∆ pif1∆/∆	J12	LOH29	XVI	623271	928226	304955	1425	BY	0	2	1	1	REC	terLOH
A1120_1126R11	AND3275	SK1/BY	tsa1∆/∆ pif1∆/∆	J12	LOH25	XIII	643766	644092	326	4	SK1	1	2	1	1	REC	intLOH
A1120_1126R11	AND3275	SK1/BY	tsa1∆/∆ pif1∆/∆	J12	LOH26	XIV	676368	781201	104833	510	SK1	1	2	1	1	REC	terLOH
A1120_1126R11	AND3275	SK1/BY	tsa1∆/∆ pif1∆/∆	J12	LOH3	II	718330	802940	84610	465	SK1	1	2	1	1	REC	terLOH
A1120_1126R11	AND3275	SK1/BY	tsa1∆/∆ pif1∆/∆	J12	LOH27	XV	895314	1071268	175954	850	SK1	1	2	1	1	REC	terLOH
A1120_1126R11	AND3275	SK1/BY	tsa1∆/∆ pif1∆/∆	J12	LOH14	VII	930476	931078	602	6	SK1	0.99	2	1	1	REC	intLOH
A1120_1126R11	AND3275	SK1/BY	tsa1∆/∆ pif1∆/∆	J12	LOH15	VII	961146	961221	75	3	BY	0	2	1	1	REC	intLOH
A1120_1126R11	AND3275	SK1/BY	tsa1∆/∆ pif1∆/∆	J12	LOH5	IV	1027623	1029103	1480	7	SK1	0.99	2	1	1	REC	intLOH
A1120_1126R11	AND3275	SK1/BY	tsa1∆/∆ pif1∆/∆	J12	LOH6	IV	1403147	1405750	2603	11	SK1	1	2	1	1	REC	intLOH
A1120_1126R11	AND3275	SK1/BY	tsa1∆/∆ pif1∆/∆	J12	LOH7	IV	1465187	1465791	604	5	BY	0	2	1	1	REC	intLOH
A1120_1126R11	AND3275	SK1/BY	tsa1∆/∆ pif1∆/∆	J12	LOH8	IV	1468562	1468862	300	3	BY	0	2	1	1	REC	intLOH
A1120_1126R12	AND3275	SK1/BY	tsa1∆/∆ pif1∆/∆	K12	LOH19	XI	3393	188875	185482	543	SK1	1	2	1	1	REC	terLOH
A1120_1126R12	AND3275	SK1/BY	tsa1∆/∆ pif1∆/∆	K12	LOH11	VIII	16906	17751	845	5	SK1	1	2	1	1	REC	intLOH
A1120_1126R12	AND3275	SK1/BY	tsa1∆/∆ pif1∆/∆	K12	LOH10	VII	36691	37655	964	10	BY	0	2	1	1	REC	intLOH
A1120_1126R12	AND3275	SK1/BY	tsa1∆/∆ pif1∆/∆	K12	LOH1	I	76205	80946	4741	30	SK1	1	2	1	1	REC	intLOH
A1120_1126R12	AND3275	SK1/BY	tsa1∆/∆ pif1∆/∆	K12	LOH8	VI	118563	118644	81	3	BY	0	2	1	1	REC	intLOH
A1120_1126R12	AND3275	SK1/BY	tsa1∆/∆ pif1∆/∆	K12	LOH16	X	147768	147794	26	3	BY	0	2	1	1	REC	intLOH
A1120_1126R12	AND3275	SK1/BY	tsa1∆/∆ pif1∆/∆	K12	LOH22	XIII	159313	161572	2259	18	SK1	1	2	1	1	REC	intLOH
A1120_1126R12	AND3275	SK1/BY	tsa1∆/∆ pif1∆/∆	K12	LOH23	XIII	167521	168084	563	3	SK1	1	2	1	1	REC	intLOH
A1120_1126R12	AND3275	SK1/BY	tsa1∆/∆ pif1∆/∆	K12	LOH15	IX	183795	184053	258	3	BY	0	2	1	1	REC	intLOH
A1120_1126R12	AND3275	SK1/BY	tsa1∆/∆ pif1∆/∆	K12	LOH9	VI	186322	187189	867	10	SK1	1	2	1	1	REC	intLOH
A1120_1126R12	AND3275	SK1/BY	tsa1∆/∆ pif1∆/∆	K12	LOH20	XI	189493	416779	227286	1042	BY	0	2	1	1	REC	intLOH
A1120_1126R12	AND3275	SK1/BY	tsa1∆/∆ pif1∆/∆	K12	LOH17	X	226802	226843	41	3	BY	0	2	1	1	REC	intLOH
A1120_1126R12	AND3275	SK1/BY	tsa1∆/∆ pif1∆/∆	K12	LOH12	VIII	237146	241592	4446	21	BY	0	2	1	1	REC	intLOH
A1120_1126R12	AND3275	SK1/BY	tsa1∆/∆ pif1∆/∆	K12	LOH7	V	241704	241799	95	4	BY	0	2	1	1	REC	intLOH
A1120_1126R12	AND3275	SK1/BY	tsa1∆/∆ pif1∆/∆	K12	LOH13	VIII	245718	245742	24	3	BY	0	2	1	1	REC	intLOH
A1120_1126R12	AND3275	SK1/BY	tsa1∆/∆ pif1∆/∆	K12	LOH3	III	290527	292937	2410	9	BY	0	4	1	1	REC	intLOH
A1120_1126R12	AND3275	SK1/BY	tsa1∆/∆ pif1∆/∆	K12	LOH14	VIII	412127	412963	836	8	SK1	0.99	2	1	1	REC	intLOH
A1120_1126R12	AND3275	SK1/BY	tsa1∆/∆ pif1∆/∆	K12	LOH24	XV	414371	416094	1723	6	SK1	0.99	2	1	1	REC	intLOH
A1120_1126R12	AND3275	SK1/BY	tsa1∆/∆ pif1∆/∆	K12	LOH18	X	417327	419397	2070	8	BY	0	2	1	1	REC	intLOH
A1120_1126R12	AND3275	SK1/BY	tsa1∆/∆ pif1∆/∆	K12	LOH2	II	483713	487183	3470	16	BY	0	2	1	1	REC	intLOH
A1120_1126R12	AND3275	SK1/BY	tsa1∆/∆ pif1∆/∆	K12	LOH25	XVI	555945	555969	24	3	BY	0	2	1	1	REC	intLOH
A1120_1126R12	AND3275	SK1/BY	tsa1∆/∆ pif1∆/∆	K12	LOH21	XII	689216	691866	2650	20	SK1	1	2	1	1	REC	intLOH
A1120_1126R12	AND3275	SK1/BY	tsa1∆/∆ pif1∆/∆	K12	LOH4	IV	795302	799118	3816	27	BY	0	2	1	1	REC	intLOH
A1120_1126R12	AND3275	SK1/BY	tsa1∆/∆ pif1∆/∆	K12	LOH5	IV	1349666	1349944	278	4	BY	0	2	1	1	REC	intLOH
A1120_1126R12	AND3275	SK1/BY	tsa1∆/∆ pif1∆/∆	K12	LOH6	IV	1410029	1411239	1210	5	BY	0	2	1	1	REC	intLOH
A1120_1126R13	AND3275	SK1/BY	tsa1∆/∆ pif1∆/∆	L12	LOH10	VII	17690	17774	84	5	BY	0	2	1	1	REC	intLOH
A1120_1126R13	AND3275	SK1/BY	tsa1∆/∆ pif1∆/∆	L12	LOH11	VIII	20993	21033	40	3	BY	0	3	2	1	REC	intLOH
A1120_1126R13	AND3275	SK1/BY	tsa1∆/∆ pif1∆/∆	L12	LOH12	VIII	31011	31116	105	4	BY	0	3	2	1	REC	intLOH
A1120_1126R13	AND3275	SK1/BY	tsa1∆/∆ pif1∆/∆	L12	LOH2	II	56575	57115	540	5	SK1	0.99	2	1	1	REC	intLOH
A1120_1126R13	AND3275	SK1/BY	tsa1∆/∆ pif1∆/∆	L12	LOH20	XV	83714	85238	1524	15	BY	0	2	1	1	REC	intLOH
A1120_1126R13	AND3275	SK1/BY	tsa1∆/∆ pif1∆/∆	L12	LOH1	I	150303	151010	707	3	BY	0	2	1	1	REC	intLOH
A1120_1126R13	AND3275	SK1/BY	tsa1∆/∆ pif1∆/∆	L12	LOH13	VIII	178041	180818	2777	19	SK1	1	3	2	1	REC	intLOH
A1120_1126R13	AND3275	SK1/BY	tsa1∆/∆ pif1∆/∆	L12	LOH9	VI	221384	221542	158	3	SK1	0.99	2	1	1	REC	intLOH
A1120_1126R13	AND3275	SK1/BY	tsa1∆/∆ pif1∆/∆	L12	LOH16	X	302097	304829	2732	18	SK1	0.99	2	1	1	REC	intLOH
A1120_1126R13	AND3275	SK1/BY	tsa1∆/∆ pif1∆/∆	L12	LOH5	IV	316823	316862	39	3	BY	0	2	1	1	REC	intLOH
A1120_1126R13	AND3275	SK1/BY	tsa1∆/∆ pif1∆/∆	L12	LOH17	X	327878	328971	1093	7	BY	0	2	1	1	REC	intLOH
A1120_1126R13	AND3275	SK1/BY	tsa1∆/∆ pif1∆/∆	L12	LOH23	XVI	358849	362546	3697	26	SK1	1	2	1	1	REC	intLOH
A1120_1126R13	AND3275	SK1/BY	tsa1∆/∆ pif1∆/∆	L12	LOH3	II	365492	366264	772	6	SK1	1	2	1	1	REC	intLOH
A1120_1126R13	AND3275	SK1/BY	tsa1∆/∆ pif1∆/∆	L12	LOH15	IX	417709	417881	172	4	SK1	0.99	2	1	1	REC	intLOH
A1120_1126R13	AND3275	SK1/BY	tsa1∆/∆ pif1∆/∆	L12	LOH8	V	431926	438396	6470	26	BY	0	1	1	1	DEL	intLOH
A1120_1126R13	AND3275	SK1/BY	tsa1∆/∆ pif1∆/∆	L12	LOH14	VIII	520252	520415	163	4	BY	0	3	2	1	REC	intLOH
A1120_1126R13	AND3275	SK1/BY	tsa1∆/∆ pif1∆/∆	L12	LOH6	IV	547747	547794	47	3	BY	0	2	1	1	REC	intLOH
A1120_1126R13	AND3275	SK1/BY	tsa1∆/∆ pif1∆/∆	L12	LOH4	II	671376	801524	130148	657	BY	0	2	1	1	REC	intLOH
A1120_1126R13	AND3275	SK1/BY	tsa1∆/∆ pif1∆/∆	L12	LOH21	XV	830506	833472	2966	18	SK1	0.99	2	1	1	REC	intLOH
A1120_1126R13	AND3275	SK1/BY	tsa1∆/∆ pif1∆/∆	L12	LOH18	XII	885190	887067	1877	11	SK1	0.99	2	1	1	REC	intLOH
A1120_1126R13	AND3275	SK1/BY	tsa1∆/∆ pif1∆/∆	L12	LOH7	IV	921790	921813	23	3	BY	0	2	1	1	REC	intLOH
A1120_1126R13	AND3275	SK1/BY	tsa1∆/∆ pif1∆/∆	L12	LOH22	XV	1044465	1044959	494	8	SK1	0.99	2	1	1	REC	intLOH
A1120_1126R13	AND3275	SK1/BY	tsa1∆/∆ pif1∆/∆	L12	LOH19	XII	1055114	1057759	2645	13	SK1	0.99	2	1	1	REC	intLOH
A1120_1126R14	AND3275	SK1/BY	tsa1∆/∆ pif1∆/∆	M12	LOH13	XI	3393	118487	115094	378	SK1	0.99	2	1	1	REC	terLOH
A1120_1126R14	AND3275	SK1/BY	tsa1∆/∆ pif1∆/∆	M12	LOH16	XIII	8537	159085	150548	605	SK1	0.99	2	1	1	REC	terLOH
A1120_1126R14	AND3275	SK1/BY	tsa1∆/∆ pif1∆/∆	M12	LOH24	XV	15182	151304	136122	587	SK1	0.99	2	1	1	REC	terLOH
A1120_1126R14	AND3275	SK1/BY	tsa1∆/∆ pif1∆/∆	M12	LOH9	VII	17742	17785	43	3	BY	0	2	1	1	REC	intLOH
A1120_1126R14	AND3275	SK1/BY	tsa1∆/∆ pif1∆/∆	M12	LOH23	XIV	17835	466746	448911	1919	SK1	1	2	1	1	REC	terLOH
A1120_1126R14	AND3275	SK1/BY	tsa1∆/∆ pif1∆/∆	M12	LOH1	II	93411	93782	371	5	SK1	1	2	1	1	REC	intLOH
A1120_1126R14	AND3275	SK1/BY	tsa1∆/∆ pif1∆/∆	M12	LOH2	II	96287	96664	377	3	SK1	0.99	2	1	1	REC	intLOH
A1120_1126R14	AND3275	SK1/BY	tsa1∆/∆ pif1∆/∆	M12	LOH5	III	119536	119779	243	4	SK1	1	2	1	1	REC	intLOH
A1120_1126R14	AND3275	SK1/BY	tsa1∆/∆ pif1∆/∆	M12	LOH11	VIII	129265	525297	396032	1819	BY	0	2	1	1	REC	terLOH
A1120_1126R14	AND3275	SK1/BY	tsa1∆/∆ pif1∆/∆	M12	LOH17	XIII	159532	160280	748	7	BY	0	2	1	1	REC	intLOH
A1120_1126R14	AND3275	SK1/BY	tsa1∆/∆ pif1∆/∆	M12	LOH18	XIII	160611	252532	91921	340	SK1	1	2	1	1	REC	intLOH
A1120_1126R14	AND3275	SK1/BY	tsa1∆/∆ pif1∆/∆	M12	LOH12	IX	163129	163161	32	3	BY	0	2	1	1	REC	intLOH
A1120_1126R14	AND3275	SK1/BY	tsa1∆/∆ pif1∆/∆	M12	LOH8	VI	216585	226370	9785	57	BY	0	2	1	1	REC	intLOH
A1120_1126R14	AND3275	SK1/BY	tsa1∆/∆ pif1∆/∆	M12	LOH14	XII	394605	398693	4088	56	BY	0	2	1	1	REC	intLOH
A1120_1126R14	AND3275	SK1/BY	tsa1∆/∆ pif1∆/∆	M12	LOH15	XII	399805	404478	4673	37	BY	0	2	1	1	REC	intLOH
A1120_1126R14	AND3275	SK1/BY	tsa1∆/∆ pif1∆/∆	M12	LOH3	II	474402	606243	131841	630	SK1	1	2	1	1	REC	intLOH
A1120_1126R14	AND3275	SK1/BY	tsa1∆/∆ pif1∆/∆	M12	LOH19	XIII	537442	539007	1565	8	BY	0	2	1	1	REC	intLOH
A1120_1126R14	AND3275	SK1/BY	tsa1∆/∆ pif1∆/∆	M12	LOH20	XIII	539865	540798	933	8	BY	0	2	1	1	REC	intLOH
A1120_1126R14	AND3275	SK1/BY	tsa1∆/∆ pif1∆/∆	M12	LOH25	XVI	554363	554689	326	6	BY	0	2	1	1	REC	intLOH
A1120_1126R14	AND3275	SK1/BY	tsa1∆/∆ pif1∆/∆	M12	LOH21	XIII	600972	601547	575	5	SK1	1	2	1	1	REC	intLOH
A1120_1126R14	AND3275	SK1/BY	tsa1∆/∆ pif1∆/∆	M12	LOH4	II	606590	801524	194934	858	BY	0	2	1	1	REC	intLOH
A1120_1126R14	AND3275	SK1/BY	tsa1∆/∆ pif1∆/∆	M12	LOH6	IV	631576	631885	309	3	SK1	1	2	1	1	REC	intLOH
A1120_1126R14	AND3275	SK1/BY	tsa1∆/∆ pif1∆/∆	M12	LOH7	IV	637094	1523192	886098	4359	BY	0	2	1	1	REC	terLOH
A1120_1126R14	AND3275	SK1/BY	tsa1∆/∆ pif1∆/∆	M12	LOH22	XIII	735718	736201	483	4	SK1	1	2	1	1	REC	intLOH
A1120_1126R14	AND3275	SK1/BY	tsa1∆/∆ pif1∆/∆	M12	LOH10	VII	989039	989203	164	3	SK1	1	2	1	1	REC	intLOH
A1120_1126R16	AND3275	SK1/BY	tsa1∆/∆ pif1∆/∆	O12	LOH9	VII	8879	119177	110298	419	BY	0	1	1	1	DEL	intLOH
A1120_1126R16	AND3275	SK1/BY	tsa1∆/∆ pif1∆/∆	O12	LOH18	XIV	17835	30923	13088	40	SK1	1	2	1	1	REC	terLOH
A1120_1126R16	AND3275	SK1/BY	tsa1∆/∆ pif1∆/∆	O12	LOH4	IV	18805	165551	146746	715	BY	0	2	1	1	REC	terLOH
A1120_1126R16	AND3275	SK1/BY	tsa1∆/∆ pif1∆/∆	O12	LOH1	I	27948	121235	93287	449	BY	0	2	1	1	REC	intLOH
A1120_1126R16	AND3275	SK1/BY	tsa1∆/∆ pif1∆/∆	O12	LOH12	X	80742	81409	667	6	SK1	1	2	1	1	REC	intLOH
A1120_1126R16	AND3275	SK1/BY	tsa1∆/∆ pif1∆/∆	O12	LOH13	X	144890	144958	68	3	BY	0	2	1	1	REC	intLOH
A1120_1126R16	AND3275	SK1/BY	tsa1∆/∆ pif1∆/∆	O12	LOH11	IX	199422	199628	206	5	SK1	0.99	2	1	1	REC	intLOH
A1120_1126R16	AND3275	SK1/BY	tsa1∆/∆ pif1∆/∆	O12	LOH2	II	238239	238275	36	3	BY	0	2	1	1	REC	intLOH
A1120_1126R16	AND3275	SK1/BY	tsa1∆/∆ pif1∆/∆	O12	LOH14	X	264413	266999	2586	16	BY	0	2	1	1	REC	intLOH
A1120_1126R16	AND3275	SK1/BY	tsa1∆/∆ pif1∆/∆	O12	LOH3	II	273736	274076	340	5	BY	0	2	1	1	REC	intLOH
A1120_1126R16	AND3275	SK1/BY	tsa1∆/∆ pif1∆/∆	O12	LOH15	XI	361043	362322	1279	18	SK1	1	2	1	1	REC	intLOH
A1120_1126R16	AND3275	SK1/BY	tsa1∆/∆ pif1∆/∆	O12	LOH17	XIII	448761	449412	651	3	BY	0	2	1	1	REC	intLOH
A1120_1126R16	AND3275	SK1/BY	tsa1∆/∆ pif1∆/∆	O12	LOH16	XII	490579	1059176	568597	2017	BY	0	2	1	1	REC	terLOH
A1120_1126R16	AND3275	SK1/BY	tsa1∆/∆ pif1∆/∆	O12	LOH10	VII	991689	994015	2326	18	BY	0	2	1	1	REC	intLOH
A1120_1126R16	AND3275	SK1/BY	tsa1∆/∆ pif1∆/∆	O12	LOH5	IV	1018736	1018764	28	3	BY	0	2	1	1	REC	intLOH
A1120_1126R16	AND3275	SK1/BY	tsa1∆/∆ pif1∆/∆	O12	LOH6	IV	1051506	1054762	3256	22	BY	0	2	1	1	REC	intLOH
A1120_1126R16	AND3275	SK1/BY	tsa1∆/∆ pif1∆/∆	O12	LOH7	IV	1056271	1058864	2593	16	BY	0	2	1	1	REC	intLOH
A1120_1126R16	AND3275	SK1/BY	tsa1∆/∆ pif1∆/∆	O12	LOH8	IV	1275612	1277374	1762	8	BY	0	2	1	1	REC	intLOH
A1120_1126R17	AND3275	SK1/BY	tsa1∆/∆ pif1∆/∆	P12	LOH12	XI	3393	370565	367172	1336	SK1	1	2	1	1	REC	terLOH
A1120_1126R17	AND3275	SK1/BY	tsa1∆/∆ pif1∆/∆	P12	LOH13	XIII	8537	99586	91049	398	SK1	0.99	2	1	1	REC	terLOH
A1120_1126R17	AND3275	SK1/BY	tsa1∆/∆ pif1∆/∆	P12	LOH19	XV	15182	22043	6861	34	SK1	1	1	1	1	DEL	terLOH
A1120_1126R17	AND3275	SK1/BY	tsa1∆/∆ pif1∆/∆	P12	LOH23	XVI	16847	246539	229692	1134	SK1	1	2	1	1	REC	terLOH
A1120_1126R17	AND3275	SK1/BY	tsa1∆/∆ pif1∆/∆	P12	LOH17	XIV	17582	281100	263518	1231	BY	0	2	1	1	REC	terLOH
A1120_1126R17	AND3275	SK1/BY	tsa1∆/∆ pif1∆/∆	P12	LOH10	X	74857	85773	10916	67	BY	0	2	1	1	REC	intLOH
A1120_1126R17	AND3275	SK1/BY	tsa1∆/∆ pif1∆/∆	P12	LOH11	X	86358	96432	10074	45	SK1	0.99	2	1	1	REC	intLOH
A1120_1126R17	AND3275	SK1/BY	tsa1∆/∆ pif1∆/∆	P12	LOH3	III	114395	114485	90	5	BY	0	2	1	1	REC	intLOH
A1120_1126R17	AND3275	SK1/BY	tsa1∆/∆ pif1∆/∆	P12	LOH8	VII	167578	170211	2633	8	BY	0	2	1	1	REC	intLOH
A1120_1126R17	AND3275	SK1/BY	tsa1∆/∆ pif1∆/∆	P12	LOH14	XIII	190411	196031	5620	21	SK1	0.99	1	1	1	DEL	intLOH
A1120_1126R17	AND3275	SK1/BY	tsa1∆/∆ pif1∆/∆	P12	LOH20	XV	227513	227572	59	4	BY	0	2	1	1	REC	intLOH
A1120_1126R17	AND3275	SK1/BY	tsa1∆/∆ pif1∆/∆	P12	LOH4	IV	245366	252063	6697	35	SK1	1	2	1	1	REC	intLOH
A1120_1126R17	AND3275	SK1/BY	tsa1∆/∆ pif1∆/∆	P12	LOH18	XIV	283192	285069	1877	8	SK1	1	2	1	1	REC	intLOH
A1120_1126R17	AND3275	SK1/BY	tsa1∆/∆ pif1∆/∆	P12	LOH24	XVI	294452	300478	6026	43	BY	0	2	1	1	REC	intLOH
A1120_1126R17	AND3275	SK1/BY	tsa1∆/∆ pif1∆/∆	P12	LOH7	V	378074	378586	512	5	SK1	1	2	1	1	REC	intLOH
A1120_1126R17	AND3275	SK1/BY	tsa1∆/∆ pif1∆/∆	P12	LOH15	XIII	398746	401516	2770	16	SK1	0.99	2	1	1	REC	intLOH
A1120_1126R17	AND3275	SK1/BY	tsa1∆/∆ pif1∆/∆	P12	LOH21	XV	436910	437037	127	3	BY	0	2	1	1	REC	intLOH
A1120_1126R17	AND3275	SK1/BY	tsa1∆/∆ pif1∆/∆	P12	LOH1	II	555319	556121	802	4	SK1	0.99	2	1	1	REC	intLOH
A1120_1126R17	AND3275	SK1/BY	tsa1∆/∆ pif1∆/∆	P12	LOH2	II	562903	562993	90	3	BY	0	2	1	1	REC	intLOH
A1120_1126R17	AND3275	SK1/BY	tsa1∆/∆ pif1∆/∆	P12	LOH22	XV	614674	615199	525	6	BY	0	2	1	1	REC	intLOH
A1120_1126R17	AND3275	SK1/BY	tsa1∆/∆ pif1∆/∆	P12	LOH16	XIII	670228	678756	8528	35	BY	0	2	1	1	REC	intLOH
A1120_1126R17	AND3275	SK1/BY	tsa1∆/∆ pif1∆/∆	P12	LOH9	VII	933869	935285	1416	6	BY	0	2	1	1	REC	intLOH
A1120_1126R17	AND3275	SK1/BY	tsa1∆/∆ pif1∆/∆	P12	LOH5	IV	1235870	1238249	2379	8	BY	0	2	1	1	REC	intLOH
A1120_1126R17	AND3275	SK1/BY	tsa1∆/∆ pif1∆/∆	P12	LOH6	IV	1275612	1277374	1762	8	BY	0	2	1	1	REC	intLOH
A784R75	ORT7634	SK1/BY	tsa1∆/∆ pol32∆/∆	A12	LOH11	XI	2928	134468	131540	427	SK1	0.99	2	1	1	REC	terLOH
A784R75	ORT7634	SK1/BY	tsa1∆/∆ pol32∆/∆	A12	LOH17	XV	17381	17484	103	3	SK1	0.91	3	1	1	REC	intLOH
A784R75	ORT7634	SK1/BY	tsa1∆/∆ pol32∆/∆	A12	LOH16	XIV	17582	447382	429800	1972	SK1	0.99	2	1	1	REC	terLOH
A784R75	ORT7634	SK1/BY	tsa1∆/∆ pol32∆/∆	A12	LOH18	XV	19069	19200	131	3	SK1	0.92	3	1	1	REC	intLOH
A784R75	ORT7634	SK1/BY	tsa1∆/∆ pol32∆/∆	A12	LOH2	IV	29103	29135	32	3	BY	0	3	2	1	REC	intLOH
A784R75	ORT7634	SK1/BY	tsa1∆/∆ pol32∆/∆	A12	LOH3	IV	38924	39281	357	3	BY	0	3	2	1	REC	intLOH
A784R75	ORT7634	SK1/BY	tsa1∆/∆ pol32∆/∆	A12	LOH12	XI	140833	143878	3045	3	SK1	0.99	2	1	1	REC	intLOH
A784R75	ORT7634	SK1/BY	tsa1∆/∆ pol32∆/∆	A12	LOH10	VI	174110	270091	95981	651	SK1	0.99	2	1	1	REC	terLOH
A784R75	ORT7634	SK1/BY	tsa1∆/∆ pol32∆/∆	A12	LOH13	XI	320103	320565	462	4	BY	0	2	1	1	REC	intLOH
A784R75	ORT7634	SK1/BY	tsa1∆/∆ pol32∆/∆	A12	LOH4	IV	372119	372238	119	4	BY	0	3	2	1	REC	intLOH
A784R75	ORT7634	SK1/BY	tsa1∆/∆ pol32∆/∆	A12	LOH5	IV	386601	386657	56	4	BY	0	3	2	1	REC	intLOH
A784R75	ORT7634	SK1/BY	tsa1∆/∆ pol32∆/∆	A12	LOH14	XII	387140	460123	72983	421	SK1	0.99	2	1	1	REC	terLOH
A784R75	ORT7634	SK1/BY	tsa1∆/∆ pol32∆/∆	A12	LOH6	IV	521623	521769	146	4	BY	0	3	2	1	REC	intLOH
A784R75	ORT7634	SK1/BY	tsa1∆/∆ pol32∆/∆	A12	LOH15	XIII	599973	601547	1574	6	SK1	1	2	1	1	REC	intLOH
A784R75	ORT7634	SK1/BY	tsa1∆/∆ pol32∆/∆	A12	LOH7	IV	611859	611969	110	4	BY	0	3	2	1	REC	intLOH
A784R75	ORT7634	SK1/BY	tsa1∆/∆ pol32∆/∆	A12	LOH19	XV	632023	1072997	440974	2182	SK1	0.99	2	1	1	REC	terLOH
A784R75	ORT7634	SK1/BY	tsa1∆/∆ pol32∆/∆	A12	LOH8	IV	761151	763658	2507	13	BY	0	3	2	1	REC	intLOH
A784R75	ORT7634	SK1/BY	tsa1∆/∆ pol32∆/∆	A12	LOH20	XVI	784693	792460	7767	41	SK1	0.99	2	1	1	REC	intLOH
A784R75	ORT7634	SK1/BY	tsa1∆/∆ pol32∆/∆	A12	LOH9	IV	786837	1523192	736355	3608	BY	0	3	2	1	REC	terLOH
A784R76	ORT7634	SK1/BY	tsa1∆/∆ pol32∆/∆	B12	LOH1	I	2891	202840	199949	724	BY	0	1	1	0	chr_loss	terLOH
A784R76	ORT7634	SK1/BY	tsa1∆/∆ pol32∆/∆	B12	LOH4	VI	15306	270091	254785	1572	BY	0	2	1	0	chr_loss	terLOH
A784R76	ORT7634	SK1/BY	tsa1∆/∆ pol32∆/∆	B12	LOH6	IX	40898	41276	378	3	SK1	0.98	2	1	1	REC	intLOH
A784R76	ORT7634	SK1/BY	tsa1∆/∆ pol32∆/∆	B12	LOH8	XI	84078	84171	93	3	BY	0	2	1	1	REC	intLOH
A784R76	ORT7634	SK1/BY	tsa1∆/∆ pol32∆/∆	B12	LOH3	IV	186485	188469	1984	10	BY	0	2	1	1	REC	intLOH
A784R76	ORT7634	SK1/BY	tsa1∆/∆ pol32∆/∆	B12	LOH9	XIII	190148	196031	5883	29	SK1	0.99	1	1	1	DEL	intLOH
A784R76	ORT7634	SK1/BY	tsa1∆/∆ pol32∆/∆	B12	LOH5	VIII	201705	525297	323592	1474	BY	0	2	1	1	REC	terLOH
A784R76	ORT7634	SK1/BY	tsa1∆/∆ pol32∆/∆	B12	LOH7	X	443738	728402	284664	1017	BY	0	2	1	1	REC	terLOH
A784R77	ORT7634	SK1/BY	tsa1∆/∆ pol32∆/∆	C12	LOH9	XI	2928	153052	150124	445	SK1	0.99	2	1	1	REC	terLOH
A784R77	ORT7634	SK1/BY	tsa1∆/∆ pol32∆/∆	C12	LOH6	VII	8879	461146	452267	2057	BY	0	2	1	1	REC	intLOH
A784R77	ORT7634	SK1/BY	tsa1∆/∆ pol32∆/∆	C12	LOH15	XIV	17582	781201	763619	3207	SK1	1	1	0	1	chr_loss	terLOH
A784R77	ORT7634	SK1/BY	tsa1∆/∆ pol32∆/∆	C12	LOH3	V	23309	23990	681	4	SK1	0.98	2	1	1	REC	intLOH
A784R77	ORT7634	SK1/BY	tsa1∆/∆ pol32∆/∆	C12	LOH4	V	52713	59555	6842	27	BY	0	2	1	1	REC	intLOH
A784R77	ORT7634	SK1/BY	tsa1∆/∆ pol32∆/∆	C12	LOH10	XI	154732	175397	20665	84	BY	0	2	1	1	REC	intLOH
A784R77	ORT7634	SK1/BY	tsa1∆/∆ pol32∆/∆	C12	LOH11	XI	175954	178422	2468	13	SK1	0.99	2	1	1	REC	intLOH
A784R77	ORT7634	SK1/BY	tsa1∆/∆ pol32∆/∆	C12	LOH12	XI	178613	436087	257474	1173	BY	0	2	1	1	REC	intLOH
A784R77	ORT7634	SK1/BY	tsa1∆/∆ pol32∆/∆	C12	LOH13	XIII	363033	372428	9395	76	SK1	0.99	1	1	1	DEL	intLOH
A784R77	ORT7634	SK1/BY	tsa1∆/∆ pol32∆/∆	C12	LOH14	XIII	429559	917449	487890	2322	BY	0	2	1	1	REC	terLOH
A784R77	ORT7634	SK1/BY	tsa1∆/∆ pol32∆/∆	C12	LOH8	X	448936	522284	73348	193	BY	0	2	1	1	REC	terLOH
A784R77	ORT7634	SK1/BY	tsa1∆/∆ pol32∆/∆	C12	LOH7	VII	511487	512459	972	4	BY	0	2	1	1	REC	intLOH
A784R77	ORT7634	SK1/BY	tsa1∆/∆ pol32∆/∆	C12	LOH5	V	521844	525075	3231	13	SK1	0.99	2	1	1	REC	intLOH
A784R77	ORT7634	SK1/BY	tsa1∆/∆ pol32∆/∆	C12	LOH16	XVI	663036	663543	507	3	SK1	0.99	2	1	1	REC	intLOH
A784R77	ORT7634	SK1/BY	tsa1∆/∆ pol32∆/∆	C12	LOH2	IV	741463	1523192	781729	3795	SK1	0.99	2	1	1	REC	terLOH
A784R78	ORT7634	SK1/BY	tsa1∆/∆ pol32∆/∆	D12	LOH4	VII	1080	6091	5011	40	BY	0	1	1	1	DEL	terLOH
A784R78	ORT7634	SK1/BY	tsa1∆/∆ pol32∆/∆	D12	LOH1	I	2891	202840	199949	724	BY	0	1	1	0	chr_loss	terLOH
A784R78	ORT7634	SK1/BY	tsa1∆/∆ pol32∆/∆	D12	LOH6	XII	13969	460123	446154	2207	BY	0	2	1	1	REC	terLOH
A784R78	ORT7634	SK1/BY	tsa1∆/∆ pol32∆/∆	D12	LOH8	XIV	17582	781201	763619	3210	SK1	0.99	1	0	1	chr_loss	terLOH
A784R78	ORT7634	SK1/BY	tsa1∆/∆ pol32∆/∆	D12	LOH5	XI	84078	84187	109	4	BY	0	2	1	1	REC	intLOH
A784R78	ORT7634	SK1/BY	tsa1∆/∆ pol32∆/∆	D12	LOH7	XIII	476647	917449	440802	2108	BY	0	2	1	1	REC	terLOH
A784R78	ORT7634	SK1/BY	tsa1∆/∆ pol32∆/∆	D12	LOH2	II	639238	641467	2229	16	BY	0	2	1	1	REC	intLOH
A784R78	ORT7634	SK1/BY	tsa1∆/∆ pol32∆/∆	D12	LOH9	XV	728105	1072997	344892	1736	SK1	0.99	2	1	1	REC	terLOH
A784R79	ORT7634	SK1/BY	tsa1∆/∆ pol32∆/∆	E12	LOH13	XII	13969	460123	446154	2187	SK1	0.99	2	1	1	REC	terLOH
A784R79	ORT7634	SK1/BY	tsa1∆/∆ pol32∆/∆	E12	LOH5	III	114444	114465	21	3	BY	0	1	0	1	REC	terLOH
A784R79	ORT7634	SK1/BY	tsa1∆/∆ pol32∆/∆	E12	LOH12	VIII	201705	525297	323592	1474	BY	0	2	1	1	REC	terLOH
A784R79	ORT7634	SK1/BY	tsa1∆/∆ pol32∆/∆	E12	LOH1	II	233383	234991	1608	4	BY	0	2	1	1	REC	intLOH
A784R79	ORT7634	SK1/BY	tsa1∆/∆ pol32∆/∆	E12	LOH2	II	238224	238382	158	7	BY	0	2	1	1	REC	intLOH
A784R79	ORT7634	SK1/BY	tsa1∆/∆ pol32∆/∆	E12	LOH6	IV	332733	332817	84	5	BY	0	3	1	1	REC	intLOH
A784R79	ORT7634	SK1/BY	tsa1∆/∆ pol32∆/∆	E12	LOH9	V	354800	354838	38	3	BY	0	2	1	1	REC	intLOH
A784R79	ORT7634	SK1/BY	tsa1∆/∆ pol32∆/∆	E12	LOH10	VII	406503	407376	873	3	BY	0	2	1	1	REC	intLOH
A784R79	ORT7634	SK1/BY	tsa1∆/∆ pol32∆/∆	E12	LOH7	IV	479694	481399	1705	16	BY	0	3	1	1	REC	intLOH
A784R79	ORT7634	SK1/BY	tsa1∆/∆ pol32∆/∆	E12	LOH11	VII	482781	482911	130	3	BY	0	2	1	1	REC	intLOH
A784R79	ORT7634	SK1/BY	tsa1∆/∆ pol32∆/∆	E12	LOH3	II	792152	792247	95	4	BY	0	2	1	1	REC	intLOH
A784R79	ORT7634	SK1/BY	tsa1∆/∆ pol32∆/∆	E12	LOH8	IV	1101915	1101950	35	3	BY	0	3	1	1	REC	intLOH
A784R80	ORT7634	SK1/BY	tsa1∆/∆ pol32∆/∆	F12	LOH1	I	2891	202840	199949	705	SK1	0.99	1	0	1	chr_loss	terLOH
A784R80	ORT7634	SK1/BY	tsa1∆/∆ pol32∆/∆	F12	LOH5	XIV	17582	781201	763619	3182	SK1	0.98	1	0	1	chr_loss	terLOH
A784R80	ORT7634	SK1/BY	tsa1∆/∆ pol32∆/∆	F12	LOH4	XI	332298	332476	178	3	BY	0	2	1	1	REC	intLOH
A784R80	ORT7634	SK1/BY	tsa1∆/∆ pol32∆/∆	F12	LOH6	XVI	564521	928226	363705	1872	BY	0	2	1	1	REC	terLOH
A784R80	ORT7634	SK1/BY	tsa1∆/∆ pol32∆/∆	F12	LOH3	IV	1101915	1101950	35	3	BY	0	2	1	1	REC	intLOH
A784R81	ORT7634	SK1/BY	tsa1∆/∆ pol32∆/∆	G12	LOH7	VII	2370	2512	142	4	BY	0	2	1	1	REC	intLOH
A784R81	ORT7634	SK1/BY	tsa1∆/∆ pol32∆/∆	G12	LOH9	XI	2928	78639	75711	203	BY	0	2	1	1	REC	terLOH
A784R81	ORT7634	SK1/BY	tsa1∆/∆ pol32∆/∆	G12	LOH12	XIII	63905	65350	1445	6	SK1	1	2	1	1	REC	intLOH
A784R81	ORT7634	SK1/BY	tsa1∆/∆ pol32∆/∆	G12	LOH8	VIII	64328	64396	68	3	BY	0	2	1	1	REC	intLOH
A784R81	ORT7634	SK1/BY	tsa1∆/∆ pol32∆/∆	G12	LOH3	III	114444	114465	21	3	BY	0	1	0	1	REC	terLOH
A784R81	ORT7634	SK1/BY	tsa1∆/∆ pol32∆/∆	G12	LOH13	XIII	183416	183601	185	3	BY	0	2	1	1	REC	intLOH
A784R81	ORT7634	SK1/BY	tsa1∆/∆ pol32∆/∆	G12	LOH1	I	192338	192469	131	3	BY	0	2	1	1	REC	intLOH
A784R81	ORT7634	SK1/BY	tsa1∆/∆ pol32∆/∆	G12	LOH6	V	241759	241799	40	3	BY	0	2	1	1	REC	intLOH
A784R81	ORT7634	SK1/BY	tsa1∆/∆ pol32∆/∆	G12	LOH10	XI	282696	284248	1552	13	BY	0	2	1	1	REC	intLOH
A784R81	ORT7634	SK1/BY	tsa1∆/∆ pol32∆/∆	G12	LOH11	XI	296531	297561	1030	4	BY	0	2	1	1	REC	intLOH
A784R81	ORT7634	SK1/BY	tsa1∆/∆ pol32∆/∆	G12	LOH14	XVI	555945	555969	24	3	BY	0	2	1	1	REC	intLOH
A784R81	ORT7634	SK1/BY	tsa1∆/∆ pol32∆/∆	G12	LOH5	IV	598426	598452	26	3	SK1	0.93	3	1	2	REC	intLOH
A784R81	ORT7634	SK1/BY	tsa1∆/∆ pol32∆/∆	G12	LOH2	II	750883	801524	50641	301	BY	0	2	1	1	REC	intLOH
A784R82	ORT7634	SK1/BY	tsa1∆/∆ pol32∆/∆	H12	LOH7	XVI	13200	928226	915026	4668	SK1	0.99	2	1	1	REC	terLOH
A784R82	ORT7634	SK1/BY	tsa1∆/∆ pol32∆/∆	H12	LOH6	XIV	17582	781201	763619	3176	SK1	0.99	1	0	1	chr_loss	terLOH
A784R82	ORT7634	SK1/BY	tsa1∆/∆ pol32∆/∆	H12	LOH1	I	73490	74786	1296	9	BY	0	2	1	1	REC	intLOH
A784R82	ORT7634	SK1/BY	tsa1∆/∆ pol32∆/∆	H12	LOH5	XIII	91667	92531	864	7	BY	0	2	1	1	REC	intLOH
A784R82	ORT7634	SK1/BY	tsa1∆/∆ pol32∆/∆	H12	LOH4	IX	334640	334734	94	3	BY	0	2	1	1	REC	intLOH
A784R82	ORT7634	SK1/BY	tsa1∆/∆ pol32∆/∆	H12	LOH3	IV	1101915	1101950	35	3	BY	0	2	1	1	REC	intLOH
A784R83	ORT7634	SK1/BY	tsa1∆/∆ pol32∆/∆	I12	LOH7	VII	1080	6091	5011	40	BY	0	1	1	1	DEL	terLOH
A784R83	ORT7634	SK1/BY	tsa1∆/∆ pol32∆/∆	I12	LOH11	XII	13969	460123	446154	2207	BY	0	1	1	0	chr_loss	terLOH
A784R83	ORT7634	SK1/BY	tsa1∆/∆ pol32∆/∆	I12	LOH13	XIV	17582	781201	763619	3161	SK1	0.99	1	0	1	chr_loss	terLOH
A784R83	ORT7634	SK1/BY	tsa1∆/∆ pol32∆/∆	I12	LOH3	IV	18805	187156	168351	794	SK1	0.99	2	1	1	REC	terLOH
A784R83	ORT7634	SK1/BY	tsa1∆/∆ pol32∆/∆	I12	LOH8	VII	210401	210538	137	3	SK1	0.99	2	1	1	REC	intLOH
A784R83	ORT7634	SK1/BY	tsa1∆/∆ pol32∆/∆	I12	LOH14	XV	210877	211117	240	4	SK1	1	2	1	1	REC	intLOH
A784R83	ORT7634	SK1/BY	tsa1∆/∆ pol32∆/∆	I12	LOH1	II	238224	238275	51	4	BY	0	2	1	1	REC	intLOH
A784R83	ORT7634	SK1/BY	tsa1∆/∆ pol32∆/∆	I12	LOH12	XIII	363033	372428	9395	72	SK1	1	1	1	1	DEL	intLOH
A784R83	ORT7634	SK1/BY	tsa1∆/∆ pol32∆/∆	I12	LOH4	IV	410728	411048	320	3	SK1	0.98	2	1	1	REC	intLOH
A784R83	ORT7634	SK1/BY	tsa1∆/∆ pol32∆/∆	I12	LOH6	V	429823	566456	136633	682	BY	0	2	1	1	REC	terLOH
A784R83	ORT7634	SK1/BY	tsa1∆/∆ pol32∆/∆	I12	LOH17	XVI	555945	555969	24	3	BY	0	2	1	1	REC	intLOH
A784R83	ORT7634	SK1/BY	tsa1∆/∆ pol32∆/∆	I12	LOH2	II	591539	591560	21	3	BY	0	2	1	1	REC	intLOH
A784R83	ORT7634	SK1/BY	tsa1∆/∆ pol32∆/∆	I12	LOH15	XV	682629	698870	16241	84	BY	0	2	1	1	REC	intLOH
A784R83	ORT7634	SK1/BY	tsa1∆/∆ pol32∆/∆	I12	LOH5	IV	695167	1523192	828025	4027	SK1	0.98	2	1	1	REC	terLOH
A784R83	ORT7634	SK1/BY	tsa1∆/∆ pol32∆/∆	I12	LOH16	XV	701852	1071268	369416	1823	BY	0	2	1	1	REC	terLOH
A784R83	ORT7634	SK1/BY	tsa1∆/∆ pol32∆/∆	I12	LOH9	VII	913982	914107	125	3	SK1	1	2	1	1	REC	intLOH
A784R83	ORT7634	SK1/BY	tsa1∆/∆ pol32∆/∆	I12	LOH10	VII	1053897	1081991	28094	49	SK1	0.99	1	1	1	DEL	terLOH
A784R84	ORT7634	SK1/BY	tsa1∆/∆ pol32∆/∆	J12	LOH4	VII	2357	2512	155	5	BY	0	2	1	1	REC	intLOH
A784R84	ORT7634	SK1/BY	tsa1∆/∆ pol32∆/∆	J12	LOH10	XI	2928	226659	223731	737	SK1	0.99	2	1	1	REC	terLOH
A784R84	ORT7634	SK1/BY	tsa1∆/∆ pol32∆/∆	J12	LOH15	XIV	17582	606438	588856	2467	SK1	0.99	2	1	1	REC	terLOH
A784R84	ORT7634	SK1/BY	tsa1∆/∆ pol32∆/∆	J12	LOH7	IX	26294	438878	412584	1847	SK1	0.99	1	0	1	chr_loss	terLOH
A784R84	ORT7634	SK1/BY	tsa1∆/∆ pol32∆/∆	J12	LOH8	X	176194	176870	676	3	SK1	0.99	2	1	1	REC	intLOH
A784R84	ORT7634	SK1/BY	tsa1∆/∆ pol32∆/∆	J12	LOH11	XI	227319	230455	3136	12	BY	0	2	1	1	REC	intLOH
A784R84	ORT7634	SK1/BY	tsa1∆/∆ pol32∆/∆	J12	LOH12	XI	242410	257258	14848	55	BY	0	2	1	1	REC	intLOH
A784R84	ORT7634	SK1/BY	tsa1∆/∆ pol32∆/∆	J12	LOH6	VIII	376120	376395	275	3	BY	0	2	1	1	REC	intLOH
A784R84	ORT7634	SK1/BY	tsa1∆/∆ pol32∆/∆	J12	LOH13	XIII	392778	393006	228	3	SK1	1	2	1	1	REC	intLOH
A784R84	ORT7634	SK1/BY	tsa1∆/∆ pol32∆/∆	J12	LOH16	XV	407171	407771	600	3	SK1	0.99	2	1	1	REC	intLOH
A784R84	ORT7634	SK1/BY	tsa1∆/∆ pol32∆/∆	J12	LOH19	XVI	436272	443225	6953	3	BY	0	1	1	1	DEL	intLOH
A784R84	ORT7634	SK1/BY	tsa1∆/∆ pol32∆/∆	J12	LOH9	X	437854	522284	84430	234	BY	0	2	1	1	REC	terLOH
A784R84	ORT7634	SK1/BY	tsa1∆/∆ pol32∆/∆	J12	LOH17	XV	667458	667488	30	3	BY	0	2	1	1	REC	intLOH
A784R84	ORT7634	SK1/BY	tsa1∆/∆ pol32∆/∆	J12	LOH5	VII	761877	1081991	320114	1475	SK1	0.99	2	1	1	REC	terLOH
A784R84	ORT7634	SK1/BY	tsa1∆/∆ pol32∆/∆	J12	LOH14	XIII	893651	894275	624	5	SK1	0.99	2	1	1	REC	intLOH
A784R84	ORT7634	SK1/BY	tsa1∆/∆ pol32∆/∆	J12	LOH18	XV	1004474	1004534	60	4	SK1	0.99	2	1	1	REC	intLOH
A784R84	ORT7634	SK1/BY	tsa1∆/∆ pol32∆/∆	J12	LOH2	IV	1101915	1101950	35	3	BY	0	2	1	1	REC	intLOH
A784R84	ORT7634	SK1/BY	tsa1∆/∆ pol32∆/∆	J12	LOH3	IV	1271755	1272147	392	6	SK1	1	2	1	1	REC	intLOH
A784R85	ORT7634	SK1/BY	tsa1∆/∆ pol32∆/∆	K12	LOH2	VII	2357	2512	155	3	BY	0	2	1	1	REC	intLOH
A784R85	ORT7634	SK1/BY	tsa1∆/∆ pol32∆/∆	K12	LOH7	XV	15182	229851	214669	993	SK1	0.99	2	1	1	REC	terLOH
A784R85	ORT7634	SK1/BY	tsa1∆/∆ pol32∆/∆	K12	LOH5	XIV	17582	610397	592815	2463	SK1	0.99	1	1	0	REC	terLOH
A784R85	ORT7634	SK1/BY	tsa1∆/∆ pol32∆/∆	K12	LOH4	X	185495	390467	204972	1022	BY	0	2	1	1	REC	intLOH
A784R85	ORT7634	SK1/BY	tsa1∆/∆ pol32∆/∆	K12	LOH3	VIII	201705	525297	323592	1474	BY	0	2	1	1	REC	terLOH
A784R85	ORT7634	SK1/BY	tsa1∆/∆ pol32∆/∆	K12	LOH8	XV	230045	240239	10194	53	BY	0	2	1	1	REC	intLOH
A784R85	ORT7634	SK1/BY	tsa1∆/∆ pol32∆/∆	K12	LOH9	XV	241147	243335	2188	21	SK1	0.99	2	1	1	REC	intLOH
A784R85	ORT7634	SK1/BY	tsa1∆/∆ pol32∆/∆	K12	LOH10	XV	259644	259721	77	3	SK1	1	2	1	1	REC	intLOH
A784R85	ORT7634	SK1/BY	tsa1∆/∆ pol32∆/∆	K12	LOH11	XV	423361	424102	741	4	BY	0	2	1	1	REC	intLOH
A784R85	ORT7634	SK1/BY	tsa1∆/∆ pol32∆/∆	K12	LOH6	XIV	611511	781201	169690	742	BY	0	1	1	0	chr_loss	terLOH
A784R86	ORT7634	SK1/BY	tsa1∆/∆ pol32∆/∆	L12	LOH13	V	10185	102020	91835	491	BY	0	2	1	1	REC	terLOH
A784R86	ORT7634	SK1/BY	tsa1∆/∆ pol32∆/∆	L12	LOH6	IV	27678	27734	56	3	BY	0	3	1	1	REC	intLOH
A784R86	ORT7634	SK1/BY	tsa1∆/∆ pol32∆/∆	L12	LOH7	IV	34063	34159	96	3	BY	0	3	1	1	REC	intLOH
A784R86	ORT7634	SK1/BY	tsa1∆/∆ pol32∆/∆	L12	LOH8	IV	61127	61175	48	3	BY	0	3	1	1	REC	intLOH
A784R86	ORT7634	SK1/BY	tsa1∆/∆ pol32∆/∆	L12	LOH4	III	114444	114485	41	4	BY	0	1	0	1	REC	intLOH
A784R86	ORT7634	SK1/BY	tsa1∆/∆ pol32∆/∆	L12	LOH9	IV	232181	232245	64	3	BY	0	3	1	1	REC	intLOH
A784R86	ORT7634	SK1/BY	tsa1∆/∆ pol32∆/∆	L12	LOH1	II	238224	238275	51	4	BY	0	2	1	1	REC	intLOH
A784R86	ORT7634	SK1/BY	tsa1∆/∆ pol32∆/∆	L12	LOH10	IV	249508	249579	71	3	BY	0	3	1	1	REC	intLOH
A784R86	ORT7634	SK1/BY	tsa1∆/∆ pol32∆/∆	L12	LOH11	IV	449650	449720	70	3	BY	0	3	1	1	REC	intLOH
A784R86	ORT7634	SK1/BY	tsa1∆/∆ pol32∆/∆	L12	LOH2	II	531256	803993	272737	1267	SK1	0.99	2	1	1	REC	terLOH
A784R86	ORT7634	SK1/BY	tsa1∆/∆ pol32∆/∆	L12	LOH12	IV	905063	1523192	618129	3089	SK1	0.99	2	1	1	REC	terLOH
A784R86	ORT7634	SK1/BY	tsa1∆/∆ pol32∆/∆	L12	LOH14	VII	1049349	1064130	14781	55	BY	0	3	1	1	REC	intLOH
A784R87	ORT7634	SK1/BY	tsa1∆/∆ pol32∆/∆	M12	LOH5	VII	8879	249983	241104	960	BY	0	2	1	1	REC	intLOH
A784R87	ORT7634	SK1/BY	tsa1∆/∆ pol32∆/∆	M12	LOH18	XVI	13200	335909	322709	1682	SK1	0.99	2	1	1	REC	terLOH
A784R87	ORT7634	SK1/BY	tsa1∆/∆ pol32∆/∆	M12	LOH16	XIV	17582	781201	763619	3179	SK1	0.99	1	0	1	chr_loss	terLOH
A784R87	ORT7634	SK1/BY	tsa1∆/∆ pol32∆/∆	M12	LOH7	IX	26294	37170	10876	96	BY	0	2	1	1	REC	terLOH
A784R87	ORT7634	SK1/BY	tsa1∆/∆ pol32∆/∆	M12	LOH17	XV	31310	31750	440	3	BY	0	2	1	1	REC	intLOH
A784R87	ORT7634	SK1/BY	tsa1∆/∆ pol32∆/∆	M12	LOH8	IX	37634	37706	72	8	BY	0	2	1	1	REC	intLOH
A784R87	ORT7634	SK1/BY	tsa1∆/∆ pol32∆/∆	M12	LOH9	IX	39244	123263	84019	387	BY	0	2	1	1	REC	intLOH
A784R87	ORT7634	SK1/BY	tsa1∆/∆ pol32∆/∆	M12	LOH10	IX	123753	165195	41442	220	SK1	0.99	2	1	1	REC	intLOH
A784R87	ORT7634	SK1/BY	tsa1∆/∆ pol32∆/∆	M12	LOH3	IV	169331	173380	4049	13	SK1	0.99	2	1	1	REC	intLOH
A784R87	ORT7634	SK1/BY	tsa1∆/∆ pol32∆/∆	M12	LOH12	XIII	190148	196031	5883	29	SK1	0.99	1	1	1	DEL	intLOH
A784R87	ORT7634	SK1/BY	tsa1∆/∆ pol32∆/∆	M12	LOH11	XII	285823	460123	174300	864	SK1	0.99	2	1	1	REC	terLOH
A784R87	ORT7634	SK1/BY	tsa1∆/∆ pol32∆/∆	M12	LOH4	IV	332744	332817	73	4	BY	0	2	1	1	REC	intLOH
A784R87	ORT7634	SK1/BY	tsa1∆/∆ pol32∆/∆	M12	LOH1	II	561052	566265	5213	27	SK1	1	2	1	1	REC	intLOH
A784R87	ORT7634	SK1/BY	tsa1∆/∆ pol32∆/∆	M12	LOH13	XIII	600972	601547	575	5	BY	0	2	1	1	REC	intLOH
A784R87	ORT7634	SK1/BY	tsa1∆/∆ pol32∆/∆	M12	LOH14	XIII	721309	724837	3528	16	SK1	1	2	1	1	REC	intLOH
A784R87	ORT7634	SK1/BY	tsa1∆/∆ pol32∆/∆	M12	LOH15	XIII	740301	917449	177148	885	BY	0	2	1	1	REC	terLOH
A784R87	ORT7634	SK1/BY	tsa1∆/∆ pol32∆/∆	M12	LOH6	VII	794505	1064130	269625	1283	BY	0	1	1	1	DEL	intLOH
A784R88	ORT7634	SK1/BY	tsa1∆/∆ pol32∆/∆	N12	LOH1	I	2891	206580	203689	710	SK1	0.99	1	0	1	chr_loss	terLOH
A784R88	ORT7634	SK1/BY	tsa1∆/∆ pol32∆/∆	N12	LOH16	XVI	13200	485045	471845	2411	SK1	0.99	2	1	1	REC	terLOH
A784R88	ORT7634	SK1/BY	tsa1∆/∆ pol32∆/∆	N12	LOH14	XIV	17582	781201	763619	3178	SK1	0.99	1	0	1	chr_loss	terLOH
A784R88	ORT7634	SK1/BY	tsa1∆/∆ pol32∆/∆	N12	LOH9	VI	42690	42701	11	3	BY	0	2	1	1	REC	intLOH
A784R88	ORT7634	SK1/BY	tsa1∆/∆ pol32∆/∆	N12	LOH13	XIII	97775	97801	26	3	BY	0	2	1	1	REC	intLOH
A784R88	ORT7634	SK1/BY	tsa1∆/∆ pol32∆/∆	N12	LOH11	IX	122779	122985	206	3	SK1	0.99	2	1	1	REC	intLOH
A784R88	ORT7634	SK1/BY	tsa1∆/∆ pol32∆/∆	N12	LOH8	V	136032	566643	430611	2130	SK1	0.99	1	1	1	DEL	terLOH
A784R88	ORT7634	SK1/BY	tsa1∆/∆ pol32∆/∆	N12	LOH2	II	238224	238275	51	4	BY	0	2	1	1	REC	intLOH
A784R88	ORT7634	SK1/BY	tsa1∆/∆ pol32∆/∆	N12	LOH12	XI	441706	442021	315	3	SK1	0.99	2	1	1	REC	intLOH
A784R88	ORT7634	SK1/BY	tsa1∆/∆ pol32∆/∆	N12	LOH17	XVI	555876	555969	93	4	BY	0	2	1	1	REC	intLOH
A784R88	ORT7634	SK1/BY	tsa1∆/∆ pol32∆/∆	N12	LOH15	XV	564299	1071268	506969	2434	BY	0	2	1	1	REC	terLOH
A784R88	ORT7634	SK1/BY	tsa1∆/∆ pol32∆/∆	N12	LOH4	IV	828607	1035309	206702	1012	BY	0	2	1	1	REC	intLOH
A784R88	ORT7634	SK1/BY	tsa1∆/∆ pol32∆/∆	N12	LOH5	IV	1035697	1068605	32908	187	SK1	0.99	2	1	1	REC	intLOH
A784R88	ORT7634	SK1/BY	tsa1∆/∆ pol32∆/∆	N12	LOH10	VII	1057470	1064130	6660	32	BY	0	2	1	1	REC	intLOH
A784R88	ORT7634	SK1/BY	tsa1∆/∆ pol32∆/∆	N12	LOH6	IV	1069377	1071558	2181	8	BY	0	2	1	1	REC	intLOH
A784R88	ORT7634	SK1/BY	tsa1∆/∆ pol32∆/∆	N12	LOH7	IV	1072765	1523192	450427	2210	SK1	0.99	1	1	1	DEL	terLOH
A784R89	ORT7634	SK1/BY	tsa1∆/∆ pol32∆/∆	O12	LOH4	VII	2357	2512	155	5	BY	0	3	1	1	REC	intLOH
A784R89	ORT7634	SK1/BY	tsa1∆/∆ pol32∆/∆	O12	LOH1	I	2891	202840	199949	724	BY	0	1	1	0	chr_loss	terLOH
A784R89	ORT7634	SK1/BY	tsa1∆/∆ pol32∆/∆	O12	LOH5	VII	6091	487435	481344	2154	BY	0	2	1	1	REC	intLOH
A784R89	ORT7634	SK1/BY	tsa1∆/∆ pol32∆/∆	O12	LOH12	XIV	17582	439088	421506	1945	SK1	0.99	2	1	1	REC	terLOH
A784R89	ORT7634	SK1/BY	tsa1∆/∆ pol32∆/∆	O12	LOH16	XVI	19482	460696	441214	2312	BY	0	2	1	1	REC	terLOH
A784R89	ORT7634	SK1/BY	tsa1∆/∆ pol32∆/∆	O12	LOH8	XI	84166	84187	21	3	BY	0	2	1	1	REC	intLOH
A784R89	ORT7634	SK1/BY	tsa1∆/∆ pol32∆/∆	O12	LOH10	XIII	190148	196031	5883	29	SK1	0.99	1	1	1	DEL	intLOH
A784R89	ORT7634	SK1/BY	tsa1∆/∆ pol32∆/∆	O12	LOH9	XII	300946	303487	2541	19	BY	0	2	1	1	REC	intLOH
A784R89	ORT7634	SK1/BY	tsa1∆/∆ pol32∆/∆	O12	LOH6	VIII	315333	315789	456	3	BY	0	2	1	1	REC	intLOH
A784R89	ORT7634	SK1/BY	tsa1∆/∆ pol32∆/∆	O12	LOH7	VIII	317153	525297	208144	1054	BY	0	2	1	1	REC	terLOH
A784R89	ORT7634	SK1/BY	tsa1∆/∆ pol32∆/∆	O12	LOH2	II	395115	395258	143	3	BY	0	2	1	1	REC	intLOH
A784R89	ORT7634	SK1/BY	tsa1∆/∆ pol32∆/∆	O12	LOH13	XIV	441344	463992	22648	54	BY	0	2	1	1	REC	intLOH
A784R89	ORT7634	SK1/BY	tsa1∆/∆ pol32∆/∆	O12	LOH14	XIV	464483	539903	75420	325	SK1	1	2	1	1	REC	intLOH
A784R89	ORT7634	SK1/BY	tsa1∆/∆ pol32∆/∆	O12	LOH11	XIII	521877	917449	395572	1916	BY	0	2	1	1	REC	terLOH
A784R89	ORT7634	SK1/BY	tsa1∆/∆ pol32∆/∆	O12	LOH15	XIV	542443	609573	67130	142	BY	0	2	1	1	REC	intLOH
A784R90	ORT7634	SK1/BY	tsa1∆/∆ pol32∆/∆	P12	LOH7	XII	13969	451190	437221	2197	SK1	1	2	1	1	REC	terLOH
A784R90	ORT7634	SK1/BY	tsa1∆/∆ pol32∆/∆	P12	LOH3	X	21222	24374	3152	22	BY	0	4	1	2	REC	terLOH
A784R90	ORT7634	SK1/BY	tsa1∆/∆ pol32∆/∆	P12	LOH4	X	26108	232663	206555	1045	BY	0	3	1	2	REC	intLOH
A784R90	ORT7634	SK1/BY	tsa1∆/∆ pol32∆/∆	P12	LOH2	IX	79550	79636	86	3	BY	0	2	1	1	REC	intLOH
A784R90	ORT7634	SK1/BY	tsa1∆/∆ pol32∆/∆	P12	LOH5	X	233724	417877	184153	918	BY	0	3	1	2	REC	intLOH
A784R90	ORT7634	SK1/BY	tsa1∆/∆ pol32∆/∆	P12	LOH6	XI	489975	490084	109	3	BY	0	2	1	1	REC	intLOH
D287R18	AND3609	SK1/BY	rad51∆/∆	A12	LOH2	XII	460123	1058891	598768	2015	BY	0	2	1	1	REC	terLOH
D287R18	AND3609	SK1/BY	rad51∆/∆	A12	LOH1	V	10185	566643	556458	2821	SK1	0.990404	1	0	1	chr_loss	terLOH
D287R19	AND3609	SK1/BY	rad51∆/∆	B12	LOH1	V	435665	443290	7625	57	BY	0	1	1	1	DEL	intLOH
D287R20	AND3609	SK1/BY	rad51∆/∆	C12	LOH1	XIV	17582	507334	489752	2193	BY	0	2	1	1	REC	terLOH
D287R20	AND3609	SK1/BY	rad51∆/∆	C12	LOH2	XIV	547464	568051	20587	39	SK1	0.991541	1	1	1	DEL	intLOH
D287R21	AND3609	SK1/BY	rad51∆/∆	D12	LOH1	XIV	754776	754797	21	3	BY	0	2	1	1	REC	intLOH
D287R22	AND3609	SK1/BY	rad51∆/∆	E12	LOH2	IX	26294	37170	10876	96	BY	0	1	1	1	DEL	terLOH
D287R22	AND3609	SK1/BY	rad51∆/∆	E12	LOH3	IX	39244	336869	297625	1214	BY	0	1	1	1	DEL	intLOH
D287R22	AND3609	SK1/BY	rad51∆/∆	E12	LOH5	XV	31310	31750	440	3	BY	0	1	1	1	DEL	intLOH
D287R22	AND3609	SK1/BY	rad51∆/∆	E12	LOH4	X	21222	472296	451074	2196	SK1	0.990044	1	0	1	chr_loss	terLOH
D287R22	AND3609	SK1/BY	rad51∆/∆	E12	LOH1	V	449685	492329	42644	227	SK1	0.990939	1	1	1	DEL	intLOH
D287R23	AND3609	SK1/BY	rad51∆/∆	F12	LOH1	V	449685	492329	42644	227	SK1	0.995743	1	1	1	DEL	intLOH
D287R24	AND3609	SK1/BY	rad51∆/∆	G12	LOH2	II	458800	458835	35	4	BY	0	2	1	1	REC	intLOH
D287R24	AND3609	SK1/BY	rad51∆/∆	G12	LOH3	VIII	74321	74421	100	4	BY	0	2	1	1	REC	intLOH
D287R24	AND3609	SK1/BY	rad51∆/∆	G12	LOH4	X	31756	31796	40	3	BY	0	2	1	1	REC	intLOH
D287R24	AND3609	SK1/BY	rad51∆/∆	G12	LOH5	XIV	677964	678027	63	3	BY	0	2	1	1	REC	intLOH
D287R24	AND3609	SK1/BY	rad51∆/∆	G12	LOH6	XVI	133150	133186	36	3	BY	0	2	1	1	REC	intLOH
D287R24	AND3609	SK1/BY	rad51∆/∆	G12	LOH1	I	2891	206580	203689	689	SK1	1	1	0	1	chr_loss	terLOH
D287R25	AND3609	SK1/BY	rad51∆/∆	H12	LOH1	XII	493339	1058891	565552	2011	SK1	0.987649	2	1	1	REC	terLOH
D287R26	AND3609	SK1/BY	rad51∆/∆	I12	LOH1	VI	15306	269754	254448	1569	BY	0	2	1	0	chr_loss	terLOH
D287R26	AND3609	SK1/BY	rad51∆/∆	I12	LOH3	X	728247	728402	155	4	BY	0	2	1	1	REC	terLOH
[truncated: 36 more rows]
