# Supplementary material for: Trajectory and uniqueness of mutational signatures in yeast mutators
Source: Proc Natl Acad Sci U S A. 2020 Sep 23;117(40):24947–56. doi: 10.1073/pnas.2011332117 (PMC7547211; doi:10.1073/pnas.2011332117)
Supplement: Supplementary File [file pnas.2011332117.sd13.xlsx]

## Sheet: DatasetS13
NGS sample	Strain	Background	Relevant genotype	Clonea	Chr.	POS	ID	REF	ALT	QUAL	TYPE	Depth	Allelic ratio	AR classb	Control-FREEC copy number	No. of BY chr	No. of SK1 chr	LOH IDc	LOH allelec	LOH TYPEc	Upstream markerd	Upstream marker ARe	Downstream markerd	Downstream marker ARe	ANNOTATIONf	Sequence around de novo mutation positiong
A536R18	AND3187	SK1/BY	tsa1∆/∆	N18	I	49380	.	G	GA	973.017	ins	83	0.385542	HET	2	1	1	NA	NA	NA	1_49247_C_T	0.4	1_49403_C_T	0.45122	ANN=GA|frameshift_variant|HIGH|OAF1|YAL051W|transcript|YAL051W|protein_coding|1/1|c.824dupA|p.Asn275fs|825/3144|825/3144|275/1047||INFO_REALIGN_3_PRIME	AATCAGACAGTGTCAAACCGAAGATgAAAAAAATCGTGTAAACGAATTCAC
A536R19	AND3187	SK1/BY	tsa1∆/∆	N19	I	49380	.	G	GA	1433.52	ins	104	0.432692	HET	2	1	1	NA	NA	NA	1_49247_C_T	0.516667	1_49403_C_T	0.494845	ANN=GA|frameshift_variant|HIGH|OAF1|YAL051W|transcript|YAL051W|protein_coding|1/1|c.824dupA|p.Asn275fs|825/3144|825/3144|275/1047||INFO_REALIGN_3_PRIME	AATCAGACAGTGTCAAACCGAAGATgAAAAAAATCGTGTAAACGAATTCAC
A536R20	AND3187	SK1/BY	tsa1∆/∆	N20	I	49380	.	G	GA	1275.78	ins	92	0.423913	HET	2	1	1	NA	NA	NA	1_49247_C_T	0.622642	1_49403_C_T	0.458333	ANN=GA|frameshift_variant|HIGH|OAF1|YAL051W|transcript|YAL051W|protein_coding|1/1|c.824dupA|p.Asn275fs|825/3144|825/3144|275/1047||INFO_REALIGN_3_PRIME	AATCAGACAGTGTCAAACCGAAGATgAAAAAAATCGTGTAAACGAATTCAC
A536R21	AND3187	SK1/BY	tsa1∆/∆	N21	I	49380	.	G	GA	1149.73	ins	90	0.411111	HET	2	1	1	NA	NA	NA	1_49247_C_T	0.575472	1_49403_C_T	0.488095	ANN=GA|frameshift_variant|HIGH|OAF1|YAL051W|transcript|YAL051W|protein_coding|1/1|c.824dupA|p.Asn275fs|825/3144|825/3144|275/1047||INFO_REALIGN_3_PRIME	AATCAGACAGTGTCAAACCGAAGATgAAAAAAATCGTGTAAACGAATTCAC
A536R22	AND3187	SK1/BY	tsa1∆/∆	N22	I	49380	.	G	GA	831.432	ins	62	0.419355	HET	2	1	1	NA	NA	NA	1_49247_C_T	0.402778	1_49403_C_T	0.413793	ANN=GA|frameshift_variant|HIGH|OAF1|YAL051W|transcript|YAL051W|protein_coding|1/1|c.824dupA|p.Asn275fs|825/3144|825/3144|275/1047||INFO_REALIGN_3_PRIME	AATCAGACAGTGTCAAACCGAAGATgAAAAAAATCGTGTAAACGAATTCAC
A536R23	AND3187	SK1/BY	tsa1∆/∆	N23	I	49380	.	G	GA	914.02	ins	98	0.316327	HET	2	1	1	NA	NA	NA	1_49247_C_T	0.482759	1_49403_C_T	0.340909	ANN=GA|frameshift_variant|HIGH|OAF1|YAL051W|transcript|YAL051W|protein_coding|1/1|c.824dupA|p.Asn275fs|825/3144|825/3144|275/1047||INFO_REALIGN_3_PRIME	AATCAGACAGTGTCAAACCGAAGATgAAAAAAATCGTGTAAACGAATTCAC
A536R24	AND3187	SK1/BY	tsa1∆/∆	N24	I	49380	.	G	GA	1471.4	ins	100	0.46	HET	2	1	1	NA	NA	NA	1_49247_C_T	0.490385	1_49403_C_T	0.489583	ANN=GA|frameshift_variant|HIGH|OAF1|YAL051W|transcript|YAL051W|protein_coding|1/1|c.824dupA|p.Asn275fs|825/3144|825/3144|275/1047||INFO_REALIGN_3_PRIME	AATCAGACAGTGTCAAACCGAAGATgAAAAAAATCGTGTAAACGAATTCAC
A536R8	AND3187	SK1/BY	tsa1∆/∆	N8	II	132871	.	G	A	2595.9	snp	148	0.513514	HET	2	1	1	NA	NA	NA	2_132576_G_A	0.477273	2_132945_A_G	0.503106	ANN=A|missense_variant|MODERATE|PSY4|YBL046W|transcript|YBL046W|protein_coding|1/1|c.448G>A|p.Asp150Asn|448/1326|448/1326|150/441||	AACACACGGTGAGAAGCAAGAGGACgATAAGGAGAAAGATATTAACTTCAT
A536R9	AND3187	SK1/BY	tsa1∆/∆	N9	II	132871	.	G	A	3536.12	snp	188	0.553191	HET	2	1	1	NA	NA	NA	2_132576_G_A	0.519481	2_132945_A_G	0.556098	ANN=A|missense_variant|MODERATE|PSY4|YBL046W|transcript|YBL046W|protein_coding|1/1|c.448G>A|p.Asp150Asn|448/1326|448/1326|150/441||	AACACACGGTGAGAAGCAAGAGGACgATAAGGAGAAAGATATTAACTTCAT
A536R10	AND3187	SK1/BY	tsa1∆/∆	N10	II	132871	.	G	A	3386.32	snp	187	0.529412	HET	2	1	1	NA	NA	NA	2_132576_G_A	0.5	2_132945_A_G	0.512077	ANN=A|missense_variant|MODERATE|PSY4|YBL046W|transcript|YBL046W|protein_coding|1/1|c.448G>A|p.Asp150Asn|448/1326|448/1326|150/441||	AACACACGGTGAGAAGCAAGAGGACgATAAGGAGAAAGATATTAACTTCAT
A536R11	AND3187	SK1/BY	tsa1∆/∆	N11	II	132871	.	G	A	2262.77	snp	128	0.546875	HET	2	1	1	NA	NA	NA	2_132576_G_A	0.517483	2_132945_A_G	0.521472	ANN=A|missense_variant|MODERATE|PSY4|YBL046W|transcript|YBL046W|protein_coding|1/1|c.448G>A|p.Asp150Asn|448/1326|448/1326|150/441||	AACACACGGTGAGAAGCAAGAGGACgATAAGGAGAAAGATATTAACTTCAT
A536R12	AND3187	SK1/BY	tsa1∆/∆	N12	II	132871	.	G	A	2279.38	snp	145	0.468966	HET	2	1	1	NA	NA	NA	2_132576_G_A	0.610169	2_132945_A_G	0.509677	ANN=A|missense_variant|MODERATE|PSY4|YBL046W|transcript|YBL046W|protein_coding|1/1|c.448G>A|p.Asp150Asn|448/1326|448/1326|150/441||	AACACACGGTGAGAAGCAAGAGGACgATAAGGAGAAAGATATTAACTTCAT
A571R154	AND3187	SK1/BY	tsa1∆/∆	N13	II	132871	.	G	A	2978.26	snp	176	0.5	HET	2	1	1	NA	NA	NA	2_132576_G_A	0.5	2_132945_A_G	0.497238	ANN=A|missense_variant|MODERATE|PSY4|YBL046W|transcript|YBL046W|protein_coding|1/1|c.448G>A|p.Asp150Asn|448/1326|448/1326|150/441||	AACACACGGTGAGAAGCAAGAGGACgATAAGGAGAAAGATATTAACTTCAT
A536R14	AND3187	SK1/BY	tsa1∆/∆	N14	II	132871	.	G	A	1576.78	snp	98	0.479592	HET	2	1	1	NA	NA	NA	2_132576_G_A	0.48	2_132945_A_G	0.380952	ANN=A|missense_variant|MODERATE|PSY4|YBL046W|transcript|YBL046W|protein_coding|1/1|c.448G>A|p.Asp150Asn|448/1326|448/1326|150/441||	AACACACGGTGAGAAGCAAGAGGACgATAAGGAGAAAGATATTAACTTCAT
A536R15	AND3187	SK1/BY	tsa1∆/∆	N15	II	132871	.	G	A	3279.39	snp	178	0.550562	HET	2	1	1	NA	NA	NA	2_132576_G_A	0.538462	2_132945_A_G	0.45509	ANN=A|missense_variant|MODERATE|PSY4|YBL046W|transcript|YBL046W|protein_coding|1/1|c.448G>A|p.Asp150Asn|448/1326|448/1326|150/441||	AACACACGGTGAGAAGCAAGAGGACgATAAGGAGAAAGATATTAACTTCAT
A536R16	AND3187	SK1/BY	tsa1∆/∆	N16	II	132871	.	G	A	2588.55	snp	147	0.530612	HET	2	1	1	NA	NA	NA	2_132576_G_A	0.416667	2_132945_A_G	0.589744	ANN=A|missense_variant|MODERATE|PSY4|YBL046W|transcript|YBL046W|protein_coding|1/1|c.448G>A|p.Asp150Asn|448/1326|448/1326|150/441||	AACACACGGTGAGAAGCAAGAGGACgATAAGGAGAAAGATATTAACTTCAT
A536R17	AND3187	SK1/BY	tsa1∆/∆	N17	II	132871	.	G	A	2196.78	snp	135	0.496296	HET	2	1	1	NA	NA	NA	2_132576_G_A	0.579545	2_132945_A_G	0.525974	ANN=A|missense_variant|MODERATE|PSY4|YBL046W|transcript|YBL046W|protein_coding|1/1|c.448G>A|p.Asp150Asn|448/1326|448/1326|150/441||	AACACACGGTGAGAAGCAAGAGGACgATAAGGAGAAAGATATTAACTTCAT
A536R18	AND3187	SK1/BY	tsa1∆/∆	N18	II	132871	.	G	A	2914.77	snp	148	0.587838	HET	2	1	1	NA	NA	NA	2_132576_G_A	0.456	2_132945_A_G	0.560694	ANN=A|missense_variant|MODERATE|PSY4|YBL046W|transcript|YBL046W|protein_coding|1/1|c.448G>A|p.Asp150Asn|448/1326|448/1326|150/441||	AACACACGGTGAGAAGCAAGAGGACgATAAGGAGAAAGATATTAACTTCAT
A536R19	AND3187	SK1/BY	tsa1∆/∆	N19	II	132871	.	G	A	3100.19	snp	193	0.481865	HET	2	1	1	NA	NA	NA	2_132576_G_A	0.573964	2_132945_A_G	0.445545	ANN=A|missense_variant|MODERATE|PSY4|YBL046W|transcript|YBL046W|protein_coding|1/1|c.448G>A|p.Asp150Asn|448/1326|448/1326|150/441||	AACACACGGTGAGAAGCAAGAGGACgATAAGGAGAAAGATATTAACTTCAT
A536R20	AND3187	SK1/BY	tsa1∆/∆	N20	II	132871	.	G	A	2973.61	snp	158	0.550633	HET	2	1	1	NA	NA	NA	2_132576_G_A	0.54717	2_132945_A_G	0.533708	ANN=A|missense_variant|MODERATE|PSY4|YBL046W|transcript|YBL046W|protein_coding|1/1|c.448G>A|p.Asp150Asn|448/1326|448/1326|150/441||	AACACACGGTGAGAAGCAAGAGGACgATAAGGAGAAAGATATTAACTTCAT
A536R21	AND3187	SK1/BY	tsa1∆/∆	N21	II	132871	.	G	A	3065.6	snp	155	0.6	HET	2	1	1	NA	NA	NA	2_132576_G_A	0.561644	2_132945_A_G	0.630303	ANN=A|missense_variant|MODERATE|PSY4|YBL046W|transcript|YBL046W|protein_coding|1/1|c.448G>A|p.Asp150Asn|448/1326|448/1326|150/441||	AACACACGGTGAGAAGCAAGAGGACgATAAGGAGAAAGATATTAACTTCAT
A536R22	AND3187	SK1/BY	tsa1∆/∆	N22	II	132871	.	G	A	1637.31	snp	110	0.445455	HET	2	1	1	NA	NA	NA	2_132576_G_A	0.45679	2_132945_A_G	0.542056	ANN=A|missense_variant|MODERATE|PSY4|YBL046W|transcript|YBL046W|protein_coding|1/1|c.448G>A|p.Asp150Asn|448/1326|448/1326|150/441||	AACACACGGTGAGAAGCAAGAGGACgATAAGGAGAAAGATATTAACTTCAT
A536R23	AND3187	SK1/BY	tsa1∆/∆	N23	II	132871	.	G	A	1621.57	snp	120	0.416667	HET	2	1	1	NA	NA	NA	2_132576_G_A	0.451923	2_132945_A_G	0.429752	ANN=A|missense_variant|MODERATE|PSY4|YBL046W|transcript|YBL046W|protein_coding|1/1|c.448G>A|p.Asp150Asn|448/1326|448/1326|150/441||	AACACACGGTGAGAAGCAAGAGGACgATAAGGAGAAAGATATTAACTTCAT
A536R24	AND3187	SK1/BY	tsa1∆/∆	N24	II	132871	.	G	A	2048.79	snp	119	0.521008	HET	2	1	1	NA	NA	NA	2_132576_G_A	0.412281	2_132945_A_G	0.503817	ANN=A|missense_variant|MODERATE|PSY4|YBL046W|transcript|YBL046W|protein_coding|1/1|c.448G>A|p.Asp150Asn|448/1326|448/1326|150/441||	AACACACGGTGAGAAGCAAGAGGACgATAAGGAGAAAGATATTAACTTCAT
A452R14	AND3187	SK1/BY	tsa1∆/∆	N25	II	132871	.	G	A	1268.79	snp	108	0.37037	HET	2	1	1	NA	NA	NA	2_132576_G_A	0.490909	2_132945_A_G	0.392157	ANN=A|missense_variant|MODERATE|PSY4|YBL046W|transcript|YBL046W|protein_coding|1/1|c.448G>A|p.Asp150Asn|448/1326|448/1326|150/441||	AACACACGGTGAGAAGCAAGAGGACgATAAGGAGAAAGATATTAACTTCAT
A536R11	AND3187	SK1/BY	tsa1∆/∆	N11	II	167275	.	CAA	C	1221.67	del	67	0.61194	HET	2	1	1	NA	NA	NA	2_167174_A_G	0.537143	2_167385_C_CT	0.482759		AAAAGAACAACCTAATTTTATTACCcAAAAAAAAAAATGCATTATATATTT
A536R12	AND3187	SK1/BY	tsa1∆/∆	N12	II	167275	.	CAA	C	949.591	del	61	0.52459	HET	2	1	1	NA	NA	NA	2_167174_A_G	0.560976	2_167385_C_CT	0.578431		AAAAGAACAACCTAATTTTATTACCcAAAAAAAAAAATGCATTATATATTT
A571R154	AND3187	SK1/BY	tsa1∆/∆	N13	II	167275	.	CAA	C	1239.35	del	83	0.46988	HET	2	1	1	NA	NA	NA	2_167174_A_G	0.509934	2_167385_C_CT	0.410853		AAAAGAACAACCTAATTTTATTACCcAAAAAAAAAAATGCATTATATATTT
A536R14	AND3187	SK1/BY	tsa1∆/∆	N14	II	167275	.	CAA	C	360.442	del	36	0.416667	HET	2	1	1	NA	NA	NA	2_167174_A_G	0.525	2_167385_C_CT	0.415094		AAAAGAACAACCTAATTTTATTACCcAAAAAAAAAAATGCATTATATATTT
A536R15	AND3187	SK1/BY	tsa1∆/∆	N15	II	167275	.	CAA	C	873.151	del	64	0.46875	HET	2	1	1	NA	NA	NA	2_167174_A_G	0.480226	2_167385_C_CT	0.471074		AAAAGAACAACCTAATTTTATTACCcAAAAAAAAAAATGCATTATATATTT
A536R16	AND3187	SK1/BY	tsa1∆/∆	N16	II	167275	.	CAA	C	1057.06	del	61	0.590164	HET	2	1	1	NA	NA	NA	2_167174_A_G	0.576577	2_167385_C_CT	0.394495		AAAAGAACAACCTAATTTTATTACCcAAAAAAAAAAATGCATTATATATTT
A536R17	AND3187	SK1/BY	tsa1∆/∆	N17	II	167275	.	CAA	C	476.638	del	45	0.355556	HET	2	1	1	NA	NA	NA	2_167174_A_G	0.40146	2_167385_C_CT	0.48		AAAAGAACAACCTAATTTTATTACCcAAAAAAAAAAATGCATTATATATTT
A536R18	AND3187	SK1/BY	tsa1∆/∆	N18	II	167275	.	CAA	C	762.772	del	56	0.428571	HET	2	1	1	NA	NA	NA	2_167174_A_G	0.441558	2_167385_C_CT	0.56		AAAAGAACAACCTAATTTTATTACCcAAAAAAAAAAATGCATTATATATTT
A536R19	AND3187	SK1/BY	tsa1∆/∆	N19	II	167275	.	CAA	C	881.019	del	61	0.508197	HET	2	1	1	NA	NA	NA	2_167174_A_G	0.450867	2_167385_C_CT	0.462069		AAAAGAACAACCTAATTTTATTACCcAAAAAAAAAAATGCATTATATATTT
A536R20	AND3187	SK1/BY	tsa1∆/∆	N20	II	167275	.	CAA	C	1173.89	del	68	0.558824	HET	2	1	1	NA	NA	NA	2_167174_A_G	0.54491	2_167385_C_CT	0.357143		AAAAGAACAACCTAATTTTATTACCcAAAAAAAAAAATGCATTATATATTT
A536R21	AND3187	SK1/BY	tsa1∆/∆	N21	II	167275	.	CAA	C	1010.18	del	58	0.551724	HET	2	1	1	NA	NA	NA	2_167174_A_G	0.452128	2_167385_C_CT	0.464646		AAAAGAACAACCTAATTTTATTACCcAAAAAAAAAAATGCATTATATATTT
A536R22	AND3187	SK1/BY	tsa1∆/∆	N22	II	167275	.	CAA	C	605.463	del	37	0.540541	HET	2	1	1	NA	NA	NA	2_167174_A_G	0.55	2_167385_C_CT	0.458333		AAAAGAACAACCTAATTTTATTACCcAAAAAAAAAAATGCATTATATATTT
A536R23	AND3187	SK1/BY	tsa1∆/∆	N23	II	167275	.	CAA	C	1028.51	del	64	0.5	HET	2	1	1	NA	NA	NA	2_167174_A_G	0.525862	2_167385_C_CT	0.465347		AAAAGAACAACCTAATTTTATTACCcAAAAAAAAAAATGCATTATATATTT
A536R24	AND3187	SK1/BY	tsa1∆/∆	N24	II	167275	.	CAA	C	1176.37	del	78	0.487179	HET	2	1	1	NA	NA	NA	2_167174_A_G	0.602649	2_167385_C_CT	0.495238		AAAAGAACAACCTAATTTTATTACCcAAAAAAAAAAATGCATTATATATTT
A452R14	AND3187	SK1/BY	tsa1∆/∆	N25	II	167275	.	CAA	C	491.83	del	41	0.414634	HET	2	1	1	NA	NA	NA	2_167174_A_G	0.430108	2_167385_C_CT	0.539474		AAAAGAACAACCTAATTTTATTACCcAAAAAAAAAAATGCATTATATATTT
A536R7	AND3187	SK1/BY	tsa1∆/∆	N7	II	470123	.	G	C	1591.4	snp	166	0.307229	other	3	1	1	NA	NA	NA	2_469455_T_C	0.412698	2_474402_C_A	0.489583	ANN=C|missense_variant|MODERATE|LYS2|YBR115C|transcript|YBR115C|protein_coding|1/1|c.3804C>G|p.Ile1268Met|3804/4179|3804/4179|1268/1392||	ATTTCTTCCATTTAGAATAGCTTTCgATTTCGACATCGTAACCATAATCGT
A536R8	AND3187	SK1/BY	tsa1∆/∆	N8	II	470123	.	G	C	2373.19	snp	206	0.354369	other	3	1	1	NA	NA	NA	2_469455_T_C	0.284483	2_474402_C_A	0.457944	ANN=C|missense_variant|MODERATE|LYS2|YBR115C|transcript|YBR115C|protein_coding|1/1|c.3804C>G|p.Ile1268Met|3804/4179|3804/4179|1268/1392||	ATTTCTTCCATTTAGAATAGCTTTCgATTTCGACATCGTAACCATAATCGT
A536R9	AND3187	SK1/BY	tsa1∆/∆	N9	II	470123	.	G	C	3088.68	snp	287	0.344948	other	3	1	1	NA	NA	NA	2_469455_T_C	0.229682	2_474402_C_A	0.445255	ANN=C|missense_variant|MODERATE|LYS2|YBR115C|transcript|YBR115C|protein_coding|1/1|c.3804C>G|p.Ile1268Met|3804/4179|3804/4179|1268/1392||	ATTTCTTCCATTTAGAATAGCTTTCgATTTCGACATCGTAACCATAATCGT
A536R10	AND3187	SK1/BY	tsa1∆/∆	N10	II	470123	.	G	C	2983.33	snp	278	0.334532	other	3	1	1	NA	NA	NA	2_469455_T_C	0.269663	2_474402_C_A	0.469697	ANN=C|missense_variant|MODERATE|LYS2|YBR115C|transcript|YBR115C|protein_coding|1/1|c.3804C>G|p.Ile1268Met|3804/4179|3804/4179|1268/1392||	ATTTCTTCCATTTAGAATAGCTTTCgATTTCGACATCGTAACCATAATCGT
A536R11	AND3187	SK1/BY	tsa1∆/∆	N11	II	470123	.	G	C	2376.33	snp	194	0.371134	other	3	1	1	NA	NA	NA	2_469455_T_C	0.354582	2_474402_C_A	0.522936	ANN=C|missense_variant|MODERATE|LYS2|YBR115C|transcript|YBR115C|protein_coding|1/1|c.3804C>G|p.Ile1268Met|3804/4179|3804/4179|1268/1392||	ATTTCTTCCATTTAGAATAGCTTTCgATTTCGACATCGTAACCATAATCGT
A536R12	AND3187	SK1/BY	tsa1∆/∆	N12	II	470123	.	G	C	2086.38	snp	237	0.291139	other	3	1	1	NA	NA	NA	2_469455_T_C	0.381356	2_474402_C_A	0.42623	ANN=C|missense_variant|MODERATE|LYS2|YBR115C|transcript|YBR115C|protein_coding|1/1|c.3804C>G|p.Ile1268Met|3804/4179|3804/4179|1268/1392||	ATTTCTTCCATTTAGAATAGCTTTCgATTTCGACATCGTAACCATAATCGT
A571R154	AND3187	SK1/BY	tsa1∆/∆	N13	II	470123	.	G	C	2835.61	snp	245	0.35102	other	3	1	1	NA	NA	NA	2_469455_T_C	0.417722	2_474402_C_A	0.552083	ANN=C|missense_variant|MODERATE|LYS2|YBR115C|transcript|YBR115C|protein_coding|1/1|c.3804C>G|p.Ile1268Met|3804/4179|3804/4179|1268/1392||	ATTTCTTCCATTTAGAATAGCTTTCgATTTCGACATCGTAACCATAATCGT
A536R14	AND3187	SK1/BY	tsa1∆/∆	N14	II	470123	.	G	C	1720.71	snp	138	0.376812	other	3	1	1	NA	NA	NA	2_469455_T_C	0.423358	2_474402_C_A	0.47619	ANN=C|missense_variant|MODERATE|LYS2|YBR115C|transcript|YBR115C|protein_coding|1/1|c.3804C>G|p.Ile1268Met|3804/4179|3804/4179|1268/1392||	ATTTCTTCCATTTAGAATAGCTTTCgATTTCGACATCGTAACCATAATCGT
A536R15	AND3187	SK1/BY	tsa1∆/∆	N15	II	470123	.	G	C	2695.39	snp	245	0.346939	other	3	1	1	NA	NA	NA	2_469455_T_C	0.279245	2_474402_C_A	0.506849	ANN=C|missense_variant|MODERATE|LYS2|YBR115C|transcript|YBR115C|protein_coding|1/1|c.3804C>G|p.Ile1268Met|3804/4179|3804/4179|1268/1392||	ATTTCTTCCATTTAGAATAGCTTTCgATTTCGACATCGTAACCATAATCGT
A536R16	AND3187	SK1/BY	tsa1∆/∆	N16	II	470123	.	G	C	1977.89	snp	183	0.338798	other	3	1	1	NA	NA	NA	2_469455_T_C	0.378855	2_474402_C_A	0.609524	ANN=C|missense_variant|MODERATE|LYS2|YBR115C|transcript|YBR115C|protein_coding|1/1|c.3804C>G|p.Ile1268Met|3804/4179|3804/4179|1268/1392||	ATTTCTTCCATTTAGAATAGCTTTCgATTTCGACATCGTAACCATAATCGT
A536R17	AND3187	SK1/BY	tsa1∆/∆	N17	II	470123	.	G	C	1447.24	snp	192	0.255208	other	3	1	1	NA	NA	NA	2_469455_T_C	0.342541	2_474402_C_A	0.472	ANN=C|missense_variant|MODERATE|LYS2|YBR115C|transcript|YBR115C|protein_coding|1/1|c.3804C>G|p.Ile1268Met|3804/4179|3804/4179|1268/1392||	ATTTCTTCCATTTAGAATAGCTTTCgATTTCGACATCGTAACCATAATCGT
A536R18	AND3187	SK1/BY	tsa1∆/∆	N18	II	470123	.	G	C	1783.09	snp	221	0.276018	other	3	1	1	NA	NA	NA	2_469455_T_C	0.293269	2_474402_C_A	0.450382	ANN=C|missense_variant|MODERATE|LYS2|YBR115C|transcript|YBR115C|protein_coding|1/1|c.3804C>G|p.Ile1268Met|3804/4179|3804/4179|1268/1392||	ATTTCTTCCATTTAGAATAGCTTTCgATTTCGACATCGTAACCATAATCGT
A536R19	AND3187	SK1/BY	tsa1∆/∆	N19	II	470123	.	G	C	2335.31	snp	265	0.286792	other	3	1	1	NA	NA	NA	2_469455_T_C	0.353503	2_474402_C_A	0.545455	ANN=C|missense_variant|MODERATE|LYS2|YBR115C|transcript|YBR115C|protein_coding|1/1|c.3804C>G|p.Ile1268Met|3804/4179|3804/4179|1268/1392||	ATTTCTTCCATTTAGAATAGCTTTCgATTTCGACATCGTAACCATAATCGT
A536R20	AND3187	SK1/BY	tsa1∆/∆	N20	II	470123	.	G	C	2674.78	snp	256	0.324219	other	3	1	1	NA	NA	NA	2_469455_T_C	0.343874	2_474402_C_A	0.42069	ANN=C|missense_variant|MODERATE|LYS2|YBR115C|transcript|YBR115C|protein_coding|1/1|c.3804C>G|p.Ile1268Met|3804/4179|3804/4179|1268/1392||	ATTTCTTCCATTTAGAATAGCTTTCgATTTCGACATCGTAACCATAATCGT
A536R21	AND3187	SK1/BY	tsa1∆/∆	N21	II	470123	.	G	C	2189.73	snp	259	0.274131	other	3	1	1	NA	NA	NA	2_469455_T_C	0.33871	2_474402_C_A	0.5	ANN=C|missense_variant|MODERATE|LYS2|YBR115C|transcript|YBR115C|protein_coding|1/1|c.3804C>G|p.Ile1268Met|3804/4179|3804/4179|1268/1392||	ATTTCTTCCATTTAGAATAGCTTTCgATTTCGACATCGTAACCATAATCGT
A536R22	AND3187	SK1/BY	tsa1∆/∆	N22	II	470123	.	G	C	1379.81	snp	137	0.321168	other	3	1	1	NA	NA	NA	2_469455_T_C	0.309677	2_474402_C_A	0.54321	ANN=C|missense_variant|MODERATE|LYS2|YBR115C|transcript|YBR115C|protein_coding|1/1|c.3804C>G|p.Ile1268Met|3804/4179|3804/4179|1268/1392||	ATTTCTTCCATTTAGAATAGCTTTCgATTTCGACATCGTAACCATAATCGT
A536R23	AND3187	SK1/BY	tsa1∆/∆	N23	II	470123	.	G	C	2133.35	snp	188	0.351064	other	3	1	1	NA	NA	NA	2_469455_T_C	0.411043	2_474402_C_A	0.4	ANN=C|missense_variant|MODERATE|LYS2|YBR115C|transcript|YBR115C|protein_coding|1/1|c.3804C>G|p.Ile1268Met|3804/4179|3804/4179|1268/1392||	ATTTCTTCCATTTAGAATAGCTTTCgATTTCGACATCGTAACCATAATCGT
A536R24	AND3187	SK1/BY	tsa1∆/∆	N24	II	470123	.	G	C	2486.87	snp	232	0.340517	other	3	1	1	NA	NA	NA	2_469455_T_C	0.37963	2_474402_C_A	0.584507	ANN=C|missense_variant|MODERATE|LYS2|YBR115C|transcript|YBR115C|protein_coding|1/1|c.3804C>G|p.Ile1268Met|3804/4179|3804/4179|1268/1392||	ATTTCTTCCATTTAGAATAGCTTTCgATTTCGACATCGTAACCATAATCGT
A452R14	AND3187	SK1/BY	tsa1∆/∆	N25	II	470123	.	G	C	1520.37	snp	145	0.324138	other	3	1	1	NA	NA	NA	2_469455_T_C	0.44697	2_474402_C_A	0.539326	ANN=C|missense_variant|MODERATE|LYS2|YBR115C|transcript|YBR115C|protein_coding|1/1|c.3804C>G|p.Ile1268Met|3804/4179|3804/4179|1268/1392||	ATTTCTTCCATTTAGAATAGCTTTCgATTTCGACATCGTAACCATAATCGT
A536R1	AND3187	SK1/BY	tsa1∆/∆	N1	II	616786	.	G	A	3444.31	snp	199	0.517588	HET	2	1	1	NA	NA	NA	2_615005_A_G	0.506757	2_616853_G_A	0.418719	ANN=A|missense_variant|MODERATE|TAF5|YBR198C|transcript|YBR198C|protein_coding|1/1|c.1738C>T|p.His580Tyr|1738/2397|1738/2397|580/798||	TCGTGCGATGCAGTGGCGAAATAATgGCCTAGCGGGGAGAAACTAACATCC
A536R2	AND3187	SK1/BY	tsa1∆/∆	N2	II	616786	.	G	A	2899.6	snp	182	0.483516	HET	2	1	1	NA	NA	NA	2_615005_A_G	0.504132	2_616853_G_A	0.470588	ANN=A|missense_variant|MODERATE|TAF5|YBR198C|transcript|YBR198C|protein_coding|1/1|c.1738C>T|p.His580Tyr|1738/2397|1738/2397|580/798||	TCGTGCGATGCAGTGGCGAAATAATgGCCTAGCGGGGAGAAACTAACATCC
A536R3	AND3187	SK1/BY	tsa1∆/∆	N3	II	616786	.	G	A	2639.06	snp	144	0.548611	HET	2	1	1	NA	NA	NA	2_615005_A_G	0.509091	2_616853_G_A	0.521739	ANN=A|missense_variant|MODERATE|TAF5|YBR198C|transcript|YBR198C|protein_coding|1/1|c.1738C>T|p.His580Tyr|1738/2397|1738/2397|580/798||	TCGTGCGATGCAGTGGCGAAATAATgGCCTAGCGGGGAGAAACTAACATCC
A536R4	AND3187	SK1/BY	tsa1∆/∆	N4	II	616786	.	G	A	2764.23	snp	135	0.607407	HET	2	1	1	NA	NA	NA	2_615005_A_G	0.531746	2_616853_G_A	0.452055	ANN=A|missense_variant|MODERATE|TAF5|YBR198C|transcript|YBR198C|protein_coding|1/1|c.1738C>T|p.His580Tyr|1738/2397|1738/2397|580/798||	TCGTGCGATGCAGTGGCGAAATAATgGCCTAGCGGGGAGAAACTAACATCC
A536R5	AND3187	SK1/BY	tsa1∆/∆	N5	II	616786	.	G	A	2745.63	snp	190	0.426316	HET	2	1	1	NA	NA	NA	2_615005_A_G	0.609272	2_616853_G_A	0.497354	ANN=A|missense_variant|MODERATE|TAF5|YBR198C|transcript|YBR198C|protein_coding|1/1|c.1738C>T|p.His580Tyr|1738/2397|1738/2397|580/798||	TCGTGCGATGCAGTGGCGAAATAATgGCCTAGCGGGGAGAAACTAACATCC
A536R6	AND3187	SK1/BY	tsa1∆/∆	N6	II	616786	.	G	A	1917.43	snp	105	0.561905	HET	2	1	1	NA	NA	NA	2_615005_A_G	0.571429	2_616853_G_A	0.475728	ANN=A|missense_variant|MODERATE|TAF5|YBR198C|transcript|YBR198C|protein_coding|1/1|c.1738C>T|p.His580Tyr|1738/2397|1738/2397|580/798||	TCGTGCGATGCAGTGGCGAAATAATgGCCTAGCGGGGAGAAACTAACATCC
A536R7	AND3187	SK1/BY	tsa1∆/∆	N7	II	616786	.	G	A	1964.28	snp	110	0.563636	HET	2	1	1	NA	NA	NA	2_615005_A_G	0.463636	2_616853_G_A	0.50365	ANN=A|missense_variant|MODERATE|TAF5|YBR198C|transcript|YBR198C|protein_coding|1/1|c.1738C>T|p.His580Tyr|1738/2397|1738/2397|580/798||	TCGTGCGATGCAGTGGCGAAATAATgGCCTAGCGGGGAGAAACTAACATCC
A536R8	AND3187	SK1/BY	tsa1∆/∆	N8	II	616786	.	G	A	2342.36	snp	153	0.45098	HET	2	1	1	NA	NA	NA	2_615005_A_G	0.389706	2_616853_G_A	0.487437	ANN=A|missense_variant|MODERATE|TAF5|YBR198C|transcript|YBR198C|protein_coding|1/1|c.1738C>T|p.His580Tyr|1738/2397|1738/2397|580/798||	TCGTGCGATGCAGTGGCGAAATAATgGCCTAGCGGGGAGAAACTAACATCC
A536R9	AND3187	SK1/BY	tsa1∆/∆	N9	II	616786	.	G	A	3545.3	snp	229	0.454148	HET	2	1	1	NA	NA	NA	2_615005_A_G	0.537931	2_616853_G_A	0.477178	ANN=A|missense_variant|MODERATE|TAF5|YBR198C|transcript|YBR198C|protein_coding|1/1|c.1738C>T|p.His580Tyr|1738/2397|1738/2397|580/798||	TCGTGCGATGCAGTGGCGAAATAATgGCCTAGCGGGGAGAAACTAACATCC
A536R10	AND3187	SK1/BY	tsa1∆/∆	N10	II	616786	.	G	A	4045.81	snp	238	0.512605	HET	2	1	1	NA	NA	NA	2_615005_A_G	0.497268	2_616853_G_A	0.455598	ANN=A|missense_variant|MODERATE|TAF5|YBR198C|transcript|YBR198C|protein_coding|1/1|c.1738C>T|p.His580Tyr|1738/2397|1738/2397|580/798||	TCGTGCGATGCAGTGGCGAAATAATgGCCTAGCGGGGAGAAACTAACATCC
A536R11	AND3187	SK1/BY	tsa1∆/∆	N11	II	616786	.	G	A	2150.42	snp	153	0.418301	HET	2	1	1	NA	NA	NA	2_615005_A_G	0.496599	2_616853_G_A	0.51462	ANN=A|missense_variant|MODERATE|TAF5|YBR198C|transcript|YBR198C|protein_coding|1/1|c.1738C>T|p.His580Tyr|1738/2397|1738/2397|580/798||	TCGTGCGATGCAGTGGCGAAATAATgGCCTAGCGGGGAGAAACTAACATCC
A536R12	AND3187	SK1/BY	tsa1∆/∆	N12	II	616786	.	G	A	2810.23	snp	176	0.477273	HET	2	1	1	NA	NA	NA	2_615005_A_G	0.503106	2_616853_G_A	0.454545	ANN=A|missense_variant|MODERATE|TAF5|YBR198C|transcript|YBR198C|protein_coding|1/1|c.1738C>T|p.His580Tyr|1738/2397|1738/2397|580/798||	TCGTGCGATGCAGTGGCGAAATAATgGCCTAGCGGGGAGAAACTAACATCC
A571R154	AND3187	SK1/BY	tsa1∆/∆	N13	II	616786	.	G	A	3462.77	snp	220	0.459091	HET	2	1	1	NA	NA	NA	2_615005_A_G	0.590164	2_616853_G_A	0.504237	ANN=A|missense_variant|MODERATE|TAF5|YBR198C|transcript|YBR198C|protein_coding|1/1|c.1738C>T|p.His580Tyr|1738/2397|1738/2397|580/798||	TCGTGCGATGCAGTGGCGAAATAATgGCCTAGCGGGGAGAAACTAACATCC
A536R14	AND3187	SK1/BY	tsa1∆/∆	N14	II	616786	.	G	A	832.377	snp	75	0.36	HET	2	1	1	NA	NA	NA	2_615005_A_G	0.54955	2_616853_G_A	0.64	ANN=A|missense_variant|MODERATE|TAF5|YBR198C|transcript|YBR198C|protein_coding|1/1|c.1738C>T|p.His580Tyr|1738/2397|1738/2397|580/798||	TCGTGCGATGCAGTGGCGAAATAATgGCCTAGCGGGGAGAAACTAACATCC
A536R15	AND3187	SK1/BY	tsa1∆/∆	N15	II	616786	.	G	A	4114.67	snp	227	0.528634	HET	2	1	1	NA	NA	NA	2_615005_A_G	0.404908	2_616853_G_A	0.538793	ANN=A|missense_variant|MODERATE|TAF5|YBR198C|transcript|YBR198C|protein_coding|1/1|c.1738C>T|p.His580Tyr|1738/2397|1738/2397|580/798||	TCGTGCGATGCAGTGGCGAAATAATgGCCTAGCGGGGAGAAACTAACATCC
A536R16	AND3187	SK1/BY	tsa1∆/∆	N16	II	616786	.	G	A	3007.15	snp	165	0.539394	HET	2	1	1	NA	NA	NA	2_615005_A_G	0.584337	2_616853_G_A	0.458101	ANN=A|missense_variant|MODERATE|TAF5|YBR198C|transcript|YBR198C|protein_coding|1/1|c.1738C>T|p.His580Tyr|1738/2397|1738/2397|580/798||	TCGTGCGATGCAGTGGCGAAATAATgGCCTAGCGGGGAGAAACTAACATCC
A536R17	AND3187	SK1/BY	tsa1∆/∆	N17	II	616786	.	G	A	3046.4	snp	177	0.508475	HET	2	1	1	NA	NA	NA	2_615005_A_G	0.511111	2_616853_G_A	0.473988	ANN=A|missense_variant|MODERATE|TAF5|YBR198C|transcript|YBR198C|protein_coding|1/1|c.1738C>T|p.His580Tyr|1738/2397|1738/2397|580/798||	TCGTGCGATGCAGTGGCGAAATAATgGCCTAGCGGGGAGAAACTAACATCC
A536R18	AND3187	SK1/BY	tsa1∆/∆	N18	II	616786	.	G	A	3041.2	snp	172	0.517442	HET	2	1	1	NA	NA	NA	2_615005_A_G	0.503145	2_616853_G_A	0.550239	ANN=A|missense_variant|MODERATE|TAF5|YBR198C|transcript|YBR198C|protein_coding|1/1|c.1738C>T|p.His580Tyr|1738/2397|1738/2397|580/798||	TCGTGCGATGCAGTGGCGAAATAATgGCCTAGCGGGGAGAAACTAACATCC
A536R19	AND3187	SK1/BY	tsa1∆/∆	N19	II	616786	.	G	A	3879.3	snp	255	0.447059	HET	2	1	1	NA	NA	NA	2_615005_A_G	0.469613	2_616853_G_A	0.523179	ANN=A|missense_variant|MODERATE|TAF5|YBR198C|transcript|YBR198C|protein_coding|1/1|c.1738C>T|p.His580Tyr|1738/2397|1738/2397|580/798||	TCGTGCGATGCAGTGGCGAAATAATgGCCTAGCGGGGAGAAACTAACATCC
A536R20	AND3187	SK1/BY	tsa1∆/∆	N20	II	616786	.	G	A	3306	snp	200	0.485	HET	2	1	1	NA	NA	NA	2_615005_A_G	0.450331	2_616853_G_A	0.444954	ANN=A|missense_variant|MODERATE|TAF5|YBR198C|transcript|YBR198C|protein_coding|1/1|c.1738C>T|p.His580Tyr|1738/2397|1738/2397|580/798||	TCGTGCGATGCAGTGGCGAAATAATgGCCTAGCGGGGAGAAACTAACATCC
A536R21	AND3187	SK1/BY	tsa1∆/∆	N21	II	616786	.	G	A	3141.92	snp	181	0.519337	HET	2	1	1	NA	NA	NA	2_615005_A_G	0.450704	2_616853_G_A	0.5	ANN=A|missense_variant|MODERATE|TAF5|YBR198C|transcript|YBR198C|protein_coding|1/1|c.1738C>T|p.His580Tyr|1738/2397|1738/2397|580/798||	TCGTGCGATGCAGTGGCGAAATAATgGCCTAGCGGGGAGAAACTAACATCC
A536R22	AND3187	SK1/BY	tsa1∆/∆	N22	II	616786	.	G	A	2243.42	snp	136	0.492647	HET	2	1	1	NA	NA	NA	2_615005_A_G	0.462963	2_616853_G_A	0.564286	ANN=A|missense_variant|MODERATE|TAF5|YBR198C|transcript|YBR198C|protein_coding|1/1|c.1738C>T|p.His580Tyr|1738/2397|1738/2397|580/798||	TCGTGCGATGCAGTGGCGAAATAATgGCCTAGCGGGGAGAAACTAACATCC
A536R23	AND3187	SK1/BY	tsa1∆/∆	N23	II	616786	.	G	A	2046.44	snp	152	0.401316	HET	2	1	1	NA	NA	NA	2_615005_A_G	0.5	2_616853_G_A	0.445122	ANN=A|missense_variant|MODERATE|TAF5|YBR198C|transcript|YBR198C|protein_coding|1/1|c.1738C>T|p.His580Tyr|1738/2397|1738/2397|580/798||	TCGTGCGATGCAGTGGCGAAATAATgGCCTAGCGGGGAGAAACTAACATCC
A536R24	AND3187	SK1/BY	tsa1∆/∆	N24	II	616786	.	G	A	2725.1	snp	166	0.487952	HET	2	1	1	NA	NA	NA	2_615005_A_G	0.496599	2_616853_G_A	0.455026	ANN=A|missense_variant|MODERATE|TAF5|YBR198C|transcript|YBR198C|protein_coding|1/1|c.1738C>T|p.His580Tyr|1738/2397|1738/2397|580/798||	TCGTGCGATGCAGTGGCGAAATAATgGCCTAGCGGGGAGAAACTAACATCC
A452R14	AND3187	SK1/BY	tsa1∆/∆	N25	II	616786	.	G	A	1152.44	snp	72	0.486111	HET	2	1	1	NA	NA	NA	2_615005_A_G	0.480769	2_616853_G_A	0.537634	ANN=A|missense_variant|MODERATE|TAF5|YBR198C|transcript|YBR198C|protein_coding|1/1|c.1738C>T|p.His580Tyr|1738/2397|1738/2397|580/798||	TCGTGCGATGCAGTGGCGAAATAATgGCCTAGCGGGGAGAAACTAACATCC
A536R18	AND3187	SK1/BY	tsa1∆/∆	N18	II	711253	.	T	G	1569.28	snp	108	0.435185	HET	2	1	1	LOH1	0	REC	2_711180_C_T	0	2_711432_G_A	0	ANN=G|missense_variant|MODERATE|ISW1|YBR245C|transcript|YBR245C|protein_coding|1/1|c.287A>C|p.Asn96Thr|287/3390|287/3390|96/1129||	GCCTTCCAGATCAAACTTTTTACCAtTAGCATCCTTCAGCAGGTAACGTTT
A536R19	AND3187	SK1/BY	tsa1∆/∆	N19	II	711253	.	T	G	2509.91	snp	162	0.45679	HET	2	1	1	LOH1	0	REC	2_711180_C_T	0	2_711432_G_A	0	ANN=G|missense_variant|MODERATE|ISW1|YBR245C|transcript|YBR245C|protein_coding|1/1|c.287A>C|p.Asn96Thr|287/3390|287/3390|96/1129||	GCCTTCCAGATCAAACTTTTTACCAtTAGCATCCTTCAGCAGGTAACGTTT
A536R20	AND3187	SK1/BY	tsa1∆/∆	N20	II	711253	.	T	G	2373.47	snp	125	0.568	HET	2	1	1	LOH2	0	REC	2_711180_C_T	0	2_711432_G_A	0	ANN=G|missense_variant|MODERATE|ISW1|YBR245C|transcript|YBR245C|protein_coding|1/1|c.287A>C|p.Asn96Thr|287/3390|287/3390|96/1129||	GCCTTCCAGATCAAACTTTTTACCAtTAGCATCCTTCAGCAGGTAACGTTT
A536R21	AND3187	SK1/BY	tsa1∆/∆	N21	II	711253	.	T	G	2256.61	snp	145	0.462069	HET	2	1	1	LOH2	0	REC	2_711180_C_T	0	2_711432_G_A	0	ANN=G|missense_variant|MODERATE|ISW1|YBR245C|transcript|YBR245C|protein_coding|1/1|c.287A>C|p.Asn96Thr|287/3390|287/3390|96/1129||	GCCTTCCAGATCAAACTTTTTACCAtTAGCATCCTTCAGCAGGTAACGTTT
A536R22	AND3187	SK1/BY	tsa1∆/∆	N22	II	711253	.	T	G	1292.64	snp	72	0.541667	HET	2	1	1	LOH2	0	REC	2_711180_C_T	0	2_711432_G_A	0	ANN=G|missense_variant|MODERATE|ISW1|YBR245C|transcript|YBR245C|protein_coding|1/1|c.287A>C|p.Asn96Thr|287/3390|287/3390|96/1129||	GCCTTCCAGATCAAACTTTTTACCAtTAGCATCCTTCAGCAGGTAACGTTT
A536R23	AND3187	SK1/BY	tsa1∆/∆	N23	II	711253	.	T	G	1449.74	snp	90	0.477778	HET	2	1	1	LOH3	0	REC	2_711180_C_T	0	2_711432_G_A	0	ANN=G|missense_variant|MODERATE|ISW1|YBR245C|transcript|YBR245C|protein_coding|1/1|c.287A>C|p.Asn96Thr|287/3390|287/3390|96/1129||	GCCTTCCAGATCAAACTTTTTACCAtTAGCATCCTTCAGCAGGTAACGTTT
A536R24	AND3187	SK1/BY	tsa1∆/∆	N24	II	711253	.	T	G	1671.03	snp	102	0.5	HET	2	1	1	LOH2	0	REC	2_711180_C_T	0	2_711432_G_A	0	ANN=G|missense_variant|MODERATE|ISW1|YBR245C|transcript|YBR245C|protein_coding|1/1|c.287A>C|p.Asn96Thr|287/3390|287/3390|96/1129||	GCCTTCCAGATCAAACTTTTTACCAtTAGCATCCTTCAGCAGGTAACGTTT
A452R14	AND3187	SK1/BY	tsa1∆/∆	N25	II	711253	.	T	G	1817.93	snp	97	0.556701	HET	2	1	1	LOH2	0	REC	2_711180_C_T	0	2_711432_G_A	0	ANN=G|missense_variant|MODERATE|ISW1|YBR245C|transcript|YBR245C|protein_coding|1/1|c.287A>C|p.Asn96Thr|287/3390|287/3390|96/1129||	GCCTTCCAGATCAAACTTTTTACCAtTAGCATCCTTCAGCAGGTAACGTTT
A536R11	AND3187	SK1/BY	tsa1∆/∆	N11	IV	27106	.	T	G	667.72	snp	35	0.628571	HET	2	1	1	NA	NA	NA	4_27090_T_C	0.648649	4_27189_T_C	0.648148	ANN=G|missense_variant|MODERATE|ADY3|YDL239C|transcript|YDL239C|protein_coding|1/1|c.1670A>C|p.Glu557Ala|1670/2373|1670/2373|557/790||	GCTCTTCAGTTTTTGAAAGTTTTCTtCCTTGAGGTTCAGGATATCATGCCA
A536R12	AND3187	SK1/BY	tsa1∆/∆	N12	IV	27106	.	T	G	796.282	snp	54	0.481481	HET	2	1	1	NA	NA	NA	4_27090_T_C	0.481481	4_27189_T_C	0.382979	ANN=G|missense_variant|MODERATE|ADY3|YDL239C|transcript|YDL239C|protein_coding|1/1|c.1670A>C|p.Glu557Ala|1670/2373|1670/2373|557/790||	GCTCTTCAGTTTTTGAAAGTTTTCTtCCTTGAGGTTCAGGATATCATGCCA
A571R154	AND3187	SK1/BY	tsa1∆/∆	N13	IV	27106	.	T	G	1134.16	snp	73	0.465753	HET	2	1	1	NA	NA	NA	4_27090_T_C	0.493333	4_27189_T_C	0.487805	ANN=G|missense_variant|MODERATE|ADY3|YDL239C|transcript|YDL239C|protein_coding|1/1|c.1670A>C|p.Glu557Ala|1670/2373|1670/2373|557/790||	GCTCTTCAGTTTTTGAAAGTTTTCTtCCTTGAGGTTCAGGATATCATGCCA
A536R14	AND3187	SK1/BY	tsa1∆/∆	N14	IV	27106	.	T	G	743.528	snp	38	0.631579	HET	2	1	1	NA	NA	NA	4_27090_T_C	0.609756	4_27189_T_C	0.5	ANN=G|missense_variant|MODERATE|ADY3|YDL239C|transcript|YDL239C|protein_coding|1/1|c.1670A>C|p.Glu557Ala|1670/2373|1670/2373|557/790||	GCTCTTCAGTTTTTGAAAGTTTTCTtCCTTGAGGTTCAGGATATCATGCCA
A536R15	AND3187	SK1/BY	tsa1∆/∆	N15	IV	27106	.	T	G	1006.24	snp	53	0.584906	HET	2	1	1	NA	NA	NA	4_27090_T_C	0.576923	4_27189_T_C	0.526316	ANN=G|missense_variant|MODERATE|ADY3|YDL239C|transcript|YDL239C|protein_coding|1/1|c.1670A>C|p.Glu557Ala|1670/2373|1670/2373|557/790||	GCTCTTCAGTTTTTGAAAGTTTTCTtCCTTGAGGTTCAGGATATCATGCCA
A536R16	AND3187	SK1/BY	tsa1∆/∆	N16	IV	27106	.	T	G	864.429	snp	49	0.55102	HET	2	1	1	NA	NA	NA	4_27090_T_C	0.478261	4_27189_T_C	0.5	ANN=G|missense_variant|MODERATE|ADY3|YDL239C|transcript|YDL239C|protein_coding|1/1|c.1670A>C|p.Glu557Ala|1670/2373|1670/2373|557/790||	GCTCTTCAGTTTTTGAAAGTTTTCTtCCTTGAGGTTCAGGATATCATGCCA
A536R17	AND3187	SK1/BY	tsa1∆/∆	N17	IV	27106	.	T	G	774.693	snp	49	0.510204	HET	2	1	1	NA	NA	NA	4_27090_T_C	0.477273	4_27189_T_C	0.557692	ANN=G|missense_variant|MODERATE|ADY3|YDL239C|transcript|YDL239C|protein_coding|1/1|c.1670A>C|p.Glu557Ala|1670/2373|1670/2373|557/790||	GCTCTTCAGTTTTTGAAAGTTTTCTtCCTTGAGGTTCAGGATATCATGCCA
A536R18	AND3187	SK1/BY	tsa1∆/∆	N18	IV	27106	.	T	G	915.868	snp	46	0.630435	HET	2	1	1	NA	NA	NA	4_27090_T_C	0.58	4_27189_T_C	0.604167	ANN=G|missense_variant|MODERATE|ADY3|YDL239C|transcript|YDL239C|protein_coding|1/1|c.1670A>C|p.Glu557Ala|1670/2373|1670/2373|557/790||	GCTCTTCAGTTTTTGAAAGTTTTCTtCCTTGAGGTTCAGGATATCATGCCA
A536R19	AND3187	SK1/BY	tsa1∆/∆	N19	IV	27106	.	T	G	1061.51	snp	70	0.471429	HET	2	1	1	NA	NA	NA	4_27090_T_C	0.479452	4_27189_T_C	0.426667	ANN=G|missense_variant|MODERATE|ADY3|YDL239C|transcript|YDL239C|protein_coding|1/1|c.1670A>C|p.Glu557Ala|1670/2373|1670/2373|557/790||	GCTCTTCAGTTTTTGAAAGTTTTCTtCCTTGAGGTTCAGGATATCATGCCA
A536R20	AND3187	SK1/BY	tsa1∆/∆	N20	IV	27106	.	T	G	848.871	snp	60	0.433333	HET	2	1	1	NA	NA	NA	4_27090_T_C	0.46875	4_27189_T_C	0.625	ANN=G|missense_variant|MODERATE|ADY3|YDL239C|transcript|YDL239C|protein_coding|1/1|c.1670A>C|p.Glu557Ala|1670/2373|1670/2373|557/790||	GCTCTTCAGTTTTTGAAAGTTTTCTtCCTTGAGGTTCAGGATATCATGCCA
A536R21	AND3187	SK1/BY	tsa1∆/∆	N21	IV	27106	.	T	G	870.446	snp	58	0.482759	HET	2	1	1	NA	NA	NA	4_27090_T_C	0.476923	4_27189_T_C	0.540984	ANN=G|missense_variant|MODERATE|ADY3|YDL239C|transcript|YDL239C|protein_coding|1/1|c.1670A>C|p.Glu557Ala|1670/2373|1670/2373|557/790||	GCTCTTCAGTTTTTGAAAGTTTTCTtCCTTGAGGTTCAGGATATCATGCCA
A536R22	AND3187	SK1/BY	tsa1∆/∆	N22	IV	27106	.	T	G	583.202	snp	37	0.513514	HET	2	1	1	NA	NA	NA	4_27090_T_C	0.512195	4_27189_T_C	0.734694	ANN=G|missense_variant|MODERATE|ADY3|YDL239C|transcript|YDL239C|protein_coding|1/1|c.1670A>C|p.Glu557Ala|1670/2373|1670/2373|557/790||	GCTCTTCAGTTTTTGAAAGTTTTCTtCCTTGAGGTTCAGGATATCATGCCA
A536R23	AND3187	SK1/BY	tsa1∆/∆	N23	IV	27106	.	T	G	840.768	snp	42	0.619048	HET	2	1	1	NA	NA	NA	4_27090_T_C	0.657895	4_27189_T_C	0.625	ANN=G|missense_variant|MODERATE|ADY3|YDL239C|transcript|YDL239C|protein_coding|1/1|c.1670A>C|p.Glu557Ala|1670/2373|1670/2373|557/790||	GCTCTTCAGTTTTTGAAAGTTTTCTtCCTTGAGGTTCAGGATATCATGCCA
A536R24	AND3187	SK1/BY	tsa1∆/∆	N24	IV	27106	.	T	G	1221.35	snp	72	0.527778	HET	2	1	1	NA	NA	NA	4_27090_T_C	0.519481	4_27189_T_C	0.542857	ANN=G|missense_variant|MODERATE|ADY3|YDL239C|transcript|YDL239C|protein_coding|1/1|c.1670A>C|p.Glu557Ala|1670/2373|1670/2373|557/790||	GCTCTTCAGTTTTTGAAAGTTTTCTtCCTTGAGGTTCAGGATATCATGCCA
A452R14	AND3187	SK1/BY	tsa1∆/∆	N25	IV	27106	.	T	G	1228.57	snp	78	0.474359	HET	2	1	1	NA	NA	NA	4_27090_T_C	0.458824	4_27189_T_C	0.537313	ANN=G|missense_variant|MODERATE|ADY3|YDL239C|transcript|YDL239C|protein_coding|1/1|c.1670A>C|p.Glu557Ala|1670/2373|1670/2373|557/790||	GCTCTTCAGTTTTTGAAAGTTTTCTtCCTTGAGGTTCAGGATATCATGCCA
A536R8	AND3187	SK1/BY	tsa1∆/∆	N8	IV	554381	.	G	C	1941.87	snp	116	0.508621	HET	2	1	1	NA	NA	NA	4_553867_C_G	0.463158	4_555214_A_G	0.462963	ANN=C|missense_variant|MODERATE|VMS1|YDR049W|transcript|YDR049W|protein_coding|1/1|c.1128G>C|p.Arg376Ser|1128/1899|1128/1899|376/632||	AGAGCTTCCCTTTTACCACGAACAGgCCCACTGTATTAGAATTGAAGAAGG
A536R9	AND3187	SK1/BY	tsa1∆/∆	N9	IV	554381	.	G	C	2881.57	snp	173	0.514451	HET	2	1	1	NA	NA	NA	4_553867_C_G	0.506849	4_555214_A_G	0.393939	ANN=C|missense_variant|MODERATE|VMS1|YDR049W|transcript|YDR049W|protein_coding|1/1|c.1128G>C|p.Arg376Ser|1128/1899|1128/1899|376/632||	AGAGCTTCCCTTTTACCACGAACAGgCCCACTGTATTAGAATTGAAGAAGG
A536R10	AND3187	SK1/BY	tsa1∆/∆	N10	IV	554381	.	G	C	2900.77	snp	187	0.481283	HET	2	1	1	NA	NA	NA	4_553867_C_G	0.436508	4_555214_A_G	0.583333	ANN=C|missense_variant|MODERATE|VMS1|YDR049W|transcript|YDR049W|protein_coding|1/1|c.1128G>C|p.Arg376Ser|1128/1899|1128/1899|376/632||	AGAGCTTCCCTTTTACCACGAACAGgCCCACTGTATTAGAATTGAAGAAGG
A536R11	AND3187	SK1/BY	tsa1∆/∆	N11	IV	554381	.	G	C	2497.89	snp	152	0.513158	HET	2	1	1	NA	NA	NA	4_553867_C_G	0.521368	4_555214_A_G	0.432432	ANN=C|missense_variant|MODERATE|VMS1|YDR049W|transcript|YDR049W|protein_coding|1/1|c.1128G>C|p.Arg376Ser|1128/1899|1128/1899|376/632||	AGAGCTTCCCTTTTACCACGAACAGgCCCACTGTATTAGAATTGAAGAAGG
A536R12	AND3187	SK1/BY	tsa1∆/∆	N12	IV	554381	.	G	C	2100.64	snp	136	0.477941	HET	2	1	1	NA	NA	NA	4_553867_C_G	0.453704	4_555214_A_G	0.44186	ANN=C|missense_variant|MODERATE|VMS1|YDR049W|transcript|YDR049W|protein_coding|1/1|c.1128G>C|p.Arg376Ser|1128/1899|1128/1899|376/632||	AGAGCTTCCCTTTTACCACGAACAGgCCCACTGTATTAGAATTGAAGAAGG
A571R154	AND3187	SK1/BY	tsa1∆/∆	N13	IV	554381	.	G	C	2755.9	snp	170	0.488235	HET	2	1	1	NA	NA	NA	4_553867_C_G	0.52439	4_555214_A_G	0.45614	ANN=C|missense_variant|MODERATE|VMS1|YDR049W|transcript|YDR049W|protein_coding|1/1|c.1128G>C|p.Arg376Ser|1128/1899|1128/1899|376/632||	AGAGCTTCCCTTTTACCACGAACAGgCCCACTGTATTAGAATTGAAGAAGG
A536R14	AND3187	SK1/BY	tsa1∆/∆	N14	IV	554381	.	G	C	1405.82	snp	72	0.597222	HET	2	1	1	NA	NA	NA	4_553867_C_G	0.333333	4_555214_A_G	0.342105	ANN=C|missense_variant|MODERATE|VMS1|YDR049W|transcript|YDR049W|protein_coding|1/1|c.1128G>C|p.Arg376Ser|1128/1899|1128/1899|376/632||	AGAGCTTCCCTTTTACCACGAACAGgCCCACTGTATTAGAATTGAAGAAGG
A536R15	AND3187	SK1/BY	tsa1∆/∆	N15	IV	554381	.	G	C	2549.4	snp	150	0.52	HET	2	1	1	NA	NA	NA	4_553867_C_G	0.555556	4_555214_A_G	0.545455	ANN=C|missense_variant|MODERATE|VMS1|YDR049W|transcript|YDR049W|protein_coding|1/1|c.1128G>C|p.Arg376Ser|1128/1899|1128/1899|376/632||	AGAGCTTCCCTTTTACCACGAACAGgCCCACTGTATTAGAATTGAAGAAGG
A536R16	AND3187	SK1/BY	tsa1∆/∆	N16	IV	554381	.	G	C	1943.47	snp	139	0.42446	HET	2	1	1	NA	NA	NA	4_553867_C_G	0.510638	4_555214_A_G	0.489796	ANN=C|missense_variant|MODERATE|VMS1|YDR049W|transcript|YDR049W|protein_coding|1/1|c.1128G>C|p.Arg376Ser|1128/1899|1128/1899|376/632||	AGAGCTTCCCTTTTACCACGAACAGgCCCACTGTATTAGAATTGAAGAAGG
A536R17	AND3187	SK1/BY	tsa1∆/∆	N17	IV	554381	.	G	C	1583.73	snp	97	0.515464	HET	2	1	1	NA	NA	NA	4_553867_C_G	0.471698	4_555214_A_G	0.381818	ANN=C|missense_variant|MODERATE|VMS1|YDR049W|transcript|YDR049W|protein_coding|1/1|c.1128G>C|p.Arg376Ser|1128/1899|1128/1899|376/632||	AGAGCTTCCCTTTTACCACGAACAGgCCCACTGTATTAGAATTGAAGAAGG
A536R18	AND3187	SK1/BY	tsa1∆/∆	N18	IV	554381	.	G	C	1541.6	snp	109	0.449541	HET	2	1	1	NA	NA	NA	4_553867_C_G	0.517647	4_555214_A_G	0.428571	ANN=C|missense_variant|MODERATE|VMS1|YDR049W|transcript|YDR049W|protein_coding|1/1|c.1128G>C|p.Arg376Ser|1128/1899|1128/1899|376/632||	AGAGCTTCCCTTTTACCACGAACAGgCCCACTGTATTAGAATTGAAGAAGG
A536R19	AND3187	SK1/BY	tsa1∆/∆	N19	IV	554381	.	G	C	2723.68	snp	172	0.482558	HET	2	1	1	NA	NA	NA	4_553867_C_G	0.428571	4_555214_A_G	0.554054	ANN=C|missense_variant|MODERATE|VMS1|YDR049W|transcript|YDR049W|protein_coding|1/1|c.1128G>C|p.Arg376Ser|1128/1899|1128/1899|376/632||	AGAGCTTCCCTTTTACCACGAACAGgCCCACTGTATTAGAATTGAAGAAGG
A536R20	AND3187	SK1/BY	tsa1∆/∆	N20	IV	554381	.	G	C	2157.6	snp	128	0.507812	HET	2	1	1	NA	NA	NA	4_553867_C_G	0.46789	4_555214_A_G	0.584906	ANN=C|missense_variant|MODERATE|VMS1|YDR049W|transcript|YDR049W|protein_coding|1/1|c.1128G>C|p.Arg376Ser|1128/1899|1128/1899|376/632||	AGAGCTTCCCTTTTACCACGAACAGgCCCACTGTATTAGAATTGAAGAAGG
A536R21	AND3187	SK1/BY	tsa1∆/∆	N21	IV	554381	.	G	C	2706.09	snp	135	0.614815	HET	2	1	1	NA	NA	NA	4_553867_C_G	0.537815	4_555214_A_G	0.56	ANN=C|missense_variant|MODERATE|VMS1|YDR049W|transcript|YDR049W|protein_coding|1/1|c.1128G>C|p.Arg376Ser|1128/1899|1128/1899|376/632||	AGAGCTTCCCTTTTACCACGAACAGgCCCACTGTATTAGAATTGAAGAAGG
A536R22	AND3187	SK1/BY	tsa1∆/∆	N22	IV	554381	.	G	C	1877.36	snp	109	0.522936	HET	2	1	1	NA	NA	NA	4_553867_C_G	0.541176	4_555214_A_G	0.5	ANN=C|missense_variant|MODERATE|VMS1|YDR049W|transcript|YDR049W|protein_coding|1/1|c.1128G>C|p.Arg376Ser|1128/1899|1128/1899|376/632||	AGAGCTTCCCTTTTACCACGAACAGgCCCACTGTATTAGAATTGAAGAAGG
A536R23	AND3187	SK1/BY	tsa1∆/∆	N23	IV	554381	.	G	C	1260.79	snp	97	0.42268	HET	2	1	1	NA	NA	NA	4_553867_C_G	0.465347	4_555214_A_G	0.38	ANN=C|missense_variant|MODERATE|VMS1|YDR049W|transcript|YDR049W|protein_coding|1/1|c.1128G>C|p.Arg376Ser|1128/1899|1128/1899|376/632||	AGAGCTTCCCTTTTACCACGAACAGgCCCACTGTATTAGAATTGAAGAAGG
A536R24	AND3187	SK1/BY	tsa1∆/∆	N24	IV	554381	.	G	C	2378.75	snp	150	0.493333	HET	2	1	1	NA	NA	NA	4_553867_C_G	0.474747	4_555214_A_G	0.511111	ANN=C|missense_variant|MODERATE|VMS1|YDR049W|transcript|YDR049W|protein_coding|1/1|c.1128G>C|p.Arg376Ser|1128/1899|1128/1899|376/632||	AGAGCTTCCCTTTTACCACGAACAGgCCCACTGTATTAGAATTGAAGAAGG
A452R14	AND3187	SK1/BY	tsa1∆/∆	N25	IV	554381	.	G	C	1701.02	snp	92	0.565217	HET	2	1	1	NA	NA	NA	4_553867_C_G	0.405405	4_555214_A_G	0.491228	ANN=C|missense_variant|MODERATE|VMS1|YDR049W|transcript|YDR049W|protein_coding|1/1|c.1128G>C|p.Arg376Ser|1128/1899|1128/1899|376/632||	AGAGCTTCCCTTTTACCACGAACAGgCCCACTGTATTAGAATTGAAGAAGG
A536R8	AND3187	SK1/BY	tsa1∆/∆	N8	IV	689873	.	C	T	2233.73	snp	130	0.507692	HET	2	1	1	NA	NA	NA	4_689810_A_C	0.485507	4_690110_C_T	0.5	ANN=T|synonymous_variant|LOW|VBA4|YDR119W|transcript|YDR119W|protein_coding|1/1|c.1647C>T|p.Ile549Ile|1647/2307|1647/2307|549/768||	TCCCATTCGGTACAACGTACTTCATcATTGTTTTAAATTTAAGCACTTTAC
A536R9	AND3187	SK1/BY	tsa1∆/∆	N9	IV	689873	.	C	T	2526.05	snp	172	0.436047	HET	2	1	1	NA	NA	NA	4_689810_A_C	0.525253	4_690110_C_T	0.472527	ANN=T|synonymous_variant|LOW|VBA4|YDR119W|transcript|YDR119W|protein_coding|1/1|c.1647C>T|p.Ile549Ile|1647/2307|1647/2307|549/768||	TCCCATTCGGTACAACGTACTTCATcATTGTTTTAAATTTAAGCACTTTAC
A536R10	AND3187	SK1/BY	tsa1∆/∆	N10	IV	689873	.	C	T	2285.27	snp	156	0.442308	HET	2	1	1	NA	NA	NA	4_689810_A_C	0.520958	4_690110_C_T	0.441558	ANN=T|synonymous_variant|LOW|VBA4|YDR119W|transcript|YDR119W|protein_coding|1/1|c.1647C>T|p.Ile549Ile|1647/2307|1647/2307|549/768||	TCCCATTCGGTACAACGTACTTCATcATTGTTTTAAATTTAAGCACTTTAC
A536R11	AND3187	SK1/BY	tsa1∆/∆	N11	IV	689873	.	C	T	1981.04	snp	124	0.467742	HET	2	1	1	NA	NA	NA	4_689810_A_C	0.515924	4_690110_C_T	0.506329	ANN=T|synonymous_variant|LOW|VBA4|YDR119W|transcript|YDR119W|protein_coding|1/1|c.1647C>T|p.Ile549Ile|1647/2307|1647/2307|549/768||	TCCCATTCGGTACAACGTACTTCATcATTGTTTTAAATTTAAGCACTTTAC
A536R12	AND3187	SK1/BY	tsa1∆/∆	N12	IV	689873	.	C	T	1630.8	snp	117	0.42735	HET	2	1	1	NA	NA	NA	4_689810_A_C	0.604317	4_690110_C_T	0.483871	ANN=T|synonymous_variant|LOW|VBA4|YDR119W|transcript|YDR119W|protein_coding|1/1|c.1647C>T|p.Ile549Ile|1647/2307|1647/2307|549/768||	TCCCATTCGGTACAACGTACTTCATcATTGTTTTAAATTTAAGCACTTTAC
A571R154	AND3187	SK1/BY	tsa1∆/∆	N13	IV	689873	.	C	T	3594.59	snp	195	0.54359	HET	2	1	1	NA	NA	NA	4_689810_A_C	0.439655	4_690110_C_T	0.411168	ANN=T|synonymous_variant|LOW|VBA4|YDR119W|transcript|YDR119W|protein_coding|1/1|c.1647C>T|p.Ile549Ile|1647/2307|1647/2307|549/768||	TCCCATTCGGTACAACGTACTTCATcATTGTTTTAAATTTAAGCACTTTAC
A536R14	AND3187	SK1/BY	tsa1∆/∆	N14	IV	689873	.	C	T	1109.72	snp	71	0.478873	HET	2	1	1	NA	NA	NA	4_689810_A_C	0.626667	4_690110_C_T	0.409524	ANN=T|synonymous_variant|LOW|VBA4|YDR119W|transcript|YDR119W|protein_coding|1/1|c.1647C>T|p.Ile549Ile|1647/2307|1647/2307|549/768||	TCCCATTCGGTACAACGTACTTCATcATTGTTTTAAATTTAAGCACTTTAC
A536R15	AND3187	SK1/BY	tsa1∆/∆	N15	IV	689873	.	C	T	2301	snp	151	0.463576	HET	2	1	1	NA	NA	NA	4_689810_A_C	0.531707	4_690110_C_T	0.489362	ANN=T|synonymous_variant|LOW|VBA4|YDR119W|transcript|YDR119W|protein_coding|1/1|c.1647C>T|p.Ile549Ile|1647/2307|1647/2307|549/768||	TCCCATTCGGTACAACGTACTTCATcATTGTTTTAAATTTAAGCACTTTAC
A536R16	AND3187	SK1/BY	tsa1∆/∆	N16	IV	689873	.	C	T	2187.08	snp	141	0.453901	HET	2	1	1	NA	NA	NA	4_689810_A_C	0.472222	4_690110_C_T	0.565891	ANN=T|synonymous_variant|LOW|VBA4|YDR119W|transcript|YDR119W|protein_coding|1/1|c.1647C>T|p.Ile549Ile|1647/2307|1647/2307|549/768||	TCCCATTCGGTACAACGTACTTCATcATTGTTTTAAATTTAAGCACTTTAC
A536R17	AND3187	SK1/BY	tsa1∆/∆	N17	IV	689873	.	C	T	2147.11	snp	144	0.4375	HET	2	1	1	NA	NA	NA	4_689810_A_C	0.542484	4_690110_C_T	0.542636	ANN=T|synonymous_variant|LOW|VBA4|YDR119W|transcript|YDR119W|protein_coding|1/1|c.1647C>T|p.Ile549Ile|1647/2307|1647/2307|549/768||	TCCCATTCGGTACAACGTACTTCATcATTGTTTTAAATTTAAGCACTTTAC
A536R18	AND3187	SK1/BY	tsa1∆/∆	N18	IV	689873	.	C	T	2049.54	snp	129	0.496124	HET	2	1	1	NA	NA	NA	4_689810_A_C	0.480263	4_690110_C_T	0.517647	ANN=T|synonymous_variant|LOW|VBA4|YDR119W|transcript|YDR119W|protein_coding|1/1|c.1647C>T|p.Ile549Ile|1647/2307|1647/2307|549/768||	TCCCATTCGGTACAACGTACTTCATcATTGTTTTAAATTTAAGCACTTTAC
A536R19	AND3187	SK1/BY	tsa1∆/∆	N19	IV	689873	.	C	T	2730.29	snp	181	0.447514	HET	2	1	1	NA	NA	NA	4_689810_A_C	0.444444	4_690110_C_T	0.547511	ANN=T|synonymous_variant|LOW|VBA4|YDR119W|transcript|YDR119W|protein_coding|1/1|c.1647C>T|p.Ile549Ile|1647/2307|1647/2307|549/768||	TCCCATTCGGTACAACGTACTTCATcATTGTTTTAAATTTAAGCACTTTAC
A536R20	AND3187	SK1/BY	tsa1∆/∆	N20	IV	689873	.	C	T	2565.45	snp	163	0.466258	HET	2	1	1	NA	NA	NA	4_689810_A_C	0.513514	4_690110_C_T	0.510204	ANN=T|synonymous_variant|LOW|VBA4|YDR119W|transcript|YDR119W|protein_coding|1/1|c.1647C>T|p.Ile549Ile|1647/2307|1647/2307|549/768||	TCCCATTCGGTACAACGTACTTCATcATTGTTTTAAATTTAAGCACTTTAC
A536R21	AND3187	SK1/BY	tsa1∆/∆	N21	IV	689873	.	C	T	2706.62	snp	148	0.547297	HET	2	1	1	NA	NA	NA	4_689810_A_C	0.421053	4_690110_C_T	0.436019	ANN=T|synonymous_variant|LOW|VBA4|YDR119W|transcript|YDR119W|protein_coding|1/1|c.1647C>T|p.Ile549Ile|1647/2307|1647/2307|549/768||	TCCCATTCGGTACAACGTACTTCATcATTGTTTTAAATTTAAGCACTTTAC
A536R22	AND3187	SK1/BY	tsa1∆/∆	N22	IV	689873	.	C	T	1187.71	snp	74	0.486486	HET	2	1	1	NA	NA	NA	4_689810_A_C	0.485981	4_690110_C_T	0.479339	ANN=T|synonymous_variant|LOW|VBA4|YDR119W|transcript|YDR119W|protein_coding|1/1|c.1647C>T|p.Ile549Ile|1647/2307|1647/2307|549/768||	TCCCATTCGGTACAACGTACTTCATcATTGTTTTAAATTTAAGCACTTTAC
A536R23	AND3187	SK1/BY	tsa1∆/∆	N23	IV	689873	.	C	T	2002.97	snp	111	0.540541	HET	2	1	1	NA	NA	NA	4_689810_A_C	0.450382	4_690110_C_T	0.534722	ANN=T|synonymous_variant|LOW|VBA4|YDR119W|transcript|YDR119W|protein_coding|1/1|c.1647C>T|p.Ile549Ile|1647/2307|1647/2307|549/768||	TCCCATTCGGTACAACGTACTTCATcATTGTTTTAAATTTAAGCACTTTAC
A536R24	AND3187	SK1/BY	tsa1∆/∆	N24	IV	689873	.	C	T	1870.57	snp	115	0.486957	HET	2	1	1	NA	NA	NA	4_689810_A_C	0.5	4_690110_C_T	0.492857	ANN=T|synonymous_variant|LOW|VBA4|YDR119W|transcript|YDR119W|protein_coding|1/1|c.1647C>T|p.Ile549Ile|1647/2307|1647/2307|549/768||	TCCCATTCGGTACAACGTACTTCATcATTGTTTTAAATTTAAGCACTTTAC
A452R14	AND3187	SK1/BY	tsa1∆/∆	N25	IV	689873	.	C	T	1279.83	snp	74	0.527027	HET	2	1	1	NA	NA	NA	4_689810_A_C	0.53012	4_690110_C_T	0.453488	ANN=T|synonymous_variant|LOW|VBA4|YDR119W|transcript|YDR119W|protein_coding|1/1|c.1647C>T|p.Ile549Ile|1647/2307|1647/2307|549/768||	TCCCATTCGGTACAACGTACTTCATcATTGTTTTAAATTTAAGCACTTTAC
A536R3	AND3187	SK1/BY	tsa1∆/∆	N3	IV	833385	.	AT	A	1374.94	del	82	0.536585	HET	2	1	1	NA	NA	NA	4_833173_G_T	0.471429	4_833459_T_C	0.454545	ANN=A|frameshift_variant|HIGH|YDR186C|YDR186C|transcript|YDR186C|protein_coding|1/1|c.2107delA|p.Ile703fs|2107/2634|2107/2634|703/877||	TCTCAGTTCTTCAAATGACTTGTTGaTCAAATTCTTCTCAAATAGCAAGTT
A536R4	AND3187	SK1/BY	tsa1∆/∆	N4	IV	833385	.	AT	A	1043.33	del	67	0.522388	HET	2	1	1	NA	NA	NA	4_833173_G_T	0.47561	4_833459_T_C	0.423913	ANN=A|frameshift_variant|HIGH|YDR186C|YDR186C|transcript|YDR186C|protein_coding|1/1|c.2107delA|p.Ile703fs|2107/2634|2107/2634|703/877||	TCTCAGTTCTTCAAATGACTTGTTGaTCAAATTCTTCTCAAATAGCAAGTT
A536R5	AND3187	SK1/BY	tsa1∆/∆	N5	IV	833385	.	AT	A	1431.58	del	97	0.463918	HET	2	1	1	NA	NA	NA	4_833173_G_T	0.538462	4_833459_T_C	0.587156	ANN=A|frameshift_variant|HIGH|YDR186C|YDR186C|transcript|YDR186C|protein_coding|1/1|c.2107delA|p.Ile703fs|2107/2634|2107/2634|703/877||	TCTCAGTTCTTCAAATGACTTGTTGaTCAAATTCTTCTCAAATAGCAAGTT
A536R6	AND3187	SK1/BY	tsa1∆/∆	N6	IV	833385	.	AT	A	756.14	del	47	0.510638	HET	2	1	1	NA	NA	NA	4_833173_G_T	0.516667	4_833459_T_C	0.472222	ANN=A|frameshift_variant|HIGH|YDR186C|YDR186C|transcript|YDR186C|protein_coding|1/1|c.2107delA|p.Ile703fs|2107/2634|2107/2634|703/877||	TCTCAGTTCTTCAAATGACTTGTTGaTCAAATTCTTCTCAAATAGCAAGTT
A536R7	AND3187	SK1/BY	tsa1∆/∆	N7	IV	833385	.	AT	A	1043.09	del	81	0.407407	HET	2	1	1	NA	NA	NA	4_833173_G_T	0.414894	4_833459_T_C	0.567308	ANN=A|frameshift_variant|HIGH|YDR186C|YDR186C|transcript|YDR186C|protein_coding|1/1|c.2107delA|p.Ile703fs|2107/2634|2107/2634|703/877||	TCTCAGTTCTTCAAATGACTTGTTGaTCAAATTCTTCTCAAATAGCAAGTT
A536R8	AND3187	SK1/BY	tsa1∆/∆	N8	IV	833385	.	AT	A	1257.53	del	91	0.450549	HET	2	1	1	NA	NA	NA	4_833173_G_T	0.455882	4_833459_T_C	0.557522	ANN=A|frameshift_variant|HIGH|YDR186C|YDR186C|transcript|YDR186C|protein_coding|1/1|c.2107delA|p.Ile703fs|2107/2634|2107/2634|703/877||	TCTCAGTTCTTCAAATGACTTGTTGaTCAAATTCTTCTCAAATAGCAAGTT
A536R9	AND3187	SK1/BY	tsa1∆/∆	N9	IV	833385	.	AT	A	2151.56	del	123	0.528455	HET	2	1	1	NA	NA	NA	4_833173_G_T	0.415493	4_833459_T_C	0.5	ANN=A|frameshift_variant|HIGH|YDR186C|YDR186C|transcript|YDR186C|protein_coding|1/1|c.2107delA|p.Ile703fs|2107/2634|2107/2634|703/877||	TCTCAGTTCTTCAAATGACTTGTTGaTCAAATTCTTCTCAAATAGCAAGTT
A536R10	AND3187	SK1/BY	tsa1∆/∆	N10	IV	833385	.	AT	A	2176.12	del	136	0.5	HET	2	1	1	NA	NA	NA	4_833173_G_T	0.461538	4_833459_T_C	0.529801	ANN=A|frameshift_variant|HIGH|YDR186C|YDR186C|transcript|YDR186C|protein_coding|1/1|c.2107delA|p.Ile703fs|2107/2634|2107/2634|703/877||	TCTCAGTTCTTCAAATGACTTGTTGaTCAAATTCTTCTCAAATAGCAAGTT
A536R11	AND3187	SK1/BY	tsa1∆/∆	N11	IV	833385	.	AT	A	1119.73	del	89	0.404494	HET	2	1	1	NA	NA	NA	4_833173_G_T	0.503268	4_833459_T_C	0.492188	ANN=A|frameshift_variant|HIGH|YDR186C|YDR186C|transcript|YDR186C|protein_coding|1/1|c.2107delA|p.Ile703fs|2107/2634|2107/2634|703/877||	TCTCAGTTCTTCAAATGACTTGTTGaTCAAATTCTTCTCAAATAGCAAGTT
A536R12	AND3187	SK1/BY	tsa1∆/∆	N12	IV	833385	.	AT	A	1292.38	del	93	0.430108	HET	2	1	1	NA	NA	NA	4_833173_G_T	0.571429	4_833459_T_C	0.492063	ANN=A|frameshift_variant|HIGH|YDR186C|YDR186C|transcript|YDR186C|protein_coding|1/1|c.2107delA|p.Ile703fs|2107/2634|2107/2634|703/877||	TCTCAGTTCTTCAAATGACTTGTTGaTCAAATTCTTCTCAAATAGCAAGTT
A571R154	AND3187	SK1/BY	tsa1∆/∆	N13	IV	833385	.	AT	A	2156.15	del	134	0.5	HET	2	1	1	NA	NA	NA	4_833173_G_T	0.554622	4_833459_T_C	0.539474	ANN=A|frameshift_variant|HIGH|YDR186C|YDR186C|transcript|YDR186C|protein_coding|1/1|c.2107delA|p.Ile703fs|2107/2634|2107/2634|703/877||	TCTCAGTTCTTCAAATGACTTGTTGaTCAAATTCTTCTCAAATAGCAAGTT
A536R14	AND3187	SK1/BY	tsa1∆/∆	N14	IV	833385	.	AT	A	1121.65	del	64	0.546875	HET	2	1	1	NA	NA	NA	4_833173_G_T	0.521739	4_833459_T_C	0.423077	ANN=A|frameshift_variant|HIGH|YDR186C|YDR186C|transcript|YDR186C|protein_coding|1/1|c.2107delA|p.Ile703fs|2107/2634|2107/2634|703/877||	TCTCAGTTCTTCAAATGACTTGTTGaTCAAATTCTTCTCAAATAGCAAGTT
A536R15	AND3187	SK1/BY	tsa1∆/∆	N15	IV	833385	.	AT	A	1294.56	del	113	0.362832	HET	2	1	1	NA	NA	NA	4_833173_G_T	0.5	4_833459_T_C	0.612676	ANN=A|frameshift_variant|HIGH|YDR186C|YDR186C|transcript|YDR186C|protein_coding|1/1|c.2107delA|p.Ile703fs|2107/2634|2107/2634|703/877||	TCTCAGTTCTTCAAATGACTTGTTGaTCAAATTCTTCTCAAATAGCAAGTT
A536R16	AND3187	SK1/BY	tsa1∆/∆	N16	IV	833385	.	AT	A	1517.66	del	96	0.5	HET	2	1	1	NA	NA	NA	4_833173_G_T	0.670588	4_833459_T_C	0.553571	ANN=A|frameshift_variant|HIGH|YDR186C|YDR186C|transcript|YDR186C|protein_coding|1/1|c.2107delA|p.Ile703fs|2107/2634|2107/2634|703/877||	TCTCAGTTCTTCAAATGACTTGTTGaTCAAATTCTTCTCAAATAGCAAGTT
A536R17	AND3187	SK1/BY	tsa1∆/∆	N17	IV	833385	.	AT	A	1204.7	del	82	0.45122	HET	2	1	1	NA	NA	NA	4_833173_G_T	0.531915	4_833459_T_C	0.607843	ANN=A|frameshift_variant|HIGH|YDR186C|YDR186C|transcript|YDR186C|protein_coding|1/1|c.2107delA|p.Ile703fs|2107/2634|2107/2634|703/877||	TCTCAGTTCTTCAAATGACTTGTTGaTCAAATTCTTCTCAAATAGCAAGTT
A536R18	AND3187	SK1/BY	tsa1∆/∆	N18	IV	833385	.	AT	A	988.35	del	95	0.347368	HET	2	1	1	NA	NA	NA	4_833173_G_T	0.495575	4_833459_T_C	0.618644	ANN=A|frameshift_variant|HIGH|YDR186C|YDR186C|transcript|YDR186C|protein_coding|1/1|c.2107delA|p.Ile703fs|2107/2634|2107/2634|703/877||	TCTCAGTTCTTCAAATGACTTGTTGaTCAAATTCTTCTCAAATAGCAAGTT
A536R19	AND3187	SK1/BY	tsa1∆/∆	N19	IV	833385	.	AT	A	1656.33	del	116	0.439655	HET	2	1	1	NA	NA	NA	4_833173_G_T	0.52349	4_833459_T_C	0.57047	ANN=A|frameshift_variant|HIGH|YDR186C|YDR186C|transcript|YDR186C|protein_coding|1/1|c.2107delA|p.Ile703fs|2107/2634|2107/2634|703/877||	TCTCAGTTCTTCAAATGACTTGTTGaTCAAATTCTTCTCAAATAGCAAGTT
A536R20	AND3187	SK1/BY	tsa1∆/∆	N20	IV	833385	.	AT	A	2000.65	del	104	0.576923	HET	2	1	1	NA	NA	NA	4_833173_G_T	0.503876	4_833459_T_C	0.536765	ANN=A|frameshift_variant|HIGH|YDR186C|YDR186C|transcript|YDR186C|protein_coding|1/1|c.2107delA|p.Ile703fs|2107/2634|2107/2634|703/877||	TCTCAGTTCTTCAAATGACTTGTTGaTCAAATTCTTCTCAAATAGCAAGTT
A536R21	AND3187	SK1/BY	tsa1∆/∆	N21	IV	833385	.	AT	A	1498.26	del	94	0.5	HET	2	1	1	NA	NA	NA	4_833173_G_T	0.495495	4_833459_T_C	0.503704	ANN=A|frameshift_variant|HIGH|YDR186C|YDR186C|transcript|YDR186C|protein_coding|1/1|c.2107delA|p.Ile703fs|2107/2634|2107/2634|703/877||	TCTCAGTTCTTCAAATGACTTGTTGaTCAAATTCTTCTCAAATAGCAAGTT
A536R22	AND3187	SK1/BY	tsa1∆/∆	N22	IV	833385	.	AT	A	690.632	del	65	0.353846	HET	2	1	1	NA	NA	NA	4_833173_G_T	0.454545	4_833459_T_C	0.593023	ANN=A|frameshift_variant|HIGH|YDR186C|YDR186C|transcript|YDR186C|protein_coding|1/1|c.2107delA|p.Ile703fs|2107/2634|2107/2634|703/877||	TCTCAGTTCTTCAAATGACTTGTTGaTCAAATTCTTCTCAAATAGCAAGTT
A536R23	AND3187	SK1/BY	tsa1∆/∆	N23	IV	833385	.	AT	A	1048.1	del	66	0.5	HET	2	1	1	NA	NA	NA	4_833173_G_T	0.5	4_833459_T_C	0.46875	ANN=A|frameshift_variant|HIGH|YDR186C|YDR186C|transcript|YDR186C|protein_coding|1/1|c.2107delA|p.Ile703fs|2107/2634|2107/2634|703/877||	TCTCAGTTCTTCAAATGACTTGTTGaTCAAATTCTTCTCAAATAGCAAGTT
A536R24	AND3187	SK1/BY	tsa1∆/∆	N24	IV	833385	.	AT	A	1415.32	del	86	0.5	HET	2	1	1	NA	NA	NA	4_833173_G_T	0.513514	4_833459_T_C	0.556604	ANN=A|frameshift_variant|HIGH|YDR186C|YDR186C|transcript|YDR186C|protein_coding|1/1|c.2107delA|p.Ile703fs|2107/2634|2107/2634|703/877||	TCTCAGTTCTTCAAATGACTTGTTGaTCAAATTCTTCTCAAATAGCAAGTT
A452R14	AND3187	SK1/BY	tsa1∆/∆	N25	IV	833385	.	AT	A	1524.77	del	92	0.51087	HET	2	1	1	NA	NA	NA	4_833173_G_T	0.466667	4_833459_T_C	0.494845	ANN=A|frameshift_variant|HIGH|YDR186C|YDR186C|transcript|YDR186C|protein_coding|1/1|c.2107delA|p.Ile703fs|2107/2634|2107/2634|703/877||	TCTCAGTTCTTCAAATGACTTGTTGaTCAAATTCTTCTCAAATAGCAAGTT
A536R15	AND3187	SK1/BY	tsa1∆/∆	N15	IV	1000926	.	T	G	1627.78	snp	118	0.423729	HET	2	1	1	NA	NA	NA	4_1000380_G_A	0.507353	4_1001608_C_G	0.645833	ANN=G|missense_variant|MODERATE|YDR266C|YDR266C|transcript|YDR266C|protein_coding|1/1|c.1098A>C|p.Glu366Asp|1098/1920|1098/1920|366/639||	CTCTTTCTGCCAATCTTAGTCTACTtTCCTCGGGAGAACTAGCAGATCTCA
A536R16	AND3187	SK1/BY	tsa1∆/∆	N16	IV	1000926	.	T	G	1796.18	snp	99	0.545455	HET	2	1	1	NA	NA	NA	4_1000380_G_A	0.406593	4_1001608_C_G	0.615385	ANN=G|missense_variant|MODERATE|YDR266C|YDR266C|transcript|YDR266C|protein_coding|1/1|c.1098A>C|p.Glu366Asp|1098/1920|1098/1920|366/639||	CTCTTTCTGCCAATCTTAGTCTACTtTCCTCGGGAGAACTAGCAGATCTCA
A536R17	AND3187	SK1/BY	tsa1∆/∆	N17	IV	1000926	.	T	G	1028.21	snp	88	0.363636	HET	2	1	1	NA	NA	NA	4_1000380_G_A	0.535354	4_1001608_C_G	0.350649	ANN=G|missense_variant|MODERATE|YDR266C|YDR266C|transcript|YDR266C|protein_coding|1/1|c.1098A>C|p.Glu366Asp|1098/1920|1098/1920|366/639||	CTCTTTCTGCCAATCTTAGTCTACTtTCCTCGGGAGAACTAGCAGATCTCA
A536R18	AND3187	SK1/BY	tsa1∆/∆	N18	IV	1000926	.	T	G	2225.28	snp	130	0.507692	HET	2	1	1	NA	NA	NA	4_1000380_G_A	0.471545	4_1001608_C_G	0.57971	ANN=G|missense_variant|MODERATE|YDR266C|YDR266C|transcript|YDR266C|protein_coding|1/1|c.1098A>C|p.Glu366Asp|1098/1920|1098/1920|366/639||	CTCTTTCTGCCAATCTTAGTCTACTtTCCTCGGGAGAACTAGCAGATCTCA
A536R19	AND3187	SK1/BY	tsa1∆/∆	N19	IV	1000926	.	T	G	2490.23	snp	130	0.569231	HET	2	1	1	NA	NA	NA	4_1000380_G_A	0.595238	4_1001608_C_G	0.445652	ANN=G|missense_variant|MODERATE|YDR266C|YDR266C|transcript|YDR266C|protein_coding|1/1|c.1098A>C|p.Glu366Asp|1098/1920|1098/1920|366/639||	CTCTTTCTGCCAATCTTAGTCTACTtTCCTCGGGAGAACTAGCAGATCTCA
A536R20	AND3187	SK1/BY	tsa1∆/∆	N20	IV	1000926	.	T	G	1380.3	snp	107	0.401869	HET	2	1	1	NA	NA	NA	4_1000380_G_A	0.447761	4_1001608_C_G	0.52439	ANN=G|missense_variant|MODERATE|YDR266C|YDR266C|transcript|YDR266C|protein_coding|1/1|c.1098A>C|p.Glu366Asp|1098/1920|1098/1920|366/639||	CTCTTTCTGCCAATCTTAGTCTACTtTCCTCGGGAGAACTAGCAGATCTCA
A536R21	AND3187	SK1/BY	tsa1∆/∆	N21	IV	1000926	.	T	G	2558.78	snp	132	0.590909	HET	2	1	1	NA	NA	NA	4_1000380_G_A	0.457944	4_1001608_C_G	0.5	ANN=G|missense_variant|MODERATE|YDR266C|YDR266C|transcript|YDR266C|protein_coding|1/1|c.1098A>C|p.Glu366Asp|1098/1920|1098/1920|366/639||	CTCTTTCTGCCAATCTTAGTCTACTtTCCTCGGGAGAACTAGCAGATCTCA
A536R22	AND3187	SK1/BY	tsa1∆/∆	N22	IV	1000926	.	T	G	1295.51	snp	86	0.476744	HET	2	1	1	NA	NA	NA	4_1000380_G_A	0.44898	4_1001608_C_G	0.446429	ANN=G|missense_variant|MODERATE|YDR266C|YDR266C|transcript|YDR266C|protein_coding|1/1|c.1098A>C|p.Glu366Asp|1098/1920|1098/1920|366/639||	CTCTTTCTGCCAATCTTAGTCTACTtTCCTCGGGAGAACTAGCAGATCTCA
A536R23	AND3187	SK1/BY	tsa1∆/∆	N23	IV	1000926	.	T	G	1183.18	snp	88	0.420455	HET	2	1	1	NA	NA	NA	4_1000380_G_A	0.52809	4_1001608_C_G	0.640449	ANN=G|missense_variant|MODERATE|YDR266C|YDR266C|transcript|YDR266C|protein_coding|1/1|c.1098A>C|p.Glu366Asp|1098/1920|1098/1920|366/639||	CTCTTTCTGCCAATCTTAGTCTACTtTCCTCGGGAGAACTAGCAGATCTCA
A536R24	AND3187	SK1/BY	tsa1∆/∆	N24	IV	1000926	.	T	G	1732.63	snp	99	0.515152	HET	2	1	1	NA	NA	NA	4_1000380_G_A	0.554455	4_1001608_C_G	0.5	ANN=G|missense_variant|MODERATE|YDR266C|YDR266C|transcript|YDR266C|protein_coding|1/1|c.1098A>C|p.Glu366Asp|1098/1920|1098/1920|366/639||	CTCTTTCTGCCAATCTTAGTCTACTtTCCTCGGGAGAACTAGCAGATCTCA
A452R14	AND3187	SK1/BY	tsa1∆/∆	N25	IV	1000926	.	T	G	1307.56	snp	86	0.453488	HET	2	1	1	NA	NA	NA	4_1000380_G_A	0.448718	4_1001608_C_G	0.505882	ANN=G|missense_variant|MODERATE|YDR266C|YDR266C|transcript|YDR266C|protein_coding|1/1|c.1098A>C|p.Glu366Asp|1098/1920|1098/1920|366/639||	CTCTTTCTGCCAATCTTAGTCTACTtTCCTCGGGAGAACTAGCAGATCTCA
A571R154	AND3187	SK1/BY	tsa1∆/∆	N13	IV	1256148	.	C	T	3444.45	snp	102	1	HOM	2	1	1	NA	NA	NA	4_1254831_A_G	0	4_1256876_T_A	0	ANN=T|missense_variant|MODERATE|UBA2|YDR390C|transcript|YDR390C|protein_coding|1/1|c.700G>A|p.Glu234Lys|700/1911|700/1911|234/636||	ATAATTTTTTGCAATTCATACAATTcATTAGTTTCTTGTTTAATGCGCTTA
A536R14	AND3187	SK1/BY	tsa1∆/∆	N14	IV	1256148	.	C	T	1162.85	snp	36	0.972222	HOM	2	1	1	LOH4	0	REC	4_1254831_A_G	0	4_1256876_T_A	0	ANN=T|missense_variant|MODERATE|UBA2|YDR390C|transcript|YDR390C|protein_coding|1/1|c.700G>A|p.Glu234Lys|700/1911|700/1911|234/636||	ATAATTTTTTGCAATTCATACAATTcATTAGTTTCTTGTTTAATGCGCTTA
A536R15	AND3187	SK1/BY	tsa1∆/∆	N15	IV	1256148	.	C	T	1962.04	snp	59	1	HOM	2	1	1	LOH4	0	REC	4_1254831_A_G	0	4_1256876_T_A	0	ANN=T|missense_variant|MODERATE|UBA2|YDR390C|transcript|YDR390C|protein_coding|1/1|c.700G>A|p.Glu234Lys|700/1911|700/1911|234/636||	ATAATTTTTTGCAATTCATACAATTcATTAGTTTCTTGTTTAATGCGCTTA
A536R16	AND3187	SK1/BY	tsa1∆/∆	N16	IV	1256148	.	C	T	2548.01	snp	76	0.986842	HOM	2	1	1	LOH4	0	REC	4_1254831_A_G	0	4_1256876_T_A	0	ANN=T|missense_variant|MODERATE|UBA2|YDR390C|transcript|YDR390C|protein_coding|1/1|c.700G>A|p.Glu234Lys|700/1911|700/1911|234/636||	ATAATTTTTTGCAATTCATACAATTcATTAGTTTCTTGTTTAATGCGCTTA
A536R17	AND3187	SK1/BY	tsa1∆/∆	N17	IV	1256148	.	C	T	2115.14	snp	62	1	HOM	2	1	1	LOH5	0	REC	4_1254831_A_G	0	4_1256876_T_A	0	ANN=T|missense_variant|MODERATE|UBA2|YDR390C|transcript|YDR390C|protein_coding|1/1|c.700G>A|p.Glu234Lys|700/1911|700/1911|234/636||	ATAATTTTTTGCAATTCATACAATTcATTAGTTTCTTGTTTAATGCGCTTA
A536R18	AND3187	SK1/BY	tsa1∆/∆	N18	IV	1256148	.	C	T	1555.16	snp	48	0.979167	HOM	2	1	1	LOH5	0	REC	4_1254831_A_G	0	4_1256876_T_A	0	ANN=T|missense_variant|MODERATE|UBA2|YDR390C|transcript|YDR390C|protein_coding|1/1|c.700G>A|p.Glu234Lys|700/1911|700/1911|234/636||	ATAATTTTTTGCAATTCATACAATTcATTAGTTTCTTGTTTAATGCGCTTA
A536R19	AND3187	SK1/BY	tsa1∆/∆	N19	IV	1256148	.	C	T	2564.58	snp	78	0.987179	HOM	2	1	1	LOH5	0	REC	4_1254831_A_G	0	4_1256876_T_A	0	ANN=T|missense_variant|MODERATE|UBA2|YDR390C|transcript|YDR390C|protein_coding|1/1|c.700G>A|p.Glu234Lys|700/1911|700/1911|234/636||	ATAATTTTTTGCAATTCATACAATTcATTAGTTTCTTGTTTAATGCGCTTA
A536R20	AND3187	SK1/BY	tsa1∆/∆	N20	IV	1256148	.	C	T	1912.58	snp	59	0.983051	HOM	2	1	1	LOH6	0	REC	4_1254831_A_G	0	4_1256876_T_A	0	ANN=T|missense_variant|MODERATE|UBA2|YDR390C|transcript|YDR390C|protein_coding|1/1|c.700G>A|p.Glu234Lys|700/1911|700/1911|234/636||	ATAATTTTTTGCAATTCATACAATTcATTAGTTTCTTGTTTAATGCGCTTA
A536R21	AND3187	SK1/BY	tsa1∆/∆	N21	IV	1256148	.	C	T	2595.99	snp	78	1	HOM	2	1	1	LOH6	0	REC	4_1254831_A_G	0	4_1256876_T_A	0	ANN=T|missense_variant|MODERATE|UBA2|YDR390C|transcript|YDR390C|protein_coding|1/1|c.700G>A|p.Glu234Lys|700/1911|700/1911|234/636||	ATAATTTTTTGCAATTCATACAATTcATTAGTTTCTTGTTTAATGCGCTTA
A536R22	AND3187	SK1/BY	tsa1∆/∆	N22	IV	1256148	.	C	T	1344.6	snp	47	0.93617	HOM	2	1	1	LOH6	0	REC	4_1254831_A_G	0	4_1256876_T_A	0	ANN=T|missense_variant|MODERATE|UBA2|YDR390C|transcript|YDR390C|protein_coding|1/1|c.700G>A|p.Glu234Lys|700/1911|700/1911|234/636||	ATAATTTTTTGCAATTCATACAATTcATTAGTTTCTTGTTTAATGCGCTTA
A536R23	AND3187	SK1/BY	tsa1∆/∆	N23	IV	1256148	.	C	T	2578.42	snp	76	1	HOM	2	1	1	LOH7	0	REC	4_1254831_A_G	0	4_1256876_T_A	0	ANN=T|missense_variant|MODERATE|UBA2|YDR390C|transcript|YDR390C|protein_coding|1/1|c.700G>A|p.Glu234Lys|700/1911|700/1911|234/636||	ATAATTTTTTGCAATTCATACAATTcATTAGTTTCTTGTTTAATGCGCTTA
A536R24	AND3187	SK1/BY	tsa1∆/∆	N24	IV	1256148	.	C	T	2604.75	snp	80	0.9875	HOM	2	1	1	LOH7	0	REC	4_1254831_A_G	0	4_1256876_T_A	0	ANN=T|missense_variant|MODERATE|UBA2|YDR390C|transcript|YDR390C|protein_coding|1/1|c.700G>A|p.Glu234Lys|700/1911|700/1911|234/636||	ATAATTTTTTGCAATTCATACAATTcATTAGTTTCTTGTTTAATGCGCTTA
A452R14	AND3187	SK1/BY	tsa1∆/∆	N25	IV	1256148	.	C	T	2346.46	snp	70	1	HOM	2	1	1	LOH6	0	REC	4_1254831_A_G	0	4_1256876_T_A	0	ANN=T|missense_variant|MODERATE|UBA2|YDR390C|transcript|YDR390C|protein_coding|1/1|c.700G>A|p.Glu234Lys|700/1911|700/1911|234/636||	ATAATTTTTTGCAATTCATACAATTcATTAGTTTCTTGTTTAATGCGCTTA
A452R14	AND3187	SK1/BY	tsa1∆/∆	N25	IV	1358961	.	T	G	1414.68	snp	92	0.456522	HET	2	1	1	LOH8	0	REC	4_1358851_A_G	0	4_1359391_T_C	0		AATTTCACAATGTTATGCCCTTAGAtATGTGTTTATTCACGTTCACTGTGT
A536R4	AND3187	SK1/BY	tsa1∆/∆	N4	IV	1424264	.	C	T	787.769	snp	97	0.278351	HET	2	1	1	NA	NA	NA	4_1424231_A_G	0.382022	4_1424907_C_T	0.56383	ANN=T|missense_variant|MODERATE|VPS52|YDR484W|transcript|YDR484W|protein_coding|1/1|c.1502C>T|p.Ser501Phe|1502/1926|1502/1926|501/641||	AAATATGCCGGCAACTCAAGCACATcCAATAGTAGCCCTTTGACCTCACCT
A536R5	AND3187	SK1/BY	tsa1∆/∆	N5	IV	1424264	.	C	T	1718.28	snp	99	0.535354	HET	2	1	1	NA	NA	NA	4_1424231_A_G	0.472527	4_1424907_C_T	0.49635	ANN=T|missense_variant|MODERATE|VPS52|YDR484W|transcript|YDR484W|protein_coding|1/1|c.1502C>T|p.Ser501Phe|1502/1926|1502/1926|501/641||	AAATATGCCGGCAACTCAAGCACATcCAATAGTAGCCCTTTGACCTCACCT
A536R6	AND3187	SK1/BY	tsa1∆/∆	N6	IV	1424264	.	C	T	717.066	snp	57	0.438596	HET	2	1	1	NA	NA	NA	4_1424231_A_G	0.52	4_1424907_C_T	0.643836	ANN=T|missense_variant|MODERATE|VPS52|YDR484W|transcript|YDR484W|protein_coding|1/1|c.1502C>T|p.Ser501Phe|1502/1926|1502/1926|501/641||	AAATATGCCGGCAACTCAAGCACATcCAATAGTAGCCCTTTGACCTCACCT
A536R7	AND3187	SK1/BY	tsa1∆/∆	N7	IV	1424264	.	C	T	1674.77	snp	104	0.490385	HET	2	1	1	NA	NA	NA	4_1424231_A_G	0.514563	4_1424907_C_T	0.421569	ANN=T|missense_variant|MODERATE|VPS52|YDR484W|transcript|YDR484W|protein_coding|1/1|c.1502C>T|p.Ser501Phe|1502/1926|1502/1926|501/641||	AAATATGCCGGCAACTCAAGCACATcCAATAGTAGCCCTTTGACCTCACCT
A536R8	AND3187	SK1/BY	tsa1∆/∆	N8	IV	1424264	.	C	T	1820.54	snp	134	0.410448	HET	2	1	1	NA	NA	NA	4_1424231_A_G	0.610169	4_1424907_C_T	0.5	ANN=T|missense_variant|MODERATE|VPS52|YDR484W|transcript|YDR484W|protein_coding|1/1|c.1502C>T|p.Ser501Phe|1502/1926|1502/1926|501/641||	AAATATGCCGGCAACTCAAGCACATcCAATAGTAGCCCTTTGACCTCACCT
A536R9	AND3187	SK1/BY	tsa1∆/∆	N9	IV	1424264	.	C	T	3044.53	snp	181	0.508287	HET	2	1	1	NA	NA	NA	4_1424231_A_G	0.497268	4_1424907_C_T	0.441989	ANN=T|missense_variant|MODERATE|VPS52|YDR484W|transcript|YDR484W|protein_coding|1/1|c.1502C>T|p.Ser501Phe|1502/1926|1502/1926|501/641||	AAATATGCCGGCAACTCAAGCACATcCAATAGTAGCCCTTTGACCTCACCT
A536R10	AND3187	SK1/BY	tsa1∆/∆	N10	IV	1424264	.	C	T	1344.23	snp	138	0.326087	HET	2	1	1	NA	NA	NA	4_1424231_A_G	0.65035	4_1424907_C_T	0.527397	ANN=T|missense_variant|MODERATE|VPS52|YDR484W|transcript|YDR484W|protein_coding|1/1|c.1502C>T|p.Ser501Phe|1502/1926|1502/1926|501/641||	AAATATGCCGGCAACTCAAGCACATcCAATAGTAGCCCTTTGACCTCACCT
A536R11	AND3187	SK1/BY	tsa1∆/∆	N11	IV	1424264	.	C	T	2002.86	snp	143	0.433566	HET	2	1	1	NA	NA	NA	4_1424231_A_G	0.574324	4_1424907_C_T	0.41958	ANN=T|missense_variant|MODERATE|VPS52|YDR484W|transcript|YDR484W|protein_coding|1/1|c.1502C>T|p.Ser501Phe|1502/1926|1502/1926|501/641||	AAATATGCCGGCAACTCAAGCACATcCAATAGTAGCCCTTTGACCTCACCT
A536R12	AND3187	SK1/BY	tsa1∆/∆	N12	IV	1424264	.	C	T	1355.55	snp	104	0.413462	HET	2	1	1	NA	NA	NA	4_1424231_A_G	0.48	4_1424907_C_T	0.429825	ANN=T|missense_variant|MODERATE|VPS52|YDR484W|transcript|YDR484W|protein_coding|1/1|c.1502C>T|p.Ser501Phe|1502/1926|1502/1926|501/641||	AAATATGCCGGCAACTCAAGCACATcCAATAGTAGCCCTTTGACCTCACCT
A571R154	AND3187	SK1/BY	tsa1∆/∆	N13	IV	1424264	.	C	T	6123.03	snp	183	0.994536	HOM	2	1	1	NA	NA	NA	4_1424231_A_G	0	4_1424907_C_T	0	ANN=T|missense_variant|MODERATE|VPS52|YDR484W|transcript|YDR484W|protein_coding|1/1|c.1502C>T|p.Ser501Phe|1502/1926|1502/1926|501/641||	AAATATGCCGGCAACTCAAGCACATcCAATAGTAGCCCTTTGACCTCACCT
A536R14	AND3187	SK1/BY	tsa1∆/∆	N14	IV	1424264	.	C	T	2322.34	snp	69	0.985507	HOM	2	1	1	LOH6	0	REC	4_1424231_A_G	0	4_1424907_C_T	0	ANN=T|missense_variant|MODERATE|VPS52|YDR484W|transcript|YDR484W|protein_coding|1/1|c.1502C>T|p.Ser501Phe|1502/1926|1502/1926|501/641||	AAATATGCCGGCAACTCAAGCACATcCAATAGTAGCCCTTTGACCTCACCT
A536R15	AND3187	SK1/BY	tsa1∆/∆	N15	IV	1424264	.	C	T	5650.38	snp	168	1	HOM	2	1	1	LOH6	0	REC	4_1424231_A_G	0	4_1424907_C_T	0	ANN=T|missense_variant|MODERATE|VPS52|YDR484W|transcript|YDR484W|protein_coding|1/1|c.1502C>T|p.Ser501Phe|1502/1926|1502/1926|501/641||	AAATATGCCGGCAACTCAAGCACATcCAATAGTAGCCCTTTGACCTCACCT
A536R16	AND3187	SK1/BY	tsa1∆/∆	N16	IV	1424264	.	C	T	2816.18	snp	85	0.988235	HOM	2	1	1	LOH6	0	REC	4_1424231_A_G	0	4_1424907_C_T	0	ANN=T|missense_variant|MODERATE|VPS52|YDR484W|transcript|YDR484W|protein_coding|1/1|c.1502C>T|p.Ser501Phe|1502/1926|1502/1926|501/641||	AAATATGCCGGCAACTCAAGCACATcCAATAGTAGCCCTTTGACCTCACCT
A536R17	AND3187	SK1/BY	tsa1∆/∆	N17	IV	1424264	.	C	T	4846.89	snp	141	1	HOM	2	1	1	LOH7	0	REC	4_1424231_A_G	0	4_1424907_C_T	0	ANN=T|missense_variant|MODERATE|VPS52|YDR484W|transcript|YDR484W|protein_coding|1/1|c.1502C>T|p.Ser501Phe|1502/1926|1502/1926|501/641||	AAATATGCCGGCAACTCAAGCACATcCAATAGTAGCCCTTTGACCTCACCT
A536R18	AND3187	SK1/BY	tsa1∆/∆	N18	IV	1424264	.	C	T	4027.07	snp	119	1	HOM	2	1	1	LOH7	0	REC	4_1424231_A_G	0	4_1424907_C_T	0	ANN=T|missense_variant|MODERATE|VPS52|YDR484W|transcript|YDR484W|protein_coding|1/1|c.1502C>T|p.Ser501Phe|1502/1926|1502/1926|501/641||	AAATATGCCGGCAACTCAAGCACATcCAATAGTAGCCCTTTGACCTCACCT
A536R19	AND3187	SK1/BY	tsa1∆/∆	N19	IV	1424264	.	C	T	5566.69	snp	167	0.988024	HOM	2	1	1	LOH7	0	REC	4_1424231_A_G	0	4_1424907_C_T	0	ANN=T|missense_variant|MODERATE|VPS52|YDR484W|transcript|YDR484W|protein_coding|1/1|c.1502C>T|p.Ser501Phe|1502/1926|1502/1926|501/641||	AAATATGCCGGCAACTCAAGCACATcCAATAGTAGCCCTTTGACCTCACCT
A536R20	AND3187	SK1/BY	tsa1∆/∆	N20	IV	1424264	.	C	T	4736.28	snp	140	1	HOM	2	1	1	LOH8	0	REC	4_1424231_A_G	0	4_1424907_C_T	0	ANN=T|missense_variant|MODERATE|VPS52|YDR484W|transcript|YDR484W|protein_coding|1/1|c.1502C>T|p.Ser501Phe|1502/1926|1502/1926|501/641||	AAATATGCCGGCAACTCAAGCACATcCAATAGTAGCCCTTTGACCTCACCT
A536R21	AND3187	SK1/BY	tsa1∆/∆	N21	IV	1424264	.	C	T	5140.69	snp	153	1	HOM	2	1	1	LOH8	0	REC	4_1424231_A_G	0	4_1424907_C_T	0	ANN=T|missense_variant|MODERATE|VPS52|YDR484W|transcript|YDR484W|protein_coding|1/1|c.1502C>T|p.Ser501Phe|1502/1926|1502/1926|501/641||	AAATATGCCGGCAACTCAAGCACATcCAATAGTAGCCCTTTGACCTCACCT
A536R22	AND3187	SK1/BY	tsa1∆/∆	N22	IV	1424264	.	C	T	3617.57	snp	107	1	HOM	2	1	1	LOH8	0	REC	4_1424231_A_G	0	4_1424907_C_T	0	ANN=T|missense_variant|MODERATE|VPS52|YDR484W|transcript|YDR484W|protein_coding|1/1|c.1502C>T|p.Ser501Phe|1502/1926|1502/1926|501/641||	AAATATGCCGGCAACTCAAGCACATcCAATAGTAGCCCTTTGACCTCACCT
A536R23	AND3187	SK1/BY	tsa1∆/∆	N23	IV	1424264	.	C	T	4452.79	snp	133	1	HOM	2	1	1	LOH9	0	REC	4_1424231_A_G	0	4_1424907_C_T	0	ANN=T|missense_variant|MODERATE|VPS52|YDR484W|transcript|YDR484W|protein_coding|1/1|c.1502C>T|p.Ser501Phe|1502/1926|1502/1926|501/641||	AAATATGCCGGCAACTCAAGCACATcCAATAGTAGCCCTTTGACCTCACCT
A536R24	AND3187	SK1/BY	tsa1∆/∆	N24	IV	1424264	.	C	T	3831.63	snp	118	0.974576	HOM	2	1	1	LOH9	0	REC	4_1424231_A_G	0	4_1424907_C_T	0	ANN=T|missense_variant|MODERATE|VPS52|YDR484W|transcript|YDR484W|protein_coding|1/1|c.1502C>T|p.Ser501Phe|1502/1926|1502/1926|501/641||	AAATATGCCGGCAACTCAAGCACATcCAATAGTAGCCCTTTGACCTCACCT
A452R14	AND3187	SK1/BY	tsa1∆/∆	N25	IV	1424264	.	C	T	3634.94	snp	110	1	HOM	2	1	1	LOH8	0	REC	4_1424231_A_G	0	4_1424907_C_T	0	ANN=T|missense_variant|MODERATE|VPS52|YDR484W|transcript|YDR484W|protein_coding|1/1|c.1502C>T|p.Ser501Phe|1502/1926|1502/1926|501/641||	AAATATGCCGGCAACTCAAGCACATcCAATAGTAGCCCTTTGACCTCACCT
A536R21	AND3187	SK1/BY	tsa1∆/∆	N21	IX	25822	.	G	A	2585.57	snp	77	1	HOM	2	1	1	NA	NA	NA	9_24646_A_G	0.728873	9_26294_G_A	0.52027	ANN=A|synonymous_variant|LOW|YIL169C|YIL169C|transcript|YIL169C|protein_coding|1/1|c.285C>T|p.Val95Val|285/2988|285/2988|95/995||	CAGAAACGGATGAAGAGGATTGGCTgACAGAGCTTGAGACAACAGAGGAAG
A536R22	AND3187	SK1/BY	tsa1∆/∆	N22	IX	25822	.	G	A	1154.3	snp	35	1	HOM	2	1	1	NA	NA	NA	9_24646_A_G	0.645349	9_26294_G_A	0.33913	ANN=A|synonymous_variant|LOW|YIL169C|YIL169C|transcript|YIL169C|protein_coding|1/1|c.285C>T|p.Val95Val|285/2988|285/2988|95/995||	CAGAAACGGATGAAGAGGATTGGCTgACAGAGCTTGAGACAACAGAGGAAG
A536R23	AND3187	SK1/BY	tsa1∆/∆	N23	IX	25822	.	G	A	2026.48	snp	63	1	HOM	2	1	1	NA	NA	NA	9_24646_A_G	0.623188	9_26294_G_A	0.495146	ANN=A|synonymous_variant|LOW|YIL169C|YIL169C|transcript|YIL169C|protein_coding|1/1|c.285C>T|p.Val95Val|285/2988|285/2988|95/995||	CAGAAACGGATGAAGAGGATTGGCTgACAGAGCTTGAGACAACAGAGGAAG
A536R24	AND3187	SK1/BY	tsa1∆/∆	N24	IX	25822	.	G	A	2532.68	snp	78	0.987179	HOM	2	1	1	NA	NA	NA	9_24646_A_G	0.662602	9_26294_G_A	0.496732	ANN=A|synonymous_variant|LOW|YIL169C|YIL169C|transcript|YIL169C|protein_coding|1/1|c.285C>T|p.Val95Val|285/2988|285/2988|95/995||	CAGAAACGGATGAAGAGGATTGGCTgACAGAGCTTGAGACAACAGAGGAAG
A452R14	AND3187	SK1/BY	tsa1∆/∆	N25	IX	25822	.	G	A	1776.97	snp	53	1	HOM	2	1	1	NA	NA	NA	9_24646_A_G	0.661202	9_26294_G_A	0.495413	ANN=A|synonymous_variant|LOW|YIL169C|YIL169C|transcript|YIL169C|protein_coding|1/1|c.285C>T|p.Val95Val|285/2988|285/2988|95/995||	CAGAAACGGATGAAGAGGATTGGCTgACAGAGCTTGAGACAACAGAGGAAG
A536R2	AND3187	SK1/BY	tsa1∆/∆	N2	V	407528	.	G	A	2377.58	snp	142	0.492958	HET	2	1	1	NA	NA	NA	5_407419_T_C	0.480519	5_407957_G_T	0.585938	ANN=A|synonymous_variant|LOW|DSE1|YER124C|transcript|YER124C|protein_coding|1/1|c.1536C>T|p.Asp512Asp|1536/1722|1536/1722|512/573||	CATCAGATGTTTCTGTCATACTATGgTCACTCTCATTGGATAATGATAACA
A536R3	AND3187	SK1/BY	tsa1∆/∆	N3	V	407528	.	G	A	1800.38	snp	100	0.55	HET	2	1	1	NA	NA	NA	5_407419_T_C	0.462264	5_407957_G_T	0.435185	ANN=A|synonymous_variant|LOW|DSE1|YER124C|transcript|YER124C|protein_coding|1/1|c.1536C>T|p.Asp512Asp|1536/1722|1536/1722|512/573||	CATCAGATGTTTCTGTCATACTATGgTCACTCTCATTGGATAATGATAACA
A536R4	AND3187	SK1/BY	tsa1∆/∆	N4	V	407528	.	G	A	1606.05	snp	117	0.410256	HET	2	1	1	NA	NA	NA	5_407419_T_C	0.540816	5_407957_G_T	0.46789	ANN=A|synonymous_variant|LOW|DSE1|YER124C|transcript|YER124C|protein_coding|1/1|c.1536C>T|p.Asp512Asp|1536/1722|1536/1722|512/573||	CATCAGATGTTTCTGTCATACTATGgTCACTCTCATTGGATAATGATAACA
A536R5	AND3187	SK1/BY	tsa1∆/∆	N5	V	407528	.	G	A	2692.2	snp	170	0.470588	HET	2	1	1	NA	NA	NA	5_407419_T_C	0.458101	5_407957_G_T	0.416667	ANN=A|synonymous_variant|LOW|DSE1|YER124C|transcript|YER124C|protein_coding|1/1|c.1536C>T|p.Asp512Asp|1536/1722|1536/1722|512/573||	CATCAGATGTTTCTGTCATACTATGgTCACTCTCATTGGATAATGATAACA
A536R6	AND3187	SK1/BY	tsa1∆/∆	N6	V	407528	.	G	A	1508.16	snp	93	0.494624	HET	2	1	1	NA	NA	NA	5_407419_T_C	0.52439	5_407957_G_T	0.493671	ANN=A|synonymous_variant|LOW|DSE1|YER124C|transcript|YER124C|protein_coding|1/1|c.1536C>T|p.Asp512Asp|1536/1722|1536/1722|512/573||	CATCAGATGTTTCTGTCATACTATGgTCACTCTCATTGGATAATGATAACA
A536R7	AND3187	SK1/BY	tsa1∆/∆	N7	V	407528	.	G	A	1919.34	snp	151	0.390728	HET	2	1	1	NA	NA	NA	5_407419_T_C	0.54386	5_407957_G_T	0.49	ANN=A|synonymous_variant|LOW|DSE1|YER124C|transcript|YER124C|protein_coding|1/1|c.1536C>T|p.Asp512Asp|1536/1722|1536/1722|512/573||	CATCAGATGTTTCTGTCATACTATGgTCACTCTCATTGGATAATGATAACA
A536R8	AND3187	SK1/BY	tsa1∆/∆	N8	V	407528	.	G	A	2273.28	snp	146	0.472603	HET	2	1	1	NA	NA	NA	5_407419_T_C	0.491525	5_407957_G_T	0.507812	ANN=A|synonymous_variant|LOW|DSE1|YER124C|transcript|YER124C|protein_coding|1/1|c.1536C>T|p.Asp512Asp|1536/1722|1536/1722|512/573||	CATCAGATGTTTCTGTCATACTATGgTCACTCTCATTGGATAATGATAACA
A536R9	AND3187	SK1/BY	tsa1∆/∆	N9	V	407528	.	G	A	3097.59	snp	195	0.471795	HET	2	1	1	NA	NA	NA	5_407419_T_C	0.487923	5_407957_G_T	0.448276	ANN=A|synonymous_variant|LOW|DSE1|YER124C|transcript|YER124C|protein_coding|1/1|c.1536C>T|p.Asp512Asp|1536/1722|1536/1722|512/573||	CATCAGATGTTTCTGTCATACTATGgTCACTCTCATTGGATAATGATAACA
A536R10	AND3187	SK1/BY	tsa1∆/∆	N10	V	407528	.	G	A	3468.24	snp	214	0.481308	HET	2	1	1	NA	NA	NA	5_407419_T_C	0.494949	5_407957_G_T	0.494186	ANN=A|synonymous_variant|LOW|DSE1|YER124C|transcript|YER124C|protein_coding|1/1|c.1536C>T|p.Asp512Asp|1536/1722|1536/1722|512/573||	CATCAGATGTTTCTGTCATACTATGgTCACTCTCATTGGATAATGATAACA
A536R11	AND3187	SK1/BY	tsa1∆/∆	N11	V	407528	.	G	A	2426.24	snp	148	0.486486	HET	2	1	1	NA	NA	NA	5_407419_T_C	0.421053	5_407957_G_T	0.468966	ANN=A|synonymous_variant|LOW|DSE1|YER124C|transcript|YER124C|protein_coding|1/1|c.1536C>T|p.Asp512Asp|1536/1722|1536/1722|512/573||	CATCAGATGTTTCTGTCATACTATGgTCACTCTCATTGGATAATGATAACA
A536R12	AND3187	SK1/BY	tsa1∆/∆	N12	V	407528	.	G	A	2490.39	snp	163	0.460123	HET	2	1	1	NA	NA	NA	5_407419_T_C	0.480769	5_407957_G_T	0.476562	ANN=A|synonymous_variant|LOW|DSE1|YER124C|transcript|YER124C|protein_coding|1/1|c.1536C>T|p.Asp512Asp|1536/1722|1536/1722|512/573||	CATCAGATGTTTCTGTCATACTATGgTCACTCTCATTGGATAATGATAACA
A571R154	AND3187	SK1/BY	tsa1∆/∆	N13	V	407528	.	G	A	3283.06	snp	204	0.485294	HET	2	1	1	NA	NA	NA	5_407419_T_C	0.50838	5_407957_G_T	0.55618	ANN=A|synonymous_variant|LOW|DSE1|YER124C|transcript|YER124C|protein_coding|1/1|c.1536C>T|p.Asp512Asp|1536/1722|1536/1722|512/573||	CATCAGATGTTTCTGTCATACTATGgTCACTCTCATTGGATAATGATAACA
A536R14	AND3187	SK1/BY	tsa1∆/∆	N14	V	407528	.	G	A	984.774	snp	90	0.355556	HET	2	1	1	NA	NA	NA	5_407419_T_C	0.539474	5_407957_G_T	0.4375	ANN=A|synonymous_variant|LOW|DSE1|YER124C|transcript|YER124C|protein_coding|1/1|c.1536C>T|p.Asp512Asp|1536/1722|1536/1722|512/573||	CATCAGATGTTTCTGTCATACTATGgTCACTCTCATTGGATAATGATAACA
A536R15	AND3187	SK1/BY	tsa1∆/∆	N15	V	407528	.	G	A	3212.92	snp	192	0.5	HET	2	1	1	NA	NA	NA	5_407419_T_C	0.546448	5_407957_G_T	0.478261	ANN=A|synonymous_variant|LOW|DSE1|YER124C|transcript|YER124C|protein_coding|1/1|c.1536C>T|p.Asp512Asp|1536/1722|1536/1722|512/573||	CATCAGATGTTTCTGTCATACTATGgTCACTCTCATTGGATAATGATAACA
A536R16	AND3187	SK1/BY	tsa1∆/∆	N16	V	407528	.	G	A	2636.81	snp	166	0.481928	HET	2	1	1	NA	NA	NA	5_407419_T_C	0.516556	5_407957_G_T	0.385714	ANN=A|synonymous_variant|LOW|DSE1|YER124C|transcript|YER124C|protein_coding|1/1|c.1536C>T|p.Asp512Asp|1536/1722|1536/1722|512/573||	CATCAGATGTTTCTGTCATACTATGgTCACTCTCATTGGATAATGATAACA
A536R17	AND3187	SK1/BY	tsa1∆/∆	N17	V	407528	.	G	A	2412.38	snp	150	0.493333	HET	2	1	1	NA	NA	NA	5_407419_T_C	0.533835	5_407957_G_T	0.508475	ANN=A|synonymous_variant|LOW|DSE1|YER124C|transcript|YER124C|protein_coding|1/1|c.1536C>T|p.Asp512Asp|1536/1722|1536/1722|512/573||	CATCAGATGTTTCTGTCATACTATGgTCACTCTCATTGGATAATGATAACA
A536R18	AND3187	SK1/BY	tsa1∆/∆	N18	V	407528	.	G	A	2300.32	snp	154	0.454545	HET	2	1	1	NA	NA	NA	5_407419_T_C	0.496552	5_407957_G_T	0.445205	ANN=A|synonymous_variant|LOW|DSE1|YER124C|transcript|YER124C|protein_coding|1/1|c.1536C>T|p.Asp512Asp|1536/1722|1536/1722|512/573||	CATCAGATGTTTCTGTCATACTATGgTCACTCTCATTGGATAATGATAACA
A536R19	AND3187	SK1/BY	tsa1∆/∆	N19	V	407528	.	G	A	2919.87	snp	223	0.38565	HET	2	1	1	NA	NA	NA	5_407419_T_C	0.515152	5_407957_G_T	0.409091	ANN=A|synonymous_variant|LOW|DSE1|YER124C|transcript|YER124C|protein_coding|1/1|c.1536C>T|p.Asp512Asp|1536/1722|1536/1722|512/573||	CATCAGATGTTTCTGTCATACTATGgTCACTCTCATTGGATAATGATAACA
A536R20	AND3187	SK1/BY	tsa1∆/∆	N20	V	407528	.	G	A	2640.79	snp	176	0.454545	HET	2	1	1	NA	NA	NA	5_407419_T_C	0.520468	5_407957_G_T	0.444444	ANN=A|synonymous_variant|LOW|DSE1|YER124C|transcript|YER124C|protein_coding|1/1|c.1536C>T|p.Asp512Asp|1536/1722|1536/1722|512/573||	CATCAGATGTTTCTGTCATACTATGgTCACTCTCATTGGATAATGATAACA
A536R21	AND3187	SK1/BY	tsa1∆/∆	N21	V	407528	.	G	A	2539.34	snp	151	0.496689	HET	2	1	1	NA	NA	NA	5_407419_T_C	0.433526	5_407957_G_T	0.467105	ANN=A|synonymous_variant|LOW|DSE1|YER124C|transcript|YER124C|protein_coding|1/1|c.1536C>T|p.Asp512Asp|1536/1722|1536/1722|512/573||	CATCAGATGTTTCTGTCATACTATGgTCACTCTCATTGGATAATGATAACA
A536R22	AND3187	SK1/BY	tsa1∆/∆	N22	V	407528	.	G	A	1380.86	snp	99	0.444444	HET	2	1	1	NA	NA	NA	5_407419_T_C	0.509259	5_407957_G_T	0.4625	ANN=A|synonymous_variant|LOW|DSE1|YER124C|transcript|YER124C|protein_coding|1/1|c.1536C>T|p.Asp512Asp|1536/1722|1536/1722|512/573||	CATCAGATGTTTCTGTCATACTATGgTCACTCTCATTGGATAATGATAACA
A536R23	AND3187	SK1/BY	tsa1∆/∆	N23	V	407528	.	G	A	1721.48	snp	150	0.36	HET	2	1	1	NA	NA	NA	5_407419_T_C	0.515152	5_407957_G_T	0.517241	ANN=A|synonymous_variant|LOW|DSE1|YER124C|transcript|YER124C|protein_coding|1/1|c.1536C>T|p.Asp512Asp|1536/1722|1536/1722|512/573||	CATCAGATGTTTCTGTCATACTATGgTCACTCTCATTGGATAATGATAACA
A536R24	AND3187	SK1/BY	tsa1∆/∆	N24	V	407528	.	G	A	2263.1	snp	175	0.4	HET	2	1	1	NA	NA	NA	5_407419_T_C	0.473988	5_407957_G_T	0.452381	ANN=A|synonymous_variant|LOW|DSE1|YER124C|transcript|YER124C|protein_coding|1/1|c.1536C>T|p.Asp512Asp|1536/1722|1536/1722|512/573||	CATCAGATGTTTCTGTCATACTATGgTCACTCTCATTGGATAATGATAACA
A452R14	AND3187	SK1/BY	tsa1∆/∆	N25	V	407528	.	G	A	1209.19	snp	82	0.45122	HET	2	1	1	NA	NA	NA	5_407419_T_C	0.535211	5_407957_G_T	0.505747	ANN=A|synonymous_variant|LOW|DSE1|YER124C|transcript|YER124C|protein_coding|1/1|c.1536C>T|p.Asp512Asp|1536/1722|1536/1722|512/573||	CATCAGATGTTTCTGTCATACTATGgTCACTCTCATTGGATAATGATAACA
A536R1	AND3187	SK1/BY	tsa1∆/∆	N1	V	527079	.	A	C	2677.33	snp	133	0.609023	HET	2	1	1	NA	NA	NA	5_526712_A_T	0.435484	5_527126_C_G	0.567376		TGACTACACTTTAAGAAGATTGGAAaCAATGAAGTTTTATATAGATGATTT
A536R2	AND3187	SK1/BY	tsa1∆/∆	N2	V	527079	.	A	C	1718.05	snp	113	0.477876	HET	2	1	1	NA	NA	NA	5_526712_A_T	0.52439	5_527126_C_G	0.512821		TGACTACACTTTAAGAAGATTGGAAaCAATGAAGTTTTATATAGATGATTT
A536R3	AND3187	SK1/BY	tsa1∆/∆	N3	V	527079	.	A	C	2294.4	snp	122	0.581967	HET	2	1	1	NA	NA	NA	5_526712_A_T	0.316832	5_527126_C_G	0.504348		TGACTACACTTTAAGAAGATTGGAAaCAATGAAGTTTTATATAGATGATTT
A536R4	AND3187	SK1/BY	tsa1∆/∆	N4	V	527079	.	A	C	1198.69	snp	80	0.45	HET	2	1	1	NA	NA	NA	5_526712_A_T	0.471264	5_527126_C_G	0.493976		TGACTACACTTTAAGAAGATTGGAAaCAATGAAGTTTTATATAGATGATTT
A536R5	AND3187	SK1/BY	tsa1∆/∆	N5	V	527079	.	A	C	2129.56	snp	137	0.467153	HET	2	1	1	NA	NA	NA	5_526712_A_T	0.415385	5_527126_C_G	0.51773		TGACTACACTTTAAGAAGATTGGAAaCAATGAAGTTTTATATAGATGATTT
A536R6	AND3187	SK1/BY	tsa1∆/∆	N6	V	527079	.	A	C	1347.91	snp	80	0.525	HET	2	1	1	NA	NA	NA	5_526712_A_T	0.625	5_527126_C_G	0.519481		TGACTACACTTTAAGAAGATTGGAAaCAATGAAGTTTTATATAGATGATTT
A536R7	AND3187	SK1/BY	tsa1∆/∆	N7	V	527079	.	A	C	2204.13	snp	126	0.52381	HET	2	1	1	NA	NA	NA	5_526712_A_T	0.535354	5_527126_C_G	0.491525		TGACTACACTTTAAGAAGATTGGAAaCAATGAAGTTTTATATAGATGATTT
A536R8	AND3187	SK1/BY	tsa1∆/∆	N8	V	527079	.	A	C	3064.59	snp	154	0.597403	HET	2	1	1	NA	NA	NA	5_526712_A_T	0.504348	5_527126_C_G	0.513699		TGACTACACTTTAAGAAGATTGGAAaCAATGAAGTTTTATATAGATGATTT
A536R9	AND3187	SK1/BY	tsa1∆/∆	N9	V	527079	.	A	C	3144.94	snp	180	0.522222	HET	2	1	1	NA	NA	NA	5_526712_A_T	0.42446	5_527126_C_G	0.527778		TGACTACACTTTAAGAAGATTGGAAaCAATGAAGTTTTATATAGATGATTT
A536R10	AND3187	SK1/BY	tsa1∆/∆	N10	V	527079	.	A	C	2979.52	snp	171	0.526316	HET	2	1	1	NA	NA	NA	5_526712_A_T	0.406667	5_527126_C_G	0.516556		TGACTACACTTTAAGAAGATTGGAAaCAATGAAGTTTTATATAGATGATTT
A536R11	AND3187	SK1/BY	tsa1∆/∆	N11	V	527079	.	A	C	1801.9	snp	126	0.436508	HET	2	1	1	NA	NA	NA	5_526712_A_T	0.452381	5_527126_C_G	0.462687		TGACTACACTTTAAGAAGATTGGAAaCAATGAAGTTTTATATAGATGATTT
A536R12	AND3187	SK1/BY	tsa1∆/∆	N12	V	527079	.	A	C	2019.15	snp	132	0.454545	HET	2	1	1	NA	NA	NA	5_526712_A_T	0.520661	5_527126_C_G	0.517986		TGACTACACTTTAAGAAGATTGGAAaCAATGAAGTTTTATATAGATGATTT
A571R154	AND3187	SK1/BY	tsa1∆/∆	N13	V	527079	.	A	C	2542.49	snp	161	0.478261	HET	2	1	1	NA	NA	NA	5_526712_A_T	0.462025	5_527126_C_G	0.420732		TGACTACACTTTAAGAAGATTGGAAaCAATGAAGTTTTATATAGATGATTT
A536R14	AND3187	SK1/BY	tsa1∆/∆	N14	V	527079	.	A	C	1052.81	snp	65	0.492308	HET	2	1	1	NA	NA	NA	5_526712_A_T	0.419355	5_527126_C_G	0.621212		TGACTACACTTTAAGAAGATTGGAAaCAATGAAGTTTTATATAGATGATTT
A536R15	AND3187	SK1/BY	tsa1∆/∆	N15	V	527079	.	A	C	2808.2	snp	174	0.482759	HET	2	1	1	NA	NA	NA	5_526712_A_T	0.542373	5_527126_C_G	0.45614		TGACTACACTTTAAGAAGATTGGAAaCAATGAAGTTTTATATAGATGATTT
A536R16	AND3187	SK1/BY	tsa1∆/∆	N16	V	527079	.	A	C	2791.47	snp	151	0.556291	HET	2	1	1	NA	NA	NA	5_526712_A_T	0.443662	5_527126_C_G	0.515873		TGACTACACTTTAAGAAGATTGGAAaCAATGAAGTTTTATATAGATGATTT
A536R17	AND3187	SK1/BY	tsa1∆/∆	N17	V	527079	.	A	C	2231.87	snp	141	0.475177	HET	2	1	1	NA	NA	NA	5_526712_A_T	0.435897	5_527126_C_G	0.496183		TGACTACACTTTAAGAAGATTGGAAaCAATGAAGTTTTATATAGATGATTT
A536R18	AND3187	SK1/BY	tsa1∆/∆	N18	V	527079	.	A	C	2637.85	snp	148	0.533784	HET	2	1	1	NA	NA	NA	5_526712_A_T	0.415254	5_527126_C_G	0.464516		TGACTACACTTTAAGAAGATTGGAAaCAATGAAGTTTTATATAGATGATTT
A536R19	AND3187	SK1/BY	tsa1∆/∆	N19	V	527079	.	A	C	3626.1	snp	208	0.524038	HET	2	1	1	NA	NA	NA	5_526712_A_T	0.478261	5_527126_C_G	0.54023		TGACTACACTTTAAGAAGATTGGAAaCAATGAAGTTTTATATAGATGATTT
A536R20	AND3187	SK1/BY	tsa1∆/∆	N20	V	527079	.	A	C	1683.26	snp	133	0.390977	HET	2	1	1	NA	NA	NA	5_526712_A_T	0.504132	5_527126_C_G	0.394737		TGACTACACTTTAAGAAGATTGGAAaCAATGAAGTTTTATATAGATGATTT
A536R21	AND3187	SK1/BY	tsa1∆/∆	N21	V	527079	.	A	C	3646.04	snp	196	0.556122	HET	2	1	1	NA	NA	NA	5_526712_A_T	0.496855	5_527126_C_G	0.508021		TGACTACACTTTAAGAAGATTGGAAaCAATGAAGTTTTATATAGATGATTT
A536R22	AND3187	SK1/BY	tsa1∆/∆	N22	V	527079	.	A	C	1764.59	snp	95	0.568421	HET	2	1	1	NA	NA	NA	5_526712_A_T	0.340659	5_527126_C_G	0.561224		TGACTACACTTTAAGAAGATTGGAAaCAATGAAGTTTTATATAGATGATTT
A536R23	AND3187	SK1/BY	tsa1∆/∆	N23	V	527079	.	A	C	2141.32	snp	126	0.507937	HET	2	1	1	NA	NA	NA	5_526712_A_T	0.490566	5_527126_C_G	0.451327		TGACTACACTTTAAGAAGATTGGAAaCAATGAAGTTTTATATAGATGATTT
A536R24	AND3187	SK1/BY	tsa1∆/∆	N24	V	527079	.	A	C	3000.6	snp	163	0.533742	HET	2	1	1	NA	NA	NA	5_526712_A_T	0.433333	5_527126_C_G	0.508982		TGACTACACTTTAAGAAGATTGGAAaCAATGAAGTTTTATATAGATGATTT
A452R14	AND3187	SK1/BY	tsa1∆/∆	N25	V	527079	.	A	C	915.281	snp	40	0.7	HET	2	1	1	NA	NA	NA	5_526712_A_T	0.381579	5_527126_C_G	0.634146		TGACTACACTTTAAGAAGATTGGAAaCAATGAAGTTTTATATAGATGATTT
A536R22	AND3187	SK1/BY	tsa1∆/∆	N22	VII	887542	.	A	C	2187.36	snp	111	0.603604	HET	2	1	1	NA	NA	NA	7_887281_C_T	0.545455	7_887698_G_T	0.521739	ANN=C|missense_variant|MODERATE|XKS1|YGR194C|transcript|YGR194C|protein_coding|1/1|c.334T>G|p.Ser112Ala|334/1803|334/1803|112/600||	TCGGCTTGGGAGGACCAGTAGACAGaCCCGTGCTGCTGGCAGGACCCTGAG
A536R23	AND3187	SK1/BY	tsa1∆/∆	N23	VII	887542	.	A	C	2965.07	snp	162	0.567901	HET	2	1	1	NA	NA	NA	7_887281_C_T	0.449612	7_887698_G_T	0.588235	ANN=C|missense_variant|MODERATE|XKS1|YGR194C|transcript|YGR194C|protein_coding|1/1|c.334T>G|p.Ser112Ala|334/1803|334/1803|112/600||	TCGGCTTGGGAGGACCAGTAGACAGaCCCGTGCTGCTGGCAGGACCCTGAG
A536R24	AND3187	SK1/BY	tsa1∆/∆	N24	VII	887542	.	A	C	2925.32	snp	158	0.56962	HET	2	1	1	NA	NA	NA	7_887281_C_T	0.504202	7_887698_G_T	0.4	ANN=C|missense_variant|MODERATE|XKS1|YGR194C|transcript|YGR194C|protein_coding|1/1|c.334T>G|p.Ser112Ala|334/1803|334/1803|112/600||	TCGGCTTGGGAGGACCAGTAGACAGaCCCGTGCTGCTGGCAGGACCCTGAG
A452R14	AND3187	SK1/BY	tsa1∆/∆	N25	VII	887542	.	A	C	1970.08	snp	110	0.545455	HET	2	1	1	NA	NA	NA	7_887281_C_T	0.5	7_887698_G_T	0.554455	ANN=C|missense_variant|MODERATE|XKS1|YGR194C|transcript|YGR194C|protein_coding|1/1|c.334T>G|p.Ser112Ala|334/1803|334/1803|112/600||	TCGGCTTGGGAGGACCAGTAGACAGaCCCGTGCTGCTGGCAGGACCCTGAG
A536R17	AND3187	SK1/BY	tsa1∆/∆	N17	VII	981847	.	A	G	1064.6	snp	103	0.349515	HET	2	1	1	NA	NA	NA	7_981478_A_G	0.551724	7_981937_G_A	0.5625	ANN=G|synonymous_variant|LOW|SDA1|YGR245C|transcript|YGR245C|protein_coding|1/1|c.222T>C|p.Gly74Gly|222/2304|222/2304|74/767||	AAGTGCTCATGGTGGTACCGTTAGTaCCTGCCATTGTAGAAGATCCATTTC
A536R18	AND3187	SK1/BY	tsa1∆/∆	N18	VII	981847	.	A	G	1820.5	snp	127	0.440945	HET	2	1	1	NA	NA	NA	7_981478_A_G	0.526316	7_981937_G_A	0.476562	ANN=G|synonymous_variant|LOW|SDA1|YGR245C|transcript|YGR245C|protein_coding|1/1|c.222T>C|p.Gly74Gly|222/2304|222/2304|74/767||	AAGTGCTCATGGTGGTACCGTTAGTaCCTGCCATTGTAGAAGATCCATTTC
A536R19	AND3187	SK1/BY	tsa1∆/∆	N19	VII	981847	.	A	G	2363.38	snp	156	0.448718	HET	2	1	1	NA	NA	NA	7_981478_A_G	0.603175	7_981937_G_A	0.579882	ANN=G|synonymous_variant|LOW|SDA1|YGR245C|transcript|YGR245C|protein_coding|1/1|c.222T>C|p.Gly74Gly|222/2304|222/2304|74/767||	AAGTGCTCATGGTGGTACCGTTAGTaCCTGCCATTGTAGAAGATCCATTTC
A536R20	AND3187	SK1/BY	tsa1∆/∆	N20	VII	981847	.	A	G	2606.49	snp	143	0.566434	HET	2	1	1	NA	NA	NA	7_981478_A_G	0.416667	7_981937_G_A	0.453846	ANN=G|synonymous_variant|LOW|SDA1|YGR245C|transcript|YGR245C|protein_coding|1/1|c.222T>C|p.Gly74Gly|222/2304|222/2304|74/767||	AAGTGCTCATGGTGGTACCGTTAGTaCCTGCCATTGTAGAAGATCCATTTC
A536R21	AND3187	SK1/BY	tsa1∆/∆	N21	VII	981847	.	A	G	2814.37	snp	182	0.472527	HET	2	1	1	NA	NA	NA	7_981478_A_G	0.487179	7_981937_G_A	0.438503	ANN=G|synonymous_variant|LOW|SDA1|YGR245C|transcript|YGR245C|protein_coding|1/1|c.222T>C|p.Gly74Gly|222/2304|222/2304|74/767||	AAGTGCTCATGGTGGTACCGTTAGTaCCTGCCATTGTAGAAGATCCATTTC
A536R22	AND3187	SK1/BY	tsa1∆/∆	N22	VII	981847	.	A	G	1411.81	snp	84	0.535714	HET	2	1	1	NA	NA	NA	7_981478_A_G	0.55	7_981937_G_A	0.410526	ANN=G|synonymous_variant|LOW|SDA1|YGR245C|transcript|YGR245C|protein_coding|1/1|c.222T>C|p.Gly74Gly|222/2304|222/2304|74/767||	AAGTGCTCATGGTGGTACCGTTAGTaCCTGCCATTGTAGAAGATCCATTTC
A536R23	AND3187	SK1/BY	tsa1∆/∆	N23	VII	981847	.	A	G	1293.26	snp	100	0.41	HET	2	1	1	NA	NA	NA	7_981478_A_G	0.614035	7_981937_G_A	0.534483	ANN=G|synonymous_variant|LOW|SDA1|YGR245C|transcript|YGR245C|protein_coding|1/1|c.222T>C|p.Gly74Gly|222/2304|222/2304|74/767||	AAGTGCTCATGGTGGTACCGTTAGTaCCTGCCATTGTAGAAGATCCATTTC
A536R24	AND3187	SK1/BY	tsa1∆/∆	N24	VII	981847	.	A	G	1274.32	snp	101	0.415842	HET	2	1	1	NA	NA	NA	7_981478_A_G	0.528302	7_981937_G_A	0.531746	ANN=G|synonymous_variant|LOW|SDA1|YGR245C|transcript|YGR245C|protein_coding|1/1|c.222T>C|p.Gly74Gly|222/2304|222/2304|74/767||	AAGTGCTCATGGTGGTACCGTTAGTaCCTGCCATTGTAGAAGATCCATTTC
A452R14	AND3187	SK1/BY	tsa1∆/∆	N25	VII	981847	.	A	G	1608.81	snp	112	0.446429	HET	2	1	1	NA	NA	NA	7_981478_A_G	0.550725	7_981937_G_A	0.569767	ANN=G|synonymous_variant|LOW|SDA1|YGR245C|transcript|YGR245C|protein_coding|1/1|c.222T>C|p.Gly74Gly|222/2304|222/2304|74/767||	AAGTGCTCATGGTGGTACCGTTAGTaCCTGCCATTGTAGAAGATCCATTTC
A536R10	AND3187	SK1/BY	tsa1∆/∆	N10	VIII	25065	.	G	A	2495.13	snp	177	0.429379	HET	2	1	1	NA	NA	NA	8_25004_C_T	0.42069	8_25138_C_A	0.531429	ANN=A|missense_variant|MODERATE|CBP2|YHL038C|transcript|YHL038C|protein_coding|1/1|c.445C>T|p.Arg149Cys|445/1893|445/1893|149/630||	AATATCGACTTAGGCCAAATTACACgCTGCAGTTTCAACTTATCATCTTTG
A536R11	AND3187	SK1/BY	tsa1∆/∆	N11	VIII	25065	.	G	A	2678.17	snp	163	0.496933	HET	2	1	1	NA	NA	NA	8_25004_C_T	0.530201	8_25138_C_A	0.557692	ANN=A|missense_variant|MODERATE|CBP2|YHL038C|transcript|YHL038C|protein_coding|1/1|c.445C>T|p.Arg149Cys|445/1893|445/1893|149/630||	AATATCGACTTAGGCCAAATTACACgCTGCAGTTTCAACTTATCATCTTTG
A536R12	AND3187	SK1/BY	tsa1∆/∆	N12	VIII	25065	.	G	A	2738.97	snp	149	0.557047	HET	2	1	1	NA	NA	NA	8_25004_C_T	0.512821	8_25138_C_A	0.591241	ANN=A|missense_variant|MODERATE|CBP2|YHL038C|transcript|YHL038C|protein_coding|1/1|c.445C>T|p.Arg149Cys|445/1893|445/1893|149/630||	AATATCGACTTAGGCCAAATTACACgCTGCAGTTTCAACTTATCATCTTTG
A571R154	AND3187	SK1/BY	tsa1∆/∆	N13	VIII	25065	.	G	A	4065.08	snp	242	0.504132	HET	2	1	1	NA	NA	NA	8_25004_C_T	0.495798	8_25138_C_A	0.508403	ANN=A|missense_variant|MODERATE|CBP2|YHL038C|transcript|YHL038C|protein_coding|1/1|c.445C>T|p.Arg149Cys|445/1893|445/1893|149/630||	AATATCGACTTAGGCCAAATTACACgCTGCAGTTTCAACTTATCATCTTTG
A536R14	AND3187	SK1/BY	tsa1∆/∆	N14	VIII	25065	.	G	A	1156.71	snp	75	0.48	HET	2	1	1	NA	NA	NA	8_25004_C_T	0.47541	8_25138_C_A	0.56962	ANN=A|missense_variant|MODERATE|CBP2|YHL038C|transcript|YHL038C|protein_coding|1/1|c.445C>T|p.Arg149Cys|445/1893|445/1893|149/630||	AATATCGACTTAGGCCAAATTACACgCTGCAGTTTCAACTTATCATCTTTG
A536R15	AND3187	SK1/BY	tsa1∆/∆	N15	VIII	25065	.	G	A	2480.05	snp	168	0.446429	HET	2	1	1	NA	NA	NA	8_25004_C_T	0.447552	8_25138_C_A	0.513966	ANN=A|missense_variant|MODERATE|CBP2|YHL038C|transcript|YHL038C|protein_coding|1/1|c.445C>T|p.Arg149Cys|445/1893|445/1893|149/630||	AATATCGACTTAGGCCAAATTACACgCTGCAGTTTCAACTTATCATCTTTG
A536R16	AND3187	SK1/BY	tsa1∆/∆	N16	VIII	25065	.	G	A	2335.19	snp	139	0.503597	HET	2	1	1	NA	NA	NA	8_25004_C_T	0.475806	8_25138_C_A	0.492857	ANN=A|missense_variant|MODERATE|CBP2|YHL038C|transcript|YHL038C|protein_coding|1/1|c.445C>T|p.Arg149Cys|445/1893|445/1893|149/630||	AATATCGACTTAGGCCAAATTACACgCTGCAGTTTCAACTTATCATCTTTG
A536R17	AND3187	SK1/BY	tsa1∆/∆	N17	VIII	25065	.	G	A	2361.71	snp	136	0.522059	HET	2	1	1	NA	NA	NA	8_25004_C_T	0.517857	8_25138_C_A	0.478873	ANN=A|missense_variant|MODERATE|CBP2|YHL038C|transcript|YHL038C|protein_coding|1/1|c.445C>T|p.Arg149Cys|445/1893|445/1893|149/630||	AATATCGACTTAGGCCAAATTACACgCTGCAGTTTCAACTTATCATCTTTG
A536R18	AND3187	SK1/BY	tsa1∆/∆	N18	VIII	25065	.	G	A	2221.37	snp	153	0.437908	HET	2	1	1	NA	NA	NA	8_25004_C_T	0.417323	8_25138_C_A	0.460526	ANN=A|missense_variant|MODERATE|CBP2|YHL038C|transcript|YHL038C|protein_coding|1/1|c.445C>T|p.Arg149Cys|445/1893|445/1893|149/630||	AATATCGACTTAGGCCAAATTACACgCTGCAGTTTCAACTTATCATCTTTG
A536R19	AND3187	SK1/BY	tsa1∆/∆	N19	VIII	25065	.	G	A	3230.97	snp	171	0.578947	HET	2	1	1	NA	NA	NA	8_25004_C_T	0.575758	8_25138_C_A	0.548571	ANN=A|missense_variant|MODERATE|CBP2|YHL038C|transcript|YHL038C|protein_coding|1/1|c.445C>T|p.Arg149Cys|445/1893|445/1893|149/630||	AATATCGACTTAGGCCAAATTACACgCTGCAGTTTCAACTTATCATCTTTG
A536R20	AND3187	SK1/BY	tsa1∆/∆	N20	VIII	25065	.	G	A	2799.95	snp	177	0.485876	HET	2	1	1	NA	NA	NA	8_25004_C_T	0.482517	8_25138_C_A	0.461538	ANN=A|missense_variant|MODERATE|CBP2|YHL038C|transcript|YHL038C|protein_coding|1/1|c.445C>T|p.Arg149Cys|445/1893|445/1893|149/630||	AATATCGACTTAGGCCAAATTACACgCTGCAGTTTCAACTTATCATCTTTG
A536R21	AND3187	SK1/BY	tsa1∆/∆	N21	VIII	25065	.	G	A	2633.27	snp	167	0.48503	HET	2	1	1	NA	NA	NA	8_25004_C_T	0.474359	8_25138_C_A	0.492958	ANN=A|missense_variant|MODERATE|CBP2|YHL038C|transcript|YHL038C|protein_coding|1/1|c.445C>T|p.Arg149Cys|445/1893|445/1893|149/630||	AATATCGACTTAGGCCAAATTACACgCTGCAGTTTCAACTTATCATCTTTG
A536R22	AND3187	SK1/BY	tsa1∆/∆	N22	VIII	25065	.	G	A	1338.55	snp	84	0.488095	HET	2	1	1	NA	NA	NA	8_25004_C_T	0.481013	8_25138_C_A	0.426667	ANN=A|missense_variant|MODERATE|CBP2|YHL038C|transcript|YHL038C|protein_coding|1/1|c.445C>T|p.Arg149Cys|445/1893|445/1893|149/630||	AATATCGACTTAGGCCAAATTACACgCTGCAGTTTCAACTTATCATCTTTG
A536R23	AND3187	SK1/BY	tsa1∆/∆	N23	VIII	25065	.	G	A	1677.41	snp	117	0.435897	HET	2	1	1	NA	NA	NA	8_25004_C_T	0.393939	8_25138_C_A	0.456311	ANN=A|missense_variant|MODERATE|CBP2|YHL038C|transcript|YHL038C|protein_coding|1/1|c.445C>T|p.Arg149Cys|445/1893|445/1893|149/630||	AATATCGACTTAGGCCAAATTACACgCTGCAGTTTCAACTTATCATCTTTG
A536R24	AND3187	SK1/BY	tsa1∆/∆	N24	VIII	25065	.	G	A	2784.26	snp	151	0.549669	HET	2	1	1	NA	NA	NA	8_25004_C_T	0.488889	8_25138_C_A	0.52	ANN=A|missense_variant|MODERATE|CBP2|YHL038C|transcript|YHL038C|protein_coding|1/1|c.445C>T|p.Arg149Cys|445/1893|445/1893|149/630||	AATATCGACTTAGGCCAAATTACACgCTGCAGTTTCAACTTATCATCTTTG
A452R14	AND3187	SK1/BY	tsa1∆/∆	N25	VIII	25065	.	G	A	2191.82	snp	114	0.578947	HET	2	1	1	NA	NA	NA	8_25004_C_T	0.574468	8_25138_C_A	0.56701	ANN=A|missense_variant|MODERATE|CBP2|YHL038C|transcript|YHL038C|protein_coding|1/1|c.445C>T|p.Arg149Cys|445/1893|445/1893|149/630||	AATATCGACTTAGGCCAAATTACACgCTGCAGTTTCAACTTATCATCTTTG
A536R18	AND3187	SK1/BY	tsa1∆/∆	N18	VIII	175835	.	C	A	2982.59	snp	177	0.497175	HET	2	1	1	NA	NA	NA	8_175480_C_T	0.554913	8_176184_G_A	0.468531	ANN=A|synonymous_variant|LOW|YHR033W|YHR033W|transcript|YHR033W|protein_coding|1/1|c.288C>A|p.Gly96Gly|288/1272|288/1272|96/423||	GGAACATGCTGTTTTCCCAGTATGGcGAGCAAACAGCGCAGATCCTGCTCA
A536R19	AND3187	SK1/BY	tsa1∆/∆	N19	VIII	175835	.	C	A	3725.52	snp	212	0.518868	HET	2	1	1	NA	NA	NA	8_175480_C_T	0.452489	8_176184_G_A	0.505495	ANN=A|synonymous_variant|LOW|YHR033W|YHR033W|transcript|YHR033W|protein_coding|1/1|c.288C>A|p.Gly96Gly|288/1272|288/1272|96/423||	GGAACATGCTGTTTTCCCAGTATGGcGAGCAAACAGCGCAGATCCTGCTCA
A536R20	AND3187	SK1/BY	tsa1∆/∆	N20	VIII	175835	.	C	A	2746.71	snp	160	0.51875	HET	2	1	1	NA	NA	NA	8_175480_C_T	0.434555	8_176184_G_A	0.566879	ANN=A|synonymous_variant|LOW|YHR033W|YHR033W|transcript|YHR033W|protein_coding|1/1|c.288C>A|p.Gly96Gly|288/1272|288/1272|96/423||	GGAACATGCTGTTTTCCCAGTATGGcGAGCAAACAGCGCAGATCCTGCTCA
A536R21	AND3187	SK1/BY	tsa1∆/∆	N21	VIII	175835	.	C	A	3145.7	snp	195	0.492308	HET	2	1	1	NA	NA	NA	8_175480_C_T	0.436548	8_176184_G_A	0.472222	ANN=A|synonymous_variant|LOW|YHR033W|YHR033W|transcript|YHR033W|protein_coding|1/1|c.288C>A|p.Gly96Gly|288/1272|288/1272|96/423||	GGAACATGCTGTTTTCCCAGTATGGcGAGCAAACAGCGCAGATCCTGCTCA
A536R22	AND3187	SK1/BY	tsa1∆/∆	N22	VIII	175835	.	C	A	2228.07	snp	129	0.51938	HET	2	1	1	NA	NA	NA	8_175480_C_T	0.56	8_176184_G_A	0.540541	ANN=A|synonymous_variant|LOW|YHR033W|YHR033W|transcript|YHR033W|protein_coding|1/1|c.288C>A|p.Gly96Gly|288/1272|288/1272|96/423||	GGAACATGCTGTTTTCCCAGTATGGcGAGCAAACAGCGCAGATCCTGCTCA
A536R23	AND3187	SK1/BY	tsa1∆/∆	N23	VIII	175835	.	C	A	1912.14	snp	120	0.483333	HET	2	1	1	NA	NA	NA	8_175480_C_T	0.443038	8_176184_G_A	0.62931	ANN=A|synonymous_variant|LOW|YHR033W|YHR033W|transcript|YHR033W|protein_coding|1/1|c.288C>A|p.Gly96Gly|288/1272|288/1272|96/423||	GGAACATGCTGTTTTCCCAGTATGGcGAGCAAACAGCGCAGATCCTGCTCA
A536R24	AND3187	SK1/BY	tsa1∆/∆	N24	VIII	175835	.	C	A	3093.66	snp	171	0.549708	HET	2	1	1	NA	NA	NA	8_175480_C_T	0.395349	8_176184_G_A	0.520958	ANN=A|synonymous_variant|LOW|YHR033W|YHR033W|transcript|YHR033W|protein_coding|1/1|c.288C>A|p.Gly96Gly|288/1272|288/1272|96/423||	GGAACATGCTGTTTTCCCAGTATGGcGAGCAAACAGCGCAGATCCTGCTCA
A452R14	AND3187	SK1/BY	tsa1∆/∆	N25	VIII	175835	.	C	A	1495.2	snp	110	0.418182	HET	2	1	1	NA	NA	NA	8_175480_C_T	0.463636	8_176184_G_A	0.528571	ANN=A|synonymous_variant|LOW|YHR033W|YHR033W|transcript|YHR033W|protein_coding|1/1|c.288C>A|p.Gly96Gly|288/1272|288/1272|96/423||	GGAACATGCTGTTTTCCCAGTATGGcGAGCAAACAGCGCAGATCCTGCTCA
A536R19	AND3187	SK1/BY	tsa1∆/∆	N19	VIII	286231	.	T	C	3974.19	snp	218	0.536697	HET	2	1	1	NA	NA	NA	8_285977_A_T	0.49	8_286318_G_A	0.492147	ANN=C|synonymous_variant|LOW|MSR1|YHR091C|transcript|YHR091C|protein_coding|1/1|c.540A>G|p.Lys180Lys|540/1932|540/1932|180/643||	TTGGTGATGAAAATTCTACTACAACtTTTTTCTGATGACGAGATTTTTTCT
A536R20	AND3187	SK1/BY	tsa1∆/∆	N20	VIII	286231	.	T	C	3693.6	snp	189	0.592593	HET	2	1	1	NA	NA	NA	8_285977_A_T	0.455782	8_286318_G_A	0.448864	ANN=C|synonymous_variant|LOW|MSR1|YHR091C|transcript|YHR091C|protein_coding|1/1|c.540A>G|p.Lys180Lys|540/1932|540/1932|180/643||	TTGGTGATGAAAATTCTACTACAACtTTTTTCTGATGACGAGATTTTTTCT
A536R21	AND3187	SK1/BY	tsa1∆/∆	N21	VIII	286231	.	T	C	2974.79	snp	174	0.517241	HET	2	1	1	NA	NA	NA	8_285977_A_T	0.460227	8_286318_G_A	0.52439	ANN=C|synonymous_variant|LOW|MSR1|YHR091C|transcript|YHR091C|protein_coding|1/1|c.540A>G|p.Lys180Lys|540/1932|540/1932|180/643||	TTGGTGATGAAAATTCTACTACAACtTTTTTCTGATGACGAGATTTTTTCT
A536R22	AND3187	SK1/BY	tsa1∆/∆	N22	VIII	286231	.	T	C	1622.92	snp	115	0.417391	HET	2	1	1	NA	NA	NA	8_285977_A_T	0.519685	8_286318_G_A	0.417476	ANN=C|synonymous_variant|LOW|MSR1|YHR091C|transcript|YHR091C|protein_coding|1/1|c.540A>G|p.Lys180Lys|540/1932|540/1932|180/643||	TTGGTGATGAAAATTCTACTACAACtTTTTTCTGATGACGAGATTTTTTCT
A536R23	AND3187	SK1/BY	tsa1∆/∆	N23	VIII	286231	.	T	C	2391.31	snp	143	0.51049	HET	2	1	1	NA	NA	NA	8_285977_A_T	0.540816	8_286318_G_A	0.553719	ANN=C|synonymous_variant|LOW|MSR1|YHR091C|transcript|YHR091C|protein_coding|1/1|c.540A>G|p.Lys180Lys|540/1932|540/1932|180/643||	TTGGTGATGAAAATTCTACTACAACtTTTTTCTGATGACGAGATTTTTTCT
A536R24	AND3187	SK1/BY	tsa1∆/∆	N24	VIII	286231	.	T	C	2518.25	snp	160	0.48125	HET	2	1	1	NA	NA	NA	8_285977_A_T	0.56391	8_286318_G_A	0.466258	ANN=C|synonymous_variant|LOW|MSR1|YHR091C|transcript|YHR091C|protein_coding|1/1|c.540A>G|p.Lys180Lys|540/1932|540/1932|180/643||	TTGGTGATGAAAATTCTACTACAACtTTTTTCTGATGACGAGATTTTTTCT
A452R14	AND3187	SK1/BY	tsa1∆/∆	N25	VIII	286231	.	T	C	1481.71	snp	110	0.409091	HET	2	1	1	NA	NA	NA	8_285977_A_T	0.465347	8_286318_G_A	0.569767	ANN=C|synonymous_variant|LOW|MSR1|YHR091C|transcript|YHR091C|protein_coding|1/1|c.540A>G|p.Lys180Lys|540/1932|540/1932|180/643||	TTGGTGATGAAAATTCTACTACAACtTTTTTCTGATGACGAGATTTTTTCT
A536R1	AND3187	SK1/BY	tsa1∆/∆	N1	VIII	416630	.	C	T	2978.09	snp	179	0.497207	HET	2	1	1	NA	NA	NA	8_416601_G_C	0.496454	8_416745_T_C	0.552764	ANN=T|missense_variant|MODERATE|KEL1|YHR158C|transcript|YHR158C|protein_coding|1/1|c.550G>A|p.Gly184Ser|550/3495|550/3495|184/1164||	TTCCCGCATAATACAGCAGCGTGGCcTACCCTTGGTGGTGGTGTAGCTTCA
A536R2	AND3187	SK1/BY	tsa1∆/∆	N2	VIII	416630	.	C	T	2878.3	snp	148	0.574324	HET	2	1	1	NA	NA	NA	8_416601_G_C	0.428571	8_416745_T_C	0.428571	ANN=T|missense_variant|MODERATE|KEL1|YHR158C|transcript|YHR158C|protein_coding|1/1|c.550G>A|p.Gly184Ser|550/3495|550/3495|184/1164||	TTCCCGCATAATACAGCAGCGTGGCcTACCCTTGGTGGTGGTGTAGCTTCA
A536R3	AND3187	SK1/BY	tsa1∆/∆	N3	VIII	416630	.	C	T	2956.08	snp	140	0.621429	HET	2	1	1	NA	NA	NA	8_416601_G_C	0.419355	8_416745_T_C	0.4375	ANN=T|missense_variant|MODERATE|KEL1|YHR158C|transcript|YHR158C|protein_coding|1/1|c.550G>A|p.Gly184Ser|550/3495|550/3495|184/1164||	TTCCCGCATAATACAGCAGCGTGGCcTACCCTTGGTGGTGGTGTAGCTTCA
A536R4	AND3187	SK1/BY	tsa1∆/∆	N4	VIII	416630	.	C	T	2153.51	snp	134	0.477612	HET	2	1	1	NA	NA	NA	8_416601_G_C	0.538462	8_416745_T_C	0.493506	ANN=T|missense_variant|MODERATE|KEL1|YHR158C|transcript|YHR158C|protein_coding|1/1|c.550G>A|p.Gly184Ser|550/3495|550/3495|184/1164||	TTCCCGCATAATACAGCAGCGTGGCcTACCCTTGGTGGTGGTGTAGCTTCA
A536R5	AND3187	SK1/BY	tsa1∆/∆	N5	VIII	416630	.	C	T	3630.16	snp	210	0.509524	HET	2	1	1	NA	NA	NA	8_416601_G_C	0.522613	8_416745_T_C	0.404878	ANN=T|missense_variant|MODERATE|KEL1|YHR158C|transcript|YHR158C|protein_coding|1/1|c.550G>A|p.Gly184Ser|550/3495|550/3495|184/1164||	TTCCCGCATAATACAGCAGCGTGGCcTACCCTTGGTGGTGGTGTAGCTTCA
A536R6	AND3187	SK1/BY	tsa1∆/∆	N6	VIII	416630	.	C	T	1365.66	snp	90	0.455556	HET	2	1	1	NA	NA	NA	8_416601_G_C	0.492754	8_416745_T_C	0.544444	ANN=T|missense_variant|MODERATE|KEL1|YHR158C|transcript|YHR158C|protein_coding|1/1|c.550G>A|p.Gly184Ser|550/3495|550/3495|184/1164||	TTCCCGCATAATACAGCAGCGTGGCcTACCCTTGGTGGTGGTGTAGCTTCA
A536R7	AND3187	SK1/BY	tsa1∆/∆	N7	VIII	416630	.	C	T	2413.23	snp	138	0.521739	HET	2	1	1	NA	NA	NA	8_416601_G_C	0.477876	8_416745_T_C	0.457143	ANN=T|missense_variant|MODERATE|KEL1|YHR158C|transcript|YHR158C|protein_coding|1/1|c.550G>A|p.Gly184Ser|550/3495|550/3495|184/1164||	TTCCCGCATAATACAGCAGCGTGGCcTACCCTTGGTGGTGGTGTAGCTTCA
A536R8	AND3187	SK1/BY	tsa1∆/∆	N8	VIII	416630	.	C	T	2939.94	snp	172	0.5	HET	2	1	1	NA	NA	NA	8_416601_G_C	0.485507	8_416745_T_C	0.473684	ANN=T|missense_variant|MODERATE|KEL1|YHR158C|transcript|YHR158C|protein_coding|1/1|c.550G>A|p.Gly184Ser|550/3495|550/3495|184/1164||	TTCCCGCATAATACAGCAGCGTGGCcTACCCTTGGTGGTGGTGTAGCTTCA
A536R9	AND3187	SK1/BY	tsa1∆/∆	N9	VIII	416630	.	C	T	3972.04	snp	211	0.57346	HET	2	1	1	NA	NA	NA	8_416601_G_C	0.385	8_416745_T_C	0.451754	ANN=T|missense_variant|MODERATE|KEL1|YHR158C|transcript|YHR158C|protein_coding|1/1|c.550G>A|p.Gly184Ser|550/3495|550/3495|184/1164||	TTCCCGCATAATACAGCAGCGTGGCcTACCCTTGGTGGTGGTGTAGCTTCA
A536R10	AND3187	SK1/BY	tsa1∆/∆	N10	VIII	416630	.	C	T	4364.4	snp	245	0.526531	HET	2	1	1	NA	NA	NA	8_416601_G_C	0.428571	8_416745_T_C	0.364807	ANN=T|missense_variant|MODERATE|KEL1|YHR158C|transcript|YHR158C|protein_coding|1/1|c.550G>A|p.Gly184Ser|550/3495|550/3495|184/1164||	TTCCCGCATAATACAGCAGCGTGGCcTACCCTTGGTGGTGGTGTAGCTTCA
A536R11	AND3187	SK1/BY	tsa1∆/∆	N11	VIII	416630	.	C	T	2927.08	snp	189	0.465608	HET	2	1	1	NA	NA	NA	8_416601_G_C	0.5	8_416745_T_C	0.515957	ANN=T|missense_variant|MODERATE|KEL1|YHR158C|transcript|YHR158C|protein_coding|1/1|c.550G>A|p.Gly184Ser|550/3495|550/3495|184/1164||	TTCCCGCATAATACAGCAGCGTGGCcTACCCTTGGTGGTGGTGTAGCTTCA
A536R12	AND3187	SK1/BY	tsa1∆/∆	N12	VIII	416630	.	C	T	2682.6	snp	160	0.5	HET	2	1	1	NA	NA	NA	8_416601_G_C	0.459854	8_416745_T_C	0.424581	ANN=T|missense_variant|MODERATE|KEL1|YHR158C|transcript|YHR158C|protein_coding|1/1|c.550G>A|p.Gly184Ser|550/3495|550/3495|184/1164||	TTCCCGCATAATACAGCAGCGTGGCcTACCCTTGGTGGTGGTGTAGCTTCA
A571R154	AND3187	SK1/BY	tsa1∆/∆	N13	VIII	416630	.	C	T	4211.7	snp	241	0.518672	HET	2	1	1	NA	NA	NA	8_416601_G_C	0.504854	8_416745_T_C	0.468635	ANN=T|missense_variant|MODERATE|KEL1|YHR158C|transcript|YHR158C|protein_coding|1/1|c.550G>A|p.Gly184Ser|550/3495|550/3495|184/1164||	TTCCCGCATAATACAGCAGCGTGGCcTACCCTTGGTGGTGGTGTAGCTTCA
A536R14	AND3187	SK1/BY	tsa1∆/∆	N14	VIII	416630	.	C	T	1753.75	snp	100	0.52	HET	2	1	1	NA	NA	NA	8_416601_G_C	0.450549	8_416745_T_C	0.490566	ANN=T|missense_variant|MODERATE|KEL1|YHR158C|transcript|YHR158C|protein_coding|1/1|c.550G>A|p.Gly184Ser|550/3495|550/3495|184/1164||	TTCCCGCATAATACAGCAGCGTGGCcTACCCTTGGTGGTGGTGTAGCTTCA
A536R15	AND3187	SK1/BY	tsa1∆/∆	N15	VIII	416630	.	C	T	3256.6	snp	184	0.527174	HET	2	1	1	NA	NA	NA	8_416601_G_C	0.478261	8_416745_T_C	0.450704	ANN=T|missense_variant|MODERATE|KEL1|YHR158C|transcript|YHR158C|protein_coding|1/1|c.550G>A|p.Gly184Ser|550/3495|550/3495|184/1164||	TTCCCGCATAATACAGCAGCGTGGCcTACCCTTGGTGGTGGTGTAGCTTCA
A536R16	AND3187	SK1/BY	tsa1∆/∆	N16	VIII	416630	.	C	T	2996.01	snp	158	0.556962	HET	2	1	1	NA	NA	NA	8_416601_G_C	0.415493	8_416745_T_C	0.391061	ANN=T|missense_variant|MODERATE|KEL1|YHR158C|transcript|YHR158C|protein_coding|1/1|c.550G>A|p.Gly184Ser|550/3495|550/3495|184/1164||	TTCCCGCATAATACAGCAGCGTGGCcTACCCTTGGTGGTGGTGTAGCTTCA
A536R17	AND3187	SK1/BY	tsa1∆/∆	N17	VIII	416630	.	C	T	2940	snp	174	0.5	HET	2	1	1	NA	NA	NA	8_416601_G_C	0.52381	8_416745_T_C	0.502994	ANN=T|missense_variant|MODERATE|KEL1|YHR158C|transcript|YHR158C|protein_coding|1/1|c.550G>A|p.Gly184Ser|550/3495|550/3495|184/1164||	TTCCCGCATAATACAGCAGCGTGGCcTACCCTTGGTGGTGGTGTAGCTTCA
A536R18	AND3187	SK1/BY	tsa1∆/∆	N18	VIII	416630	.	C	T	3427.74	snp	176	0.573864	HET	2	1	1	NA	NA	NA	8_416601_G_C	0.442424	8_416745_T_C	0.436464	ANN=T|missense_variant|MODERATE|KEL1|YHR158C|transcript|YHR158C|protein_coding|1/1|c.550G>A|p.Gly184Ser|550/3495|550/3495|184/1164||	TTCCCGCATAATACAGCAGCGTGGCcTACCCTTGGTGGTGGTGTAGCTTCA
A536R19	AND3187	SK1/BY	tsa1∆/∆	N19	VIII	416630	.	C	T	4180.34	snp	248	0.5	HET	2	1	1	NA	NA	NA	8_416601_G_C	0.456731	8_416745_T_C	0.444444	ANN=T|missense_variant|MODERATE|KEL1|YHR158C|transcript|YHR158C|protein_coding|1/1|c.550G>A|p.Gly184Ser|550/3495|550/3495|184/1164||	TTCCCGCATAATACAGCAGCGTGGCcTACCCTTGGTGGTGGTGTAGCTTCA
A536R20	AND3187	SK1/BY	tsa1∆/∆	N20	VIII	416630	.	C	T	3568.73	snp	213	0.488263	HET	2	1	1	NA	NA	NA	8_416601_G_C	0.492386	8_416745_T_C	0.533333	ANN=T|missense_variant|MODERATE|KEL1|YHR158C|transcript|YHR158C|protein_coding|1/1|c.550G>A|p.Gly184Ser|550/3495|550/3495|184/1164||	TTCCCGCATAATACAGCAGCGTGGCcTACCCTTGGTGGTGGTGTAGCTTCA
A536R21	AND3187	SK1/BY	tsa1∆/∆	N21	VIII	416630	.	C	T	3611.34	snp	207	0.512077	HET	2	1	1	NA	NA	NA	8_416601_G_C	0.40625	8_416745_T_C	0.5	ANN=T|missense_variant|MODERATE|KEL1|YHR158C|transcript|YHR158C|protein_coding|1/1|c.550G>A|p.Gly184Ser|550/3495|550/3495|184/1164||	TTCCCGCATAATACAGCAGCGTGGCcTACCCTTGGTGGTGGTGTAGCTTCA
A536R22	AND3187	SK1/BY	tsa1∆/∆	N22	VIII	416630	.	C	T	2494.16	snp	131	0.557252	HET	2	1	1	NA	NA	NA	8_416601_G_C	0.476636	8_416745_T_C	0.570175	ANN=T|missense_variant|MODERATE|KEL1|YHR158C|transcript|YHR158C|protein_coding|1/1|c.550G>A|p.Gly184Ser|550/3495|550/3495|184/1164||	TTCCCGCATAATACAGCAGCGTGGCcTACCCTTGGTGGTGGTGTAGCTTCA
A536R23	AND3187	SK1/BY	tsa1∆/∆	N23	VIII	416630	.	C	T	2461.41	snp	147	0.496599	HET	2	1	1	NA	NA	NA	8_416601_G_C	0.528	8_416745_T_C	0.570588	ANN=T|missense_variant|MODERATE|KEL1|YHR158C|transcript|YHR158C|protein_coding|1/1|c.550G>A|p.Gly184Ser|550/3495|550/3495|184/1164||	TTCCCGCATAATACAGCAGCGTGGCcTACCCTTGGTGGTGGTGTAGCTTCA
A536R24	AND3187	SK1/BY	tsa1∆/∆	N24	VIII	416630	.	C	T	3113.66	snp	198	0.469697	HET	2	1	1	NA	NA	NA	8_416601_G_C	0.473118	8_416745_T_C	0.574713	ANN=T|missense_variant|MODERATE|KEL1|YHR158C|transcript|YHR158C|protein_coding|1/1|c.550G>A|p.Gly184Ser|550/3495|550/3495|184/1164||	TTCCCGCATAATACAGCAGCGTGGCcTACCCTTGGTGGTGGTGTAGCTTCA
A452R14	AND3187	SK1/BY	tsa1∆/∆	N25	VIII	416630	.	C	T	1244.95	snp	84	0.440476	HET	2	1	1	NA	NA	NA	8_416601_G_C	0.52	8_416745_T_C	0.493976	ANN=T|missense_variant|MODERATE|KEL1|YHR158C|transcript|YHR158C|protein_coding|1/1|c.550G>A|p.Gly184Ser|550/3495|550/3495|184/1164||	TTCCCGCATAATACAGCAGCGTGGCcTACCCTTGGTGGTGGTGTAGCTTCA
A536R1	AND3187	SK1/BY	tsa1∆/∆	N1	X	23443	.	T	C	1827.95	snp	56	1	HOM	2	1	1	NA	NA	NA	10_22911_AAAT_GAAC	0.475728	10_24085_G_A	0.384615	ANN=C|missense_variant|MODERATE|REE1|YJL217W|transcript|YJL217W|protein_coding|1/1|c.311T>C|p.Leu104Pro|311/597|311/597|104/198||	GAAATTTCTGATGGCCACGCAATGCtAAGCAGTGTTTTGACAAATGGAAAA
A536R2	AND3187	SK1/BY	tsa1∆/∆	N2	X	23443	.	T	C	1836.33	snp	58	0.965517	HOM	3	1	1	NA	NA	NA	10_22911_AAAT_GAAC	0.420455	10_24085_G_A	0.311475	ANN=C|missense_variant|MODERATE|REE1|YJL217W|transcript|YJL217W|protein_coding|1/1|c.311T>C|p.Leu104Pro|311/597|311/597|104/198||	GAAATTTCTGATGGCCACGCAATGCtAAGCAGTGTTTTGACAAATGGAAAA
A536R3	AND3187	SK1/BY	tsa1∆/∆	N3	X	23443	.	T	C	1534.92	snp	46	1	HOM	2	1	1	NA	NA	NA	10_22911_AAAT_GAAC	0.472222	10_24085_G_A	0.367347	ANN=C|missense_variant|MODERATE|REE1|YJL217W|transcript|YJL217W|protein_coding|1/1|c.311T>C|p.Leu104Pro|311/597|311/597|104/198||	GAAATTTCTGATGGCCACGCAATGCtAAGCAGTGTTTTGACAAATGGAAAA
A536R4	AND3187	SK1/BY	tsa1∆/∆	N4	X	23443	.	T	C	1493.33	snp	47	0.978723	HOM	3	1	1	NA	NA	NA	10_22911_AAAT_GAAC	0.349398	10_24085_G_A	0.21875	ANN=C|missense_variant|MODERATE|REE1|YJL217W|transcript|YJL217W|protein_coding|1/1|c.311T>C|p.Leu104Pro|311/597|311/597|104/198||	GAAATTTCTGATGGCCACGCAATGCtAAGCAGTGTTTTGACAAATGGAAAA
A536R5	AND3187	SK1/BY	tsa1∆/∆	N5	X	23443	.	T	C	1554.17	snp	46	1	HOM	2	1	1	NA	NA	NA	10_22911_AAAT_GAAC	0.712766	10_24085_G_A	0.585714	ANN=C|missense_variant|MODERATE|REE1|YJL217W|transcript|YJL217W|protein_coding|1/1|c.311T>C|p.Leu104Pro|311/597|311/597|104/198||	GAAATTTCTGATGGCCACGCAATGCtAAGCAGTGTTTTGACAAATGGAAAA
A536R6	AND3187	SK1/BY	tsa1∆/∆	N6	X	23443	.	T	C	1018.11	snp	31	1	HOM	2	1	1	NA	NA	NA	10_22911_AAAT_GAAC	0.44898	10_24085_G_A	0.361702	ANN=C|missense_variant|MODERATE|REE1|YJL217W|transcript|YJL217W|protein_coding|1/1|c.311T>C|p.Leu104Pro|311/597|311/597|104/198||	GAAATTTCTGATGGCCACGCAATGCtAAGCAGTGTTTTGACAAATGGAAAA
A536R7	AND3187	SK1/BY	tsa1∆/∆	N7	X	23443	.	T	C	1455.91	snp	44	1	HOM	2	1	1	NA	NA	NA	10_22911_AAAT_GAAC	0.52809	10_24085_G_A	0.328358	ANN=C|missense_variant|MODERATE|REE1|YJL217W|transcript|YJL217W|protein_coding|1/1|c.311T>C|p.Leu104Pro|311/597|311/597|104/198||	GAAATTTCTGATGGCCACGCAATGCtAAGCAGTGTTTTGACAAATGGAAAA
A536R8	AND3187	SK1/BY	tsa1∆/∆	N8	X	23443	.	T	C	1665.3	snp	51	1	HOM	2	1	1	NA	NA	NA	10_22911_AAAT_GAAC	0.544304	10_24085_G_A	0.376812	ANN=C|missense_variant|MODERATE|REE1|YJL217W|transcript|YJL217W|protein_coding|1/1|c.311T>C|p.Leu104Pro|311/597|311/597|104/198||	GAAATTTCTGATGGCCACGCAATGCtAAGCAGTGTTTTGACAAATGGAAAA
A536R9	AND3187	SK1/BY	tsa1∆/∆	N9	X	23443	.	T	C	2457.56	snp	76	1	HOM	3	1	1	NA	NA	NA	10_22911_AAAT_GAAC	0.474074	10_24085_G_A	0.310345	ANN=C|missense_variant|MODERATE|REE1|YJL217W|transcript|YJL217W|protein_coding|1/1|c.311T>C|p.Leu104Pro|311/597|311/597|104/198||	GAAATTTCTGATGGCCACGCAATGCtAAGCAGTGTTTTGACAAATGGAAAA
A536R10	AND3187	SK1/BY	tsa1∆/∆	N10	X	23443	.	T	C	2266.43	snp	67	1	HOM	2	1	1	NA	NA	NA	10_22911_AAAT_GAAC	0.55914	10_24085_G_A	0.410256	ANN=C|missense_variant|MODERATE|REE1|YJL217W|transcript|YJL217W|protein_coding|1/1|c.311T>C|p.Leu104Pro|311/597|311/597|104/198||	GAAATTTCTGATGGCCACGCAATGCtAAGCAGTGTTTTGACAAATGGAAAA
A536R11	AND3187	SK1/BY	tsa1∆/∆	N11	X	23443	.	T	C	2331.99	snp	71	0.985915	HOM	3	1	1	NA	NA	NA	10_22911_AAAT_GAAC	0.586538	10_24085_G_A	0.46875	ANN=C|missense_variant|MODERATE|REE1|YJL217W|transcript|YJL217W|protein_coding|1/1|c.311T>C|p.Leu104Pro|311/597|311/597|104/198||	GAAATTTCTGATGGCCACGCAATGCtAAGCAGTGTTTTGACAAATGGAAAA
A536R12	AND3187	SK1/BY	tsa1∆/∆	N12	X	23443	.	T	C	2369.51	snp	71	1	HOM	2	1	1	NA	NA	NA	10_22911_AAAT_GAAC	0.448276	10_24085_G_A	0.441176	ANN=C|missense_variant|MODERATE|REE1|YJL217W|transcript|YJL217W|protein_coding|1/1|c.311T>C|p.Leu104Pro|311/597|311/597|104/198||	GAAATTTCTGATGGCCACGCAATGCtAAGCAGTGTTTTGACAAATGGAAAA
A571R154	AND3187	SK1/BY	tsa1∆/∆	N13	X	23443	.	T	C	2419.37	snp	72	1	HOM	2	1	1	NA	NA	NA	10_22911_AAAT_GAAC	0.49375	10_24085_G_A	0.380282	ANN=C|missense_variant|MODERATE|REE1|YJL217W|transcript|YJL217W|protein_coding|1/1|c.311T>C|p.Leu104Pro|311/597|311/597|104/198||	GAAATTTCTGATGGCCACGCAATGCtAAGCAGTGTTTTGACAAATGGAAAA
A536R14	AND3187	SK1/BY	tsa1∆/∆	N14	X	23443	.	T	C	1077.51	snp	35	0.971429	HOM	2	1	1	NA	NA	NA	10_22911_AAAT_GAAC	0.421053	10_24085_G_A	0.481481	ANN=C|missense_variant|MODERATE|REE1|YJL217W|transcript|YJL217W|protein_coding|1/1|c.311T>C|p.Leu104Pro|311/597|311/597|104/198||	GAAATTTCTGATGGCCACGCAATGCtAAGCAGTGTTTTGACAAATGGAAAA
A536R15	AND3187	SK1/BY	tsa1∆/∆	N15	X	23443	.	T	C	2043.42	snp	63	0.984127	HOM	2	1	1	NA	NA	NA	10_22911_AAAT_GAAC	0.509615	10_24085_G_A	0.5	ANN=C|missense_variant|MODERATE|REE1|YJL217W|transcript|YJL217W|protein_coding|1/1|c.311T>C|p.Leu104Pro|311/597|311/597|104/198||	GAAATTTCTGATGGCCACGCAATGCtAAGCAGTGTTTTGACAAATGGAAAA
A536R16	AND3187	SK1/BY	tsa1∆/∆	N16	X	23443	.	T	C	1620.46	snp	48	1	HOM	2	1	1	NA	NA	NA	10_22911_AAAT_GAAC	0.430233	10_24085_G_A	0.5	ANN=C|missense_variant|MODERATE|REE1|YJL217W|transcript|YJL217W|protein_coding|1/1|c.311T>C|p.Leu104Pro|311/597|311/597|104/198||	GAAATTTCTGATGGCCACGCAATGCtAAGCAGTGTTTTGACAAATGGAAAA
A536R17	AND3187	SK1/BY	tsa1∆/∆	N17	X	23443	.	T	C	1278.28	snp	38	1	HOM	2	1	1	NA	NA	NA	10_22911_AAAT_GAAC	0.43662	10_24085_G_A	0.460317	ANN=C|missense_variant|MODERATE|REE1|YJL217W|transcript|YJL217W|protein_coding|1/1|c.311T>C|p.Leu104Pro|311/597|311/597|104/198||	GAAATTTCTGATGGCCACGCAATGCtAAGCAGTGTTTTGACAAATGGAAAA
A536R18	AND3187	SK1/BY	tsa1∆/∆	N18	X	23443	.	T	C	1937.4	snp	59	1	HOM	2	1	1	NA	NA	NA	10_22911_AAAT_GAAC	0.436893	10_24085_G_A	0.378378	ANN=C|missense_variant|MODERATE|REE1|YJL217W|transcript|YJL217W|protein_coding|1/1|c.311T>C|p.Leu104Pro|311/597|311/597|104/198||	GAAATTTCTGATGGCCACGCAATGCtAAGCAGTGTTTTGACAAATGGAAAA
A536R19	AND3187	SK1/BY	tsa1∆/∆	N19	X	23443	.	T	C	2132.81	snp	64	1	HOM	2	1	1	NA	NA	NA	10_22911_AAAT_GAAC	0.448819	10_24085_G_A	0.3625	ANN=C|missense_variant|MODERATE|REE1|YJL217W|transcript|YJL217W|protein_coding|1/1|c.311T>C|p.Leu104Pro|311/597|311/597|104/198||	GAAATTTCTGATGGCCACGCAATGCtAAGCAGTGTTTTGACAAATGGAAAA
A536R20	AND3187	SK1/BY	tsa1∆/∆	N20	X	23443	.	T	C	1630.56	snp	50	1	HOM	2	1	1	NA	NA	NA	10_22911_AAAT_GAAC	0.466019	10_24085_G_A	0.225806	ANN=C|missense_variant|MODERATE|REE1|YJL217W|transcript|YJL217W|protein_coding|1/1|c.311T>C|p.Leu104Pro|311/597|311/597|104/198||	GAAATTTCTGATGGCCACGCAATGCtAAGCAGTGTTTTGACAAATGGAAAA
A536R21	AND3187	SK1/BY	tsa1∆/∆	N21	X	23443	.	T	C	1471.41	snp	45	0.977778	HOM	2	1	1	NA	NA	NA	10_22911_AAAT_GAAC	0.522936	10_24085_G_A	0.387097	ANN=C|missense_variant|MODERATE|REE1|YJL217W|transcript|YJL217W|protein_coding|1/1|c.311T>C|p.Leu104Pro|311/597|311/597|104/198||	GAAATTTCTGATGGCCACGCAATGCtAAGCAGTGTTTTGACAAATGGAAAA
A536R22	AND3187	SK1/BY	tsa1∆/∆	N22	X	23443	.	T	C	1153.15	snp	37	0.972973	HOM	2	1	1	NA	NA	NA	10_22911_AAAT_GAAC	0.56338	10_24085_G_A	0.333333	ANN=C|missense_variant|MODERATE|REE1|YJL217W|transcript|YJL217W|protein_coding|1/1|c.311T>C|p.Leu104Pro|311/597|311/597|104/198||	GAAATTTCTGATGGCCACGCAATGCtAAGCAGTGTTTTGACAAATGGAAAA
A536R23	AND3187	SK1/BY	tsa1∆/∆	N23	X	23443	.	T	C	1756.72	snp	52	1	HOM	2	1	1	NA	NA	NA	10_22911_AAAT_GAAC	0.547945	10_24085_G_A	0.479452	ANN=C|missense_variant|MODERATE|REE1|YJL217W|transcript|YJL217W|protein_coding|1/1|c.311T>C|p.Leu104Pro|311/597|311/597|104/198||	GAAATTTCTGATGGCCACGCAATGCtAAGCAGTGTTTTGACAAATGGAAAA
A536R24	AND3187	SK1/BY	tsa1∆/∆	N24	X	23443	.	T	C	1866.95	snp	57	1	HOM	2	1	1	NA	NA	NA	10_22911_AAAT_GAAC	0.529412	10_24085_G_A	0.30303	ANN=C|missense_variant|MODERATE|REE1|YJL217W|transcript|YJL217W|protein_coding|1/1|c.311T>C|p.Leu104Pro|311/597|311/597|104/198||	GAAATTTCTGATGGCCACGCAATGCtAAGCAGTGTTTTGACAAATGGAAAA
A452R14	AND3187	SK1/BY	tsa1∆/∆	N25	X	23443	.	T	C	1812.38	snp	55	0.981818	HOM	3	1	1	NA	NA	NA	10_22911_AAAT_GAAC	0.476744	10_24085_G_A	0.577778	ANN=C|missense_variant|MODERATE|REE1|YJL217W|transcript|YJL217W|protein_coding|1/1|c.311T>C|p.Leu104Pro|311/597|311/597|104/198||	GAAATTTCTGATGGCCACGCAATGCtAAGCAGTGTTTTGACAAATGGAAAA
A536R17	AND3187	SK1/BY	tsa1∆/∆	N17	X	469426	.	C	T	1420.97	snp	105	0.409524	HET	2	1	1	NA	NA	NA	10_467589_C_T	0.490323	10_469453_C_T	0.460938	ANN=T|missense_variant|MODERATE|REC107|YJR021C|transcript|YJR021C|protein_coding|1/2|c.154G>A|p.Asp52Asn|154/943|154/943|52/313||WARNING_TRANSCRIPT_MULTIPLE_STOP_CODONS	CCTGCCCATTCCAGTATCTGCTTGTcCGATTCCTCTAAAGCGCCTGCATTC
A536R18	AND3187	SK1/BY	tsa1∆/∆	N18	X	469426	.	C	T	2362.93	snp	140	0.5	HET	2	1	1	NA	NA	NA	10_467589_C_T	0.413793	10_469453_C_T	0.52027	ANN=T|missense_variant|MODERATE|REC107|YJR021C|transcript|YJR021C|protein_coding|1/2|c.154G>A|p.Asp52Asn|154/943|154/943|52/313||WARNING_TRANSCRIPT_MULTIPLE_STOP_CODONS	CCTGCCCATTCCAGTATCTGCTTGTcCGATTCCTCTAAAGCGCCTGCATTC
A536R19	AND3187	SK1/BY	tsa1∆/∆	N19	X	469426	.	C	T	2964.68	snp	173	0.50289	HET	2	1	1	NA	NA	NA	10_467589_C_T	0.561644	10_469453_C_T	0.480447	ANN=T|missense_variant|MODERATE|REC107|YJR021C|transcript|YJR021C|protein_coding|1/2|c.154G>A|p.Asp52Asn|154/943|154/943|52/313||WARNING_TRANSCRIPT_MULTIPLE_STOP_CODONS	CCTGCCCATTCCAGTATCTGCTTGTcCGATTCCTCTAAAGCGCCTGCATTC
A536R20	AND3187	SK1/BY	tsa1∆/∆	N20	X	469426	.	C	T	2829.1	snp	157	0.535032	HET	2	1	1	NA	NA	NA	10_467589_C_T	0.472727	10_469453_C_T	0.421384	ANN=T|missense_variant|MODERATE|REC107|YJR021C|transcript|YJR021C|protein_coding|1/2|c.154G>A|p.Asp52Asn|154/943|154/943|52/313||WARNING_TRANSCRIPT_MULTIPLE_STOP_CODONS	CCTGCCCATTCCAGTATCTGCTTGTcCGATTCCTCTAAAGCGCCTGCATTC
A536R21	AND3187	SK1/BY	tsa1∆/∆	N21	X	469426	.	C	T	2340.75	snp	147	0.47619	HET	2	1	1	NA	NA	NA	10_467589_C_T	0.447761	10_469453_C_T	0.512987	ANN=T|missense_variant|MODERATE|REC107|YJR021C|transcript|YJR021C|protein_coding|1/2|c.154G>A|p.Asp52Asn|154/943|154/943|52/313||WARNING_TRANSCRIPT_MULTIPLE_STOP_CODONS	CCTGCCCATTCCAGTATCTGCTTGTcCGATTCCTCTAAAGCGCCTGCATTC
A536R22	AND3187	SK1/BY	tsa1∆/∆	N22	X	469426	.	C	T	1687	snp	96	0.520833	HET	2	1	1	NA	NA	NA	10_467589_C_T	0.434783	10_469453_C_T	0.45977	ANN=T|missense_variant|MODERATE|REC107|YJR021C|transcript|YJR021C|protein_coding|1/2|c.154G>A|p.Asp52Asn|154/943|154/943|52/313||WARNING_TRANSCRIPT_MULTIPLE_STOP_CODONS	CCTGCCCATTCCAGTATCTGCTTGTcCGATTCCTCTAAAGCGCCTGCATTC
A536R23	AND3187	SK1/BY	tsa1∆/∆	N23	X	469426	.	C	T	1593.03	snp	112	0.428571	HET	2	1	1	NA	NA	NA	10_467589_C_T	0.492647	10_469453_C_T	0.5625	ANN=T|missense_variant|MODERATE|REC107|YJR021C|transcript|YJR021C|protein_coding|1/2|c.154G>A|p.Asp52Asn|154/943|154/943|52/313||WARNING_TRANSCRIPT_MULTIPLE_STOP_CODONS	CCTGCCCATTCCAGTATCTGCTTGTcCGATTCCTCTAAAGCGCCTGCATTC
A536R24	AND3187	SK1/BY	tsa1∆/∆	N24	X	469426	.	C	T	2248.73	snp	112	0.598214	HET	2	1	1	NA	NA	NA	10_467589_C_T	0.41989	10_469453_C_T	0.371901	ANN=T|missense_variant|MODERATE|REC107|YJR021C|transcript|YJR021C|protein_coding|1/2|c.154G>A|p.Asp52Asn|154/943|154/943|52/313||WARNING_TRANSCRIPT_MULTIPLE_STOP_CODONS	CCTGCCCATTCCAGTATCTGCTTGTcCGATTCCTCTAAAGCGCCTGCATTC
A452R14	AND3187	SK1/BY	tsa1∆/∆	N25	X	469426	.	C	T	1544.14	snp	98	0.469388	HET	2	1	1	NA	NA	NA	10_467589_C_T	0.428571	10_469453_C_T	0.568421	ANN=T|missense_variant|MODERATE|REC107|YJR021C|transcript|YJR021C|protein_coding|1/2|c.154G>A|p.Asp52Asn|154/943|154/943|52/313||WARNING_TRANSCRIPT_MULTIPLE_STOP_CODONS	CCTGCCCATTCCAGTATCTGCTTGTcCGATTCCTCTAAAGCGCCTGCATTC
A571R154	AND3187	SK1/BY	tsa1∆/∆	N13	X	658500	.	T	C	2951.71	snp	180	0.488889	HET	2	1	1	NA	NA	NA	10_658094_G_A	0.518797	10_658862_T_C	0.506494	ANN=C|missense_variant|MODERATE|VPS70|YJR126C|transcript|YJR126C|protein_coding|1/1|c.190A>G|p.Asn64Asp|190/2436|190/2436|64/811||	GATATTGTATTACTTCTGCCTCTATtCCTGGATGTTAAAGTGAAAGAATCA
A536R14	AND3187	SK1/BY	tsa1∆/∆	N14	X	658500	.	T	C	1507.36	snp	83	0.578313	HET	2	1	1	NA	NA	NA	10_658094_G_A	0.45	10_658862_T_C	0.467742	ANN=C|missense_variant|MODERATE|VPS70|YJR126C|transcript|YJR126C|protein_coding|1/1|c.190A>G|p.Asn64Asp|190/2436|190/2436|64/811||	GATATTGTATTACTTCTGCCTCTATtCCTGGATGTTAAAGTGAAAGAATCA
A536R15	AND3187	SK1/BY	tsa1∆/∆	N15	X	658500	.	T	C	2762.98	snp	161	0.534161	HET	2	1	1	NA	NA	NA	10_658094_G_A	0.460227	10_658862_T_C	0.472222	ANN=C|missense_variant|MODERATE|VPS70|YJR126C|transcript|YJR126C|protein_coding|1/1|c.190A>G|p.Asn64Asp|190/2436|190/2436|64/811||	GATATTGTATTACTTCTGCCTCTATtCCTGGATGTTAAAGTGAAAGAATCA
A536R16	AND3187	SK1/BY	tsa1∆/∆	N16	X	658500	.	T	C	2152.72	snp	120	0.55	HET	2	1	1	NA	NA	NA	10_658094_G_A	0.38255	10_658862_T_C	0.578431	ANN=C|missense_variant|MODERATE|VPS70|YJR126C|transcript|YJR126C|protein_coding|1/1|c.190A>G|p.Asn64Asp|190/2436|190/2436|64/811||	GATATTGTATTACTTCTGCCTCTATtCCTGGATGTTAAAGTGAAAGAATCA
A536R17	AND3187	SK1/BY	tsa1∆/∆	N17	X	658500	.	T	C	2232.83	snp	137	0.49635	HET	2	1	1	NA	NA	NA	10_658094_G_A	0.503597	10_658862_T_C	0.522727	ANN=C|missense_variant|MODERATE|VPS70|YJR126C|transcript|YJR126C|protein_coding|1/1|c.190A>G|p.Asn64Asp|190/2436|190/2436|64/811||	GATATTGTATTACTTCTGCCTCTATtCCTGGATGTTAAAGTGAAAGAATCA
A536R18	AND3187	SK1/BY	tsa1∆/∆	N18	X	658500	.	T	C	2239.83	snp	159	0.433962	HET	2	1	1	NA	NA	NA	10_658094_G_A	0.503106	10_658862_T_C	0.568627	ANN=C|missense_variant|MODERATE|VPS70|YJR126C|transcript|YJR126C|protein_coding|1/1|c.190A>G|p.Asn64Asp|190/2436|190/2436|64/811||	GATATTGTATTACTTCTGCCTCTATtCCTGGATGTTAAAGTGAAAGAATCA
A536R19	AND3187	SK1/BY	tsa1∆/∆	N19	X	658500	.	T	C	3112.93	snp	179	0.541899	HET	2	1	1	NA	NA	NA	10_658094_G_A	0.483092	10_658862_T_C	0.44186	ANN=C|missense_variant|MODERATE|VPS70|YJR126C|transcript|YJR126C|protein_coding|1/1|c.190A>G|p.Asn64Asp|190/2436|190/2436|64/811||	GATATTGTATTACTTCTGCCTCTATtCCTGGATGTTAAAGTGAAAGAATCA
A536R20	AND3187	SK1/BY	tsa1∆/∆	N20	X	658500	.	T	C	3141.21	snp	169	0.556213	HET	2	1	1	NA	NA	NA	10_658094_G_A	0.491453	10_658862_T_C	0.596154	ANN=C|missense_variant|MODERATE|VPS70|YJR126C|transcript|YJR126C|protein_coding|1/1|c.190A>G|p.Asn64Asp|190/2436|190/2436|64/811||	GATATTGTATTACTTCTGCCTCTATtCCTGGATGTTAAAGTGAAAGAATCA
A536R21	AND3187	SK1/BY	tsa1∆/∆	N21	X	658500	.	T	C	3490.42	snp	184	0.576087	HET	2	1	1	NA	NA	NA	10_658094_G_A	0.509091	10_658862_T_C	0.535088	ANN=C|missense_variant|MODERATE|VPS70|YJR126C|transcript|YJR126C|protein_coding|1/1|c.190A>G|p.Asn64Asp|190/2436|190/2436|64/811||	GATATTGTATTACTTCTGCCTCTATtCCTGGATGTTAAAGTGAAAGAATCA
A536R22	AND3187	SK1/BY	tsa1∆/∆	N22	X	658500	.	T	C	1848.55	snp	103	0.543689	HET	2	1	1	NA	NA	NA	10_658094_G_A	0.451613	10_658862_T_C	0.457447	ANN=C|missense_variant|MODERATE|VPS70|YJR126C|transcript|YJR126C|protein_coding|1/1|c.190A>G|p.Asn64Asp|190/2436|190/2436|64/811||	GATATTGTATTACTTCTGCCTCTATtCCTGGATGTTAAAGTGAAAGAATCA
A536R23	AND3187	SK1/BY	tsa1∆/∆	N23	X	658500	.	T	C	2137.12	snp	121	0.53719	HET	2	1	1	NA	NA	NA	10_658094_G_A	0.433333	10_658862_T_C	0.527778	ANN=C|missense_variant|MODERATE|VPS70|YJR126C|transcript|YJR126C|protein_coding|1/1|c.190A>G|p.Asn64Asp|190/2436|190/2436|64/811||	GATATTGTATTACTTCTGCCTCTATtCCTGGATGTTAAAGTGAAAGAATCA
A536R24	AND3187	SK1/BY	tsa1∆/∆	N24	X	658500	.	T	C	2033.25	snp	137	0.459854	HET	2	1	1	NA	NA	NA	10_658094_G_A	0.46988	10_658862_T_C	0.611111	ANN=C|missense_variant|MODERATE|VPS70|YJR126C|transcript|YJR126C|protein_coding|1/1|c.190A>G|p.Asn64Asp|190/2436|190/2436|64/811||	GATATTGTATTACTTCTGCCTCTATtCCTGGATGTTAAAGTGAAAGAATCA
A452R14	AND3187	SK1/BY	tsa1∆/∆	N25	X	658500	.	T	C	1598.65	snp	86	0.569767	HET	2	1	1	NA	NA	NA	10_658094_G_A	0.468254	10_658862_T_C	0.586207	ANN=C|missense_variant|MODERATE|VPS70|YJR126C|transcript|YJR126C|protein_coding|1/1|c.190A>G|p.Asn64Asp|190/2436|190/2436|64/811||	GATATTGTATTACTTCTGCCTCTATtCCTGGATGTTAAAGTGAAAGAATCA
A536R15	AND3187	SK1/BY	tsa1∆/∆	N15	XI	183772	.	T	C	1864.65	snp	107	0.53271	HET	2	1	1	NA	NA	NA	11_182573_T_C	0.363636	11_184088_A_G	0.55102	ANN=C|missense_variant|MODERATE|CTK1|YKL139W|transcript|YKL139W|protein_coding|1/1|c.815T>C|p.Leu272Ser|815/1587|815/1587|272/528||	GACAACGACTTAAGTGGATTACTATtAAATAAGGAAGTCCAAATTTCTCAC
A536R16	AND3187	SK1/BY	tsa1∆/∆	N16	XI	183772	.	T	C	1513.09	snp	83	0.566265	HET	2	1	1	NA	NA	NA	11_182573_T_C	0.474576	11_184088_A_G	0.480916	ANN=C|missense_variant|MODERATE|CTK1|YKL139W|transcript|YKL139W|protein_coding|1/1|c.815T>C|p.Leu272Ser|815/1587|815/1587|272/528||	GACAACGACTTAAGTGGATTACTATtAAATAAGGAAGTCCAAATTTCTCAC
A536R17	AND3187	SK1/BY	tsa1∆/∆	N17	XI	183772	.	T	C	997.766	snp	71	0.450704	HET	2	1	1	NA	NA	NA	11_182573_T_C	0.414286	11_184088_A_G	0.513514	ANN=C|missense_variant|MODERATE|CTK1|YKL139W|transcript|YKL139W|protein_coding|1/1|c.815T>C|p.Leu272Ser|815/1587|815/1587|272/528||	GACAACGACTTAAGTGGATTACTATtAAATAAGGAAGTCCAAATTTCTCAC
A536R18	AND3187	SK1/BY	tsa1∆/∆	N18	XI	183772	.	T	C	1906.54	snp	118	0.491525	HET	2	1	1	NA	NA	NA	11_182573_T_C	0.492537	11_184088_A_G	0.568966	ANN=C|missense_variant|MODERATE|CTK1|YKL139W|transcript|YKL139W|protein_coding|1/1|c.815T>C|p.Leu272Ser|815/1587|815/1587|272/528||	GACAACGACTTAAGTGGATTACTATtAAATAAGGAAGTCCAAATTTCTCAC
A536R19	AND3187	SK1/BY	tsa1∆/∆	N19	XI	183772	.	T	C	2060.66	snp	114	0.535088	HET	2	1	1	NA	NA	NA	11_182573_T_C	0.523077	11_184088_A_G	0.534161	ANN=C|missense_variant|MODERATE|CTK1|YKL139W|transcript|YKL139W|protein_coding|1/1|c.815T>C|p.Leu272Ser|815/1587|815/1587|272/528||	GACAACGACTTAAGTGGATTACTATtAAATAAGGAAGTCCAAATTTCTCAC
A536R20	AND3187	SK1/BY	tsa1∆/∆	N20	XI	183772	.	T	C	1701.58	snp	107	0.476636	HET	2	1	1	NA	NA	NA	11_182573_T_C	0.420561	11_184088_A_G	0.437037	ANN=C|missense_variant|MODERATE|CTK1|YKL139W|transcript|YKL139W|protein_coding|1/1|c.815T>C|p.Leu272Ser|815/1587|815/1587|272/528||	GACAACGACTTAAGTGGATTACTATtAAATAAGGAAGTCCAAATTTCTCAC
A536R21	AND3187	SK1/BY	tsa1∆/∆	N21	XI	183772	.	T	C	1720.37	snp	110	0.463636	HET	2	1	1	NA	NA	NA	11_182573_T_C	0.380952	11_184088_A_G	0.554054	ANN=C|missense_variant|MODERATE|CTK1|YKL139W|transcript|YKL139W|protein_coding|1/1|c.815T>C|p.Leu272Ser|815/1587|815/1587|272/528||	GACAACGACTTAAGTGGATTACTATtAAATAAGGAAGTCCAAATTTCTCAC
A536R22	AND3187	SK1/BY	tsa1∆/∆	N22	XI	183772	.	T	C	1262.39	snp	72	0.541667	HET	2	1	1	NA	NA	NA	11_182573_T_C	0.382353	11_184088_A_G	0.507246	ANN=C|missense_variant|MODERATE|CTK1|YKL139W|transcript|YKL139W|protein_coding|1/1|c.815T>C|p.Leu272Ser|815/1587|815/1587|272/528||	GACAACGACTTAAGTGGATTACTATtAAATAAGGAAGTCCAAATTTCTCAC
A536R23	AND3187	SK1/BY	tsa1∆/∆	N23	XI	183772	.	T	C	1539.43	snp	96	0.489583	HET	2	1	1	NA	NA	NA	11_182573_T_C	0.595745	11_184088_A_G	0.478992	ANN=C|missense_variant|MODERATE|CTK1|YKL139W|transcript|YKL139W|protein_coding|1/1|c.815T>C|p.Leu272Ser|815/1587|815/1587|272/528||	GACAACGACTTAAGTGGATTACTATtAAATAAGGAAGTCCAAATTTCTCAC
A536R24	AND3187	SK1/BY	tsa1∆/∆	N24	XI	183772	.	T	C	1812.77	snp	117	0.461538	HET	2	1	1	NA	NA	NA	11_182573_T_C	0.468085	11_184088_A_G	0.455882	ANN=C|missense_variant|MODERATE|CTK1|YKL139W|transcript|YKL139W|protein_coding|1/1|c.815T>C|p.Leu272Ser|815/1587|815/1587|272/528||	GACAACGACTTAAGTGGATTACTATtAAATAAGGAAGTCCAAATTTCTCAC
A452R14	AND3187	SK1/BY	tsa1∆/∆	N25	XI	183772	.	T	C	835.563	snp	63	0.412698	HET	2	1	1	NA	NA	NA	11_182573_T_C	0.490909	11_184088_A_G	0.494118	ANN=C|missense_variant|MODERATE|CTK1|YKL139W|transcript|YKL139W|protein_coding|1/1|c.815T>C|p.Leu272Ser|815/1587|815/1587|272/528||	GACAACGACTTAAGTGGATTACTATtAAATAAGGAAGTCCAAATTTCTCAC
A536R10	AND3187	SK1/BY	tsa1∆/∆	N10	XI	333459	.	G	A	2569.63	snp	165	0.478788	HET	2	1	1	NA	NA	NA	11_333397_G_A	0.497326	11_333556_T_C	0.431373	ANN=A|missense_variant|MODERATE|NUP120|YKL057C|transcript|YKL057C|protein_coding|1/1|c.511C>T|p.Pro171Ser|511/3114|511/3114|171/1037||	TCCAAAAAAACAACTGAGAACTGGGgTGATACATAGAAAAGGAAATGAGGA
A536R11	AND3187	SK1/BY	tsa1∆/∆	N11	XI	333459	.	G	A	1475.34	snp	127	0.370079	HET	2	1	1	NA	NA	NA	11_333397_G_A	0.409722	11_333556_T_C	0.456522	ANN=A|missense_variant|MODERATE|NUP120|YKL057C|transcript|YKL057C|protein_coding|1/1|c.511C>T|p.Pro171Ser|511/3114|511/3114|171/1037||	TCCAAAAAAACAACTGAGAACTGGGgTGATACATAGAAAAGGAAATGAGGA
A536R12	AND3187	SK1/BY	tsa1∆/∆	N12	XI	333459	.	G	A	1678.07	snp	124	0.41129	HET	2	1	1	NA	NA	NA	11_333397_G_A	0.5	11_333556_T_C	0.408696	ANN=A|missense_variant|MODERATE|NUP120|YKL057C|transcript|YKL057C|protein_coding|1/1|c.511C>T|p.Pro171Ser|511/3114|511/3114|171/1037||	TCCAAAAAAACAACTGAGAACTGGGgTGATACATAGAAAAGGAAATGAGGA
A571R154	AND3187	SK1/BY	tsa1∆/∆	N13	XI	333459	.	G	A	2593.29	snp	145	0.544828	HET	2	1	1	NA	NA	NA	11_333397_G_A	0.485207	11_333556_T_C	0.43949	ANN=A|missense_variant|MODERATE|NUP120|YKL057C|transcript|YKL057C|protein_coding|1/1|c.511C>T|p.Pro171Ser|511/3114|511/3114|171/1037||	TCCAAAAAAACAACTGAGAACTGGGgTGATACATAGAAAAGGAAATGAGGA
A536R14	AND3187	SK1/BY	tsa1∆/∆	N14	XI	333459	.	G	A	1398.14	snp	87	0.482759	HET	2	1	1	NA	NA	NA	11_333397_G_A	0.47	11_333556_T_C	0.481013	ANN=A|missense_variant|MODERATE|NUP120|YKL057C|transcript|YKL057C|protein_coding|1/1|c.511C>T|p.Pro171Ser|511/3114|511/3114|171/1037||	TCCAAAAAAACAACTGAGAACTGGGgTGATACATAGAAAAGGAAATGAGGA
A536R15	AND3187	SK1/BY	tsa1∆/∆	N15	XI	333459	.	G	A	1980.31	snp	130	0.469231	HET	2	1	1	NA	NA	NA	11_333397_G_A	0.496241	11_333556_T_C	0.459016	ANN=A|missense_variant|MODERATE|NUP120|YKL057C|transcript|YKL057C|protein_coding|1/1|c.511C>T|p.Pro171Ser|511/3114|511/3114|171/1037||	TCCAAAAAAACAACTGAGAACTGGGgTGATACATAGAAAAGGAAATGAGGA
A536R16	AND3187	SK1/BY	tsa1∆/∆	N16	XI	333459	.	G	A	1931.48	snp	110	0.545455	HET	2	1	1	NA	NA	NA	11_333397_G_A	0.485294	11_333556_T_C	0.481203	ANN=A|missense_variant|MODERATE|NUP120|YKL057C|transcript|YKL057C|protein_coding|1/1|c.511C>T|p.Pro171Ser|511/3114|511/3114|171/1037||	TCCAAAAAAACAACTGAGAACTGGGgTGATACATAGAAAAGGAAATGAGGA
A536R17	AND3187	SK1/BY	tsa1∆/∆	N17	XI	333459	.	G	A	1739.85	snp	112	0.473214	HET	2	1	1	NA	NA	NA	11_333397_G_A	0.473214	11_333556_T_C	0.40458	ANN=A|missense_variant|MODERATE|NUP120|YKL057C|transcript|YKL057C|protein_coding|1/1|c.511C>T|p.Pro171Ser|511/3114|511/3114|171/1037||	TCCAAAAAAACAACTGAGAACTGGGgTGATACATAGAAAAGGAAATGAGGA
A536R18	AND3187	SK1/BY	tsa1∆/∆	N18	XI	333459	.	G	A	1736.73	snp	124	0.419355	HET	2	1	1	NA	NA	NA	11_333397_G_A	0.466667	11_333556_T_C	0.510791	ANN=A|missense_variant|MODERATE|NUP120|YKL057C|transcript|YKL057C|protein_coding|1/1|c.511C>T|p.Pro171Ser|511/3114|511/3114|171/1037||	TCCAAAAAAACAACTGAGAACTGGGgTGATACATAGAAAAGGAAATGAGGA
A536R19	AND3187	SK1/BY	tsa1∆/∆	N19	XI	333459	.	G	A	2718.41	snp	145	0.565517	HET	2	1	1	NA	NA	NA	11_333397_G_A	0.558621	11_333556_T_C	0.535211	ANN=A|missense_variant|MODERATE|NUP120|YKL057C|transcript|YKL057C|protein_coding|1/1|c.511C>T|p.Pro171Ser|511/3114|511/3114|171/1037||	TCCAAAAAAACAACTGAGAACTGGGgTGATACATAGAAAAGGAAATGAGGA
A536R20	AND3187	SK1/BY	tsa1∆/∆	N20	XI	333459	.	G	A	2380.62	snp	152	0.473684	HET	2	1	1	NA	NA	NA	11_333397_G_A	0.469136	11_333556_T_C	0.435065	ANN=A|missense_variant|MODERATE|NUP120|YKL057C|transcript|YKL057C|protein_coding|1/1|c.511C>T|p.Pro171Ser|511/3114|511/3114|171/1037||	TCCAAAAAAACAACTGAGAACTGGGgTGATACATAGAAAAGGAAATGAGGA
A536R21	AND3187	SK1/BY	tsa1∆/∆	N21	XI	333459	.	G	A	2277.53	snp	125	0.568	HET	2	1	1	NA	NA	NA	11_333397_G_A	0.568	11_333556_T_C	0.471074	ANN=A|missense_variant|MODERATE|NUP120|YKL057C|transcript|YKL057C|protein_coding|1/1|c.511C>T|p.Pro171Ser|511/3114|511/3114|171/1037||	TCCAAAAAAACAACTGAGAACTGGGgTGATACATAGAAAAGGAAATGAGGA
A536R22	AND3187	SK1/BY	tsa1∆/∆	N22	XI	333459	.	G	A	1352.29	snp	81	0.530864	HET	2	1	1	NA	NA	NA	11_333397_G_A	0.556818	11_333556_T_C	0.517647	ANN=A|missense_variant|MODERATE|NUP120|YKL057C|transcript|YKL057C|protein_coding|1/1|c.511C>T|p.Pro171Ser|511/3114|511/3114|171/1037||	TCCAAAAAAACAACTGAGAACTGGGgTGATACATAGAAAAGGAAATGAGGA
A536R23	AND3187	SK1/BY	tsa1∆/∆	N23	XI	333459	.	G	A	1950.54	snp	106	0.566038	HET	2	1	1	NA	NA	NA	11_333397_G_A	0.558559	11_333556_T_C	0.51	ANN=A|missense_variant|MODERATE|NUP120|YKL057C|transcript|YKL057C|protein_coding|1/1|c.511C>T|p.Pro171Ser|511/3114|511/3114|171/1037||	TCCAAAAAAACAACTGAGAACTGGGgTGATACATAGAAAAGGAAATGAGGA
A536R24	AND3187	SK1/BY	tsa1∆/∆	N24	XI	333459	.	G	A	1615.97	snp	98	0.5	HET	2	1	1	NA	NA	NA	11_333397_G_A	0.465347	11_333556_T_C	0.503759	ANN=A|missense_variant|MODERATE|NUP120|YKL057C|transcript|YKL057C|protein_coding|1/1|c.511C>T|p.Pro171Ser|511/3114|511/3114|171/1037||	TCCAAAAAAACAACTGAGAACTGGGgTGATACATAGAAAAGGAAATGAGGA
A452R14	AND3187	SK1/BY	tsa1∆/∆	N25	XI	333459	.	G	A	1399.61	snp	85	0.494118	HET	2	1	1	NA	NA	NA	11_333397_G_A	0.528302	11_333556_T_C	0.402299	ANN=A|missense_variant|MODERATE|NUP120|YKL057C|transcript|YKL057C|protein_coding|1/1|c.511C>T|p.Pro171Ser|511/3114|511/3114|171/1037||	TCCAAAAAAACAACTGAGAACTGGGgTGATACATAGAAAAGGAAATGAGGA
A536R2	AND3187	SK1/BY	tsa1∆/∆	N2	XI	487200	.	CC	TG	1985.29	mnp	130	0.461538	HET	2	1	1	NA	NA	NA	11_487095_G_C	0.546099	11_487361_T_A	0.542553	ANN=TG|missense_variant|MODERATE|DBP7|YKR024C|transcript|YKR024C|protein_coding|1/1|c.172_173delGGinsCA|p.Gly58Gln|173/2229|172/2229|58/742||	TCTACCCGGAATTATCCCTTCGTCCcCTGTAGTGTTCGCCTTTCTTTTCCT
A536R3	AND3187	SK1/BY	tsa1∆/∆	N3	XI	487200	.	CC	TG	1481.5	mnp	81	0.580247	HET	2	1	1	NA	NA	NA	11_487095_G_C	0.571429	11_487361_T_A	0.536585	ANN=TG|missense_variant|MODERATE|DBP7|YKR024C|transcript|YKR024C|protein_coding|1/1|c.172_173delGGinsCA|p.Gly58Gln|173/2229|172/2229|58/742||	TCTACCCGGAATTATCCCTTCGTCCcCTGTAGTGTTCGCCTTTCTTTTCCT
A536R4	AND3187	SK1/BY	tsa1∆/∆	N4	XI	487200	.	CC	TG	1152.36	mnp	68	0.529412	HET	2	1	1	NA	NA	NA	11_487095_G_C	0.480392	11_487361_T_A	0.45679	ANN=TG|missense_variant|MODERATE|DBP7|YKR024C|transcript|YKR024C|protein_coding|1/1|c.172_173delGGinsCA|p.Gly58Gln|173/2229|172/2229|58/742||	TCTACCCGGAATTATCCCTTCGTCCcCTGTAGTGTTCGCCTTTCTTTTCCT
A536R5	AND3187	SK1/BY	tsa1∆/∆	N5	XI	487200	.	CC	TG	2187.57	mnp	115	0.582609	HET	2	1	1	NA	NA	NA	11_487095_G_C	0.385246	11_487361_T_A	0.450549	ANN=TG|missense_variant|MODERATE|DBP7|YKR024C|transcript|YKR024C|protein_coding|1/1|c.172_173delGGinsCA|p.Gly58Gln|173/2229|172/2229|58/742||	TCTACCCGGAATTATCCCTTCGTCCcCTGTAGTGTTCGCCTTTCTTTTCCT
A536R6	AND3187	SK1/BY	tsa1∆/∆	N6	XI	487200	.	CC	TG	975.915	mnp	52	0.596154	HET	2	1	1	NA	NA	NA	11_487095_G_C	0.519481	11_487361_T_A	0.430769	ANN=TG|missense_variant|MODERATE|DBP7|YKR024C|transcript|YKR024C|protein_coding|1/1|c.172_173delGGinsCA|p.Gly58Gln|173/2229|172/2229|58/742||	TCTACCCGGAATTATCCCTTCGTCCcCTGTAGTGTTCGCCTTTCTTTTCCT
A536R7	AND3187	SK1/BY	tsa1∆/∆	N7	XI	487200	.	CC	TG	1702.49	mnp	86	0.604651	HET	2	1	1	NA	NA	NA	11_487095_G_C	0.489362	11_487361_T_A	0.555556	ANN=TG|missense_variant|MODERATE|DBP7|YKR024C|transcript|YKR024C|protein_coding|1/1|c.172_173delGGinsCA|p.Gly58Gln|173/2229|172/2229|58/742||	TCTACCCGGAATTATCCCTTCGTCCcCTGTAGTGTTCGCCTTTCTTTTCCT
A536R8	AND3187	SK1/BY	tsa1∆/∆	N8	XI	487200	.	CC	TG	1546.42	mnp	99	0.494949	HET	2	1	1	NA	NA	NA	11_487095_G_C	0.514925	11_487361_T_A	0.40625	ANN=TG|missense_variant|MODERATE|DBP7|YKR024C|transcript|YKR024C|protein_coding|1/1|c.172_173delGGinsCA|p.Gly58Gln|173/2229|172/2229|58/742||	TCTACCCGGAATTATCCCTTCGTCCcCTGTAGTGTTCGCCTTTCTTTTCCT
A536R9	AND3187	SK1/BY	tsa1∆/∆	N9	XI	487200	.	CC	TG	1882.65	mnp	111	0.531532	HET	2	1	1	NA	NA	NA	11_487095_G_C	0.493902	11_487361_T_A	0.483516	ANN=TG|missense_variant|MODERATE|DBP7|YKR024C|transcript|YKR024C|protein_coding|1/1|c.172_173delGGinsCA|p.Gly58Gln|173/2229|172/2229|58/742||	TCTACCCGGAATTATCCCTTCGTCCcCTGTAGTGTTCGCCTTTCTTTTCCT
A536R10	AND3187	SK1/BY	tsa1∆/∆	N10	XI	487200	.	CC	TG	2148.47	mnp	129	0.503876	HET	2	1	1	NA	NA	NA	11_487095_G_C	0.45	11_487361_T_A	0.314815	ANN=TG|missense_variant|MODERATE|DBP7|YKR024C|transcript|YKR024C|protein_coding|1/1|c.172_173delGGinsCA|p.Gly58Gln|173/2229|172/2229|58/742||	TCTACCCGGAATTATCCCTTCGTCCcCTGTAGTGTTCGCCTTTCTTTTCCT
A536R11	AND3187	SK1/BY	tsa1∆/∆	N11	XI	487200	.	CC	TG	1561.85	mnp	118	0.432203	HET	2	1	1	NA	NA	NA	11_487095_G_C	0.434524	11_487361_T_A	0.415254	ANN=TG|missense_variant|MODERATE|DBP7|YKR024C|transcript|YKR024C|protein_coding|1/1|c.172_173delGGinsCA|p.Gly58Gln|173/2229|172/2229|58/742||	TCTACCCGGAATTATCCCTTCGTCCcCTGTAGTGTTCGCCTTTCTTTTCCT
A536R12	AND3187	SK1/BY	tsa1∆/∆	N12	XI	487200	.	CC	TG	1715.18	mnp	113	0.460177	HET	2	1	1	NA	NA	NA	11_487095_G_C	0.528302	11_487361_T_A	0.550562	ANN=TG|missense_variant|MODERATE|DBP7|YKR024C|transcript|YKR024C|protein_coding|1/1|c.172_173delGGinsCA|p.Gly58Gln|173/2229|172/2229|58/742||	TCTACCCGGAATTATCCCTTCGTCCcCTGTAGTGTTCGCCTTTCTTTTCCT
A571R154	AND3187	SK1/BY	tsa1∆/∆	N13	XI	487200	.	CC	TG	2079.44	mnp	149	0.442953	HET	2	1	1	NA	NA	NA	11_487095_G_C	0.560241	11_487361_T_A	0.462185	ANN=TG|missense_variant|MODERATE|DBP7|YKR024C|transcript|YKR024C|protein_coding|1/1|c.172_173delGGinsCA|p.Gly58Gln|173/2229|172/2229|58/742||	TCTACCCGGAATTATCCCTTCGTCCcCTGTAGTGTTCGCCTTTCTTTTCCT
A536R14	AND3187	SK1/BY	tsa1∆/∆	N14	XI	487200	.	CC	TG	1033.93	mnp	67	0.492537	HET	2	1	1	NA	NA	NA	11_487095_G_C	0.513889	11_487361_T_A	0.508197	ANN=TG|missense_variant|MODERATE|DBP7|YKR024C|transcript|YKR024C|protein_coding|1/1|c.172_173delGGinsCA|p.Gly58Gln|173/2229|172/2229|58/742||	TCTACCCGGAATTATCCCTTCGTCCcCTGTAGTGTTCGCCTTTCTTTTCCT
A536R15	AND3187	SK1/BY	tsa1∆/∆	N15	XI	487200	.	CC	TG	1846.92	mnp	129	0.449612	HET	2	1	1	NA	NA	NA	11_487095_G_C	0.449102	11_487361_T_A	0.521368	ANN=TG|missense_variant|MODERATE|DBP7|YKR024C|transcript|YKR024C|protein_coding|1/1|c.172_173delGGinsCA|p.Gly58Gln|173/2229|172/2229|58/742||	TCTACCCGGAATTATCCCTTCGTCCcCTGTAGTGTTCGCCTTTCTTTTCCT
A536R16	AND3187	SK1/BY	tsa1∆/∆	N16	XI	487200	.	CC	TG	1987.13	mnp	110	0.545455	HET	2	1	1	NA	NA	NA	11_487095_G_C	0.487805	11_487361_T_A	0.456522	ANN=TG|missense_variant|MODERATE|DBP7|YKR024C|transcript|YKR024C|protein_coding|1/1|c.172_173delGGinsCA|p.Gly58Gln|173/2229|172/2229|58/742||	TCTACCCGGAATTATCCCTTCGTCCcCTGTAGTGTTCGCCTTTCTTTTCCT
A536R17	AND3187	SK1/BY	tsa1∆/∆	N17	XI	487200	.	CC	TG	1001.28	mnp	82	0.390244	HET	2	1	1	NA	NA	NA	11_487095_G_C	0.390909	11_487361_T_A	0.529412	ANN=TG|missense_variant|MODERATE|DBP7|YKR024C|transcript|YKR024C|protein_coding|1/1|c.172_173delGGinsCA|p.Gly58Gln|173/2229|172/2229|58/742||	TCTACCCGGAATTATCCCTTCGTCCcCTGTAGTGTTCGCCTTTCTTTTCCT
A536R18	AND3187	SK1/BY	tsa1∆/∆	N18	XI	487200	.	CC	TG	1641.79	mnp	117	0.444444	HET	2	1	1	NA	NA	NA	11_487095_G_C	0.5	11_487361_T_A	0.448598	ANN=TG|missense_variant|MODERATE|DBP7|YKR024C|transcript|YKR024C|protein_coding|1/1|c.172_173delGGinsCA|p.Gly58Gln|173/2229|172/2229|58/742||	TCTACCCGGAATTATCCCTTCGTCCcCTGTAGTGTTCGCCTTTCTTTTCCT
A536R19	AND3187	SK1/BY	tsa1∆/∆	N19	XI	487200	.	CC	TG	2116.55	mnp	135	0.466667	HET	2	1	1	NA	NA	NA	11_487095_G_C	0.480226	11_487361_T_A	0.543307	ANN=TG|missense_variant|MODERATE|DBP7|YKR024C|transcript|YKR024C|protein_coding|1/1|c.172_173delGGinsCA|p.Gly58Gln|173/2229|172/2229|58/742||	TCTACCCGGAATTATCCCTTCGTCCcCTGTAGTGTTCGCCTTTCTTTTCCT
A536R20	AND3187	SK1/BY	tsa1∆/∆	N20	XI	487200	.	CC	TG	2122.13	mnp	128	0.507812	HET	2	1	1	NA	NA	NA	11_487095_G_C	0.474684	11_487361_T_A	0.393258	ANN=TG|missense_variant|MODERATE|DBP7|YKR024C|transcript|YKR024C|protein_coding|1/1|c.172_173delGGinsCA|p.Gly58Gln|173/2229|172/2229|58/742||	TCTACCCGGAATTATCCCTTCGTCCcCTGTAGTGTTCGCCTTTCTTTTCCT
A536R21	AND3187	SK1/BY	tsa1∆/∆	N21	XI	487200	.	CC	TG	1975.35	mnp	117	0.529915	HET	2	1	1	NA	NA	NA	11_487095_G_C	0.527778	11_487361_T_A	0.48855	ANN=TG|missense_variant|MODERATE|DBP7|YKR024C|transcript|YKR024C|protein_coding|1/1|c.172_173delGGinsCA|p.Gly58Gln|173/2229|172/2229|58/742||	TCTACCCGGAATTATCCCTTCGTCCcCTGTAGTGTTCGCCTTTCTTTTCCT
A536R22	AND3187	SK1/BY	tsa1∆/∆	N22	XI	487200	.	CC	TG	1630.4	mnp	84	0.595238	HET	2	1	1	NA	NA	NA	11_487095_G_C	0.368421	11_487361_T_A	0.513889	ANN=TG|missense_variant|MODERATE|DBP7|YKR024C|transcript|YKR024C|protein_coding|1/1|c.172_173delGGinsCA|p.Gly58Gln|173/2229|172/2229|58/742||	TCTACCCGGAATTATCCCTTCGTCCcCTGTAGTGTTCGCCTTTCTTTTCCT
A536R23	AND3187	SK1/BY	tsa1∆/∆	N23	XI	487200	.	CC	TG	1629.49	mnp	90	0.555556	HET	2	1	1	NA	NA	NA	11_487095_G_C	0.484375	11_487361_T_A	0.505747	ANN=TG|missense_variant|MODERATE|DBP7|YKR024C|transcript|YKR024C|protein_coding|1/1|c.172_173delGGinsCA|p.Gly58Gln|173/2229|172/2229|58/742||	TCTACCCGGAATTATCCCTTCGTCCcCTGTAGTGTTCGCCTTTCTTTTCCT
A536R24	AND3187	SK1/BY	tsa1∆/∆	N24	XI	487200	.	CC	TG	2426.87	mnp	134	0.559701	HET	2	1	1	NA	NA	NA	11_487095_G_C	0.477273	11_487361_T_A	0.546392	ANN=TG|missense_variant|MODERATE|DBP7|YKR024C|transcript|YKR024C|protein_coding|1/1|c.172_173delGGinsCA|p.Gly58Gln|173/2229|172/2229|58/742||	TCTACCCGGAATTATCCCTTCGTCCcCTGTAGTGTTCGCCTTTCTTTTCCT
A452R14	AND3187	SK1/BY	tsa1∆/∆	N25	XI	487200	.	CC	TG	1476.98	mnp	81	0.54321	HET	2	1	1	NA	NA	NA	11_487095_G_C	0.51087	11_487361_T_A	0.535211	ANN=TG|missense_variant|MODERATE|DBP7|YKR024C|transcript|YKR024C|protein_coding|1/1|c.172_173delGGinsCA|p.Gly58Gln|173/2229|172/2229|58/742||	TCTACCCGGAATTATCCCTTCGTCCcCTGTAGTGTTCGCCTTTCTTTTCCT
A536R4	AND3187	SK1/BY	tsa1∆/∆	N4	XII	82788	.	CGATA	AGATG	704.761	complex	94	0.265957	HET	2	1	1	NA	NA	NA	12_82663_G_A	0.62069	12_83245_T_C	0.52459	ANN=AGATG|missense_variant|MODERATE|FRA1|YLL029W|transcript|YLL029W|protein_coding|1/1|c.1328_1332delCGATAinsAGATG|p.AlaIle443GluMet|1328/2250|1328/2250|443/749||	AAAAAAATGACTGCACAAAACTTTGcGATAATTCACTCACCCATCGATGTT
A536R5	AND3187	SK1/BY	tsa1∆/∆	N5	XII	82788	.	CGATA	AGATG	2423.32	complex	122	0.639344	HET	2	1	1	NA	NA	NA	12_82663_G_A	0.613924	12_83245_T_C	0.596386	ANN=AGATG|missense_variant|MODERATE|FRA1|YLL029W|transcript|YLL029W|protein_coding|1/1|c.1328_1332delCGATAinsAGATG|p.AlaIle443GluMet|1328/2250|1328/2250|443/749||	AAAAAAATGACTGCACAAAACTTTGcGATAATTCACTCACCCATCGATGTT
A536R6	AND3187	SK1/BY	tsa1∆/∆	N6	XII	82788	.	CGATA	AGATG	978.819	complex	62	0.5	HET	2	1	1	NA	NA	NA	12_82663_G_A	0.634146	12_83245_T_C	0.583333	ANN=AGATG|missense_variant|MODERATE|FRA1|YLL029W|transcript|YLL029W|protein_coding|1/1|c.1328_1332delCGATAinsAGATG|p.AlaIle443GluMet|1328/2250|1328/2250|443/749||	AAAAAAATGACTGCACAAAACTTTGcGATAATTCACTCACCCATCGATGTT
A536R7	AND3187	SK1/BY	tsa1∆/∆	N7	XII	82788	.	CGATA	AGATG	810.404	complex	81	0.345679	HET	2	1	1	NA	NA	NA	12_82663_G_A	0.567308	12_83245_T_C	0.535948	ANN=AGATG|missense_variant|MODERATE|FRA1|YLL029W|transcript|YLL029W|protein_coding|1/1|c.1328_1332delCGATAinsAGATG|p.AlaIle443GluMet|1328/2250|1328/2250|443/749||	AAAAAAATGACTGCACAAAACTTTGcGATAATTCACTCACCCATCGATGTT
A536R8	AND3187	SK1/BY	tsa1∆/∆	N8	XII	82788	.	CGATA	AGATG	1852.99	complex	125	0.48	HET	2	1	1	NA	NA	NA	12_82663_G_A	0.508772	12_83245_T_C	0.456954	ANN=AGATG|missense_variant|MODERATE|FRA1|YLL029W|transcript|YLL029W|protein_coding|1/1|c.1328_1332delCGATAinsAGATG|p.AlaIle443GluMet|1328/2250|1328/2250|443/749||	AAAAAAATGACTGCACAAAACTTTGcGATAATTCACTCACCCATCGATGTT
A536R9	AND3187	SK1/BY	tsa1∆/∆	N9	XII	82788	.	CGATA	AGATG	2301.27	complex	146	0.5	HET	2	1	1	NA	NA	NA	12_82663_G_A	0.5	12_83245_T_C	0.532407	ANN=AGATG|missense_variant|MODERATE|FRA1|YLL029W|transcript|YLL029W|protein_coding|1/1|c.1328_1332delCGATAinsAGATG|p.AlaIle443GluMet|1328/2250|1328/2250|443/749||	AAAAAAATGACTGCACAAAACTTTGcGATAATTCACTCACCCATCGATGTT
A536R10	AND3187	SK1/BY	tsa1∆/∆	N10	XII	82788	.	CGATA	AGATG	2403.08	complex	135	0.540741	HET	2	1	1	NA	NA	NA	12_82663_G_A	0.598592	12_83245_T_C	0.511962	ANN=AGATG|missense_variant|MODERATE|FRA1|YLL029W|transcript|YLL029W|protein_coding|1/1|c.1328_1332delCGATAinsAGATG|p.AlaIle443GluMet|1328/2250|1328/2250|443/749||	AAAAAAATGACTGCACAAAACTTTGcGATAATTCACTCACCCATCGATGTT
A536R11	AND3187	SK1/BY	tsa1∆/∆	N11	XII	82788	.	CGATA	AGATG	2137.49	complex	118	0.567797	HET	2	1	1	NA	NA	NA	12_82663_G_A	0.559441	12_83245_T_C	0.452229	ANN=AGATG|missense_variant|MODERATE|FRA1|YLL029W|transcript|YLL029W|protein_coding|1/1|c.1328_1332delCGATAinsAGATG|p.AlaIle443GluMet|1328/2250|1328/2250|443/749||	AAAAAAATGACTGCACAAAACTTTGcGATAATTCACTCACCCATCGATGTT
A536R12	AND3187	SK1/BY	tsa1∆/∆	N12	XII	82788	.	CGATA	AGATG	2218.1	complex	126	0.547619	HET	2	1	1	NA	NA	NA	12_82663_G_A	0.496	12_83245_T_C	0.455696	ANN=AGATG|missense_variant|MODERATE|FRA1|YLL029W|transcript|YLL029W|protein_coding|1/1|c.1328_1332delCGATAinsAGATG|p.AlaIle443GluMet|1328/2250|1328/2250|443/749||	AAAAAAATGACTGCACAAAACTTTGcGATAATTCACTCACCCATCGATGTT
A571R154	AND3187	SK1/BY	tsa1∆/∆	N13	XII	82788	.	CGATA	AGATG	3138.95	complex	193	0.507772	HET	2	1	1	NA	NA	NA	12_82663_G_A	0.48	12_83245_T_C	0.584906	ANN=AGATG|missense_variant|MODERATE|FRA1|YLL029W|transcript|YLL029W|protein_coding|1/1|c.1328_1332delCGATAinsAGATG|p.AlaIle443GluMet|1328/2250|1328/2250|443/749||	AAAAAAATGACTGCACAAAACTTTGcGATAATTCACTCACCCATCGATGTT
A536R14	AND3187	SK1/BY	tsa1∆/∆	N14	XII	82788	.	CGATA	AGATG	1081.24	complex	67	0.507463	HET	2	1	1	NA	NA	NA	12_82663_G_A	0.533333	12_83245_T_C	0.423077	ANN=AGATG|missense_variant|MODERATE|FRA1|YLL029W|transcript|YLL029W|protein_coding|1/1|c.1328_1332delCGATAinsAGATG|p.AlaIle443GluMet|1328/2250|1328/2250|443/749||	AAAAAAATGACTGCACAAAACTTTGcGATAATTCACTCACCCATCGATGTT
A536R15	AND3187	SK1/BY	tsa1∆/∆	N15	XII	82788	.	CGATA	AGATG	1958.22	complex	130	0.476923	HET	2	1	1	NA	NA	NA	12_82663_G_A	0.479042	12_83245_T_C	0.398104	ANN=AGATG|missense_variant|MODERATE|FRA1|YLL029W|transcript|YLL029W|protein_coding|1/1|c.1328_1332delCGATAinsAGATG|p.AlaIle443GluMet|1328/2250|1328/2250|443/749||	AAAAAAATGACTGCACAAAACTTTGcGATAATTCACTCACCCATCGATGTT
A536R16	AND3187	SK1/BY	tsa1∆/∆	N16	XII	82788	.	CGATA	AGATG	1497.71	complex	109	0.46789	HET	2	1	1	NA	NA	NA	12_82663_G_A	0.445378	12_83245_T_C	0.56	ANN=AGATG|missense_variant|MODERATE|FRA1|YLL029W|transcript|YLL029W|protein_coding|1/1|c.1328_1332delCGATAinsAGATG|p.AlaIle443GluMet|1328/2250|1328/2250|443/749||	AAAAAAATGACTGCACAAAACTTTGcGATAATTCACTCACCCATCGATGTT
A536R17	AND3187	SK1/BY	tsa1∆/∆	N17	XII	82788	.	CGATA	AGATG	1583.38	complex	102	0.470588	HET	2	1	1	NA	NA	NA	12_82663_G_A	0.527132	12_83245_T_C	0.421053	ANN=AGATG|missense_variant|MODERATE|FRA1|YLL029W|transcript|YLL029W|protein_coding|1/1|c.1328_1332delCGATAinsAGATG|p.AlaIle443GluMet|1328/2250|1328/2250|443/749||	AAAAAAATGACTGCACAAAACTTTGcGATAATTCACTCACCCATCGATGTT
A536R18	AND3187	SK1/BY	tsa1∆/∆	N18	XII	82788	.	CGATA	AGATG	2043.33	complex	129	0.488372	HET	2	1	1	NA	NA	NA	12_82663_G_A	0.533784	12_83245_T_C	0.482014	ANN=AGATG|missense_variant|MODERATE|FRA1|YLL029W|transcript|YLL029W|protein_coding|1/1|c.1328_1332delCGATAinsAGATG|p.AlaIle443GluMet|1328/2250|1328/2250|443/749||	AAAAAAATGACTGCACAAAACTTTGcGATAATTCACTCACCCATCGATGTT
A536R19	AND3187	SK1/BY	tsa1∆/∆	N19	XII	82788	.	CGATA	AGATG	2470.74	complex	134	0.574627	HET	2	1	1	NA	NA	NA	12_82663_G_A	0.532468	12_83245_T_C	0.450262	ANN=AGATG|missense_variant|MODERATE|FRA1|YLL029W|transcript|YLL029W|protein_coding|1/1|c.1328_1332delCGATAinsAGATG|p.AlaIle443GluMet|1328/2250|1328/2250|443/749||	AAAAAAATGACTGCACAAAACTTTGcGATAATTCACTCACCCATCGATGTT
A536R20	AND3187	SK1/BY	tsa1∆/∆	N20	XII	82788	.	CGATA	AGATG	2145.63	complex	125	0.528	HET	2	1	1	NA	NA	NA	12_82663_G_A	0.585714	12_83245_T_C	0.497436	ANN=AGATG|missense_variant|MODERATE|FRA1|YLL029W|transcript|YLL029W|protein_coding|1/1|c.1328_1332delCGATAinsAGATG|p.AlaIle443GluMet|1328/2250|1328/2250|443/749||	AAAAAAATGACTGCACAAAACTTTGcGATAATTCACTCACCCATCGATGTT
A536R21	AND3187	SK1/BY	tsa1∆/∆	N21	XII	82788	.	CGATA	AGATG	2012.17	complex	137	0.467153	HET	2	1	1	NA	NA	NA	12_82663_G_A	0.556338	12_83245_T_C	0.574194	ANN=AGATG|missense_variant|MODERATE|FRA1|YLL029W|transcript|YLL029W|protein_coding|1/1|c.1328_1332delCGATAinsAGATG|p.AlaIle443GluMet|1328/2250|1328/2250|443/749||	AAAAAAATGACTGCACAAAACTTTGcGATAATTCACTCACCCATCGATGTT
A536R22	AND3187	SK1/BY	tsa1∆/∆	N22	XII	82788	.	CGATA	AGATG	1342.9	complex	82	0.536585	HET	2	1	1	NA	NA	NA	12_82663_G_A	0.578313	12_83245_T_C	0.490741	ANN=AGATG|missense_variant|MODERATE|FRA1|YLL029W|transcript|YLL029W|protein_coding|1/1|c.1328_1332delCGATAinsAGATG|p.AlaIle443GluMet|1328/2250|1328/2250|443/749||	AAAAAAATGACTGCACAAAACTTTGcGATAATTCACTCACCCATCGATGTT
A536R23	AND3187	SK1/BY	tsa1∆/∆	N23	XII	82788	.	CGATA	AGATG	1553.61	complex	96	0.510417	HET	2	1	1	NA	NA	NA	12_82663_G_A	0.53125	12_83245_T_C	0.55	ANN=AGATG|missense_variant|MODERATE|FRA1|YLL029W|transcript|YLL029W|protein_coding|1/1|c.1328_1332delCGATAinsAGATG|p.AlaIle443GluMet|1328/2250|1328/2250|443/749||	AAAAAAATGACTGCACAAAACTTTGcGATAATTCACTCACCCATCGATGTT
A536R24	AND3187	SK1/BY	tsa1∆/∆	N24	XII	82788	.	CGATA	AGATG	1624.77	complex	94	0.553191	HET	2	1	1	NA	NA	NA	12_82663_G_A	0.453704	12_83245_T_C	0.51875	ANN=AGATG|missense_variant|MODERATE|FRA1|YLL029W|transcript|YLL029W|protein_coding|1/1|c.1328_1332delCGATAinsAGATG|p.AlaIle443GluMet|1328/2250|1328/2250|443/749||	AAAAAAATGACTGCACAAAACTTTGcGATAATTCACTCACCCATCGATGTT
A452R14	AND3187	SK1/BY	tsa1∆/∆	N25	XII	82788	.	CGATA	AGATG	2043.12	complex	124	0.524194	HET	2	1	1	NA	NA	NA	12_82663_G_A	0.571429	12_83245_T_C	0.53271	ANN=AGATG|missense_variant|MODERATE|FRA1|YLL029W|transcript|YLL029W|protein_coding|1/1|c.1328_1332delCGATAinsAGATG|p.AlaIle443GluMet|1328/2250|1328/2250|443/749||	AAAAAAATGACTGCACAAAACTTTGcGATAATTCACTCACCCATCGATGTT
A536R24	AND3187	SK1/BY	tsa1∆/∆	N24	XII	288313	.	G	A	2125.07	snp	127	0.496063	HET	2	1	1	NA	NA	NA	12_288269_G_A	0.54955	12_288347_AGA_GGG	0.448276	ANN=A|missense_variant|MODERATE|EMP46|YLR080W|transcript|YLR080W|protein_coding|1/1|c.398G>A|p.Gly133Asp|398/1335|398/1335|133/444||	GGGTTCAGAGGCAGCACAAAGGGGGgTCTTGCATTTTGGCTGAAGCAAGGA
A452R14	AND3187	SK1/BY	tsa1∆/∆	N25	XII	288313	.	G	A	1877.07	snp	109	0.522936	HET	2	1	1	NA	NA	NA	12_288269_G_A	0.439252	12_288347_AGA_GGG	0.452174	ANN=A|missense_variant|MODERATE|EMP46|YLR080W|transcript|YLR080W|protein_coding|1/1|c.398G>A|p.Gly133Asp|398/1335|398/1335|133/444||	GGGTTCAGAGGCAGCACAAAGGGGGgTCTTGCATTTTGGCTGAAGCAAGGA
A536R21	AND3187	SK1/BY	tsa1∆/∆	N21	XII	730896	.	C	A	1696.1	snp	127	0.417323	HET	2	1	1	NA	NA	NA	12_730778_G_A	0.581395	12_731012_C_T	0.478632	ANN=A|synonymous_variant|LOW|HRI1|YLR301W|transcript|YLR301W|protein_coding|1/1|c.72C>A|p.Ser24Ser|72/735|72/735|24/244||	CAAACGAAAGAACATTCACCTTATCcTCTGTTTCAACTGATGGGCACTATA
A536R22	AND3187	SK1/BY	tsa1∆/∆	N22	XII	730896	.	C	A	1150.84	snp	85	0.423529	HET	2	1	1	NA	NA	NA	12_730778_G_A	0.470588	12_731012_C_T	0.54878	ANN=A|synonymous_variant|LOW|HRI1|YLR301W|transcript|YLR301W|protein_coding|1/1|c.72C>A|p.Ser24Ser|72/735|72/735|24/244||	CAAACGAAAGAACATTCACCTTATCcTCTGTTTCAACTGATGGGCACTATA
A536R23	AND3187	SK1/BY	tsa1∆/∆	N23	XII	730896	.	C	A	1094.17	snp	79	0.417722	HET	2	1	1	NA	NA	NA	12_730778_G_A	0.561644	12_731012_C_T	0.486111	ANN=A|synonymous_variant|LOW|HRI1|YLR301W|transcript|YLR301W|protein_coding|1/1|c.72C>A|p.Ser24Ser|72/735|72/735|24/244||	CAAACGAAAGAACATTCACCTTATCcTCTGTTTCAACTGATGGGCACTATA
A536R24	AND3187	SK1/BY	tsa1∆/∆	N24	XII	730896	.	C	A	1915.98	snp	107	0.570093	HET	2	1	1	NA	NA	NA	12_730778_G_A	0.380952	12_731012_C_T	0.481818	ANN=A|synonymous_variant|LOW|HRI1|YLR301W|transcript|YLR301W|protein_coding|1/1|c.72C>A|p.Ser24Ser|72/735|72/735|24/244||	CAAACGAAAGAACATTCACCTTATCcTCTGTTTCAACTGATGGGCACTATA
A452R14	AND3187	SK1/BY	tsa1∆/∆	N25	XII	730896	.	C	A	1441.81	snp	89	0.483146	HET	2	1	1	NA	NA	NA	12_730778_G_A	0.441558	12_731012_C_T	0.495652	ANN=A|synonymous_variant|LOW|HRI1|YLR301W|transcript|YLR301W|protein_coding|1/1|c.72C>A|p.Ser24Ser|72/735|72/735|24/244||	CAAACGAAAGAACATTCACCTTATCcTCTGTTTCAACTGATGGGCACTATA
A536R16	AND3187	SK1/BY	tsa1∆/∆	N16	XII	917757	.	G	A	2619.61	snp	133	0.586466	HET	2	1	1	NA	NA	NA	12_892436_C_T	0.481481	12_930472_A_C	0.415094	ANN=A|synonymous_variant|LOW|SKI2|YLR398C|transcript|YLR398C|protein_coding|1/1|c.1263C>T|p.Thr421Thr|1263/3864|1263/3864|421/1287||	TATAAAGCATTGATCTTAAAATTTCgGTCGTCATAATCAAACAGTTAGCAT
A536R17	AND3187	SK1/BY	tsa1∆/∆	N17	XII	917757	.	G	A	3177.82	snp	165	0.581818	HET	2	1	1	NA	NA	NA	12_892436_C_T	0.483051	12_930472_A_C	0.539877	ANN=A|synonymous_variant|LOW|SKI2|YLR398C|transcript|YLR398C|protein_coding|1/1|c.1263C>T|p.Thr421Thr|1263/3864|1263/3864|421/1287||	TATAAAGCATTGATCTTAAAATTTCgGTCGTCATAATCAAACAGTTAGCAT
A536R18	AND3187	SK1/BY	tsa1∆/∆	N18	XII	917757	.	G	A	2243.6	snp	161	0.416149	HET	2	1	1	NA	NA	NA	12_892436_C_T	0.544828	12_930472_A_C	0.513514	ANN=A|synonymous_variant|LOW|SKI2|YLR398C|transcript|YLR398C|protein_coding|1/1|c.1263C>T|p.Thr421Thr|1263/3864|1263/3864|421/1287||	TATAAAGCATTGATCTTAAAATTTCgGTCGTCATAATCAAACAGTTAGCAT
A536R19	AND3187	SK1/BY	tsa1∆/∆	N19	XII	917757	.	G	A	3416.11	snp	198	0.520202	HET	2	1	1	NA	NA	NA	12_892436_C_T	0.40566	12_930472_A_C	0.469828	ANN=A|synonymous_variant|LOW|SKI2|YLR398C|transcript|YLR398C|protein_coding|1/1|c.1263C>T|p.Thr421Thr|1263/3864|1263/3864|421/1287||	TATAAAGCATTGATCTTAAAATTTCgGTCGTCATAATCAAACAGTTAGCAT
A536R20	AND3187	SK1/BY	tsa1∆/∆	N20	XII	917757	.	G	A	3030.18	snp	187	0.475936	HET	2	1	1	NA	NA	NA	12_892436_C_T	0.519553	12_930472_A_C	0.509259	ANN=A|synonymous_variant|LOW|SKI2|YLR398C|transcript|YLR398C|protein_coding|1/1|c.1263C>T|p.Thr421Thr|1263/3864|1263/3864|421/1287||	TATAAAGCATTGATCTTAAAATTTCgGTCGTCATAATCAAACAGTTAGCAT
A536R21	AND3187	SK1/BY	tsa1∆/∆	N21	XII	917757	.	G	A	3410.68	snp	196	0.520408	HET	2	1	1	NA	NA	NA	12_892436_C_T	0.518519	12_930472_A_C	0.516484	ANN=A|synonymous_variant|LOW|SKI2|YLR398C|transcript|YLR398C|protein_coding|1/1|c.1263C>T|p.Thr421Thr|1263/3864|1263/3864|421/1287||	TATAAAGCATTGATCTTAAAATTTCgGTCGTCATAATCAAACAGTTAGCAT
A536R22	AND3187	SK1/BY	tsa1∆/∆	N22	XII	917757	.	G	A	1820.42	snp	119	0.453782	HET	2	1	1	NA	NA	NA	12_892436_C_T	0.466019	12_930472_A_C	0.570248	ANN=A|synonymous_variant|LOW|SKI2|YLR398C|transcript|YLR398C|protein_coding|1/1|c.1263C>T|p.Thr421Thr|1263/3864|1263/3864|421/1287||	TATAAAGCATTGATCTTAAAATTTCgGTCGTCATAATCAAACAGTTAGCAT
A536R23	AND3187	SK1/BY	tsa1∆/∆	N23	XII	917757	.	G	A	2343.95	snp	138	0.514493	HET	2	1	1	NA	NA	NA	12_892436_C_T	0.538462	12_930472_A_C	0.511278	ANN=A|synonymous_variant|LOW|SKI2|YLR398C|transcript|YLR398C|protein_coding|1/1|c.1263C>T|p.Thr421Thr|1263/3864|1263/3864|421/1287||	TATAAAGCATTGATCTTAAAATTTCgGTCGTCATAATCAAACAGTTAGCAT
A536R24	AND3187	SK1/BY	tsa1∆/∆	N24	XII	917757	.	G	A	1711.14	snp	115	0.46087	HET	2	1	1	NA	NA	NA	12_892436_C_T	0.506849	12_930472_A_C	0.530864	ANN=A|synonymous_variant|LOW|SKI2|YLR398C|transcript|YLR398C|protein_coding|1/1|c.1263C>T|p.Thr421Thr|1263/3864|1263/3864|421/1287||	TATAAAGCATTGATCTTAAAATTTCgGTCGTCATAATCAAACAGTTAGCAT
A452R14	AND3187	SK1/BY	tsa1∆/∆	N25	XII	917757	.	G	A	1677.69	snp	114	0.447368	HET	2	1	1	NA	NA	NA	12_892436_C_T	0.506329	12_930472_A_C	0.451852	ANN=A|synonymous_variant|LOW|SKI2|YLR398C|transcript|YLR398C|protein_coding|1/1|c.1263C>T|p.Thr421Thr|1263/3864|1263/3864|421/1287||	TATAAAGCATTGATCTTAAAATTTCgGTCGTCATAATCAAACAGTTAGCAT
A536R16	AND3187	SK1/BY	tsa1∆/∆	N16	XII	919195	.	C	A	1075.84	snp	55	0.618182	HET	2	1	1	NA	NA	NA	12_892436_C_T	0.481481	12_930472_A_C	0.415094		AACTAAAGTTATGCCATCCGATGGGcGTTCTGAGACAAGAGGAAATTTTTA
A536R17	AND3187	SK1/BY	tsa1∆/∆	N17	XII	919195	.	C	A	1260.1	snp	78	0.487179	HET	2	1	1	NA	NA	NA	12_892436_C_T	0.483051	12_930472_A_C	0.539877		AACTAAAGTTATGCCATCCGATGGGcGTTCTGAGACAAGAGGAAATTTTTA
A536R18	AND3187	SK1/BY	tsa1∆/∆	N18	XII	919195	.	C	A	1254.56	snp	66	0.575758	HET	2	1	1	NA	NA	NA	12_892436_C_T	0.544828	12_930472_A_C	0.513514		AACTAAAGTTATGCCATCCGATGGGcGTTCTGAGACAAGAGGAAATTTTTA
A536R19	AND3187	SK1/BY	tsa1∆/∆	N19	XII	919195	.	C	A	1248.86	snp	81	0.493827	HET	2	1	1	NA	NA	NA	12_892436_C_T	0.40566	12_930472_A_C	0.469828		AACTAAAGTTATGCCATCCGATGGGcGTTCTGAGACAAGAGGAAATTTTTA
A536R20	AND3187	SK1/BY	tsa1∆/∆	N20	XII	919195	.	C	A	1161.91	snp	69	0.507246	HET	2	1	1	NA	NA	NA	12_892436_C_T	0.519553	12_930472_A_C	0.509259		AACTAAAGTTATGCCATCCGATGGGcGTTCTGAGACAAGAGGAAATTTTTA
A536R21	AND3187	SK1/BY	tsa1∆/∆	N21	XII	919195	.	C	A	731.1	snp	61	0.377049	HET	2	1	1	NA	NA	NA	12_892436_C_T	0.518519	12_930472_A_C	0.516484		AACTAAAGTTATGCCATCCGATGGGcGTTCTGAGACAAGAGGAAATTTTTA
A536R22	AND3187	SK1/BY	tsa1∆/∆	N22	XII	919195	.	C	A	840.022	snp	59	0.457627	HET	2	1	1	NA	NA	NA	12_892436_C_T	0.466019	12_930472_A_C	0.570248		AACTAAAGTTATGCCATCCGATGGGcGTTCTGAGACAAGAGGAAATTTTTA
A536R23	AND3187	SK1/BY	tsa1∆/∆	N23	XII	919195	.	C	A	769.617	snp	61	0.409836	HET	2	1	1	NA	NA	NA	12_892436_C_T	0.538462	12_930472_A_C	0.511278		AACTAAAGTTATGCCATCCGATGGGcGTTCTGAGACAAGAGGAAATTTTTA
A536R24	AND3187	SK1/BY	tsa1∆/∆	N24	XII	919195	.	C	A	910.936	snp	62	0.467742	HET	2	1	1	NA	NA	NA	12_892436_C_T	0.506849	12_930472_A_C	0.530864		AACTAAAGTTATGCCATCCGATGGGcGTTCTGAGACAAGAGGAAATTTTTA
A452R14	AND3187	SK1/BY	tsa1∆/∆	N25	XII	919195	.	C	A	805.074	snp	53	0.471698	HET	2	1	1	NA	NA	NA	12_892436_C_T	0.506329	12_930472_A_C	0.451852		AACTAAAGTTATGCCATCCGATGGGcGTTCTGAGACAAGAGGAAATTTTTA
A536R12	AND3187	SK1/BY	tsa1∆/∆	N12	XII	1000198	.	T	C	972.496	snp	53	0.584906	HET	2	1	1	NA	NA	NA	12_1000048_G_A	0.427673	12_1000542_C_G	0.598425		GTGTATACATTTATATTGAATTTAAtAGCAACATTATTTTTCATTATTTTT
A571R154	AND3187	SK1/BY	tsa1∆/∆	N13	XII	1000198	.	T	C	1706.6	snp	85	0.647059	HET	2	1	1	NA	NA	NA	12_1000048_G_A	0.419643	12_1000542_C_G	0.442529		GTGTATACATTTATATTGAATTTAAtAGCAACATTATTTTTCATTATTTTT
A536R14	AND3187	SK1/BY	tsa1∆/∆	N14	XII	1000198	.	T	C	323.241	snp	23	0.478261	HET	2	1	1	NA	NA	NA	12_1000048_G_A	0.5	12_1000542_C_G	0.307692		GTGTATACATTTATATTGAATTTAAtAGCAACATTATTTTTCATTATTTTT
A536R15	AND3187	SK1/BY	tsa1∆/∆	N15	XII	1000198	.	T	C	913.037	snp	58	0.534483	HET	2	1	1	NA	NA	NA	12_1000048_G_A	0.440415	12_1000542_C_G	0.565517		GTGTATACATTTATATTGAATTTAAtAGCAACATTATTTTTCATTATTTTT
A536R16	AND3187	SK1/BY	tsa1∆/∆	N16	XII	1000198	.	T	C	742.881	snp	46	0.521739	HET	2	1	1	NA	NA	NA	12_1000048_G_A	0.491018	12_1000542_C_G	0.455172		GTGTATACATTTATATTGAATTTAAtAGCAACATTATTTTTCATTATTTTT
A536R17	AND3187	SK1/BY	tsa1∆/∆	N17	XII	1000198	.	T	C	660.224	snp	40	0.55	HET	2	1	1	NA	NA	NA	12_1000048_G_A	0.601626	12_1000542_C_G	0.52		GTGTATACATTTATATTGAATTTAAtAGCAACATTATTTTTCATTATTTTT
A536R18	AND3187	SK1/BY	tsa1∆/∆	N18	XII	1000198	.	T	C	838.107	snp	48	0.5625	HET	2	1	1	NA	NA	NA	12_1000048_G_A	0.5	12_1000542_C_G	0.42029		GTGTATACATTTATATTGAATTTAAtAGCAACATTATTTTTCATTATTTTT
A536R19	AND3187	SK1/BY	tsa1∆/∆	N19	XII	1000198	.	T	C	1315.58	snp	68	0.602941	HET	2	1	1	NA	NA	NA	12_1000048_G_A	0.487923	12_1000542_C_G	0.510309		GTGTATACATTTATATTGAATTTAAtAGCAACATTATTTTTCATTATTTTT
A536R20	AND3187	SK1/BY	tsa1∆/∆	N20	XII	1000198	.	T	C	1115.06	snp	61	0.57377	HET	2	1	1	NA	NA	NA	12_1000048_G_A	0.544444	12_1000542_C_G	0.558824		GTGTATACATTTATATTGAATTTAAtAGCAACATTATTTTTCATTATTTTT
A536R21	AND3187	SK1/BY	tsa1∆/∆	N21	XII	1000198	.	T	C	828.383	snp	42	0.619048	HET	2	1	1	NA	NA	NA	12_1000048_G_A	0.509434	12_1000542_C_G	0.560811		GTGTATACATTTATATTGAATTTAAtAGCAACATTATTTTTCATTATTTTT
A536R22	AND3187	SK1/BY	tsa1∆/∆	N22	XII	1000198	.	T	C	742.305	snp	40	0.625	HET	2	1	1	NA	NA	NA	12_1000048_G_A	0.5	12_1000542_C_G	0.618557		GTGTATACATTTATATTGAATTTAAtAGCAACATTATTTTTCATTATTTTT
A536R23	AND3187	SK1/BY	tsa1∆/∆	N23	XII	1000198	.	T	C	826.115	snp	56	0.464286	HET	2	1	1	NA	NA	NA	12_1000048_G_A	0.496403	12_1000542_C_G	0.409091		GTGTATACATTTATATTGAATTTAAtAGCAACATTATTTTTCATTATTTTT
A536R24	AND3187	SK1/BY	tsa1∆/∆	N24	XII	1000198	.	T	C	1098.94	snp	69	0.507246	HET	2	1	1	NA	NA	NA	12_1000048_G_A	0.5	12_1000542_C_G	0.560811		GTGTATACATTTATATTGAATTTAAtAGCAACATTATTTTTCATTATTTTT
A452R14	AND3187	SK1/BY	tsa1∆/∆	N25	XII	1000198	.	T	C	711.689	snp	41	0.585366	HET	2	1	1	NA	NA	NA	12_1000048_G_A	0.459184	12_1000542_C_G	0.477778		GTGTATACATTTATATTGAATTTAAtAGCAACATTATTTTTCATTATTTTT
A536R11	AND3187	SK1/BY	tsa1∆/∆	N11	XII	1001445	.	GC	CT	2056.08	mnp	148	0.439189	HET	2	1	1	NA	NA	NA	12_1001409_T_C	0.508671	12_1001464_T_G	0.430657	ANN=CT|missense_variant|MODERATE|ATG23|YLR431C|transcript|YLR431C|protein_coding|1/1|c.258_259delGCinsAG|p.Gln87Glu|259/1362|258/1362|86/453||	GACTTCCGCTCTTTCCAAAGAAGCTgCTCTCTTTCGTTCAGTTCTAGTAGC
A536R12	AND3187	SK1/BY	tsa1∆/∆	N12	XII	1001445	.	GC	CT	2053.52	mnp	131	0.48855	HET	2	1	1	NA	NA	NA	12_1001409_T_C	0.460227	12_1001464_T_G	0.450382	ANN=CT|missense_variant|MODERATE|ATG23|YLR431C|transcript|YLR431C|protein_coding|1/1|c.258_259delGCinsAG|p.Gln87Glu|259/1362|258/1362|86/453||	GACTTCCGCTCTTTCCAAAGAAGCTgCTCTCTTTCGTTCAGTTCTAGTAGC
A571R154	AND3187	SK1/BY	tsa1∆/∆	N13	XII	1001445	.	GC	CT	3246.59	mnp	175	0.554286	HET	2	1	1	NA	NA	NA	12_1001409_T_C	0.545455	12_1001464_T_G	0.552941	ANN=CT|missense_variant|MODERATE|ATG23|YLR431C|transcript|YLR431C|protein_coding|1/1|c.258_259delGCinsAG|p.Gln87Glu|259/1362|258/1362|86/453||	GACTTCCGCTCTTTCCAAAGAAGCTgCTCTCTTTCGTTCAGTTCTAGTAGC
A536R14	AND3187	SK1/BY	tsa1∆/∆	N14	XII	1001445	.	GC	CT	1056.65	mnp	70	0.5	HET	2	1	1	NA	NA	NA	12_1001409_T_C	0.481013	12_1001464_T_G	0.434783	ANN=CT|missense_variant|MODERATE|ATG23|YLR431C|transcript|YLR431C|protein_coding|1/1|c.258_259delGCinsAG|p.Gln87Glu|259/1362|258/1362|86/453||	GACTTCCGCTCTTTCCAAAGAAGCTgCTCTCTTTCGTTCAGTTCTAGTAGC
A536R15	AND3187	SK1/BY	tsa1∆/∆	N15	XII	1001445	.	GC	CT	2346.38	mnp	146	0.493151	HET	2	1	1	NA	NA	NA	12_1001409_T_C	0.43956	12_1001464_T_G	0.468531	ANN=CT|missense_variant|MODERATE|ATG23|YLR431C|transcript|YLR431C|protein_coding|1/1|c.258_259delGCinsAG|p.Gln87Glu|259/1362|258/1362|86/453||	GACTTCCGCTCTTTCCAAAGAAGCTgCTCTCTTTCGTTCAGTTCTAGTAGC
A536R16	AND3187	SK1/BY	tsa1∆/∆	N16	XII	1001445	.	GC	CT	1426.06	mnp	113	0.40708	HET	2	1	1	NA	NA	NA	12_1001409_T_C	0.417266	12_1001464_T_G	0.378151	ANN=CT|missense_variant|MODERATE|ATG23|YLR431C|transcript|YLR431C|protein_coding|1/1|c.258_259delGCinsAG|p.Gln87Glu|259/1362|258/1362|86/453||	GACTTCCGCTCTTTCCAAAGAAGCTgCTCTCTTTCGTTCAGTTCTAGTAGC
A536R17	AND3187	SK1/BY	tsa1∆/∆	N17	XII	1001445	.	GC	CT	1453.86	mnp	104	0.442308	HET	2	1	1	NA	NA	NA	12_1001409_T_C	0.385827	12_1001464_T_G	0.443396	ANN=CT|missense_variant|MODERATE|ATG23|YLR431C|transcript|YLR431C|protein_coding|1/1|c.258_259delGCinsAG|p.Gln87Glu|259/1362|258/1362|86/453||	GACTTCCGCTCTTTCCAAAGAAGCTgCTCTCTTTCGTTCAGTTCTAGTAGC
A536R18	AND3187	SK1/BY	tsa1∆/∆	N18	XII	1001445	.	GC	CT	1456.6	mnp	86	0.523256	HET	2	1	1	NA	NA	NA	12_1001409_T_C	0.5625	12_1001464_T_G	0.505263	ANN=CT|missense_variant|MODERATE|ATG23|YLR431C|transcript|YLR431C|protein_coding|1/1|c.258_259delGCinsAG|p.Gln87Glu|259/1362|258/1362|86/453||	GACTTCCGCTCTTTCCAAAGAAGCTgCTCTCTTTCGTTCAGTTCTAGTAGC
A536R19	AND3187	SK1/BY	tsa1∆/∆	N19	XII	1001445	.	GC	CT	1987.58	mnp	148	0.405405	HET	2	1	1	NA	NA	NA	12_1001409_T_C	0.478947	12_1001464_T_G	0.423611	ANN=CT|missense_variant|MODERATE|ATG23|YLR431C|transcript|YLR431C|protein_coding|1/1|c.258_259delGCinsAG|p.Gln87Glu|259/1362|258/1362|86/453||	GACTTCCGCTCTTTCCAAAGAAGCTgCTCTCTTTCGTTCAGTTCTAGTAGC
A536R20	AND3187	SK1/BY	tsa1∆/∆	N20	XII	1001445	.	GC	CT	2556.37	mnp	144	0.534722	HET	2	1	1	NA	NA	NA	12_1001409_T_C	0.502825	12_1001464_T_G	0.51049	ANN=CT|missense_variant|MODERATE|ATG23|YLR431C|transcript|YLR431C|protein_coding|1/1|c.258_259delGCinsAG|p.Gln87Glu|259/1362|258/1362|86/453||	GACTTCCGCTCTTTCCAAAGAAGCTgCTCTCTTTCGTTCAGTTCTAGTAGC
A536R21	AND3187	SK1/BY	tsa1∆/∆	N21	XII	1001445	.	GC	CT	2533.58	mnp	138	0.543478	HET	2	1	1	NA	NA	NA	12_1001409_T_C	0.5125	12_1001464_T_G	0.52518	ANN=CT|missense_variant|MODERATE|ATG23|YLR431C|transcript|YLR431C|protein_coding|1/1|c.258_259delGCinsAG|p.Gln87Glu|259/1362|258/1362|86/453||	GACTTCCGCTCTTTCCAAAGAAGCTgCTCTCTTTCGTTCAGTTCTAGTAGC
A536R22	AND3187	SK1/BY	tsa1∆/∆	N22	XII	1001445	.	GC	CT	1132.32	mnp	76	0.486842	HET	2	1	1	NA	NA	NA	12_1001409_T_C	0.463918	12_1001464_T_G	0.468354	ANN=CT|missense_variant|MODERATE|ATG23|YLR431C|transcript|YLR431C|protein_coding|1/1|c.258_259delGCinsAG|p.Gln87Glu|259/1362|258/1362|86/453||	GACTTCCGCTCTTTCCAAAGAAGCTgCTCTCTTTCGTTCAGTTCTAGTAGC
A536R23	AND3187	SK1/BY	tsa1∆/∆	N23	XII	1001445	.	GC	CT	2054.97	mnp	118	0.533898	HET	2	1	1	NA	NA	NA	12_1001409_T_C	0.507576	12_1001464_T_G	0.463415	ANN=CT|missense_variant|MODERATE|ATG23|YLR431C|transcript|YLR431C|protein_coding|1/1|c.258_259delGCinsAG|p.Gln87Glu|259/1362|258/1362|86/453||	GACTTCCGCTCTTTCCAAAGAAGCTgCTCTCTTTCGTTCAGTTCTAGTAGC
A536R24	AND3187	SK1/BY	tsa1∆/∆	N24	XII	1001445	.	GC	CT	2330.08	mnp	125	0.584	HET	2	1	1	NA	NA	NA	12_1001409_T_C	0.538462	12_1001464_T_G	0.539683	ANN=CT|missense_variant|MODERATE|ATG23|YLR431C|transcript|YLR431C|protein_coding|1/1|c.258_259delGCinsAG|p.Gln87Glu|259/1362|258/1362|86/453||	GACTTCCGCTCTTTCCAAAGAAGCTgCTCTCTTTCGTTCAGTTCTAGTAGC
A452R14	AND3187	SK1/BY	tsa1∆/∆	N25	XII	1001445	.	GC	CT	1312.52	mnp	75	0.533333	HET	2	1	1	NA	NA	NA	12_1001409_T_C	0.464286	12_1001464_T_G	0.485714	ANN=CT|missense_variant|MODERATE|ATG23|YLR431C|transcript|YLR431C|protein_coding|1/1|c.258_259delGCinsAG|p.Gln87Glu|259/1362|258/1362|86/453||	GACTTCCGCTCTTTCCAAAGAAGCTgCTCTCTTTCGTTCAGTTCTAGTAGC
A536R6	AND3187	SK1/BY	tsa1∆/∆	N6	XIII	348490	.	T	C	86.2745	snp	22	0.227273	HET	2	1	1	NA	NA	NA	13_347796_T_C	0.586207	13_349796_G_A	0.714286		ATGTACAAGATTAACTTTTGTCTGGtTATTATAAATCACATATTTGATTAT
A536R7	AND3187	SK1/BY	tsa1∆/∆	N7	XIII	348490	.	T	C	234.105	snp	35	0.285714	HET	2	1	1	NA	NA	NA	13_347796_T_C	0.509615	13_349796_G_A	0.403509		ATGTACAAGATTAACTTTTGTCTGGtTATTATAAATCACATATTTGATTAT
A536R8	AND3187	SK1/BY	tsa1∆/∆	N8	XIII	348490	.	T	C	352.047	snp	29	0.413793	HET	2	1	1	NA	NA	NA	13_347796_T_C	0.424779	13_349796_G_A	0.51087		ATGTACAAGATTAACTTTTGTCTGGtTATTATAAATCACATATTTGATTAT
A536R9	AND3187	SK1/BY	tsa1∆/∆	N9	XIII	348490	.	T	C	593.4	snp	45	0.422222	HET	2	1	1	NA	NA	NA	13_347796_T_C	0.512821	13_348585_C_T	0.35		ATGTACAAGATTAACTTTTGTCTGGtTATTATAAATCACATATTTGATTAT
A536R10	AND3187	SK1/BY	tsa1∆/∆	N10	XIII	348490	.	T	C	346.411	snp	35	0.342857	HET	2	1	1	NA	NA	NA	13_347796_T_C	0.478022	13_349796_G_A	0.506849		ATGTACAAGATTAACTTTTGTCTGGtTATTATAAATCACATATTTGATTAT
A536R11	AND3187	SK1/BY	tsa1∆/∆	N11	XIII	348490	.	T	C	781.494	snp	36	0.722222	HET	2	1	1	NA	NA	NA	13_347796_T_C	0.532787	13_348585_C_T	0		ATGTACAAGATTAACTTTTGTCTGGtTATTATAAATCACATATTTGATTAT
A536R12	AND3187	SK1/BY	tsa1∆/∆	N12	XIII	348490	.	T	C	861.557	snp	44	0.659091	HET	2	1	1	NA	NA	NA	13_347796_T_C	0.442748	13_349796_G_A	0.647887		ATGTACAAGATTAACTTTTGTCTGGtTATTATAAATCACATATTTGATTAT
A571R154	AND3187	SK1/BY	tsa1∆/∆	N13	XIII	348490	.	T	C	477.16	snp	36	0.444444	HET	2	1	1	NA	NA	NA	13_347796_T_C	0.491124	13_349796_G_A	0.486726		ATGTACAAGATTAACTTTTGTCTGGtTATTATAAATCACATATTTGATTAT
A536R14	AND3187	SK1/BY	tsa1∆/∆	N14	XIII	348490	.	T	C	152.573	snp	19	0.315789	HET	2	1	1	NA	NA	NA	13_347796_T_C	0.602941	13_349796_G_A	0.555556		ATGTACAAGATTAACTTTTGTCTGGtTATTATAAATCACATATTTGATTAT
A536R15	AND3187	SK1/BY	tsa1∆/∆	N15	XIII	348490	.	T	C	1284.85	snp	63	0.634921	HET	2	1	1	NA	NA	NA	13_347796_T_C	0.431373	13_349796_G_A	0.481481		ATGTACAAGATTAACTTTTGTCTGGtTATTATAAATCACATATTTGATTAT
A536R16	AND3187	SK1/BY	tsa1∆/∆	N16	XIII	348490	.	T	C	546.722	snp	33	0.545455	HET	2	1	1	NA	NA	NA	13_347796_T_C	0.482456	13_349796_G_A	0.417722		ATGTACAAGATTAACTTTTGTCTGGtTATTATAAATCACATATTTGATTAT
A536R17	AND3187	SK1/BY	tsa1∆/∆	N17	XIII	348490	.	T	C	386.384	snp	29	0.448276	HET	2	1	1	NA	NA	NA	13_347796_T_C	0.605505	13_349796_G_A	0.567901		ATGTACAAGATTAACTTTTGTCTGGtTATTATAAATCACATATTTGATTAT
A536R18	AND3187	SK1/BY	tsa1∆/∆	N18	XIII	348490	.	T	C	413.639	snp	43	0.325581	HET	2	1	1	NA	NA	NA	13_347796_T_C	0.476923	13_349796_G_A	0.576271		ATGTACAAGATTAACTTTTGTCTGGtTATTATAAATCACATATTTGATTAT
A536R19	AND3187	SK1/BY	tsa1∆/∆	N19	XIII	348490	.	T	C	586.934	snp	46	0.413043	HET	2	1	1	NA	NA	NA	13_347796_T_C	0.48503	13_349796_G_A	0.523438		ATGTACAAGATTAACTTTTGTCTGGtTATTATAAATCACATATTTGATTAT
A536R20	AND3187	SK1/BY	tsa1∆/∆	N20	XIII	348490	.	T	C	433.278	snp	35	0.4	HET	2	1	1	NA	NA	NA	13_347796_T_C	0.448052	13_348585_C_T	0		ATGTACAAGATTAACTTTTGTCTGGtTATTATAAATCACATATTTGATTAT
A536R21	AND3187	SK1/BY	tsa1∆/∆	N21	XIII	348490	.	T	C	643.551	snp	46	0.456522	HET	2	1	1	NA	NA	NA	13_347796_T_C	0.460432	13_348585_C_T	0		ATGTACAAGATTAACTTTTGTCTGGtTATTATAAATCACATATTTGATTAT
A536R22	AND3187	SK1/BY	tsa1∆/∆	N22	XIII	348490	.	T	C	163.897	snp	25	0.28	HET	2	1	1	NA	NA	NA	13_347796_T_C	0.5	13_349796_G_A	0.342857		ATGTACAAGATTAACTTTTGTCTGGtTATTATAAATCACATATTTGATTAT
A536R23	AND3187	SK1/BY	tsa1∆/∆	N23	XIII	348490	.	T	C	426.277	snp	29	0.482759	HET	2	1	1	NA	NA	NA	13_347796_T_C	0.512821	13_349796_G_A	0.566038		ATGTACAAGATTAACTTTTGTCTGGtTATTATAAATCACATATTTGATTAT
A536R24	AND3187	SK1/BY	tsa1∆/∆	N24	XIII	348490	.	T	C	560.945	snp	33	0.545455	HET	2	1	1	NA	NA	NA	13_347796_T_C	0.396396	13_348585_C_T	0		ATGTACAAGATTAACTTTTGTCTGGtTATTATAAATCACATATTTGATTAT
A452R14	AND3187	SK1/BY	tsa1∆/∆	N25	XIII	348490	.	T	C	595.422	snp	32	0.59375	HET	2	1	1	NA	NA	NA	13_347796_T_C	0.451923	13_348585_C_T	0.5		ATGTACAAGATTAACTTTTGTCTGGtTATTATAAATCACATATTTGATTAT
A536R2	AND3187	SK1/BY	tsa1∆/∆	N2	XIII	586881	.	C	T	884.74	snp	51	0.529412	HET	2	1	1	NA	NA	NA	13_586795_T_G	0.586207	13_587075_G_A	0.588889		TTCGACCGGAATAGAAATTTGGTTAcAAGAACGCTATTGCGCACCAGATGC
A536R3	AND3187	SK1/BY	tsa1∆/∆	N3	XIII	586881	.	C	T	560.106	snp	56	0.357143	HET	2	1	1	NA	NA	NA	13_586795_T_G	0.369565	13_587075_G_A	0.46988		TTCGACCGGAATAGAAATTTGGTTAcAAGAACGCTATTGCGCACCAGATGC
A536R4	AND3187	SK1/BY	tsa1∆/∆	N4	XIII	586881	.	C	T	964.073	snp	67	0.432836	HET	2	1	1	NA	NA	NA	13_586795_T_G	0.542857	13_587075_G_A	0.5		TTCGACCGGAATAGAAATTTGGTTAcAAGAACGCTATTGCGCACCAGATGC
A536R5	AND3187	SK1/BY	tsa1∆/∆	N5	XIII	586881	.	C	T	546.436	snp	41	0.439024	HET	2	1	1	NA	NA	NA	13_586795_T_G	0.517241	13_587075_G_A	0.420561		TTCGACCGGAATAGAAATTTGGTTAcAAGAACGCTATTGCGCACCAGATGC
A536R6	AND3187	SK1/BY	tsa1∆/∆	N6	XIII	586881	.	C	T	836.425	snp	42	0.619048	HET	2	1	1	NA	NA	NA	13_586795_T_G	0.555556	13_587075_G_A	0.543478		TTCGACCGGAATAGAAATTTGGTTAcAAGAACGCTATTGCGCACCAGATGC
A536R7	AND3187	SK1/BY	tsa1∆/∆	N7	XIII	586881	.	C	T	796.85	snp	73	0.342466	HET	2	1	1	NA	NA	NA	13_586795_T_G	0.45098	13_587075_G_A	0.538462		TTCGACCGGAATAGAAATTTGGTTAcAAGAACGCTATTGCGCACCAGATGC
A536R8	AND3187	SK1/BY	tsa1∆/∆	N8	XIII	586881	.	C	T	1119.36	snp	65	0.523077	HET	2	1	1	NA	NA	NA	13_586795_T_G	0.528302	13_587075_G_A	0.408333		TTCGACCGGAATAGAAATTTGGTTAcAAGAACGCTATTGCGCACCAGATGC
A536R9	AND3187	SK1/BY	tsa1∆/∆	N9	XIII	586881	.	C	T	1116.83	snp	65	0.507692	HET	2	1	1	NA	NA	NA	13_586795_T_G	0.461538	13_587075_G_A	0.482759		TTCGACCGGAATAGAAATTTGGTTAcAAGAACGCTATTGCGCACCAGATGC
A536R10	AND3187	SK1/BY	tsa1∆/∆	N10	XIII	586881	.	C	T	1176.93	snp	74	0.486486	HET	2	1	1	NA	NA	NA	13_586795_T_G	0.414286	13_587075_G_A	0.48227		TTCGACCGGAATAGAAATTTGGTTAcAAGAACGCTATTGCGCACCAGATGC
A536R11	AND3187	SK1/BY	tsa1∆/∆	N11	XIII	586881	.	C	T	1557.12	snp	87	0.528736	HET	2	1	1	NA	NA	NA	13_586795_T_G	0.430556	13_587075_G_A	0.575221		TTCGACCGGAATAGAAATTTGGTTAcAAGAACGCTATTGCGCACCAGATGC
A536R12	AND3187	SK1/BY	tsa1∆/∆	N12	XIII	586881	.	C	T	900.486	snp	58	0.5	HET	2	1	1	NA	NA	NA	13_586795_T_G	0.339286	13_587075_G_A	0.5375		TTCGACCGGAATAGAAATTTGGTTAcAAGAACGCTATTGCGCACCAGATGC
A571R154	AND3187	SK1/BY	tsa1∆/∆	N13	XIII	586881	.	C	T	600.003	snp	70	0.3	HET	2	1	1	NA	NA	NA	13_586795_T_G	0.342857	13_587075_G_A	0.512605		TTCGACCGGAATAGAAATTTGGTTAcAAGAACGCTATTGCGCACCAGATGC
A536R14	AND3187	SK1/BY	tsa1∆/∆	N14	XIII	586881	.	C	T	680.822	snp	38	0.552632	HET	2	1	1	NA	NA	NA	13_586795_T_G	0.486486	13_587075_G_A	0.489796		TTCGACCGGAATAGAAATTTGGTTAcAAGAACGCTATTGCGCACCAGATGC
A536R15	AND3187	SK1/BY	tsa1∆/∆	N15	XIII	586881	.	C	T	1457.28	snp	89	0.505618	HET	2	1	1	NA	NA	NA	13_586795_T_G	0.521127	13_587075_G_A	0.449153		TTCGACCGGAATAGAAATTTGGTTAcAAGAACGCTATTGCGCACCAGATGC
A536R16	AND3187	SK1/BY	tsa1∆/∆	N16	XIII	586881	.	C	T	1114.42	snp	61	0.540984	HET	2	1	1	NA	NA	NA	13_586795_T_G	0.568966	13_587075_G_A	0.436782		TTCGACCGGAATAGAAATTTGGTTAcAAGAACGCTATTGCGCACCAGATGC
A536R17	AND3187	SK1/BY	tsa1∆/∆	N17	XIII	586881	.	C	T	973.487	snp	57	0.526316	HET	2	1	1	NA	NA	NA	13_586795_T_G	0.574074	13_587075_G_A	0.635135		TTCGACCGGAATAGAAATTTGGTTAcAAGAACGCTATTGCGCACCAGATGC
A536R18	AND3187	SK1/BY	tsa1∆/∆	N18	XIII	586881	.	C	T	1623.68	snp	84	0.583333	HET	2	1	1	NA	NA	NA	13_586795_T_G	0.5625	13_587075_G_A	0.47541		TTCGACCGGAATAGAAATTTGGTTAcAAGAACGCTATTGCGCACCAGATGC
A536R19	AND3187	SK1/BY	tsa1∆/∆	N19	XIII	586881	.	C	T	1664.14	snp	94	0.553191	HET	2	1	1	NA	NA	NA	13_586795_T_G	0.590361	13_587075_G_A	0.53913		TTCGACCGGAATAGAAATTTGGTTAcAAGAACGCTATTGCGCACCAGATGC
A536R20	AND3187	SK1/BY	tsa1∆/∆	N20	XIII	586881	.	C	T	937.187	snp	71	0.408451	HET	2	1	1	NA	NA	NA	13_586795_T_G	0.385965	13_587075_G_A	0.482143		TTCGACCGGAATAGAAATTTGGTTAcAAGAACGCTATTGCGCACCAGATGC
A536R21	AND3187	SK1/BY	tsa1∆/∆	N21	XIII	586881	.	C	T	916.729	snp	76	0.381579	HET	2	1	1	NA	NA	NA	13_586795_T_G	0.377049	13_587075_G_A	0.480916		TTCGACCGGAATAGAAATTTGGTTAcAAGAACGCTATTGCGCACCAGATGC
A536R22	AND3187	SK1/BY	tsa1∆/∆	N22	XIII	586881	.	C	T	888.886	snp	52	0.538462	HET	2	1	1	NA	NA	NA	13_586795_T_G	0.367347	13_587075_G_A	0.74026		TTCGACCGGAATAGAAATTTGGTTAcAAGAACGCTATTGCGCACCAGATGC
A536R23	AND3187	SK1/BY	tsa1∆/∆	N23	XIII	586881	.	C	T	999.172	snp	72	0.430556	HET	2	1	1	NA	NA	NA	13_586795_T_G	0.492537	13_587075_G_A	0.547619		TTCGACCGGAATAGAAATTTGGTTAcAAGAACGCTATTGCGCACCAGATGC
A536R24	AND3187	SK1/BY	tsa1∆/∆	N24	XIII	586881	.	C	T	1582.56	snp	89	0.539326	HET	2	1	1	NA	NA	NA	13_586795_T_G	0.42029	13_587075_G_A	0.464912		TTCGACCGGAATAGAAATTTGGTTAcAAGAACGCTATTGCGCACCAGATGC
A452R14	AND3187	SK1/BY	tsa1∆/∆	N25	XIII	586881	.	C	T	946.708	snp	53	0.54717	HET	2	1	1	NA	NA	NA	13_586795_T_G	0.576271	13_587075_G_A	0.5		TTCGACCGGAATAGAAATTTGGTTAcAAGAACGCTATTGCGCACCAGATGC
A452R14	AND3187	SK1/BY	tsa1∆/∆	N25	XIII	654164	.	ATAA	A	1381.24	del	80	0.55	HET	2	1	1	NA	NA	NA	13_653832_G_A	0.487805	13_654563_C_T	0.439252	ANN=A|conservative_inframe_deletion|MODERATE|ICY1|YMR195W|transcript|YMR195W|protein_coding|1/1|c.133_135delAAT|p.Asn45del|133/384|133/384|45/127||INFO_REALIGN_3_PRIME	AATACTTCGGAAGATGCCAAATATAaTAATTTGAATGGTCCTTTCGTGGTA
A536R9	AND3187	SK1/BY	tsa1∆/∆	N9	XIII	728069	.	A	G	1733.32	snp	103	0.504854	HET	2	1	1	NA	NA	NA	13_727910_C_T	0.529412	13_728688_T_C	0.395833	ANN=G|missense_variant|MODERATE|RRP5|YMR229C|transcript|YMR229C|protein_coding|1/1|c.3055T>C|p.Trp1019Arg|3055/5190|3055/5190|1019/1729||	TTCAAAACTGGAGAAATTGTTAGCCaTAGGTGGTTACCTGATGAATTGTTG
A536R10	AND3187	SK1/BY	tsa1∆/∆	N10	XIII	728069	.	A	G	1500.42	snp	101	0.445545	HET	2	1	1	NA	NA	NA	13_727910_C_T	0.479167	13_728688_T_C	0.461111	ANN=G|missense_variant|MODERATE|RRP5|YMR229C|transcript|YMR229C|protein_coding|1/1|c.3055T>C|p.Trp1019Arg|3055/5190|3055/5190|1019/1729||	TTCAAAACTGGAGAAATTGTTAGCCaTAGGTGGTTACCTGATGAATTGTTG
A536R11	AND3187	SK1/BY	tsa1∆/∆	N11	XIII	728069	.	A	G	1670.19	snp	94	0.56383	HET	2	1	1	NA	NA	NA	13_727910_C_T	0.627451	13_728688_T_C	0.516556	ANN=G|missense_variant|MODERATE|RRP5|YMR229C|transcript|YMR229C|protein_coding|1/1|c.3055T>C|p.Trp1019Arg|3055/5190|3055/5190|1019/1729||	TTCAAAACTGGAGAAATTGTTAGCCaTAGGTGGTTACCTGATGAATTGTTG
A536R12	AND3187	SK1/BY	tsa1∆/∆	N12	XIII	728069	.	A	G	1065	snp	92	0.358696	HET	2	1	1	NA	NA	NA	13_727910_C_T	0.494949	13_728688_T_C	0.413793	ANN=G|missense_variant|MODERATE|RRP5|YMR229C|transcript|YMR229C|protein_coding|1/1|c.3055T>C|p.Trp1019Arg|3055/5190|3055/5190|1019/1729||	TTCAAAACTGGAGAAATTGTTAGCCaTAGGTGGTTACCTGATGAATTGTTG
A571R154	AND3187	SK1/BY	tsa1∆/∆	N13	XIII	728069	.	A	G	1503.55	snp	106	0.443396	HET	2	1	1	NA	NA	NA	13_727910_C_T	0.495495	13_728688_T_C	0.557377	ANN=G|missense_variant|MODERATE|RRP5|YMR229C|transcript|YMR229C|protein_coding|1/1|c.3055T>C|p.Trp1019Arg|3055/5190|3055/5190|1019/1729||	TTCAAAACTGGAGAAATTGTTAGCCaTAGGTGGTTACCTGATGAATTGTTG
A536R14	AND3187	SK1/BY	tsa1∆/∆	N14	XIII	728069	.	A	G	553.26	snp	47	0.404255	HET	2	1	1	NA	NA	NA	13_727910_C_T	0.56	13_728688_T_C	0.477273	ANN=G|missense_variant|MODERATE|RRP5|YMR229C|transcript|YMR229C|protein_coding|1/1|c.3055T>C|p.Trp1019Arg|3055/5190|3055/5190|1019/1729||	TTCAAAACTGGAGAAATTGTTAGCCaTAGGTGGTTACCTGATGAATTGTTG
A536R15	AND3187	SK1/BY	tsa1∆/∆	N15	XIII	728069	.	A	G	1728.54	snp	122	0.42623	HET	2	1	1	NA	NA	NA	13_727910_C_T	0.398305	13_728688_T_C	0.473988	ANN=G|missense_variant|MODERATE|RRP5|YMR229C|transcript|YMR229C|protein_coding|1/1|c.3055T>C|p.Trp1019Arg|3055/5190|3055/5190|1019/1729||	TTCAAAACTGGAGAAATTGTTAGCCaTAGGTGGTTACCTGATGAATTGTTG
A536R16	AND3187	SK1/BY	tsa1∆/∆	N16	XIII	728069	.	A	G	1688.41	snp	85	0.611765	HET	2	1	1	NA	NA	NA	13_727910_C_T	0.566265	13_728688_T_C	0.507042	ANN=G|missense_variant|MODERATE|RRP5|YMR229C|transcript|YMR229C|protein_coding|1/1|c.3055T>C|p.Trp1019Arg|3055/5190|3055/5190|1019/1729||	TTCAAAACTGGAGAAATTGTTAGCCaTAGGTGGTTACCTGATGAATTGTTG
A536R17	AND3187	SK1/BY	tsa1∆/∆	N17	XIII	728069	.	A	G	1086.99	snp	70	0.471429	HET	2	1	1	NA	NA	NA	13_727910_C_T	0.448718	13_728688_T_C	0.512397	ANN=G|missense_variant|MODERATE|RRP5|YMR229C|transcript|YMR229C|protein_coding|1/1|c.3055T>C|p.Trp1019Arg|3055/5190|3055/5190|1019/1729||	TTCAAAACTGGAGAAATTGTTAGCCaTAGGTGGTTACCTGATGAATTGTTG
A536R18	AND3187	SK1/BY	tsa1∆/∆	N18	XIII	728069	.	A	G	2023.62	snp	110	0.545455	HET	2	1	1	NA	NA	NA	13_727910_C_T	0.415842	13_728688_T_C	0.553459	ANN=G|missense_variant|MODERATE|RRP5|YMR229C|transcript|YMR229C|protein_coding|1/1|c.3055T>C|p.Trp1019Arg|3055/5190|3055/5190|1019/1729||	TTCAAAACTGGAGAAATTGTTAGCCaTAGGTGGTTACCTGATGAATTGTTG
A536R19	AND3187	SK1/BY	tsa1∆/∆	N19	XIII	728069	.	A	G	2082.56	snp	111	0.558559	HET	2	1	1	NA	NA	NA	13_727910_C_T	0.41791	13_728688_T_C	0.385366	ANN=G|missense_variant|MODERATE|RRP5|YMR229C|transcript|YMR229C|protein_coding|1/1|c.3055T>C|p.Trp1019Arg|3055/5190|3055/5190|1019/1729||	TTCAAAACTGGAGAAATTGTTAGCCaTAGGTGGTTACCTGATGAATTGTTG
A536R20	AND3187	SK1/BY	tsa1∆/∆	N20	XIII	728069	.	A	G	1719.71	snp	112	0.464286	HET	2	1	1	NA	NA	NA	13_727910_C_T	0.495495	13_728688_T_C	0.435294	ANN=G|missense_variant|MODERATE|RRP5|YMR229C|transcript|YMR229C|protein_coding|1/1|c.3055T>C|p.Trp1019Arg|3055/5190|3055/5190|1019/1729||	TTCAAAACTGGAGAAATTGTTAGCCaTAGGTGGTTACCTGATGAATTGTTG
A536R21	AND3187	SK1/BY	tsa1∆/∆	N21	XIII	728069	.	A	G	1643.2	snp	96	0.510417	HET	2	1	1	NA	NA	NA	13_727910_C_T	0.526316	13_728688_T_C	0.588542	ANN=G|missense_variant|MODERATE|RRP5|YMR229C|transcript|YMR229C|protein_coding|1/1|c.3055T>C|p.Trp1019Arg|3055/5190|3055/5190|1019/1729||	TTCAAAACTGGAGAAATTGTTAGCCaTAGGTGGTTACCTGATGAATTGTTG
A536R22	AND3187	SK1/BY	tsa1∆/∆	N22	XIII	728069	.	A	G	1020.76	snp	64	0.484375	HET	2	1	1	NA	NA	NA	13_727910_C_T	0.410959	13_728688_T_C	0.463636	ANN=G|missense_variant|MODERATE|RRP5|YMR229C|transcript|YMR229C|protein_coding|1/1|c.3055T>C|p.Trp1019Arg|3055/5190|3055/5190|1019/1729||	TTCAAAACTGGAGAAATTGTTAGCCaTAGGTGGTTACCTGATGAATTGTTG
A536R23	AND3187	SK1/BY	tsa1∆/∆	N23	XIII	728069	.	A	G	1268.15	snp	75	0.506667	HET	2	1	1	NA	NA	NA	13_727910_C_T	0.586207	13_728688_T_C	0.503597	ANN=G|missense_variant|MODERATE|RRP5|YMR229C|transcript|YMR229C|protein_coding|1/1|c.3055T>C|p.Trp1019Arg|3055/5190|3055/5190|1019/1729||	TTCAAAACTGGAGAAATTGTTAGCCaTAGGTGGTTACCTGATGAATTGTTG
A536R24	AND3187	SK1/BY	tsa1∆/∆	N24	XIII	728069	.	A	G	1386.8	snp	86	0.476744	HET	2	1	1	NA	NA	NA	13_727910_C_T	0.517241	13_728688_T_C	0.548611	ANN=G|missense_variant|MODERATE|RRP5|YMR229C|transcript|YMR229C|protein_coding|1/1|c.3055T>C|p.Trp1019Arg|3055/5190|3055/5190|1019/1729||	TTCAAAACTGGAGAAATTGTTAGCCaTAGGTGGTTACCTGATGAATTGTTG
A452R14	AND3187	SK1/BY	tsa1∆/∆	N25	XIII	728069	.	A	G	1099.2	snp	90	0.377778	HET	2	1	1	NA	NA	NA	13_727910_C_T	0.53125	13_728688_T_C	0.477612	ANN=G|missense_variant|MODERATE|RRP5|YMR229C|transcript|YMR229C|protein_coding|1/1|c.3055T>C|p.Trp1019Arg|3055/5190|3055/5190|1019/1729||	TTCAAAACTGGAGAAATTGTTAGCCaTAGGTGGTTACCTGATGAATTGTTG
A536R3	AND3187	SK1/BY	tsa1∆/∆	N3	XIII	758338	.	CT	C	779.655	del	52	0.5	HET	2	1	1	NA	NA	NA	13_758053_A_G	0.440367	13_758437_C_T	0.433333		CTTAGCGCGGTTTTTTCTACCTTCCcTTTTTTCATCTTTTTGTTATATATA
A536R4	AND3187	SK1/BY	tsa1∆/∆	N4	XIII	758338	.	CT	C	560.838	del	31	0.580645	HET	2	1	1	NA	NA	NA	13_758053_A_G	0.417722	13_758437_C_T	0.37931		CTTAGCGCGGTTTTTTCTACCTTCCcTTTTTTCATCTTTTTGTTATATATA
A536R5	AND3187	SK1/BY	tsa1∆/∆	N5	XIII	758338	.	CT	C	748.047	del	48	0.541667	HET	2	1	1	NA	NA	NA	13_758053_A_G	0.59375	13_758437_C_T	0.409091		CTTAGCGCGGTTTTTTCTACCTTCCcTTTTTTCATCTTTTTGTTATATATA
A536R6	AND3187	SK1/BY	tsa1∆/∆	N6	XIII	758338	.	CT	C	278.052	del	21	0.428571	HET	2	1	1	NA	NA	NA	13_758053_A_G	0.327586	13_758437_C_T	0.384615		CTTAGCGCGGTTTTTTCTACCTTCCcTTTTTTCATCTTTTTGTTATATATA
A536R7	AND3187	SK1/BY	tsa1∆/∆	N7	XIII	758338	.	CT	C	523.076	del	33	0.545455	HET	2	1	1	NA	NA	NA	13_758053_A_G	0.518987	13_758437_C_T	0.391892		CTTAGCGCGGTTTTTTCTACCTTCCcTTTTTTCATCTTTTTGTTATATATA
A536R8	AND3187	SK1/BY	tsa1∆/∆	N8	XIII	758338	.	CT	C	935.988	del	69	0.463768	HET	2	1	1	NA	NA	NA	13_758053_A_G	0.47561	13_758437_C_T	0.475728		CTTAGCGCGGTTTTTTCTACCTTCCcTTTTTTCATCTTTTTGTTATATATA
A536R9	AND3187	SK1/BY	tsa1∆/∆	N9	XIII	758338	.	CT	C	2125.95	del	71	0.985915	HOM	2	1	1	LOH5	0	REC	13_758053_A_G	0	13_758437_C_T	0		CTTAGCGCGGTTTTTTCTACCTTCCcTTTTTTCATCTTTTTGTTATATATA
A536R10	AND3187	SK1/BY	tsa1∆/∆	N10	XIII	758338	.	CT	C	2284.11	del	73	0.945205	HOM	2	1	1	LOH7	0	REC	13_758053_A_G	0	13_758437_C_T	0		CTTAGCGCGGTTTTTTCTACCTTCCcTTTTTTCATCTTTTTGTTATATATA
A536R11	AND3187	SK1/BY	tsa1∆/∆	N11	XIII	758338	.	CT	C	2306.57	del	72	0.972222	HOM	2	1	1	LOH7	0	REC	13_758053_A_G	0	13_758437_C_T	0		CTTAGCGCGGTTTTTTCTACCTTCCcTTTTTTCATCTTTTTGTTATATATA
A536R12	AND3187	SK1/BY	tsa1∆/∆	N12	XIII	758338	.	CT	C	1909.34	del	65	0.938462	HOM	2	1	1	LOH8	0	REC	13_758053_A_G	0	13_758437_C_T	0		CTTAGCGCGGTTTTTTCTACCTTCCcTTTTTTCATCTTTTTGTTATATATA
A571R154	AND3187	SK1/BY	tsa1∆/∆	N13	XIII	758338	.	CT	C	2629.58	del	91	0.912088	HOM	2	1	1	NA	NA	NA	13_758053_A_G	0	13_758437_C_T	0		CTTAGCGCGGTTTTTTCTACCTTCCcTTTTTTCATCTTTTTGTTATATATA
A536R14	AND3187	SK1/BY	tsa1∆/∆	N14	XIII	758338	.	CT	C	1087.27	del	34	0.970588	HOM	2	1	1	LOH41	0	REC	13_758053_A_G	0	13_758437_C_T	0		CTTAGCGCGGTTTTTTCTACCTTCCcTTTTTTCATCTTTTTGTTATATATA
A536R15	AND3187	SK1/BY	tsa1∆/∆	N15	XIII	758338	.	CT	C	1708.3	del	54	0.962963	HOM	2	1	1	LOH16	0	REC	13_758053_A_G	0	13_758437_C_T	0		CTTAGCGCGGTTTTTTCTACCTTCCcTTTTTTCATCTTTTTGTTATATATA
A536R16	AND3187	SK1/BY	tsa1∆/∆	N16	XIII	758338	.	CT	C	1436.12	del	47	0.957447	HOM	2	1	1	LOH16	0	REC	13_758053_A_G	0	13_758437_C_T	0		CTTAGCGCGGTTTTTTCTACCTTCCcTTTTTTCATCTTTTTGTTATATATA
A536R17	AND3187	SK1/BY	tsa1∆/∆	N17	XIII	758338	.	CT	C	1557.37	del	51	0.941176	HOM	2	1	1	LOH18	0	REC	13_758053_A_G	0	13_758437_C_T	0		CTTAGCGCGGTTTTTTCTACCTTCCcTTTTTTCATCTTTTTGTTATATATA
A536R18	AND3187	SK1/BY	tsa1∆/∆	N18	XIII	758338	.	CT	C	1913.29	del	62	0.951613	HOM	2	1	1	LOH18	0	REC	13_758053_A_G	0	13_758437_C_T	0		CTTAGCGCGGTTTTTTCTACCTTCCcTTTTTTCATCTTTTTGTTATATATA
A536R19	AND3187	SK1/BY	tsa1∆/∆	N19	XIII	758338	.	CT	C	2165.71	del	68	0.970588	HOM	2	1	1	LOH18	0	REC	13_758053_A_G	0	13_758437_C_T	0		CTTAGCGCGGTTTTTTCTACCTTCCcTTTTTTCATCTTTTTGTTATATATA
A536R20	AND3187	SK1/BY	tsa1∆/∆	N20	XIII	758338	.	CT	C	1691.78	del	54	1	HOM	2	1	1	LOH21	0	REC	13_758053_A_G	0	13_758437_C_T	0		CTTAGCGCGGTTTTTTCTACCTTCCcTTTTTTCATCTTTTTGTTATATATA
A536R21	AND3187	SK1/BY	tsa1∆/∆	N21	XIII	758338	.	CT	C	1274.94	del	44	0.909091	HOM	2	1	1	LOH21	0	REC	13_758053_A_G	0	13_758437_C_T	0		CTTAGCGCGGTTTTTTCTACCTTCCcTTTTTTCATCTTTTTGTTATATATA
A536R22	AND3187	SK1/BY	tsa1∆/∆	N22	XIII	758338	.	CT	C	1205.51	del	38	0.973684	HOM	2	1	1	LOH21	0	REC	13_758053_A_G	0	13_758437_C_T	0		CTTAGCGCGGTTTTTTCTACCTTCCcTTTTTTCATCTTTTTGTTATATATA
A536R23	AND3187	SK1/BY	tsa1∆/∆	N23	XIII	758338	.	CT	C	1960.62	del	60	1	HOM	2	1	1	LOH24	0	REC	13_758053_A_G	0	13_758437_C_T	0		CTTAGCGCGGTTTTTTCTACCTTCCcTTTTTTCATCTTTTTGTTATATATA
A536R24	AND3187	SK1/BY	tsa1∆/∆	N24	XIII	758338	.	CT	C	2081.13	del	68	0.970588	HOM	2	1	1	LOH23	0	REC	13_758053_A_G	0	13_758437_C_T	0		CTTAGCGCGGTTTTTTCTACCTTCCcTTTTTTCATCTTTTTGTTATATATA
A452R14	AND3187	SK1/BY	tsa1∆/∆	N25	XIII	758338	.	CT	C	2275.36	del	74	0.932432	HOM	2	1	1	LOH23	0	REC	13_758053_A_G	0	13_758437_C_T	0		CTTAGCGCGGTTTTTTCTACCTTCCcTTTTTTCATCTTTTTGTTATATATA
A536R17	AND3187	SK1/BY	tsa1∆/∆	N17	XIV	54326	.	C	A	893.456	snp	73	0.410959	HET	2	1	1	NA	NA	NA	14_54162_C_T	0.47651	14_54428_G_A	0.461538	ANN=A|synonymous_variant|LOW|KRI1|YNL308C|transcript|YNL308C|protein_coding|1/1|c.1572G>T|p.Ala524Ala|1572/1776|1572/1776|524/591||	CCTTCATCACTTTCCTTTTATCCTTcGCTCTTAGTTCCTTGGAACGATAAG
A536R18	AND3187	SK1/BY	tsa1∆/∆	N18	XIV	54326	.	C	A	1770.07	snp	101	0.524752	HET	2	1	1	NA	NA	NA	14_54162_C_T	0.493056	14_54428_G_A	0.647059	ANN=A|synonymous_variant|LOW|KRI1|YNL308C|transcript|YNL308C|protein_coding|1/1|c.1572G>T|p.Ala524Ala|1572/1776|1572/1776|524/591||	CCTTCATCACTTTCCTTTTATCCTTcGCTCTTAGTTCCTTGGAACGATAAG
A536R19	AND3187	SK1/BY	tsa1∆/∆	N19	XIV	54326	.	C	A	2335.43	snp	136	0.522059	HET	2	1	1	NA	NA	NA	14_54162_C_T	0.543779	14_54428_G_A	0.535088	ANN=A|synonymous_variant|LOW|KRI1|YNL308C|transcript|YNL308C|protein_coding|1/1|c.1572G>T|p.Ala524Ala|1572/1776|1572/1776|524/591||	CCTTCATCACTTTCCTTTTATCCTTcGCTCTTAGTTCCTTGGAACGATAAG
A536R20	AND3187	SK1/BY	tsa1∆/∆	N20	XIV	54326	.	C	A	2176.61	snp	117	0.581197	HET	2	1	1	NA	NA	NA	14_54162_C_T	0.542484	14_54428_G_A	0.514019	ANN=A|synonymous_variant|LOW|KRI1|YNL308C|transcript|YNL308C|protein_coding|1/1|c.1572G>T|p.Ala524Ala|1572/1776|1572/1776|524/591||	CCTTCATCACTTTCCTTTTATCCTTcGCTCTTAGTTCCTTGGAACGATAAG
A536R21	AND3187	SK1/BY	tsa1∆/∆	N21	XIV	54326	.	C	A	1954.03	snp	110	0.527273	HET	2	1	1	NA	NA	NA	14_54162_C_T	0.514451	14_54428_G_A	0.45	ANN=A|synonymous_variant|LOW|KRI1|YNL308C|transcript|YNL308C|protein_coding|1/1|c.1572G>T|p.Ala524Ala|1572/1776|1572/1776|524/591||	CCTTCATCACTTTCCTTTTATCCTTcGCTCTTAGTTCCTTGGAACGATAAG
A536R22	AND3187	SK1/BY	tsa1∆/∆	N22	XIV	54326	.	C	A	1675.69	snp	92	0.565217	HET	2	1	1	NA	NA	NA	14_54162_C_T	0.539216	14_54428_G_A	0.454545	ANN=A|synonymous_variant|LOW|KRI1|YNL308C|transcript|YNL308C|protein_coding|1/1|c.1572G>T|p.Ala524Ala|1572/1776|1572/1776|524/591||	CCTTCATCACTTTCCTTTTATCCTTcGCTCTTAGTTCCTTGGAACGATAAG
A536R23	AND3187	SK1/BY	tsa1∆/∆	N23	XIV	54326	.	C	A	1278.93	snp	83	0.481928	HET	2	1	1	NA	NA	NA	14_54162_C_T	0.45	14_54428_G_A	0.523256	ANN=A|synonymous_variant|LOW|KRI1|YNL308C|transcript|YNL308C|protein_coding|1/1|c.1572G>T|p.Ala524Ala|1572/1776|1572/1776|524/591||	CCTTCATCACTTTCCTTTTATCCTTcGCTCTTAGTTCCTTGGAACGATAAG
A536R24	AND3187	SK1/BY	tsa1∆/∆	N24	XIV	54326	.	C	A	1896.98	snp	98	0.591837	HET	2	1	1	NA	NA	NA	14_54162_C_T	0.609272	14_54428_G_A	0.6	ANN=A|synonymous_variant|LOW|KRI1|YNL308C|transcript|YNL308C|protein_coding|1/1|c.1572G>T|p.Ala524Ala|1572/1776|1572/1776|524/591||	CCTTCATCACTTTCCTTTTATCCTTcGCTCTTAGTTCCTTGGAACGATAAG
A452R14	AND3187	SK1/BY	tsa1∆/∆	N25	XIV	54326	.	C	A	1237.86	snp	94	0.404255	HET	2	1	1	NA	NA	NA	14_54162_C_T	0.575	14_54428_G_A	0.409091	ANN=A|synonymous_variant|LOW|KRI1|YNL308C|transcript|YNL308C|protein_coding|1/1|c.1572G>T|p.Ala524Ala|1572/1776|1572/1776|524/591||	CCTTCATCACTTTCCTTTTATCCTTcGCTCTTAGTTCCTTGGAACGATAAG
A536R10	AND3187	SK1/BY	tsa1∆/∆	N10	XV	961872	.	G	T	2063.19	snp	137	0.452555	HET	2	1	1	LOH9	0	REC	15_961850_C_T	0	15_962816_C_T	0	ANN=T|stop_gained|HIGH|RPA190|YOR341W|transcript|YOR341W|protein_coding|1/1|c.886G>T|p.Glu296*|886/4995|886/4995|296/1664||	TAACGAAGCATCTGCAAATGACGAAgAAAGTTTTGACGTTGGTAGAAATCC
A536R11	AND3187	SK1/BY	tsa1∆/∆	N11	XV	961872	.	G	T	1016.29	snp	73	0.438356	HET	2	1	1	LOH9	0	REC	15_961850_C_T	0	15_962816_C_T	0	ANN=T|stop_gained|HIGH|RPA190|YOR341W|transcript|YOR341W|protein_coding|1/1|c.886G>T|p.Glu296*|886/4995|886/4995|296/1664||	TAACGAAGCATCTGCAAATGACGAAgAAAGTTTTGACGTTGGTAGAAATCC
A536R12	AND3187	SK1/BY	tsa1∆/∆	N12	XV	961872	.	G	T	1251.72	snp	90	0.422222	HET	2	1	1	LOH10	0	REC	15_961850_C_T	0	15_962816_C_T	0	ANN=T|stop_gained|HIGH|RPA190|YOR341W|transcript|YOR341W|protein_coding|1/1|c.886G>T|p.Glu296*|886/4995|886/4995|296/1664||	TAACGAAGCATCTGCAAATGACGAAgAAAGTTTTGACGTTGGTAGAAATCC
A571R154	AND3187	SK1/BY	tsa1∆/∆	N13	XV	961872	.	G	T	2177.53	snp	154	0.428571	HET	2	1	1	NA	NA	NA	15_961850_C_T	0	15_962816_C_T	0	ANN=T|stop_gained|HIGH|RPA190|YOR341W|transcript|YOR341W|protein_coding|1/1|c.886G>T|p.Glu296*|886/4995|886/4995|296/1664||	TAACGAAGCATCTGCAAATGACGAAgAAAGTTTTGACGTTGGTAGAAATCC
A536R14	AND3187	SK1/BY	tsa1∆/∆	N14	XV	961872	.	G	T	1187.73	snp	73	0.506849	HET	2	1	1	LOH45	0	REC	15_961850_C_T	0	15_962816_C_T	0	ANN=T|stop_gained|HIGH|RPA190|YOR341W|transcript|YOR341W|protein_coding|1/1|c.886G>T|p.Glu296*|886/4995|886/4995|296/1664||	TAACGAAGCATCTGCAAATGACGAAgAAAGTTTTGACGTTGGTAGAAATCC
A536R15	AND3187	SK1/BY	tsa1∆/∆	N15	XV	961872	.	G	T	1463.94	snp	112	0.392857	HET	2	1	1	LOH19	0	REC	15_961850_C_T	0	15_962816_C_T	0	ANN=T|stop_gained|HIGH|RPA190|YOR341W|transcript|YOR341W|protein_coding|1/1|c.886G>T|p.Glu296*|886/4995|886/4995|296/1664||	TAACGAAGCATCTGCAAATGACGAAgAAAGTTTTGACGTTGGTAGAAATCC
A536R16	AND3187	SK1/BY	tsa1∆/∆	N16	XV	961872	.	G	T	1320.96	snp	76	0.513158	HET	2	1	1	LOH22	0	REC	15_961850_C_T	0	15_962816_C_T	0	ANN=T|stop_gained|HIGH|RPA190|YOR341W|transcript|YOR341W|protein_coding|1/1|c.886G>T|p.Glu296*|886/4995|886/4995|296/1664||	TAACGAAGCATCTGCAAATGACGAAgAAAGTTTTGACGTTGGTAGAAATCC
A536R17	AND3187	SK1/BY	tsa1∆/∆	N17	XV	961872	.	G	T	675.985	snp	64	0.34375	HET	2	1	1	LOH25	0	REC	15_961850_C_T	0	15_962816_C_T	0	ANN=T|stop_gained|HIGH|RPA190|YOR341W|transcript|YOR341W|protein_coding|1/1|c.886G>T|p.Glu296*|886/4995|886/4995|296/1664||	TAACGAAGCATCTGCAAATGACGAAgAAAGTTTTGACGTTGGTAGAAATCC
A536R18	AND3187	SK1/BY	tsa1∆/∆	N18	XV	961872	.	G	T	1168.15	snp	112	0.330357	HET	2	1	1	LOH24	0	REC	15_961850_C_T	0	15_962816_C_T	0	ANN=T|stop_gained|HIGH|RPA190|YOR341W|transcript|YOR341W|protein_coding|1/1|c.886G>T|p.Glu296*|886/4995|886/4995|296/1664||	TAACGAAGCATCTGCAAATGACGAAgAAAGTTTTGACGTTGGTAGAAATCC
A536R19	AND3187	SK1/BY	tsa1∆/∆	N19	XV	961872	.	G	T	1220.16	snp	108	0.351852	HET	2	1	1	LOH24	0	REC	15_961850_C_T	0	15_962816_C_T	0	ANN=T|stop_gained|HIGH|RPA190|YOR341W|transcript|YOR341W|protein_coding|1/1|c.886G>T|p.Glu296*|886/4995|886/4995|296/1664||	TAACGAAGCATCTGCAAATGACGAAgAAAGTTTTGACGTTGGTAGAAATCC
A536R20	AND3187	SK1/BY	tsa1∆/∆	N20	XV	961872	.	G	T	1960.1	snp	109	0.53211	HET	2	1	1	LOH27	0	REC	15_961850_C_T	0	15_962816_C_T	0	ANN=T|stop_gained|HIGH|RPA190|YOR341W|transcript|YOR341W|protein_coding|1/1|c.886G>T|p.Glu296*|886/4995|886/4995|296/1664||	TAACGAAGCATCTGCAAATGACGAAgAAAGTTTTGACGTTGGTAGAAATCC
A536R21	AND3187	SK1/BY	tsa1∆/∆	N21	XV	961872	.	G	T	1813.52	snp	123	0.430894	HET	2	1	1	LOH27	0	REC	15_961850_C_T	0	15_962816_C_T	0	ANN=T|stop_gained|HIGH|RPA190|YOR341W|transcript|YOR341W|protein_coding|1/1|c.886G>T|p.Glu296*|886/4995|886/4995|296/1664||	TAACGAAGCATCTGCAAATGACGAAgAAAGTTTTGACGTTGGTAGAAATCC
A536R22	AND3187	SK1/BY	tsa1∆/∆	N22	XV	961872	.	G	T	1296.81	snp	68	0.573529	HET	2	1	1	LOH27	0	REC	15_961850_C_T	0	15_962816_C_T	0	ANN=T|stop_gained|HIGH|RPA190|YOR341W|transcript|YOR341W|protein_coding|1/1|c.886G>T|p.Glu296*|886/4995|886/4995|296/1664||	TAACGAAGCATCTGCAAATGACGAAgAAAGTTTTGACGTTGGTAGAAATCC
A536R23	AND3187	SK1/BY	tsa1∆/∆	N23	XV	961872	.	G	T	1687.13	snp	92	0.532609	HET	2	1	1	LOH31	0	REC	15_961850_C_T	0	15_962816_C_T	0	ANN=T|stop_gained|HIGH|RPA190|YOR341W|transcript|YOR341W|protein_coding|1/1|c.886G>T|p.Glu296*|886/4995|886/4995|296/1664||	TAACGAAGCATCTGCAAATGACGAAgAAAGTTTTGACGTTGGTAGAAATCC
A536R24	AND3187	SK1/BY	tsa1∆/∆	N24	XV	961872	.	G	T	1714.28	snp	108	0.472222	HET	2	1	1	LOH29	0	REC	15_961850_C_T	0	15_962816_C_T	0	ANN=T|stop_gained|HIGH|RPA190|YOR341W|transcript|YOR341W|protein_coding|1/1|c.886G>T|p.Glu296*|886/4995|886/4995|296/1664||	TAACGAAGCATCTGCAAATGACGAAgAAAGTTTTGACGTTGGTAGAAATCC
A452R14	AND3187	SK1/BY	tsa1∆/∆	N25	XV	961872	.	G	T	1706.3	snp	86	0.581395	HET	2	1	1	LOH29	0	REC	15_961850_C_T	0	15_962816_C_T	0	ANN=T|stop_gained|HIGH|RPA190|YOR341W|transcript|YOR341W|protein_coding|1/1|c.886G>T|p.Glu296*|886/4995|886/4995|296/1664||	TAACGAAGCATCTGCAAATGACGAAgAAAGTTTTGACGTTGGTAGAAATCC
A536R20	AND3187	SK1/BY	tsa1∆/∆	N20	XVI	295461	.	C	G	2548.74	snp	169	0.461538	HET	2	1	1	NA	NA	NA	16_295443_G_A	0.511628	16_295493_T_C	0.458824	ANN=G|missense_variant|MODERATE|GIP3|YPL137C|transcript|YPL137C|protein_coding|1/1|c.1187G>C|p.Gly396Ala|1187/3831|1187/3831|396/1276||	TTCTGATGACTTTTCAGTAAGCTTAcCGCCTGCATCCGAAGCAGTCTTAAA
A536R21	AND3187	SK1/BY	tsa1∆/∆	N21	XVI	295461	.	C	G	2747.19	snp	147	0.564626	HET	2	1	1	NA	NA	NA	16_295443_G_A	0.566667	16_295493_T_C	0.604317	ANN=G|missense_variant|MODERATE|GIP3|YPL137C|transcript|YPL137C|protein_coding|1/1|c.1187G>C|p.Gly396Ala|1187/3831|1187/3831|396/1276||	TTCTGATGACTTTTCAGTAAGCTTAcCGCCTGCATCCGAAGCAGTCTTAAA
A536R22	AND3187	SK1/BY	tsa1∆/∆	N22	XVI	295461	.	C	G	1785.56	snp	108	0.5	HET	2	1	1	NA	NA	NA	16_295443_G_A	0.465909	16_295493_T_C	0.460784	ANN=G|missense_variant|MODERATE|GIP3|YPL137C|transcript|YPL137C|protein_coding|1/1|c.1187G>C|p.Gly396Ala|1187/3831|1187/3831|396/1276||	TTCTGATGACTTTTCAGTAAGCTTAcCGCCTGCATCCGAAGCAGTCTTAAA
A536R23	AND3187	SK1/BY	tsa1∆/∆	N23	XVI	295461	.	C	G	2483.99	snp	131	0.564885	HET	2	1	1	NA	NA	NA	16_295443_G_A	0.567797	16_295493_T_C	0.535714	ANN=G|missense_variant|MODERATE|GIP3|YPL137C|transcript|YPL137C|protein_coding|1/1|c.1187G>C|p.Gly396Ala|1187/3831|1187/3831|396/1276||	TTCTGATGACTTTTCAGTAAGCTTAcCGCCTGCATCCGAAGCAGTCTTAAA
A536R24	AND3187	SK1/BY	tsa1∆/∆	N24	XVI	295461	.	C	G	3275.28	snp	174	0.563218	HET	2	1	1	NA	NA	NA	16_295443_G_A	0.592593	16_295493_T_C	0.549383	ANN=G|missense_variant|MODERATE|GIP3|YPL137C|transcript|YPL137C|protein_coding|1/1|c.1187G>C|p.Gly396Ala|1187/3831|1187/3831|396/1276||	TTCTGATGACTTTTCAGTAAGCTTAcCGCCTGCATCCGAAGCAGTCTTAAA
A452R14	AND3187	SK1/BY	tsa1∆/∆	N25	XVI	295461	.	C	G	1918.36	snp	111	0.522523	HET	2	1	1	NA	NA	NA	16_295443_G_A	0.54	16_295493_T_C	0.537634	ANN=G|missense_variant|MODERATE|GIP3|YPL137C|transcript|YPL137C|protein_coding|1/1|c.1187G>C|p.Gly396Ala|1187/3831|1187/3831|396/1276||	TTCTGATGACTTTTCAGTAAGCTTAcCGCCTGCATCCGAAGCAGTCTTAAA
A536R1	AND3187	SK1/BY	tsa1∆/∆	N1	XVI	884161	.	T	A	643.8	snp	45	0.444444	HET	2	1	1	NA	NA	NA	16_883981_G_A	0.532468	16_884196_G_A	0.58	ANN=A|missense_variant|MODERATE|BSP1|YPR171W|transcript|YPR171W|protein_coding|1/1|c.334T>A|p.Phe112Ile|334/1731|334/1731|112/576||	AAGTGCCTCTCAAAAAGAAAAAAAAtTTTTAATTTCTGAAGAAGATTATTT
A536R2	AND3187	SK1/BY	tsa1∆/∆	N2	XVI	884161	.	T	A	490.524	snp	26	0.615385	HET	2	1	1	NA	NA	NA	16_883981_G_A	0.54	16_884196_G_A	0.44	ANN=A|missense_variant|MODERATE|BSP1|YPR171W|transcript|YPR171W|protein_coding|1/1|c.334T>A|p.Phe112Ile|334/1731|334/1731|112/576||	AAGTGCCTCTCAAAAAGAAAAAAAAtTTTTAATTTCTGAAGAAGATTATTT
A536R3	AND3187	SK1/BY	tsa1∆/∆	N3	XVI	884161	.	T	A	336.055	snp	22	0.5	HET	2	1	1	NA	NA	NA	16_883981_G_A	0.396396	16_884196_G_A	0.517241	ANN=A|missense_variant|MODERATE|BSP1|YPR171W|transcript|YPR171W|protein_coding|1/1|c.334T>A|p.Phe112Ile|334/1731|334/1731|112/576||	AAGTGCCTCTCAAAAAGAAAAAAAAtTTTTAATTTCTGAAGAAGATTATTT
A536R4	AND3187	SK1/BY	tsa1∆/∆	N4	XVI	884161	.	T	A	607.859	snp	33	0.575758	HET	2	1	1	NA	NA	NA	16_883981_G_A	0.456522	16_884196_G_A	0.489362	ANN=A|missense_variant|MODERATE|BSP1|YPR171W|transcript|YPR171W|protein_coding|1/1|c.334T>A|p.Phe112Ile|334/1731|334/1731|112/576||	AAGTGCCTCTCAAAAAGAAAAAAAAtTTTTAATTTCTGAAGAAGATTATTT
A536R5	AND3187	SK1/BY	tsa1∆/∆	N5	XVI	884161	.	T	A	645.646	snp	39	0.538462	HET	2	1	1	NA	NA	NA	16_883981_G_A	0.411765	16_884196_G_A	0.42	ANN=A|missense_variant|MODERATE|BSP1|YPR171W|transcript|YPR171W|protein_coding|1/1|c.334T>A|p.Phe112Ile|334/1731|334/1731|112/576||	AAGTGCCTCTCAAAAAGAAAAAAAAtTTTTAATTTCTGAAGAAGATTATTT
A536R6	AND3187	SK1/BY	tsa1∆/∆	N6	XVI	884161	.	T	A	380.221	snp	24	0.5	HET	2	1	1	NA	NA	NA	16_883981_G_A	0.54386	16_884196_G_A	0.291667	ANN=A|missense_variant|MODERATE|BSP1|YPR171W|transcript|YPR171W|protein_coding|1/1|c.334T>A|p.Phe112Ile|334/1731|334/1731|112/576||	AAGTGCCTCTCAAAAAGAAAAAAAAtTTTTAATTTCTGAAGAAGATTATTT
A536R7	AND3187	SK1/BY	tsa1∆/∆	N7	XVI	884161	.	T	A	515.152	snp	38	0.473684	HET	2	1	1	NA	NA	NA	16_883981_G_A	0.522222	16_884196_G_A	0.538462	ANN=A|missense_variant|MODERATE|BSP1|YPR171W|transcript|YPR171W|protein_coding|1/1|c.334T>A|p.Phe112Ile|334/1731|334/1731|112/576||	AAGTGCCTCTCAAAAAGAAAAAAAAtTTTTAATTTCTGAAGAAGATTATTT
A536R8	AND3187	SK1/BY	tsa1∆/∆	N8	XVI	884161	.	T	A	609.647	snp	33	0.575758	HET	2	1	1	NA	NA	NA	16_883981_G_A	0.411111	16_884196_G_A	0.461538	ANN=A|missense_variant|MODERATE|BSP1|YPR171W|transcript|YPR171W|protein_coding|1/1|c.334T>A|p.Phe112Ile|334/1731|334/1731|112/576||	AAGTGCCTCTCAAAAAGAAAAAAAAtTTTTAATTTCTGAAGAAGATTATTT
A536R9	AND3187	SK1/BY	tsa1∆/∆	N9	XVI	884161	.	T	A	1167.68	snp	62	0.580645	HET	2	1	1	NA	NA	NA	16_883981_G_A	0.333333	16_884196_G_A	0.430769	ANN=A|missense_variant|MODERATE|BSP1|YPR171W|transcript|YPR171W|protein_coding|1/1|c.334T>A|p.Phe112Ile|334/1731|334/1731|112/576||	AAGTGCCTCTCAAAAAGAAAAAAAAtTTTTAATTTCTGAAGAAGATTATTT
A536R10	AND3187	SK1/BY	tsa1∆/∆	N10	XVI	884161	.	T	A	977.661	snp	48	0.645833	HET	2	1	1	NA	NA	NA	16_883981_G_A	0.387931	16_884196_G_A	0.347826	ANN=A|missense_variant|MODERATE|BSP1|YPR171W|transcript|YPR171W|protein_coding|1/1|c.334T>A|p.Phe112Ile|334/1731|334/1731|112/576||	AAGTGCCTCTCAAAAAGAAAAAAAAtTTTTAATTTCTGAAGAAGATTATTT
A536R11	AND3187	SK1/BY	tsa1∆/∆	N11	XVI	884161	.	T	A	614.548	snp	39	0.487179	HET	2	1	1	NA	NA	NA	16_883981_G_A	0.511628	16_884196_G_A	0.351351	ANN=A|missense_variant|MODERATE|BSP1|YPR171W|transcript|YPR171W|protein_coding|1/1|c.334T>A|p.Phe112Ile|334/1731|334/1731|112/576||	AAGTGCCTCTCAAAAAGAAAAAAAAtTTTTAATTTCTGAAGAAGATTATTT
A536R12	AND3187	SK1/BY	tsa1∆/∆	N12	XVI	884161	.	T	A	971.517	snp	54	0.555556	HET	2	1	1	NA	NA	NA	16_883981_G_A	0.446602	16_884196_G_A	0.346939	ANN=A|missense_variant|MODERATE|BSP1|YPR171W|transcript|YPR171W|protein_coding|1/1|c.334T>A|p.Phe112Ile|334/1731|334/1731|112/576||	AAGTGCCTCTCAAAAAGAAAAAAAAtTTTTAATTTCTGAAGAAGATTATTT
A571R154	AND3187	SK1/BY	tsa1∆/∆	N13	XVI	884161	.	T	A	1153.92	snp	56	0.625	HET	2	1	1	NA	NA	NA	16_883981_G_A	0.517857	16_884196_G_A	0.459016	ANN=A|missense_variant|MODERATE|BSP1|YPR171W|transcript|YPR171W|protein_coding|1/1|c.334T>A|p.Phe112Ile|334/1731|334/1731|112/576||	AAGTGCCTCTCAAAAAGAAAAAAAAtTTTTAATTTCTGAAGAAGATTATTT
A536R14	AND3187	SK1/BY	tsa1∆/∆	N14	XVI	884161	.	T	A	631.345	snp	30	0.7	HET	2	1	1	NA	NA	NA	16_883981_G_A	0.378378	16_884196_G_A	0.322581	ANN=A|missense_variant|MODERATE|BSP1|YPR171W|transcript|YPR171W|protein_coding|1/1|c.334T>A|p.Phe112Ile|334/1731|334/1731|112/576||	AAGTGCCTCTCAAAAAGAAAAAAAAtTTTTAATTTCTGAAGAAGATTATTT
A536R15	AND3187	SK1/BY	tsa1∆/∆	N15	XVI	884161	.	T	A	698.731	snp	37	0.594595	HET	2	1	1	NA	NA	NA	16_883981_G_A	0.535433	16_884196_G_A	0.452381	ANN=A|missense_variant|MODERATE|BSP1|YPR171W|transcript|YPR171W|protein_coding|1/1|c.334T>A|p.Phe112Ile|334/1731|334/1731|112/576||	AAGTGCCTCTCAAAAAGAAAAAAAAtTTTTAATTTCTGAAGAAGATTATTT
A536R16	AND3187	SK1/BY	tsa1∆/∆	N16	XVI	884161	.	T	A	453.684	snp	28	0.571429	HET	2	1	1	NA	NA	NA	16_883981_G_A	0.570093	16_884196_G_A	0.567568	ANN=A|missense_variant|MODERATE|BSP1|YPR171W|transcript|YPR171W|protein_coding|1/1|c.334T>A|p.Phe112Ile|334/1731|334/1731|112/576||	AAGTGCCTCTCAAAAAGAAAAAAAAtTTTTAATTTCTGAAGAAGATTATTT
A536R17	AND3187	SK1/BY	tsa1∆/∆	N17	XVI	884161	.	T	A	703.466	snp	40	0.575	HET	2	1	1	NA	NA	NA	16_883981_G_A	0.318182	16_884196_G_A	0.355556	ANN=A|missense_variant|MODERATE|BSP1|YPR171W|transcript|YPR171W|protein_coding|1/1|c.334T>A|p.Phe112Ile|334/1731|334/1731|112/576||	AAGTGCCTCTCAAAAAGAAAAAAAAtTTTTAATTTCTGAAGAAGATTATTT
A536R18	AND3187	SK1/BY	tsa1∆/∆	N18	XVI	884161	.	T	A	729.206	snp	41	0.560976	HET	2	1	1	NA	NA	NA	16_883981_G_A	0.488889	16_884196_G_A	0.432432	ANN=A|missense_variant|MODERATE|BSP1|YPR171W|transcript|YPR171W|protein_coding|1/1|c.334T>A|p.Phe112Ile|334/1731|334/1731|112/576||	AAGTGCCTCTCAAAAAGAAAAAAAAtTTTTAATTTCTGAAGAAGATTATTT
A536R19	AND3187	SK1/BY	tsa1∆/∆	N19	XVI	884161	.	T	A	961.531	snp	55	0.527273	HET	2	1	1	NA	NA	NA	16_883981_G_A	0.525974	16_884196_G_A	0.431818	ANN=A|missense_variant|MODERATE|BSP1|YPR171W|transcript|YPR171W|protein_coding|1/1|c.334T>A|p.Phe112Ile|334/1731|334/1731|112/576||	AAGTGCCTCTCAAAAAGAAAAAAAAtTTTTAATTTCTGAAGAAGATTATTT
A536R20	AND3187	SK1/BY	tsa1∆/∆	N20	XVI	884161	.	T	A	1084.78	snp	47	0.723404	HET	2	1	1	NA	NA	NA	16_883981_G_A	0.5	16_884196_G_A	0.333333	ANN=A|missense_variant|MODERATE|BSP1|YPR171W|transcript|YPR171W|protein_coding|1/1|c.334T>A|p.Phe112Ile|334/1731|334/1731|112/576||	AAGTGCCTCTCAAAAAGAAAAAAAAtTTTTAATTTCTGAAGAAGATTATTT
A536R21	AND3187	SK1/BY	tsa1∆/∆	N21	XVI	884161	.	T	A	564.132	snp	40	0.45	HET	2	1	1	NA	NA	NA	16_883981_G_A	0.470588	16_884196_G_A	0.522727	ANN=A|missense_variant|MODERATE|BSP1|YPR171W|transcript|YPR171W|protein_coding|1/1|c.334T>A|p.Phe112Ile|334/1731|334/1731|112/576||	AAGTGCCTCTCAAAAAGAAAAAAAAtTTTTAATTTCTGAAGAAGATTATTT
A536R22	AND3187	SK1/BY	tsa1∆/∆	N22	XVI	884161	.	T	A	546.487	snp	30	0.566667	HET	2	1	1	NA	NA	NA	16_883981_G_A	0.567901	16_884196_G_A	0.416667	ANN=A|missense_variant|MODERATE|BSP1|YPR171W|transcript|YPR171W|protein_coding|1/1|c.334T>A|p.Phe112Ile|334/1731|334/1731|112/576||	AAGTGCCTCTCAAAAAGAAAAAAAAtTTTTAATTTCTGAAGAAGATTATTT
A536R23	AND3187	SK1/BY	tsa1∆/∆	N23	XVI	884161	.	T	A	596.593	snp	36	0.527778	HET	2	1	1	NA	NA	NA	16_883981_G_A	0.6375	16_884196_G_A	0.512821	ANN=A|missense_variant|MODERATE|BSP1|YPR171W|transcript|YPR171W|protein_coding|1/1|c.334T>A|p.Phe112Ile|334/1731|334/1731|112/576||	AAGTGCCTCTCAAAAAGAAAAAAAAtTTTTAATTTCTGAAGAAGATTATTT
