# Supplementary material for: Trajectory and uniqueness of mutational signatures in yeast mutators
Source: Proc Natl Acad Sci U S A. 2020 Sep 23;117(40):24947–56. doi: 10.1073/pnas.2011332117 (PMC7547211; doi:10.1073/pnas.2011332117)
Supplement: Supplementary File [file pnas.2011332117.sd14.xlsx]

## Sheet: DatasetS14
NGS sample	Strain	Background	Relevant genotype	Clonea	Chr.	POS	ID	REF	ALT	QUAL	TYPE	Depth	Allelic ratio	AR classb	Control-FREEC copy number	No. of BY chr	No. of SK1 chr	LOH IDc	LOH allelec	LOH TYPEc	Upstream markerd	Upstream marker ARe	Downstream markerd	Downstream marker ARe	ANNOTATIONf	Sequence around de novo mutation positiong
A536R31	AND3188	SK1/BY	rad27∆/∆	C7	I	49978	.	C	CT	1241.95	ins	107	0.373832	HET	2	1	1	NA	NA	NA	1_49871_C_T	0.454545	1_50024_C_T	0.547619	ANN=CT|frameshift_variant|HIGH|OAF1|YAL051W|transcript|YAL051W|protein_coding|1/1|c.1422dupT|p.Ala475fs|1423/3144|1423/3144|475/1047||INFO_REALIGN_3_PRIME	ATATCATGTTTACTATATATCTGGTcTTTTTTTGCTTTTTCTCCTGAAGAG
A536R32	AND3188	SK1/BY	rad27∆/∆	C9	I	49978	.	C	CT	1578.82	ins	106	0.462264	HET	2	1	1	NA	NA	NA	1_49871_C_T	0.445161	1_50024_C_T	0.530973	ANN=CT|frameshift_variant|HIGH|OAF1|YAL051W|transcript|YAL051W|protein_coding|1/1|c.1422dupT|p.Ala475fs|1423/3144|1423/3144|475/1047||INFO_REALIGN_3_PRIME	ATATCATGTTTACTATATATCTGGTcTTTTTTTGCTTTTTCTCCTGAAGAG
A536R33	AND3188	SK1/BY	rad27∆/∆	C10	I	49978	.	C	CT	1355.1	ins	81	0.530864	HET	2	1	1	NA	NA	NA	1_49871_C_T	0.471698	1_50024_C_T	0.424528	ANN=CT|frameshift_variant|HIGH|OAF1|YAL051W|transcript|YAL051W|protein_coding|1/1|c.1422dupT|p.Ala475fs|1423/3144|1423/3144|475/1047||INFO_REALIGN_3_PRIME	ATATCATGTTTACTATATATCTGGTcTTTTTTTGCTTTTTCTCCTGAAGAG
A536R34	AND3188	SK1/BY	rad27∆/∆	C11	I	49978	.	C	CT	1757.01	ins	114	0.464912	HET	2	1	1	NA	NA	NA	1_49871_C_T	0.441667	1_50024_C_T	0.428571	ANN=CT|frameshift_variant|HIGH|OAF1|YAL051W|transcript|YAL051W|protein_coding|1/1|c.1422dupT|p.Ala475fs|1423/3144|1423/3144|475/1047||INFO_REALIGN_3_PRIME	ATATCATGTTTACTATATATCTGGTcTTTTTTTGCTTTTTCTCCTGAAGAG
A536R35	AND3188	SK1/BY	rad27∆/∆	C12	I	49978	.	C	CT	1184.26	ins	102	0.382353	HET	2	1	1	NA	NA	NA	1_49871_C_T	0.523438	1_50024_C_T	0.548077	ANN=CT|frameshift_variant|HIGH|OAF1|YAL051W|transcript|YAL051W|protein_coding|1/1|c.1422dupT|p.Ala475fs|1423/3144|1423/3144|475/1047||INFO_REALIGN_3_PRIME	ATATCATGTTTACTATATATCTGGTcTTTTTTTGCTTTTTCTCCTGAAGAG
A536R36	AND3188	SK1/BY	rad27∆/∆	C13	I	49978	.	C	CT	1764.58	ins	120	0.458333	HET	2	1	1	NA	NA	NA	1_49871_C_T	0.5	1_50024_C_T	0.536765	ANN=CT|frameshift_variant|HIGH|OAF1|YAL051W|transcript|YAL051W|protein_coding|1/1|c.1422dupT|p.Ala475fs|1423/3144|1423/3144|475/1047||INFO_REALIGN_3_PRIME	ATATCATGTTTACTATATATCTGGTcTTTTTTTGCTTTTTCTCCTGAAGAG
A536R37	AND3188	SK1/BY	rad27∆/∆	C14	I	49978	.	C	CT	1371.42	ins	100	0.43	HET	2	1	1	NA	NA	NA	1_49871_C_T	0.38	1_50024_C_T	0.523364	ANN=CT|frameshift_variant|HIGH|OAF1|YAL051W|transcript|YAL051W|protein_coding|1/1|c.1422dupT|p.Ala475fs|1423/3144|1423/3144|475/1047||INFO_REALIGN_3_PRIME	ATATCATGTTTACTATATATCTGGTcTTTTTTTGCTTTTTCTCCTGAAGAG
A536R38	AND3188	SK1/BY	rad27∆/∆	C15	I	49978	.	C	CT	1861.03	ins	106	0.54717	HET	2	1	1	NA	NA	NA	1_49871_C_T	0.478992	1_50024_C_T	0.453782	ANN=CT|frameshift_variant|HIGH|OAF1|YAL051W|transcript|YAL051W|protein_coding|1/1|c.1422dupT|p.Ala475fs|1423/3144|1423/3144|475/1047||INFO_REALIGN_3_PRIME	ATATCATGTTTACTATATATCTGGTcTTTTTTTGCTTTTTCTCCTGAAGAG
A536R39	AND3188	SK1/BY	rad27∆/∆	C16	I	49978	.	C	CT	1510.3	ins	115	0.408696	HET	2	1	1	NA	NA	NA	1_49871_C_T	0.438017	1_50024_C_T	0.522727	ANN=CT|frameshift_variant|HIGH|OAF1|YAL051W|transcript|YAL051W|protein_coding|1/1|c.1422dupT|p.Ala475fs|1423/3144|1423/3144|475/1047||INFO_REALIGN_3_PRIME	ATATCATGTTTACTATATATCTGGTcTTTTTTTGCTTTTTCTCCTGAAGAG
A536R40	AND3188	SK1/BY	rad27∆/∆	C17	I	49978	.	C	CT	1959.05	ins	117	0.538462	HET	2	1	1	NA	NA	NA	1_49871_C_T	0.459016	1_50024_C_T	0.457364	ANN=CT|frameshift_variant|HIGH|OAF1|YAL051W|transcript|YAL051W|protein_coding|1/1|c.1422dupT|p.Ala475fs|1423/3144|1423/3144|475/1047||INFO_REALIGN_3_PRIME	ATATCATGTTTACTATATATCTGGTcTTTTTTTGCTTTTTCTCCTGAAGAG
A536R41	AND3188	SK1/BY	rad27∆/∆	C18	I	49978	.	C	CT	960.191	ins	91	0.351648	HET	2	1	1	NA	NA	NA	1_49871_C_T	0.540541	1_50024_C_T	0.584158	ANN=CT|frameshift_variant|HIGH|OAF1|YAL051W|transcript|YAL051W|protein_coding|1/1|c.1422dupT|p.Ala475fs|1423/3144|1423/3144|475/1047||INFO_REALIGN_3_PRIME	ATATCATGTTTACTATATATCTGGTcTTTTTTTGCTTTTTCTCCTGAAGAG
A536R42	AND3188	SK1/BY	rad27∆/∆	C19	I	49978	.	C	CT	1181.23	ins	97	0.391753	HET	2	1	1	NA	NA	NA	1_49871_C_T	0.482143	1_50024_C_T	0.521739	ANN=CT|frameshift_variant|HIGH|OAF1|YAL051W|transcript|YAL051W|protein_coding|1/1|c.1422dupT|p.Ala475fs|1423/3144|1423/3144|475/1047||INFO_REALIGN_3_PRIME	ATATCATGTTTACTATATATCTGGTcTTTTTTTGCTTTTTCTCCTGAAGAG
A536R43	AND3188	SK1/BY	rad27∆/∆	C20	I	49978	.	C	CT	1767.86	ins	103	0.524272	HET	2	1	1	NA	NA	NA	1_49871_C_T	0.401786	1_50024_C_T	0.441176	ANN=CT|frameshift_variant|HIGH|OAF1|YAL051W|transcript|YAL051W|protein_coding|1/1|c.1422dupT|p.Ala475fs|1423/3144|1423/3144|475/1047||INFO_REALIGN_3_PRIME	ATATCATGTTTACTATATATCTGGTcTTTTTTTGCTTTTTCTCCTGAAGAG
A536R44	AND3188	SK1/BY	rad27∆/∆	C21	I	49978	.	C	CT	1795.91	ins	99	0.545455	HET	2	1	1	NA	NA	NA	1_49871_C_T	0.565574	1_50024_C_T	0.441441	ANN=CT|frameshift_variant|HIGH|OAF1|YAL051W|transcript|YAL051W|protein_coding|1/1|c.1422dupT|p.Ala475fs|1423/3144|1423/3144|475/1047||INFO_REALIGN_3_PRIME	ATATCATGTTTACTATATATCTGGTcTTTTTTTGCTTTTTCTCCTGAAGAG
A536R45	AND3188	SK1/BY	rad27∆/∆	C22	I	49978	.	C	CT	1316.6	ins	90	0.444444	HET	1	1	1	NA	NA	NA	1_49871_C_T	0.511905	1_50024_C_T	0.49	ANN=CT|frameshift_variant|HIGH|OAF1|YAL051W|transcript|YAL051W|protein_coding|1/1|c.1422dupT|p.Ala475fs|1423/3144|1423/3144|475/1047||INFO_REALIGN_3_PRIME	ATATCATGTTTACTATATATCTGGTcTTTTTTTGCTTTTTCTCCTGAAGAG
A536R46	AND3188	SK1/BY	rad27∆/∆	C23	I	49978	.	C	CT	1351.12	ins	77	0.532468	HET	2	1	1	NA	NA	NA	1_49871_C_T	0.382022	1_50024_C_T	0.477273	ANN=CT|frameshift_variant|HIGH|OAF1|YAL051W|transcript|YAL051W|protein_coding|1/1|c.1422dupT|p.Ala475fs|1423/3144|1423/3144|475/1047||INFO_REALIGN_3_PRIME	ATATCATGTTTACTATATATCTGGTcTTTTTTTGCTTTTTCTCCTGAAGAG
A536R47	AND3188	SK1/BY	rad27∆/∆	C24	I	49978	.	C	CT	1836.37	ins	105	0.542857	HET	2	1	1	NA	NA	NA	1_49871_C_T	0.463415	1_50024_C_T	0.46087	ANN=CT|frameshift_variant|HIGH|OAF1|YAL051W|transcript|YAL051W|protein_coding|1/1|c.1422dupT|p.Ala475fs|1423/3144|1423/3144|475/1047||INFO_REALIGN_3_PRIME	ATATCATGTTTACTATATATCTGGTcTTTTTTTGCTTTTTCTCCTGAAGAG
A452R19	AND3188	SK1/BY	rad27∆/∆	C25	I	49978	.	C	CT	854.762	ins	61	0.459016	HET	2	1	1	NA	NA	NA	1_49871_C_T	0.504587	1_50024_C_T	0.532468	ANN=CT|frameshift_variant|HIGH|OAF1|YAL051W|transcript|YAL051W|protein_coding|1/1|c.1422dupT|p.Ala475fs|1423/3144|1423/3144|475/1047||INFO_REALIGN_3_PRIME	ATATCATGTTTACTATATATCTGGTcTTTTTTTGCTTTTTCTCCTGAAGAG
A536R44	AND3188	SK1/BY	rad27∆/∆	C21	I	173534	.	T	A	1166.32	snp	99	0.383838	HET	2	1	1	NA	NA	NA	1_172970_C_T	0.380282	1_173966_A_G	0.487603	ANN=A|synonymous_variant|LOW|CDC15|YAR019C|transcript|YAR019C|protein_coding|1/1|c.1602A>T|p.Ser534Ser|1602/2925|1602/2925|534/974||	CATTCGTGGTTATCATATAGTTTATtGATTTGAAGACTACGTAAGTAATTT
A536R45	AND3188	SK1/BY	rad27∆/∆	C22	I	173534	.	T	A	1736.6	snp	107	0.476636	HET	2	1	1	NA	NA	NA	1_172970_C_T	0.486957	1_173966_A_G	0.392	ANN=A|synonymous_variant|LOW|CDC15|YAR019C|transcript|YAR019C|protein_coding|1/1|c.1602A>T|p.Ser534Ser|1602/2925|1602/2925|534/974||	CATTCGTGGTTATCATATAGTTTATtGATTTGAAGACTACGTAAGTAATTT
A536R46	AND3188	SK1/BY	rad27∆/∆	C23	I	173534	.	T	A	1529.38	snp	100	0.47	HET	3	1	1	NA	NA	NA	1_172970_C_T	0.426573	1_173966_A_G	0.330709	ANN=A|synonymous_variant|LOW|CDC15|YAR019C|transcript|YAR019C|protein_coding|1/1|c.1602A>T|p.Ser534Ser|1602/2925|1602/2925|534/974||	CATTCGTGGTTATCATATAGTTTATtGATTTGAAGACTACGTAAGTAATTT
A536R47	AND3188	SK1/BY	rad27∆/∆	C24	I	173534	.	T	A	2336.74	snp	140	0.492857	HET	3	1	1	NA	NA	NA	1_172970_C_T	0.44697	1_173966_A_G	0.451327	ANN=A|synonymous_variant|LOW|CDC15|YAR019C|transcript|YAR019C|protein_coding|1/1|c.1602A>T|p.Ser534Ser|1602/2925|1602/2925|534/974||	CATTCGTGGTTATCATATAGTTTATtGATTTGAAGACTACGTAAGTAATTT
A452R19	AND3188	SK1/BY	rad27∆/∆	C25	I	173534	.	T	A	1056.95	snp	77	0.428571	HET	3	1	1	NA	NA	NA	1_172970_C_T	0.340206	1_173966_A_G	0.394737	ANN=A|synonymous_variant|LOW|CDC15|YAR019C|transcript|YAR019C|protein_coding|1/1|c.1602A>T|p.Ser534Ser|1602/2925|1602/2925|534/974||	CATTCGTGGTTATCATATAGTTTATtGATTTGAAGACTACGTAAGTAATTT
A452R19	AND3188	SK1/BY	rad27∆/∆	C25	II	576903	.	T	C	1386.6	snp	74	0.567568	HET	2	1	1	NA	NA	NA	2_576818_T_A	0.508197	2_578888_T_A	0.467742	ANN=C|missense_variant|MODERATE|NPL4|YBR170C|transcript|YBR170C|protein_coding|1/1|c.1184A>G|p.Asp395Gly|1184/1743|1184/1743|395/580||	TGTGGATACTTGGTAGCTCGAAATAtCAATTTCACCTTCCAAATTACCTGA
A536R41	AND3188	SK1/BY	rad27∆/∆	C18	II	581559	.	T	A	1760.75	snp	110	0.490909	HET	2	1	1	NA	NA	NA	2_581355_C_T	0.393939	2_582285_T_C	0.53		AACCTATAAGTGGAAATATGAAAAAtTTTTTTTTTTTTCAGTGCGACTGAA
A536R42	AND3188	SK1/BY	rad27∆/∆	C19	II	581559	.	T	A	1856.98	snp	106	0.537736	HET	2	1	1	NA	NA	NA	2_581355_C_T	0.551471	2_582285_T_C	0.362745		AACCTATAAGTGGAAATATGAAAAAtTTTTTTTTTTTTCAGTGCGACTGAA
A536R43	AND3188	SK1/BY	rad27∆/∆	C20	II	581559	.	T	A	1844.69	snp	103	0.533981	HET	2	1	1	NA	NA	NA	2_581355_C_T	0.546667	2_582285_T_C	0.510791		AACCTATAAGTGGAAATATGAAAAAtTTTTTTTTTTTTCAGTGCGACTGAA
A536R44	AND3188	SK1/BY	rad27∆/∆	C21	II	581559	.	T	A	1920.18	snp	107	0.560748	HET	2	1	1	NA	NA	NA	2_581355_C_T	0.496124	2_582285_T_C	0.554622		AACCTATAAGTGGAAATATGAAAAAtTTTTTTTTTTTTCAGTGCGACTGAA
A536R45	AND3188	SK1/BY	rad27∆/∆	C22	II	581559	.	T	A	1418.46	snp	114	0.385965	HET	2	1	1	NA	NA	NA	2_581355_C_T	0.489933	2_582285_T_C	0.616162		AACCTATAAGTGGAAATATGAAAAAtTTTTTTTTTTTTCAGTGCGACTGAA
A536R46	AND3188	SK1/BY	rad27∆/∆	C23	II	581559	.	T	A	964.75	snp	82	0.378049	HET	2	1	1	NA	NA	NA	2_581355_C_T	0.488372	2_582285_T_C	0.478992		AACCTATAAGTGGAAATATGAAAAAtTTTTTTTTTTTTCAGTGCGACTGAA
A536R47	AND3188	SK1/BY	rad27∆/∆	C24	II	581559	.	T	A	1416.42	snp	89	0.494382	HET	2	1	1	NA	NA	NA	2_581355_C_T	0.445312	2_582285_T_C	0.395062		AACCTATAAGTGGAAATATGAAAAAtTTTTTTTTTTTTCAGTGCGACTGAA
A452R19	AND3188	SK1/BY	rad27∆/∆	C25	II	581559	.	T	A	1391.1	snp	79	0.544304	HET	2	1	1	NA	NA	NA	2_581355_C_T	0.371429	2_582285_T_C	0.404762		AACCTATAAGTGGAAATATGAAAAAtTTTTTTTTTTTTCAGTGCGACTGAA
A536R47	AND3188	SK1/BY	rad27∆/∆	C24	III	50669	.	G	GGC	247.329	ins	37	0.297297	HET	2	1	1	LOH6	0.99	REC	3_50269_A_G	1	3_51152_C_G	0.99115	ANN=GGC|frameshift_variant|HIGH|YCL042W|YCL042W|transcript|YCL042W|protein_coding|1/1|c.86_87insGC|p.Leu31fs|87/360|87/360|29/119||	ACGGACGGTCAACCCCTTTCAGGGGgCCCCCTATCTTGGGCGTGGTGTCAC
A452R19	AND3188	SK1/BY	rad27∆/∆	C25	III	50669	.	G	GGC	1071.8	ins	75	0.48	HET	2	1	1	LOH6	1	REC	3_50269_A_G	0.985915	3_51152_C_G	0.988636	ANN=GGC|frameshift_variant|HIGH|YCL042W|YCL042W|transcript|YCL042W|protein_coding|1/1|c.86_87insGC|p.Leu31fs|87/360|87/360|29/119||	ACGGACGGTCAACCCCTTTCAGGGGgCCCCCTATCTTGGGCGTGGTGTCAC
A536R44	AND3188	SK1/BY	rad27∆/∆	C21	III	126124	.	T	C	1755.44	snp	102	0.509804	HET	2	1	1	NA	NA	NA	3_125835_T_C	0.583333	3_126606_A_G	0.551724	ANN=C|missense_variant|MODERATE|YCR007C|YCR007C|transcript|YCR007C|protein_coding|1/1|c.607A>G|p.Ser203Gly|607/720|607/720|203/239||	TCGAATATTGGGTCAGAACTGAAACtAAAGCATTTTATTACCTCATTTGAA
A536R45	AND3188	SK1/BY	rad27∆/∆	C22	III	126124	.	T	C	1641.67	snp	113	0.442478	HET	2	1	1	NA	NA	NA	3_125835_T_C	0.460432	3_126606_A_G	0.495652	ANN=C|missense_variant|MODERATE|YCR007C|YCR007C|transcript|YCR007C|protein_coding|1/1|c.607A>G|p.Ser203Gly|607/720|607/720|203/239||	TCGAATATTGGGTCAGAACTGAAACtAAAGCATTTTATTACCTCATTTGAA
A536R46	AND3188	SK1/BY	rad27∆/∆	C23	III	126124	.	T	C	1267.65	snp	100	0.39	HET	2	1	1	NA	NA	NA	3_125835_T_C	0.556452	3_126606_A_G	0.556522	ANN=C|missense_variant|MODERATE|YCR007C|YCR007C|transcript|YCR007C|protein_coding|1/1|c.607A>G|p.Ser203Gly|607/720|607/720|203/239||	TCGAATATTGGGTCAGAACTGAAACtAAAGCATTTTATTACCTCATTTGAA
A536R47	AND3188	SK1/BY	rad27∆/∆	C24	III	126124	.	T	C	1211.58	snp	106	0.367925	HET	2	1	1	NA	NA	NA	3_125835_T_C	0.522727	3_126606_A_G	0.464286	ANN=C|missense_variant|MODERATE|YCR007C|YCR007C|transcript|YCR007C|protein_coding|1/1|c.607A>G|p.Ser203Gly|607/720|607/720|203/239||	TCGAATATTGGGTCAGAACTGAAACtAAAGCATTTTATTACCTCATTTGAA
A452R19	AND3188	SK1/BY	rad27∆/∆	C25	III	126124	.	T	C	1371.91	snp	83	0.506024	HET	2	1	1	NA	NA	NA	3_125835_T_C	0.559524	3_126606_A_G	0.483871	ANN=C|missense_variant|MODERATE|YCR007C|YCR007C|transcript|YCR007C|protein_coding|1/1|c.607A>G|p.Ser203Gly|607/720|607/720|203/239||	TCGAATATTGGGTCAGAACTGAAACtAAAGCATTTTATTACCTCATTTGAA
A536R46	AND3188	SK1/BY	rad27∆/∆	C23	III	294845	.	T	A	414.362	snp	26	0.538462	HET	2	1	1	NA	NA	NA	3_292937_C_T	0.597403	3_296463_G_A	0.662162		AATTTATCATGTTTTGGTATGATAAtTTAATTTTTAAAAAAACAAATTTAA
A536R47	AND3188	SK1/BY	rad27∆/∆	C24	III	294845	.	T	A	501.355	snp	33	0.484848	HET	2	1	1	NA	NA	NA	3_292937_C_T	0.542169	3_296463_G_A	0.506329		AATTTATCATGTTTTGGTATGATAAtTTAATTTTTAAAAAAACAAATTTAA
A452R19	AND3188	SK1/BY	rad27∆/∆	C25	III	294845	.	T	A	330.98	snp	24	0.458333	HET	2	1	1	NA	NA	NA	3_292937_C_T	0.483871	3_296463_G_A	0.485714		AATTTATCATGTTTTGGTATGATAAtTTAATTTTTAAAAAAACAAATTTAA
A536R27	AND3188	SK1/BY	rad27∆/∆	C3	IV	134669	.	T	C	1649.06	snp	130	0.384615	HET	2	1	1	NA	NA	NA	4_134651_C_T	0.389313	4_134822_T_C	0.406504	ANN=C|synonymous_variant|LOW|LYS20|YDL182W|transcript|YDL182W|protein_coding|1/1|c.1233T>C|p.Asp411Asp|1233/1287|1233/1287|411/428||	AAAAGAACAAGAAGAATGACAGCGAtGTACCGGAACTGGCCACCATCCCCG
A536R28	AND3188	SK1/BY	rad27∆/∆	C4	IV	134669	.	T	C	3029.1	snp	89	0.988764	HOM	2	1	1	LOH6	0.99	REC	4_134651_C_T	1	4_134822_T_C	1	ANN=C|synonymous_variant|LOW|LYS20|YDL182W|transcript|YDL182W|protein_coding|1/1|c.1233T>C|p.Asp411Asp|1233/1287|1233/1287|411/428||	AAAAGAACAAGAAGAATGACAGCGAtGTACCGGAACTGGCCACCATCCCCG
A536R29	AND3188	SK1/BY	rad27∆/∆	C5	IV	134669	.	T	C	3551.26	snp	104	1	HOM	2	1	1	LOH6	0.99	REC	4_134651_C_T	1	4_134822_T_C	1	ANN=C|synonymous_variant|LOW|LYS20|YDL182W|transcript|YDL182W|protein_coding|1/1|c.1233T>C|p.Asp411Asp|1233/1287|1233/1287|411/428||	AAAAGAACAAGAAGAATGACAGCGAtGTACCGGAACTGGCCACCATCCCCG
A536R30	AND3188	SK1/BY	rad27∆/∆	C6	IV	134669	.	T	C	6152.83	snp	182	1	HOM	2	1	1	LOH6	0.99	REC	4_134651_C_T	0.98913	4_134822_T_C	1	ANN=C|synonymous_variant|LOW|LYS20|YDL182W|transcript|YDL182W|protein_coding|1/1|c.1233T>C|p.Asp411Asp|1233/1287|1233/1287|411/428||	AAAAGAACAAGAAGAATGACAGCGAtGTACCGGAACTGGCCACCATCCCCG
A536R31	AND3188	SK1/BY	rad27∆/∆	C7	IV	134669	.	T	C	4771.95	snp	139	1	HOM	2	1	1	LOH6	0.99	REC	4_134651_C_T	0.992701	4_134822_T_C	1	ANN=C|synonymous_variant|LOW|LYS20|YDL182W|transcript|YDL182W|protein_coding|1/1|c.1233T>C|p.Asp411Asp|1233/1287|1233/1287|411/428||	AAAAGAACAAGAAGAATGACAGCGAtGTACCGGAACTGGCCACCATCCCCG
A536R32	AND3188	SK1/BY	rad27∆/∆	C9	IV	134669	.	T	C	3179.32	snp	94	1	HOM	2	1	1	LOH6	0.99	REC	4_134651_C_T	0.979592	4_134822_T_C	1	ANN=C|synonymous_variant|LOW|LYS20|YDL182W|transcript|YDL182W|protein_coding|1/1|c.1233T>C|p.Asp411Asp|1233/1287|1233/1287|411/428||	AAAAGAACAAGAAGAATGACAGCGAtGTACCGGAACTGGCCACCATCCCCG
A536R33	AND3188	SK1/BY	rad27∆/∆	C10	IV	134669	.	T	C	4343.34	snp	127	1	HOM	2	1	1	LOH6	0.99	REC	4_134651_C_T	1	4_134822_T_C	1	ANN=C|synonymous_variant|LOW|LYS20|YDL182W|transcript|YDL182W|protein_coding|1/1|c.1233T>C|p.Asp411Asp|1233/1287|1233/1287|411/428||	AAAAGAACAAGAAGAATGACAGCGAtGTACCGGAACTGGCCACCATCCCCG
A536R34	AND3188	SK1/BY	rad27∆/∆	C11	IV	134669	.	T	C	4549.71	snp	131	1	HOM	2	1	1	LOH7	0.99	REC	4_134651_C_T	1	4_134822_T_C	1	ANN=C|synonymous_variant|LOW|LYS20|YDL182W|transcript|YDL182W|protein_coding|1/1|c.1233T>C|p.Asp411Asp|1233/1287|1233/1287|411/428||	AAAAGAACAAGAAGAATGACAGCGAtGTACCGGAACTGGCCACCATCCCCG
A536R35	AND3188	SK1/BY	rad27∆/∆	C12	IV	134669	.	T	C	4723.36	snp	140	0.992857	HOM	2	1	1	LOH8	0.99	REC	4_134651_C_T	0.992647	4_134822_T_C	0.981982	ANN=C|synonymous_variant|LOW|LYS20|YDL182W|transcript|YDL182W|protein_coding|1/1|c.1233T>C|p.Asp411Asp|1233/1287|1233/1287|411/428||	AAAAGAACAAGAAGAATGACAGCGAtGTACCGGAACTGGCCACCATCCCCG
A536R36	AND3188	SK1/BY	rad27∆/∆	C13	IV	134669	.	T	C	4855.52	snp	142	0.992958	HOM	2	1	1	LOH7	0.99	REC	4_134651_C_T	1	4_134822_T_C	0.989362	ANN=C|synonymous_variant|LOW|LYS20|YDL182W|transcript|YDL182W|protein_coding|1/1|c.1233T>C|p.Asp411Asp|1233/1287|1233/1287|411/428||	AAAAGAACAAGAAGAATGACAGCGAtGTACCGGAACTGGCCACCATCCCCG
A536R37	AND3188	SK1/BY	rad27∆/∆	C14	IV	134669	.	T	C	3185.34	snp	97	0.969072	HOM	2	1	1	LOH7	0.99	REC	4_134651_C_T	0.978022	4_134822_T_C	1	ANN=C|synonymous_variant|LOW|LYS20|YDL182W|transcript|YDL182W|protein_coding|1/1|c.1233T>C|p.Asp411Asp|1233/1287|1233/1287|411/428||	AAAAGAACAAGAAGAATGACAGCGAtGTACCGGAACTGGCCACCATCCCCG
A536R38	AND3188	SK1/BY	rad27∆/∆	C15	IV	134669	.	T	C	5129.94	snp	151	0.993377	HOM	2	1	1	LOH7	0.99	REC	4_134651_C_T	0.979021	4_134822_T_C	0.993056	ANN=C|synonymous_variant|LOW|LYS20|YDL182W|transcript|YDL182W|protein_coding|1/1|c.1233T>C|p.Asp411Asp|1233/1287|1233/1287|411/428||	AAAAGAACAAGAAGAATGACAGCGAtGTACCGGAACTGGCCACCATCCCCG
A536R39	AND3188	SK1/BY	rad27∆/∆	C16	IV	134669	.	T	C	4733.66	snp	140	0.992857	HOM	2	1	1	LOH8	0.99	REC	4_134651_C_T	0.985507	4_134822_T_C	1	ANN=C|synonymous_variant|LOW|LYS20|YDL182W|transcript|YDL182W|protein_coding|1/1|c.1233T>C|p.Asp411Asp|1233/1287|1233/1287|411/428||	AAAAGAACAAGAAGAATGACAGCGAtGTACCGGAACTGGCCACCATCCCCG
A536R40	AND3188	SK1/BY	rad27∆/∆	C17	IV	134669	.	T	C	5082.07	snp	150	1	HOM	2	1	1	LOH8	0.99	REC	4_134651_C_T	0.975	4_134822_T_C	0.981013	ANN=C|synonymous_variant|LOW|LYS20|YDL182W|transcript|YDL182W|protein_coding|1/1|c.1233T>C|p.Asp411Asp|1233/1287|1233/1287|411/428||	AAAAGAACAAGAAGAATGACAGCGAtGTACCGGAACTGGCCACCATCCCCG
A536R41	AND3188	SK1/BY	rad27∆/∆	C18	IV	134669	.	T	C	3319.45	snp	98	0.989796	HOM	2	1	1	LOH9	0.99	REC	4_134651_C_T	0.98913	4_134822_T_C	1	ANN=C|synonymous_variant|LOW|LYS20|YDL182W|transcript|YDL182W|protein_coding|1/1|c.1233T>C|p.Asp411Asp|1233/1287|1233/1287|411/428||	AAAAGAACAAGAAGAATGACAGCGAtGTACCGGAACTGGCCACCATCCCCG
A536R42	AND3188	SK1/BY	rad27∆/∆	C19	IV	134669	.	T	C	3970.32	snp	116	1	HOM	2	1	1	LOH9	0.99	REC	4_134651_C_T	1	4_134822_T_C	1	ANN=C|synonymous_variant|LOW|LYS20|YDL182W|transcript|YDL182W|protein_coding|1/1|c.1233T>C|p.Asp411Asp|1233/1287|1233/1287|411/428||	AAAAGAACAAGAAGAATGACAGCGAtGTACCGGAACTGGCCACCATCCCCG
A536R43	AND3188	SK1/BY	rad27∆/∆	C20	IV	134669	.	T	C	3609.38	snp	104	1	HOM	2	1	1	LOH11	0.99	REC	4_134651_C_T	1	4_134822_T_C	0.984252	ANN=C|synonymous_variant|LOW|LYS20|YDL182W|transcript|YDL182W|protein_coding|1/1|c.1233T>C|p.Asp411Asp|1233/1287|1233/1287|411/428||	AAAAGAACAAGAAGAATGACAGCGAtGTACCGGAACTGGCCACCATCCCCG
A536R44	AND3188	SK1/BY	rad27∆/∆	C21	IV	134669	.	T	C	3258.45	snp	96	1	HOM	2	1	1	LOH11	0.99	REC	4_134651_C_T	0.989796	4_134822_T_C	0.985714	ANN=C|synonymous_variant|LOW|LYS20|YDL182W|transcript|YDL182W|protein_coding|1/1|c.1233T>C|p.Asp411Asp|1233/1287|1233/1287|411/428||	AAAAGAACAAGAAGAATGACAGCGAtGTACCGGAACTGGCCACCATCCCCG
A536R45	AND3188	SK1/BY	rad27∆/∆	C22	IV	134669	.	T	C	3710.92	snp	107	1	HOM	2	1	1	LOH11	0.99	REC	4_134651_C_T	1	4_134822_T_C	1	ANN=C|synonymous_variant|LOW|LYS20|YDL182W|transcript|YDL182W|protein_coding|1/1|c.1233T>C|p.Asp411Asp|1233/1287|1233/1287|411/428||	AAAAGAACAAGAAGAATGACAGCGAtGTACCGGAACTGGCCACCATCCCCG
A536R46	AND3188	SK1/BY	rad27∆/∆	C23	IV	134669	.	T	C	3459.43	snp	100	1	HOM	2	1	1	LOH11	0.99	REC	4_134651_C_T	1	4_134822_T_C	1	ANN=C|synonymous_variant|LOW|LYS20|YDL182W|transcript|YDL182W|protein_coding|1/1|c.1233T>C|p.Asp411Asp|1233/1287|1233/1287|411/428||	AAAAGAACAAGAAGAATGACAGCGAtGTACCGGAACTGGCCACCATCCCCG
A536R47	AND3188	SK1/BY	rad27∆/∆	C24	IV	134669	.	T	C	3237.63	snp	95	1	HOM	2	1	1	LOH11	0.99	REC	4_134651_C_T	0.980392	4_134822_T_C	0.989011	ANN=C|synonymous_variant|LOW|LYS20|YDL182W|transcript|YDL182W|protein_coding|1/1|c.1233T>C|p.Asp411Asp|1233/1287|1233/1287|411/428||	AAAAGAACAAGAAGAATGACAGCGAtGTACCGGAACTGGCCACCATCCCCG
A452R19	AND3188	SK1/BY	rad27∆/∆	C25	IV	134669	.	T	C	2305.03	snp	67	1	HOM	2	1	1	LOH11	1	REC	4_134651_C_T	1	4_134822_T_C	1	ANN=C|synonymous_variant|LOW|LYS20|YDL182W|transcript|YDL182W|protein_coding|1/1|c.1233T>C|p.Asp411Asp|1233/1287|1233/1287|411/428||	AAAAGAACAAGAAGAATGACAGCGAtGTACCGGAACTGGCCACCATCCCCG
A536R44	AND3188	SK1/BY	rad27∆/∆	C21	IV	308270	.	A	AT	1568.39	ins	111	0.441441	HET	2	1	1	LOH11	0.99	REC	4_308255_TAG_CAA	1	4_308500_G_A	0.993976		CAATTTTTTGTAGTTAGAAAATTTAaTTTTTTTCTAGTCGGAATAATCACA
A536R45	AND3188	SK1/BY	rad27∆/∆	C22	IV	308270	.	A	AT	1509.26	ins	109	0.422018	HET	2	1	1	LOH11	0.99	REC	4_308255_TAG_CAA	1	4_308500_G_A	1		CAATTTTTTGTAGTTAGAAAATTTAaTTTTTTTCTAGTCGGAATAATCACA
A536R46	AND3188	SK1/BY	rad27∆/∆	C23	IV	308270	.	A	AT	1357.34	ins	98	0.438776	HET	2	1	1	LOH11	0.99	REC	4_308255_TAG_CAA	1	4_308500_G_A	0.987261		CAATTTTTTGTAGTTAGAAAATTTAaTTTTTTTCTAGTCGGAATAATCACA
A536R47	AND3188	SK1/BY	rad27∆/∆	C24	IV	308270	.	A	AT	1188.97	ins	88	0.431818	HET	2	1	1	LOH11	0.99	REC	4_308255_TAG_CAA	1	4_308500_G_A	1		CAATTTTTTGTAGTTAGAAAATTTAaTTTTTTTCTAGTCGGAATAATCACA
A452R19	AND3188	SK1/BY	rad27∆/∆	C25	IV	308270	.	A	AT	1088.41	ins	82	0.414634	HET	2	1	1	LOH11	1	REC	4_308255_TAG_CAA	1	4_308500_G_A	0.988095		CAATTTTTTGTAGTTAGAAAATTTAaTTTTTTTCTAGTCGGAATAATCACA
A536R26	AND3188	SK1/BY	rad27∆/∆	C2	IV	488406	.	A	C	3134.5	snp	162	0.604938	HET	2	1	1	NA	NA	NA	4_488069_C_G	0.330508	4_488918_TA_T	0.378378	ANN=C|missense_variant|MODERATE|CIS1|YDR022C|transcript|YDR022C|protein_coding|1/1|c.257T>G|p.Val86Gly|257/591|257/591|86/196||	CGATTCATCCAATTGGACAATTATGaCATTTTCAAGTTCATCTCCGACCTT
A536R27	AND3188	SK1/BY	rad27∆/∆	C3	IV	488406	.	A	C	2379.21	snp	121	0.586777	HET	2	1	1	NA	NA	NA	4_488069_C_G	0.304348	4_488918_TA_T	0.347826	ANN=C|missense_variant|MODERATE|CIS1|YDR022C|transcript|YDR022C|protein_coding|1/1|c.257T>G|p.Val86Gly|257/591|257/591|86/196||	CGATTCATCCAATTGGACAATTATGaCATTTTCAAGTTCATCTCCGACCTT
A536R28	AND3188	SK1/BY	rad27∆/∆	C4	IV	488406	.	A	C	2161.8	snp	134	0.477612	HET	2	1	1	NA	NA	NA	4_488069_C_G	0.488095	4_488918_TA_T	0.375	ANN=C|missense_variant|MODERATE|CIS1|YDR022C|transcript|YDR022C|protein_coding|1/1|c.257T>G|p.Val86Gly|257/591|257/591|86/196||	CGATTCATCCAATTGGACAATTATGaCATTTTCAAGTTCATCTCCGACCTT
A536R29	AND3188	SK1/BY	rad27∆/∆	C5	IV	488406	.	A	C	2551.79	snp	151	0.503311	HET	2	1	1	NA	NA	NA	4_488069_C_G	0.40625	4_488918_TA_T	0.390244	ANN=C|missense_variant|MODERATE|CIS1|YDR022C|transcript|YDR022C|protein_coding|1/1|c.257T>G|p.Val86Gly|257/591|257/591|86/196||	CGATTCATCCAATTGGACAATTATGaCATTTTCAAGTTCATCTCCGACCTT
A536R30	AND3188	SK1/BY	rad27∆/∆	C6	IV	488406	.	A	C	3669.44	snp	209	0.521531	HET	2	1	1	NA	NA	NA	4_488069_C_G	0.438356	4_488918_TA_T	0.484536	ANN=C|missense_variant|MODERATE|CIS1|YDR022C|transcript|YDR022C|protein_coding|1/1|c.257T>G|p.Val86Gly|257/591|257/591|86/196||	CGATTCATCCAATTGGACAATTATGaCATTTTCAAGTTCATCTCCGACCTT
A536R31	AND3188	SK1/BY	rad27∆/∆	C7	IV	488406	.	A	C	2331.17	snp	120	0.591667	HET	2	1	1	NA	NA	NA	4_488069_C_G	0.476636	4_488918_TA_T	0.476923	ANN=C|missense_variant|MODERATE|CIS1|YDR022C|transcript|YDR022C|protein_coding|1/1|c.257T>G|p.Val86Gly|257/591|257/591|86/196||	CGATTCATCCAATTGGACAATTATGaCATTTTCAAGTTCATCTCCGACCTT
A536R32	AND3188	SK1/BY	rad27∆/∆	C9	IV	488406	.	A	C	4057.33	snp	118	1	HOM	2	1	1	LOH7	0	REC	4_488069_C_G	0	4_488918_TA_T	0	ANN=C|missense_variant|MODERATE|CIS1|YDR022C|transcript|YDR022C|protein_coding|1/1|c.257T>G|p.Val86Gly|257/591|257/591|86/196||	CGATTCATCCAATTGGACAATTATGaCATTTTCAAGTTCATCTCCGACCTT
A536R33	AND3188	SK1/BY	rad27∆/∆	C10	IV	488406	.	A	C	3612.26	snp	104	1	HOM	2	1	1	LOH7	0	REC	4_488069_C_G	0	4_488918_TA_T	0	ANN=C|missense_variant|MODERATE|CIS1|YDR022C|transcript|YDR022C|protein_coding|1/1|c.257T>G|p.Val86Gly|257/591|257/591|86/196||	CGATTCATCCAATTGGACAATTATGaCATTTTCAAGTTCATCTCCGACCTT
A536R34	AND3188	SK1/BY	rad27∆/∆	C11	IV	488406	.	A	C	6277.73	snp	184	1	HOM	2	1	1	LOH8	0	REC	4_488069_C_G	0	4_488918_TA_T	0	ANN=C|missense_variant|MODERATE|CIS1|YDR022C|transcript|YDR022C|protein_coding|1/1|c.257T>G|p.Val86Gly|257/591|257/591|86/196||	CGATTCATCCAATTGGACAATTATGaCATTTTCAAGTTCATCTCCGACCTT
A536R35	AND3188	SK1/BY	rad27∆/∆	C12	IV	488406	.	A	C	4325.24	snp	128	1	HOM	2	1	1	LOH9	0	REC	4_488069_C_G	0	4_488918_TA_T	0	ANN=C|missense_variant|MODERATE|CIS1|YDR022C|transcript|YDR022C|protein_coding|1/1|c.257T>G|p.Val86Gly|257/591|257/591|86/196||	CGATTCATCCAATTGGACAATTATGaCATTTTCAAGTTCATCTCCGACCTT
A536R36	AND3188	SK1/BY	rad27∆/∆	C13	IV	488406	.	A	C	5207.43	snp	156	0.987179	HOM	2	1	1	LOH8	0	REC	4_488069_C_G	0	4_488918_TA_T	0	ANN=C|missense_variant|MODERATE|CIS1|YDR022C|transcript|YDR022C|protein_coding|1/1|c.257T>G|p.Val86Gly|257/591|257/591|86/196||	CGATTCATCCAATTGGACAATTATGaCATTTTCAAGTTCATCTCCGACCTT
A536R37	AND3188	SK1/BY	rad27∆/∆	C14	IV	488406	.	A	C	3671.02	snp	108	1	HOM	2	1	1	LOH8	0	REC	4_488069_C_G	0	4_488918_TA_T	0	ANN=C|missense_variant|MODERATE|CIS1|YDR022C|transcript|YDR022C|protein_coding|1/1|c.257T>G|p.Val86Gly|257/591|257/591|86/196||	CGATTCATCCAATTGGACAATTATGaCATTTTCAAGTTCATCTCCGACCTT
A536R38	AND3188	SK1/BY	rad27∆/∆	C15	IV	488406	.	A	C	3998.55	snp	118	1	HOM	2	1	1	LOH8	0	REC	4_488069_C_G	0	4_488918_TA_T	0	ANN=C|missense_variant|MODERATE|CIS1|YDR022C|transcript|YDR022C|protein_coding|1/1|c.257T>G|p.Val86Gly|257/591|257/591|86/196||	CGATTCATCCAATTGGACAATTATGaCATTTTCAAGTTCATCTCCGACCTT
A536R39	AND3188	SK1/BY	rad27∆/∆	C16	IV	488406	.	A	C	4864.95	snp	144	0.993056	HOM	2	1	1	LOH9	0	REC	4_488069_C_G	0	4_488918_TA_T	0	ANN=C|missense_variant|MODERATE|CIS1|YDR022C|transcript|YDR022C|protein_coding|1/1|c.257T>G|p.Val86Gly|257/591|257/591|86/196||	CGATTCATCCAATTGGACAATTATGaCATTTTCAAGTTCATCTCCGACCTT
A536R40	AND3188	SK1/BY	rad27∆/∆	C17	IV	488406	.	A	C	5781.05	snp	171	0.982456	HOM	2	1	1	LOH9	0	REC	4_488069_C_G	0	4_488918_TA_T	0	ANN=C|missense_variant|MODERATE|CIS1|YDR022C|transcript|YDR022C|protein_coding|1/1|c.257T>G|p.Val86Gly|257/591|257/591|86/196||	CGATTCATCCAATTGGACAATTATGaCATTTTCAAGTTCATCTCCGACCTT
A536R41	AND3188	SK1/BY	rad27∆/∆	C18	IV	488406	.	A	C	5822.16	snp	168	1	HOM	2	1	1	LOH10	0	REC	4_488069_C_G	0	4_488918_TA_T	0	ANN=C|missense_variant|MODERATE|CIS1|YDR022C|transcript|YDR022C|protein_coding|1/1|c.257T>G|p.Val86Gly|257/591|257/591|86/196||	CGATTCATCCAATTGGACAATTATGaCATTTTCAAGTTCATCTCCGACCTT
A536R42	AND3188	SK1/BY	rad27∆/∆	C19	IV	488406	.	A	C	5343.84	snp	156	1	HOM	2	1	1	LOH10	0	REC	4_488069_C_G	0	4_488918_TA_T	0	ANN=C|missense_variant|MODERATE|CIS1|YDR022C|transcript|YDR022C|protein_coding|1/1|c.257T>G|p.Val86Gly|257/591|257/591|86/196||	CGATTCATCCAATTGGACAATTATGaCATTTTCAAGTTCATCTCCGACCTT
A536R43	AND3188	SK1/BY	rad27∆/∆	C20	IV	488406	.	A	C	5641.12	snp	169	0.994083	HOM	2	1	1	LOH12	0	REC	4_488069_C_G	0	4_488918_TA_T	0	ANN=C|missense_variant|MODERATE|CIS1|YDR022C|transcript|YDR022C|protein_coding|1/1|c.257T>G|p.Val86Gly|257/591|257/591|86/196||	CGATTCATCCAATTGGACAATTATGaCATTTTCAAGTTCATCTCCGACCTT
A536R44	AND3188	SK1/BY	rad27∆/∆	C21	IV	488406	.	A	C	4866.49	snp	144	0.993056	HOM	2	1	1	LOH12	0	REC	4_488069_C_G	0	4_488918_TA_T	0	ANN=C|missense_variant|MODERATE|CIS1|YDR022C|transcript|YDR022C|protein_coding|1/1|c.257T>G|p.Val86Gly|257/591|257/591|86/196||	CGATTCATCCAATTGGACAATTATGaCATTTTCAAGTTCATCTCCGACCTT
A536R45	AND3188	SK1/BY	rad27∆/∆	C22	IV	488406	.	A	C	4173.64	snp	125	0.976	HOM	2	1	1	LOH12	0	REC	4_488069_C_G	0	4_488918_TA_T	0	ANN=C|missense_variant|MODERATE|CIS1|YDR022C|transcript|YDR022C|protein_coding|1/1|c.257T>G|p.Val86Gly|257/591|257/591|86/196||	CGATTCATCCAATTGGACAATTATGaCATTTTCAAGTTCATCTCCGACCTT
A536R46	AND3188	SK1/BY	rad27∆/∆	C23	IV	488406	.	A	C	4003.18	snp	119	1	HOM	2	1	1	LOH12	0	REC	4_488069_C_G	0	4_488918_TA_T	0	ANN=C|missense_variant|MODERATE|CIS1|YDR022C|transcript|YDR022C|protein_coding|1/1|c.257T>G|p.Val86Gly|257/591|257/591|86/196||	CGATTCATCCAATTGGACAATTATGaCATTTTCAAGTTCATCTCCGACCTT
A536R47	AND3188	SK1/BY	rad27∆/∆	C24	IV	488406	.	A	C	3710.96	snp	109	1	HOM	2	1	1	LOH12	0	REC	4_488069_C_G	0	4_488918_TA_T	0	ANN=C|missense_variant|MODERATE|CIS1|YDR022C|transcript|YDR022C|protein_coding|1/1|c.257T>G|p.Val86Gly|257/591|257/591|86/196||	CGATTCATCCAATTGGACAATTATGaCATTTTCAAGTTCATCTCCGACCTT
A452R19	AND3188	SK1/BY	rad27∆/∆	C25	IV	488406	.	A	C	3807.57	snp	113	0.982301	HOM	2	1	1	LOH12	0	REC	4_488069_C_G	0	4_488918_TA_T	0	ANN=C|missense_variant|MODERATE|CIS1|YDR022C|transcript|YDR022C|protein_coding|1/1|c.257T>G|p.Val86Gly|257/591|257/591|86/196||	CGATTCATCCAATTGGACAATTATGaCATTTTCAAGTTCATCTCCGACCTT
A536R38	AND3188	SK1/BY	rad27∆/∆	C15	IV	579324	.	T	G	1076.87	snp	64	0.53125	HET	2	1	1	LOH8	0	REC	4_579248_A_G	0	4_579755_A_G	0		CGGTGAAATTTTGATACGAATGAGAtTTCCACTTCTGTACAGATGGAAATT
A536R39	AND3188	SK1/BY	rad27∆/∆	C16	IV	579324	.	T	G	1337.19	snp	77	0.545455	HET	2	1	1	LOH9	0	REC	4_579248_A_G	0	4_579755_A_G	0		CGGTGAAATTTTGATACGAATGAGAtTTCCACTTCTGTACAGATGGAAATT
A536R40	AND3188	SK1/BY	rad27∆/∆	C17	IV	579324	.	T	G	1296.06	snp	70	0.571429	HET	2	1	1	LOH9	0	REC	4_579248_A_G	0	4_579755_A_G	0		CGGTGAAATTTTGATACGAATGAGAtTTCCACTTCTGTACAGATGGAAATT
A536R41	AND3188	SK1/BY	rad27∆/∆	C18	IV	579324	.	T	G	1094.96	snp	60	0.583333	HET	2	1	1	LOH10	0	REC	4_579248_A_G	0	4_579755_A_G	0		CGGTGAAATTTTGATACGAATGAGAtTTCCACTTCTGTACAGATGGAAATT
A536R42	AND3188	SK1/BY	rad27∆/∆	C19	IV	579324	.	T	G	2585.87	snp	81	0.987654	HOM	2	1	1	LOH10	0	REC	4_579248_A_G	0	4_579755_A_G	0		CGGTGAAATTTTGATACGAATGAGAtTTCCACTTCTGTACAGATGGAAATT
A536R43	AND3188	SK1/BY	rad27∆/∆	C20	IV	579324	.	T	G	3056.29	snp	90	1	HOM	2	1	1	LOH12	0	REC	4_579248_A_G	0	4_579755_A_G	0		CGGTGAAATTTTGATACGAATGAGAtTTCCACTTCTGTACAGATGGAAATT
A536R44	AND3188	SK1/BY	rad27∆/∆	C21	IV	579324	.	T	G	2872.06	snp	88	0.988636	HOM	2	1	1	LOH12	0	REC	4_579248_A_G	0	4_579755_A_G	0		CGGTGAAATTTTGATACGAATGAGAtTTCCACTTCTGTACAGATGGAAATT
A536R45	AND3188	SK1/BY	rad27∆/∆	C22	IV	579324	.	T	G	2994.15	snp	87	1	HOM	2	1	1	LOH12	0	REC	4_579248_A_G	0	4_579755_A_G	0		CGGTGAAATTTTGATACGAATGAGAtTTCCACTTCTGTACAGATGGAAATT
A536R46	AND3188	SK1/BY	rad27∆/∆	C23	IV	579324	.	T	G	3095.73	snp	96	0.979167	HOM	2	1	1	LOH12	0	REC	4_579248_A_G	0	4_579755_A_G	0		CGGTGAAATTTTGATACGAATGAGAtTTCCACTTCTGTACAGATGGAAATT
A536R47	AND3188	SK1/BY	rad27∆/∆	C24	IV	579324	.	T	G	2404.38	snp	71	1	HOM	2	1	1	LOH12	0	REC	4_579248_A_G	0	4_579755_A_G	0		CGGTGAAATTTTGATACGAATGAGAtTTCCACTTCTGTACAGATGGAAATT
A452R19	AND3188	SK1/BY	rad27∆/∆	C25	IV	579324	.	T	G	2994.29	snp	89	1	HOM	2	1	1	LOH12	0	REC	4_579248_A_G	0	4_579755_A_G	0		CGGTGAAATTTTGATACGAATGAGAtTTCCACTTCTGTACAGATGGAAATT
A536R30	AND3188	SK1/BY	rad27∆/∆	C6	IV	721724	.	G	GA	1949.2	ins	106	0.575472	HET	2	1	1	LOH9	0	REC	4_721283_A_G	0	4_721991_G_C	0		AAAAGAAAAGTGAGATAAGTACAAGgAAAAAAAAATAACAAACACCAGAAA
A536R31	AND3188	SK1/BY	rad27∆/∆	C7	IV	721724	.	G	GA	830.897	ins	62	0.451613	HET	2	1	1	LOH9	0	REC	4_721283_A_G	0	4_721991_G_C	0		AAAAGAAAAGTGAGATAAGTACAAGgAAAAAAAAATAACAAACACCAGAAA
A536R43	AND3188	SK1/BY	rad27∆/∆	C20	IV	733497	.	AT	A	618.909	del	57	0.368421	HET	2	1	1	LOH14	0	REC	4_733047_C_T	0	4_733663_C_T	0		AGACTCTATAGACTAAATTGTATGTaTTTTTTTTTTTGACAAATTGGGGGC
A536R44	AND3188	SK1/BY	rad27∆/∆	C21	IV	733497	.	AT	A	952	del	69	0.449275	HET	2	1	1	LOH14	0	REC	4_733047_C_T	0	4_733663_C_T	0		AGACTCTATAGACTAAATTGTATGTaTTTTTTTTTTTGACAAATTGGGGGC
A536R45	AND3188	SK1/BY	rad27∆/∆	C22	IV	733497	.	AT	A	2242.61	del	73	0.972603	HOM	2	1	1	LOH14	0	REC	4_733047_C_T	0	4_733663_C_T	0		AGACTCTATAGACTAAATTGTATGTaTTTTTTTTTTTGACAAATTGGGGGC
A536R46	AND3188	SK1/BY	rad27∆/∆	C23	IV	733497	.	AT	A	2333.74	del	80	0.925	HOM	2	1	1	LOH14	0	REC	4_733047_C_T	0	4_733663_C_T	0		AGACTCTATAGACTAAATTGTATGTaTTTTTTTTTTTGACAAATTGGGGGC
A536R47	AND3188	SK1/BY	rad27∆/∆	C24	IV	733497	.	AT	A	1427.16	del	52	0.903846	HOM	2	1	1	LOH14	0	REC	4_733047_C_T	0	4_733663_C_T	0		AGACTCTATAGACTAAATTGTATGTaTTTTTTTTTTTGACAAATTGGGGGC
A452R19	AND3188	SK1/BY	rad27∆/∆	C25	IV	733497	.	AT	A	1854.34	del	57	0.982456	HOM	2	1	1	LOH14	0	REC	4_733047_C_T	0	4_733663_C_T	0		AGACTCTATAGACTAAATTGTATGTaTTTTTTTTTTTGACAAATTGGGGGC
A536R30	AND3188	SK1/BY	rad27∆/∆	C6	IV	899492	.	A	AT	615.907	ins	68	0.308824	HET	2	1	1	LOH9	0	REC	4_899304_G_A	0	4_899764_A_G	0		CTTAGACTTAATTAAGAATCTCTAAaTTTTTTTTTATTTAATCGTCCCTTT
A536R31	AND3188	SK1/BY	rad27∆/∆	C7	IV	899492	.	A	AT	1606.58	ins	98	0.520408	HET	3	1	1	LOH9	0	REC	4_899304_G_A	0	4_899764_A_G	0		CTTAGACTTAATTAAGAATCTCTAAaTTTTTTTTTATTTAATCGTCCCTTT
A536R32	AND3188	SK1/BY	rad27∆/∆	C9	IV	899492	.	A	AT	3254.41	ins	119	0.907563	HOM	3	1	1	LOH9	0	REC	4_899304_G_A	0	4_899764_A_G	0		CTTAGACTTAATTAAGAATCTCTAAaTTTTTTTTTATTTAATCGTCCCTTT
A536R33	AND3188	SK1/BY	rad27∆/∆	C10	IV	899492	.	A	AT	1899.4	ins	75	0.88	HOM	3	1	1	LOH9	0	REC	4_899304_G_A	0	4_899764_A_G	0		CTTAGACTTAATTAAGAATCTCTAAaTTTTTTTTTATTTAATCGTCCCTTT
A536R34	AND3188	SK1/BY	rad27∆/∆	C11	IV	899492	.	A	AT	1363.86	ins	48	0.9375	HOM	2	1	1	LOH10	0	REC	4_899304_G_A	0	4_899764_A_G	0		CTTAGACTTAATTAAGAATCTCTAAaTTTTTTTTTATTTAATCGTCCCTTT
A536R35	AND3188	SK1/BY	rad27∆/∆	C12	IV	899492	.	A	AT	1031.7	ins	34	0.970588	HOM	2	1	1	LOH11	0	REC	4_899304_G_A	0	4_899764_A_G	0		CTTAGACTTAATTAAGAATCTCTAAaTTTTTTTTTATTTAATCGTCCCTTT
A536R36	AND3188	SK1/BY	rad27∆/∆	C13	IV	899492	.	A	AT	2061.33	ins	74	0.918919	HOM	2	1	1	LOH10	0	REC	4_899304_G_A	0	4_899764_A_G	0		CTTAGACTTAATTAAGAATCTCTAAaTTTTTTTTTATTTAATCGTCCCTTT
A536R37	AND3188	SK1/BY	rad27∆/∆	C14	IV	899492	.	A	AT	1844.95	ins	66	0.893939	HOM	3	1	1	LOH10	0	REC	4_899304_G_A	0	4_899764_A_G	0		CTTAGACTTAATTAAGAATCTCTAAaTTTTTTTTTATTTAATCGTCCCTTT
A536R38	AND3188	SK1/BY	rad27∆/∆	C15	IV	899492	.	A	AT	862.796	ins	37	0.783784	HOM	2	1	1	LOH10	0	REC	4_899304_G_A	0	4_899764_A_G	0		CTTAGACTTAATTAAGAATCTCTAAaTTTTTTTTTATTTAATCGTCCCTTT
A536R39	AND3188	SK1/BY	rad27∆/∆	C16	IV	899492	.	A	AT	1911.02	ins	61	0.983607	HOM	2	1	1	LOH11	0	REC	4_899304_G_A	0	4_899764_A_G	0		CTTAGACTTAATTAAGAATCTCTAAaTTTTTTTTTATTTAATCGTCCCTTT
A536R40	AND3188	SK1/BY	rad27∆/∆	C17	IV	899492	.	A	AT	1626.69	ins	56	0.946429	HOM	2	1	1	LOH11	0	REC	4_899304_G_A	0	4_899764_A_G	0		CTTAGACTTAATTAAGAATCTCTAAaTTTTTTTTTATTTAATCGTCCCTTT
A536R41	AND3188	SK1/BY	rad27∆/∆	C18	IV	899492	.	A	AT	2463.92	ins	92	0.891304	HOM	3	1	1	LOH12	0	REC	4_899304_G_A	0	4_899764_A_G	0		CTTAGACTTAATTAAGAATCTCTAAaTTTTTTTTTATTTAATCGTCCCTTT
A536R42	AND3188	SK1/BY	rad27∆/∆	C19	IV	899492	.	A	AT	3199.7	ins	106	0.95283	HOM	3	1	1	LOH12	0	REC	4_899304_G_A	0	4_899764_A_G	0		CTTAGACTTAATTAAGAATCTCTAAaTTTTTTTTTATTTAATCGTCCCTTT
A536R43	AND3188	SK1/BY	rad27∆/∆	C20	IV	899492	.	A	AT	3021.29	ins	102	0.941176	HOM	3	1	1	LOH14	0	REC	4_899304_G_A	0	4_899764_A_G	0		CTTAGACTTAATTAAGAATCTCTAAaTTTTTTTTTATTTAATCGTCCCTTT
A536R44	AND3188	SK1/BY	rad27∆/∆	C21	IV	899492	.	A	AT	2400.58	ins	88	0.931818	HOM	3	1	1	LOH14	0	REC	4_899304_G_A	0	4_899764_A_G	0		CTTAGACTTAATTAAGAATCTCTAAaTTTTTTTTTATTTAATCGTCCCTTT
A536R45	AND3188	SK1/BY	rad27∆/∆	C22	IV	899492	.	A	AT	2515.23	ins	90	0.922222	HOM	3	1	1	LOH14	0	REC	4_899304_G_A	0	4_899764_A_G	0		CTTAGACTTAATTAAGAATCTCTAAaTTTTTTTTTATTTAATCGTCCCTTT
A536R46	AND3188	SK1/BY	rad27∆/∆	C23	IV	899492	.	A	AT	2460.84	ins	99	0.848485	HOM	3	1	1	LOH14	0	REC	4_899304_G_A	0	4_899764_A_G	0		CTTAGACTTAATTAAGAATCTCTAAaTTTTTTTTTATTTAATCGTCCCTTT
A536R47	AND3188	SK1/BY	rad27∆/∆	C24	IV	899492	.	A	AT	2523.42	ins	87	0.91954	HOM	3	1	1	LOH14	0	REC	4_899304_G_A	0	4_899764_A_G	0		CTTAGACTTAATTAAGAATCTCTAAaTTTTTTTTTATTTAATCGTCCCTTT
A452R19	AND3188	SK1/BY	rad27∆/∆	C25	IV	899492	.	A	AT	1470.93	ins	52	0.903846	HOM	2	1	1	LOH14	0	REC	4_899304_G_A	0	4_899764_A_G	0		CTTAGACTTAATTAAGAATCTCTAAaTTTTTTTTTATTTAATCGTCCCTTT
A536R36	AND3188	SK1/BY	rad27∆/∆	C13	IV	903696	.	A	AT	499.542	ins	72	0.25	HET	2	1	1	LOH10	0	REC	4_903611_C_G	0	4_903866_T_G	0		AGAAAGTATATTATAGATTAAAAAAaTTTTGCCTTATACTTTAGTGCACTT
A536R37	AND3188	SK1/BY	rad27∆/∆	C14	IV	903696	.	A	AT	741.337	ins	57	0.421053	HET	3	1	1	LOH10	0	REC	4_903611_C_G	0	4_903866_T_G	0		AGAAAGTATATTATAGATTAAAAAAaTTTTGCCTTATACTTTAGTGCACTT
A536R38	AND3188	SK1/BY	rad27∆/∆	C15	IV	903696	.	A	AT	680.023	ins	63	0.365079	HET	2	1	1	LOH10	0	REC	4_903611_C_G	0	4_903866_T_G	0		AGAAAGTATATTATAGATTAAAAAAaTTTTGCCTTATACTTTAGTGCACTT
A536R39	AND3188	SK1/BY	rad27∆/∆	C16	IV	903696	.	A	AT	1386.71	ins	77	0.545455	HET	2	1	1	LOH11	0	REC	4_903611_C_G	0	4_903866_T_G	0		AGAAAGTATATTATAGATTAAAAAAaTTTTGCCTTATACTTTAGTGCACTT
A536R40	AND3188	SK1/BY	rad27∆/∆	C17	IV	903696	.	A	AT	652.381	ins	53	0.396226	HET	2	1	1	LOH11	0	REC	4_903611_C_G	0	4_903866_T_G	0		AGAAAGTATATTATAGATTAAAAAAaTTTTGCCTTATACTTTAGTGCACTT
A536R41	AND3188	SK1/BY	rad27∆/∆	C18	IV	903696	.	A	AT	971.863	ins	72	0.458333	HET	3	1	1	LOH12	0	REC	4_903611_C_G	0	4_903866_T_G	0		AGAAAGTATATTATAGATTAAAAAAaTTTTGCCTTATACTTTAGTGCACTT
A536R42	AND3188	SK1/BY	rad27∆/∆	C19	IV	903696	.	A	AT	1299.2	ins	82	0.512195	HET	3	1	1	LOH12	0	REC	4_903611_C_G	0	4_903866_T_G	0		AGAAAGTATATTATAGATTAAAAAAaTTTTGCCTTATACTTTAGTGCACTT
A536R43	AND3188	SK1/BY	rad27∆/∆	C20	IV	903696	.	A	AT	1849.86	ins	112	0.517857	HET	3	1	1	LOH14	0	REC	4_903611_C_G	0	4_903866_T_G	0		AGAAAGTATATTATAGATTAAAAAAaTTTTGCCTTATACTTTAGTGCACTT
A536R44	AND3188	SK1/BY	rad27∆/∆	C21	IV	903696	.	A	AT	1529.35	ins	79	0.582278	HET	3	1	1	LOH14	0	REC	4_903611_C_G	0	4_903866_T_G	0		AGAAAGTATATTATAGATTAAAAAAaTTTTGCCTTATACTTTAGTGCACTT
A536R27	AND3188	SK1/BY	rad27∆/∆	C3	IV	1301383	.	AG	ACC	1299.15	complex	97	0.42268	HET	2	1	1	NA	NA	NA	4_1301253_C_T	0.425197	4_1301384_G_C	0		TTCCCTTTCCGAAGGTTTCCGCCTAaGCCCCCTGGCTCTAGGCCGAGAAAA
A536R28	AND3188	SK1/BY	rad27∆/∆	C4	IV	1301383	.	AG	ACC	836.221	complex	71	0.380282	HET	2	1	1	NA	NA	NA	4_1301253_C_T	0.528736	4_1301384_G_C	0		TTCCCTTTCCGAAGGTTTCCGCCTAaGCCCCCTGGCTCTAGGCCGAGAAAA
A536R47	AND3188	SK1/BY	rad27∆/∆	C24	IV	1334937	.	T	TTCGCTGAAATCGTCAAGG	977.168	ins	123	0.300813	HET	2	1	1	LOH14	0	REC	4_1334562_TA_T	0	4_1335206_C_G	0	ANN=TTCGCTGAAATCGTCAAGG|disruptive_inframe_insertion|MODERATE|PPZ2|YDR436W|transcript|YDR436W|protein_coding|1/1|c.125_142dupAATCGTCAAGGTCGCTGA|p.Lys42_Leu47dup|143/2133|143/2133|48/710||INFO_REALIGN_3_PRIME	CACTGACAAAATCGGATACTACACAtTCGCTGAAATCGTCAAGGTCGCTGA
A452R19	AND3188	SK1/BY	rad27∆/∆	C25	IV	1334937	.	T	TTCGCTGAAATCGTCAAGG	1736.82	ins	108	0.555556	HET	2	1	1	LOH14	0	REC	4_1334562_TA_T	0	4_1335206_C_G	0	ANN=TTCGCTGAAATCGTCAAGG|disruptive_inframe_insertion|MODERATE|PPZ2|YDR436W|transcript|YDR436W|protein_coding|1/1|c.125_142dupAATCGTCAAGGTCGCTGA|p.Lys42_Leu47dup|143/2133|143/2133|48/710||INFO_REALIGN_3_PRIME	CACTGACAAAATCGGATACTACACAtTCGCTGAAATCGTCAAGGTCGCTGA
A536R25	AND3188	SK1/BY	rad27∆/∆	C1	IV	1447338	.	G	GA	2154.29	ins	86	0.872093	HOM	2	1	1	LOH3	0.99	REC	4_1447313_C_T	0.988235	4_1447347_A_T	0.987013		CCTCTTTGGTGCGGCGCTAACAATAgAAAAAAATACACACACATTAGATTG
A536R26	AND3188	SK1/BY	rad27∆/∆	C2	IV	1447338	.	G	GA	2632.81	ins	104	0.855769	HOM	2	1	1	LOH56	0.99	REC	4_1447313_C_T	1	4_1447347_A_T	1		CCTCTTTGGTGCGGCGCTAACAATAgAAAAAAATACACACACATTAGATTG
A536R27	AND3188	SK1/BY	rad27∆/∆	C3	IV	1447338	.	G	GA	1821.52	ins	62	0.951613	HOM	2	1	1	LOH43	0.99	REC	4_1447313_C_T	1	4_1447347_A_T	1		CCTCTTTGGTGCGGCGCTAACAATAgAAAAAAATACACACACATTAGATTG
A536R28	AND3188	SK1/BY	rad27∆/∆	C4	IV	1447338	.	G	GA	1810.07	ins	68	0.897059	HOM	2	1	1	LOH8	0.99	REC	4_1447313_C_T	1	4_1447347_A_T	1		CCTCTTTGGTGCGGCGCTAACAATAgAAAAAAATACACACACATTAGATTG
A536R29	AND3188	SK1/BY	rad27∆/∆	C5	IV	1447338	.	G	GA	1990.68	ins	70	0.914286	HOM	2	1	1	LOH10	0.99	REC	4_1447313_C_T	1	4_1447347_A_T	1		CCTCTTTGGTGCGGCGCTAACAATAgAAAAAAATACACACACATTAGATTG
A536R30	AND3188	SK1/BY	rad27∆/∆	C6	IV	1447338	.	G	GA	2827.15	ins	102	0.901961	HOM	2	1	1	LOH10	0.99	REC	4_1447313_C_T	1	4_1447347_A_T	1		CCTCTTTGGTGCGGCGCTAACAATAgAAAAAAATACACACACATTAGATTG
A536R31	AND3188	SK1/BY	rad27∆/∆	C7	IV	1447338	.	G	GA	2139.09	ins	80	0.9125	HOM	2	1	1	LOH10	0.99	REC	4_1447313_C_T	0.977273	4_1447347_A_T	0.986486		CCTCTTTGGTGCGGCGCTAACAATAgAAAAAAATACACACACATTAGATTG
A536R32	AND3188	SK1/BY	rad27∆/∆	C9	IV	1447338	.	G	GA	1976.6	ins	77	0.844156	HOM	2	1	1	LOH10	0.99	REC	4_1447313_C_T	0.986111	4_1447347_A_T	1		CCTCTTTGGTGCGGCGCTAACAATAgAAAAAAATACACACACATTAGATTG
A536R33	AND3188	SK1/BY	rad27∆/∆	C10	IV	1447338	.	G	GA	1757.8	ins	69	0.855072	HOM	2	1	1	LOH10	0.99	REC	4_1447313_C_T	0.986301	4_1447347_A_T	1		CCTCTTTGGTGCGGCGCTAACAATAgAAAAAAATACACACACATTAGATTG
A536R34	AND3188	SK1/BY	rad27∆/∆	C11	IV	1447338	.	G	GA	2421.45	ins	84	0.928571	HOM	2	1	1	LOH11	0.99	REC	4_1447313_C_T	1	4_1447347_A_T	1		CCTCTTTGGTGCGGCGCTAACAATAgAAAAAAATACACACACATTAGATTG
A536R35	AND3188	SK1/BY	rad27∆/∆	C12	IV	1447338	.	G	GA	2110.05	ins	82	0.890244	HOM	2	1	1	LOH12	0.99	REC	4_1447313_C_T	1	4_1447347_A_T	1		CCTCTTTGGTGCGGCGCTAACAATAgAAAAAAATACACACACATTAGATTG
A536R36	AND3188	SK1/BY	rad27∆/∆	C13	IV	1447338	.	G	GA	2272.53	ins	82	0.914634	HOM	2	1	1	LOH11	0.99	REC	4_1447313_C_T	1	4_1447347_A_T	1		CCTCTTTGGTGCGGCGCTAACAATAgAAAAAAATACACACACATTAGATTG
A536R37	AND3188	SK1/BY	rad27∆/∆	C14	IV	1447338	.	G	GA	1570.99	ins	68	0.823529	HOM	2	1	1	LOH11	0.99	REC	4_1447313_C_T	1	4_1447347_A_T	0.983607		CCTCTTTGGTGCGGCGCTAACAATAgAAAAAAATACACACACATTAGATTG
A536R38	AND3188	SK1/BY	rad27∆/∆	C15	IV	1447338	.	G	GA	1855.21	ins	64	0.921875	HOM	2	1	1	LOH11	0.99	REC	4_1447313_C_T	0.986842	4_1447347_A_T	1		CCTCTTTGGTGCGGCGCTAACAATAgAAAAAAATACACACACATTAGATTG
A536R39	AND3188	SK1/BY	rad27∆/∆	C16	IV	1447338	.	G	GA	2011.57	ins	70	0.928571	HOM	2	1	1	LOH12	0.99	REC	4_1447313_C_T	1	4_1447347_A_T	1		CCTCTTTGGTGCGGCGCTAACAATAgAAAAAAATACACACACATTAGATTG
A536R40	AND3188	SK1/BY	rad27∆/∆	C17	IV	1447338	.	G	GA	2048.28	ins	80	0.8875	HOM	2	1	1	LOH12	0.99	REC	4_1447313_C_T	0.988636	4_1447347_A_T	1		CCTCTTTGGTGCGGCGCTAACAATAgAAAAAAATACACACACATTAGATTG
A536R41	AND3188	SK1/BY	rad27∆/∆	C18	IV	1447338	.	G	GA	1555.62	ins	61	0.885246	HOM	2	1	1	LOH13	0.99	REC	4_1447313_C_T	0.985075	4_1447347_A_T	1		CCTCTTTGGTGCGGCGCTAACAATAgAAAAAAATACACACACATTAGATTG
A536R42	AND3188	SK1/BY	rad27∆/∆	C19	IV	1447338	.	G	GA	2369.68	ins	80	0.9375	HOM	2	1	1	LOH13	0.99	REC	4_1447313_C_T	0.988506	4_1447347_A_T	1		CCTCTTTGGTGCGGCGCTAACAATAgAAAAAAATACACACACATTAGATTG
A536R43	AND3188	SK1/BY	rad27∆/∆	C20	IV	1447338	.	G	GA	1529.08	ins	63	0.825397	HOM	2	1	1	LOH15	0.99	REC	4_1447313_C_T	1	4_1447347_A_T	0.925926		CCTCTTTGGTGCGGCGCTAACAATAgAAAAAAATACACACACATTAGATTG
A536R44	AND3188	SK1/BY	rad27∆/∆	C21	IV	1447338	.	G	GA	2312.69	ins	87	0.873563	HOM	2	1	1	LOH15	0.99	REC	4_1447313_C_T	0.988889	4_1447347_A_T	1		CCTCTTTGGTGCGGCGCTAACAATAgAAAAAAATACACACACATTAGATTG
A536R45	AND3188	SK1/BY	rad27∆/∆	C22	IV	1447338	.	G	GA	1204.02	ins	45	0.911111	HOM	2	1	1	LOH15	0.99	REC	4_1447313_C_T	1	4_1447347_A_T	1		CCTCTTTGGTGCGGCGCTAACAATAgAAAAAAATACACACACATTAGATTG
A536R46	AND3188	SK1/BY	rad27∆/∆	C23	IV	1447338	.	G	GA	1524.86	ins	60	0.883333	HOM	2	1	1	LOH15	0.99	REC	4_1447313_C_T	1	4_1447347_A_T	1		CCTCTTTGGTGCGGCGCTAACAATAgAAAAAAATACACACACATTAGATTG
A536R47	AND3188	SK1/BY	rad27∆/∆	C24	IV	1447338	.	G	GA	1950.82	ins	76	0.855263	HOM	2	1	1	LOH15	0.99	REC	4_1447313_C_T	1	4_1447347_A_T	1		CCTCTTTGGTGCGGCGCTAACAATAgAAAAAAATACACACACATTAGATTG
A452R19	AND3188	SK1/BY	rad27∆/∆	C25	IV	1447338	.	G	GA	2492.7	ins	88	0.920455	HOM	2	1	1	LOH15	1	REC	4_1447313_C_T	1	4_1447347_A_T	1		CCTCTTTGGTGCGGCGCTAACAATAgAAAAAAATACACACACATTAGATTG
A536R30	AND3188	SK1/BY	rad27∆/∆	C6	IV	1474784	.	ATTTTTTTTTTTTTTTTTATTA	ATTTTTTTTTTTTTATTG	626.073	complex	28	0.928571	HOM	2	1	1	LOH10	0.99	REC	4_1474578_A_G	1	4_1474805_A_G	0		AAATAAATGATTAATTTTAGACAATaTTTTTTTTTTTTTTTTTATTATGTA
A536R31	AND3188	SK1/BY	rad27∆/∆	C7	IV	1474784	.	ATTTTTTTTTTTTTTTTTATTA	ATTTTTTTTTTTTTATTG	551.235	complex	28	0.857143	HOM	2	1	1	LOH10	0.99	REC	4_1474578_A_G	1	4_1474805_A_G	0		AAATAAATGATTAATTTTAGACAATaTTTTTTTTTTTTTTTTTATTATGTA
A536R29	AND3188	SK1/BY	rad27∆/∆	C5	IX	27985	.	T	C	1996.6	snp	120	0.5	HET	2	1	1	NA	NA	NA	9_27976_A_G	0.537815	9_28070_T_C	0.543307		CTTCTTTTACGATGACACCCTTTCTtGCACTTCCTTTAGGACACTGAATTG
A536R30	AND3188	SK1/BY	rad27∆/∆	C6	IX	27985	.	T	C	2077.07	snp	128	0.5	HET	2	1	1	NA	NA	NA	9_27976_A_G	0.492537	9_28070_T_C	0.476923		CTTCTTTTACGATGACACCCTTTCTtGCACTTCCTTTAGGACACTGAATTG
A536R31	AND3188	SK1/BY	rad27∆/∆	C7	IX	27985	.	T	C	1828.37	snp	112	0.526786	HET	2	1	1	NA	NA	NA	9_27976_A_G	0.530435	9_28070_T_C	0.523364		CTTCTTTTACGATGACACCCTTTCTtGCACTTCCTTTAGGACACTGAATTG
A536R32	AND3188	SK1/BY	rad27∆/∆	C9	IX	27985	.	T	C	1404.14	snp	89	0.483146	HET	2	1	1	NA	NA	NA	9_27976_A_G	0.528736	9_28070_T_C	0.489796		CTTCTTTTACGATGACACCCTTTCTtGCACTTCCTTTAGGACACTGAATTG
A536R33	AND3188	SK1/BY	rad27∆/∆	C10	IX	27985	.	T	C	1656.68	snp	94	0.553191	HET	2	1	1	NA	NA	NA	9_27976_A_G	0.56383	9_28070_T_C	0.475248		CTTCTTTTACGATGACACCCTTTCTtGCACTTCCTTTAGGACACTGAATTG
A536R34	AND3188	SK1/BY	rad27∆/∆	C11	IX	27985	.	T	C	2170.81	snp	112	0.580357	HET	2	1	1	NA	NA	NA	9_27976_A_G	0.586207	9_28070_T_C	0.60177		CTTCTTTTACGATGACACCCTTTCTtGCACTTCCTTTAGGACACTGAATTG
A536R35	AND3188	SK1/BY	rad27∆/∆	C12	IX	27985	.	T	C	1072.37	snp	75	0.453333	HET	2	1	1	NA	NA	NA	9_27976_A_G	0.436782	9_28070_T_C	0.484211		CTTCTTTTACGATGACACCCTTTCTtGCACTTCCTTTAGGACACTGAATTG
A536R36	AND3188	SK1/BY	rad27∆/∆	C13	IX	27985	.	T	C	4054.67	snp	119	1	HOM	2	1	1	LOH21	0.99	REC	9_27976_A_G	1	9_28070_T_C	0.990654		CTTCTTTTACGATGACACCCTTTCTtGCACTTCCTTTAGGACACTGAATTG
A536R37	AND3188	SK1/BY	rad27∆/∆	C14	IX	27985	.	T	C	2655.7	snp	82	1	HOM	2	1	1	LOH21	1	REC	9_27976_A_G	0.988506	9_28070_T_C	1		CTTCTTTTACGATGACACCCTTTCTtGCACTTCCTTTAGGACACTGAATTG
A536R38	AND3188	SK1/BY	rad27∆/∆	C15	IX	27985	.	T	C	3495.65	snp	107	1	HOM	2	1	1	LOH21	1	REC	9_27976_A_G	1	9_28070_T_C	1		CTTCTTTTACGATGACACCCTTTCTtGCACTTCCTTTAGGACACTGAATTG
A536R39	AND3188	SK1/BY	rad27∆/∆	C16	IX	27985	.	T	C	4311.44	snp	131	0.977099	HOM	2	1	1	LOH22	0.99	REC	9_27976_A_G	1	9_28070_T_C	0.991736		CTTCTTTTACGATGACACCCTTTCTtGCACTTCCTTTAGGACACTGAATTG
A536R40	AND3188	SK1/BY	rad27∆/∆	C17	IX	27985	.	T	C	3871.58	snp	117	1	HOM	2	1	1	LOH23	1	REC	9_27976_A_G	0.991935	9_28070_T_C	0.984375		CTTCTTTTACGATGACACCCTTTCTtGCACTTCCTTTAGGACACTGAATTG
A536R41	AND3188	SK1/BY	rad27∆/∆	C18	IX	27985	.	T	C	3705.82	snp	111	0.981982	HOM	2	1	1	LOH24	0.99	REC	9_27976_A_G	0.991228	9_28070_T_C	1		CTTCTTTTACGATGACACCCTTTCTtGCACTTCCTTTAGGACACTGAATTG
A536R42	AND3188	SK1/BY	rad27∆/∆	C19	IX	27985	.	T	C	3835.56	snp	113	1	HOM	2	1	1	LOH24	0.99	REC	9_27976_A_G	0.991304	9_28070_T_C	1		CTTCTTTTACGATGACACCCTTTCTtGCACTTCCTTTAGGACACTGAATTG
A536R43	AND3188	SK1/BY	rad27∆/∆	C20	IX	27985	.	T	C	3884.35	snp	115	1	HOM	2	1	1	LOH27	0.99	REC	9_27976_A_G	1	9_28070_T_C	0.989796		CTTCTTTTACGATGACACCCTTTCTtGCACTTCCTTTAGGACACTGAATTG
A536R44	AND3188	SK1/BY	rad27∆/∆	C21	IX	27985	.	T	C	2830.22	snp	89	0.955056	HOM	2	1	1	LOH27	0.99	REC	9_27976_A_G	0.969697	9_28070_T_C	1		CTTCTTTTACGATGACACCCTTTCTtGCACTTCCTTTAGGACACTGAATTG
A536R45	AND3188	SK1/BY	rad27∆/∆	C22	IX	27985	.	T	C	2807.06	snp	82	1	HOM	2	1	1	LOH27	0.99	REC	9_27976_A_G	1	9_28070_T_C	0.977273		CTTCTTTTACGATGACACCCTTTCTtGCACTTCCTTTAGGACACTGAATTG
A536R46	AND3188	SK1/BY	rad27∆/∆	C23	IX	27985	.	T	C	2748	snp	81	0.987654	HOM	2	1	1	LOH27	1	REC	9_27976_A_G	1	9_28070_T_C	1		CTTCTTTTACGATGACACCCTTTCTtGCACTTCCTTTAGGACACTGAATTG
A536R47	AND3188	SK1/BY	rad27∆/∆	C24	IX	27985	.	T	C	3278.46	snp	98	0.989796	HOM	2	1	1	LOH27	0.99	REC	9_27976_A_G	0.980392	9_28070_T_C	1		CTTCTTTTACGATGACACCCTTTCTtGCACTTCCTTTAGGACACTGAATTG
A452R19	AND3188	SK1/BY	rad27∆/∆	C25	IX	27985	.	T	C	3538.43	snp	103	1	HOM	2	1	1	LOH27	1	REC	9_27976_A_G	1	9_28070_T_C	1		CTTCTTTTACGATGACACCCTTTCTtGCACTTCCTTTAGGACACTGAATTG
A536R32	AND3188	SK1/BY	rad27∆/∆	C9	IX	61185	.	GT	G	801.88	del	56	0.464286	HET	2	1	1	NA	NA	NA	9_60434_G_A	0.480263	9_61323_C_T	0.431579	ANN=G|frameshift_variant|HIGH|MCM10|YIL150C|transcript|YIL150C|protein_coding|1/1|c.1543delA|p.Thr515fs|1543/1716|1543/1716|515/571||	GTAATGCAAGAGATCGTTTATAACAgTTTTTTTTTTACCGAGTAAGTTGTT
A536R33	AND3188	SK1/BY	rad27∆/∆	C10	IX	61185	.	GT	G	1001.59	del	65	0.507692	HET	2	1	1	NA	NA	NA	9_60434_G_A	0.503817	9_61323_C_T	0.470588	ANN=G|frameshift_variant|HIGH|MCM10|YIL150C|transcript|YIL150C|protein_coding|1/1|c.1543delA|p.Thr515fs|1543/1716|1543/1716|515/571||	GTAATGCAAGAGATCGTTTATAACAgTTTTTTTTTTACCGAGTAAGTTGTT
A536R34	AND3188	SK1/BY	rad27∆/∆	C11	IX	61185	.	GT	G	697.389	del	67	0.358209	HET	2	1	1	NA	NA	NA	9_60434_G_A	0.550633	9_61323_C_T	0.608696	ANN=G|frameshift_variant|HIGH|MCM10|YIL150C|transcript|YIL150C|protein_coding|1/1|c.1543delA|p.Thr515fs|1543/1716|1543/1716|515/571||	GTAATGCAAGAGATCGTTTATAACAgTTTTTTTTTTACCGAGTAAGTTGTT
A536R35	AND3188	SK1/BY	rad27∆/∆	C12	IX	61185	.	GT	G	725.765	del	54	0.462963	HET	2	1	1	NA	NA	NA	9_60434_G_A	0.527778	9_61323_C_T	0.369048	ANN=G|frameshift_variant|HIGH|MCM10|YIL150C|transcript|YIL150C|protein_coding|1/1|c.1543delA|p.Thr515fs|1543/1716|1543/1716|515/571||	GTAATGCAAGAGATCGTTTATAACAgTTTTTTTTTTACCGAGTAAGTTGTT
A536R45	AND3188	SK1/BY	rad27∆/∆	C22	IX	124109	.	A	T	2244.34	snp	121	0.553719	HET	2	1	1	NA	NA	NA	9_123753_G_A	0.477876	9_124599_A_G	0.598214	ANN=T|missense_variant|MODERATE|KGD1|YIL125W|transcript|YIL125W|protein_coding|1/1|c.1421A>T|p.Asp474Val|1421/3045|1421/3045|474/1014||	CCAATTTTCCATGTTAACGCTAATGaCGTGGAAGCTGTGACCTTTATTTTC
A536R46	AND3188	SK1/BY	rad27∆/∆	C23	IX	124109	.	A	T	2194.84	snp	122	0.540984	HET	2	1	1	NA	NA	NA	9_123753_G_A	0.389831	9_124599_A_G	0.560345	ANN=T|missense_variant|MODERATE|KGD1|YIL125W|transcript|YIL125W|protein_coding|1/1|c.1421A>T|p.Asp474Val|1421/3045|1421/3045|474/1014||	CCAATTTTCCATGTTAACGCTAATGaCGTGGAAGCTGTGACCTTTATTTTC
A536R47	AND3188	SK1/BY	rad27∆/∆	C24	IX	124109	.	A	T	2508.24	snp	137	0.540146	HET	2	1	1	NA	NA	NA	9_123753_G_A	0.45045	9_124599_A_G	0.532609	ANN=T|missense_variant|MODERATE|KGD1|YIL125W|transcript|YIL125W|protein_coding|1/1|c.1421A>T|p.Asp474Val|1421/3045|1421/3045|474/1014||	CCAATTTTCCATGTTAACGCTAATGaCGTGGAAGCTGTGACCTTTATTTTC
A452R19	AND3188	SK1/BY	rad27∆/∆	C25	IX	124109	.	A	T	1711.43	snp	107	0.476636	HET	2	1	1	NA	NA	NA	9_123753_G_A	0.428571	9_124599_A_G	0.560606	ANN=T|missense_variant|MODERATE|KGD1|YIL125W|transcript|YIL125W|protein_coding|1/1|c.1421A>T|p.Asp474Val|1421/3045|1421/3045|474/1014||	CCAATTTTCCATGTTAACGCTAATGaCGTGGAAGCTGTGACCTTTATTTTC
A536R25	AND3188	SK1/BY	rad27∆/∆	C1	IX	157327	.	C	CA	702.372	ins	47	0.531915	HET	2	1	1	NA	NA	NA	9_157314_T_A	0.444444	9_157619_A_G	0.543624		CAATATACATAATATAATTGGAAAGcAAAAATGCAACCAACAAAAATATAC
A536R26	AND3188	SK1/BY	rad27∆/∆	C2	IX	157327	.	C	CA	843.727	ins	67	0.41791	HET	2	1	1	NA	NA	NA	9_157314_T_A	0.530303	9_157619_A_G	0.574713		CAATATACATAATATAATTGGAAAGcAAAAATGCAACCAACAAAAATATAC
A536R27	AND3188	SK1/BY	rad27∆/∆	C3	IX	157327	.	C	CA	626.773	ins	37	0.540541	HET	2	1	1	NA	NA	NA	9_157314_T_A	0.444444	9_157619_A_G	0.486957		CAATATACATAATATAATTGGAAAGcAAAAATGCAACCAACAAAAATATAC
A536R28	AND3188	SK1/BY	rad27∆/∆	C4	IX	157327	.	C	CA	513.612	ins	35	0.485714	HET	2	1	1	NA	NA	NA	9_157314_T_A	0.371429	9_157619_A_G	0.578947		CAATATACATAATATAATTGGAAAGcAAAAATGCAACCAACAAAAATATAC
A536R29	AND3188	SK1/BY	rad27∆/∆	C5	IX	157327	.	C	CA	333.088	ins	31	0.419355	HET	2	1	1	NA	NA	NA	9_157314_T_A	0.516129	9_157619_A_G	0.544444		CAATATACATAATATAATTGGAAAGcAAAAATGCAACCAACAAAAATATAC
A536R30	AND3188	SK1/BY	rad27∆/∆	C6	IX	157327	.	C	CA	1178.79	ins	80	0.5	HET	2	1	1	NA	NA	NA	9_157314_T_A	0.44	9_157619_A_G	0.542714		CAATATACATAATATAATTGGAAAGcAAAAATGCAACCAACAAAAATATAC
A536R31	AND3188	SK1/BY	rad27∆/∆	C7	IX	157327	.	C	CA	1116.9	ins	65	0.569231	HET	2	1	1	NA	NA	NA	9_157314_T_A	0.383333	9_157619_A_G	0.548148		CAATATACATAATATAATTGGAAAGcAAAAATGCAACCAACAAAAATATAC
A536R32	AND3188	SK1/BY	rad27∆/∆	C9	IX	157327	.	C	CA	1294.97	ins	75	0.533333	HET	2	1	1	NA	NA	NA	9_157314_T_A	0.424242	9_157619_A_G	0.507576		CAATATACATAATATAATTGGAAAGcAAAAATGCAACCAACAAAAATATAC
A536R33	AND3188	SK1/BY	rad27∆/∆	C10	IX	157327	.	C	CA	779.786	ins	61	0.442623	HET	2	1	1	NA	NA	NA	9_157314_T_A	0.508197	9_157619_A_G	0.584		CAATATACATAATATAATTGGAAAGcAAAAATGCAACCAACAAAAATATAC
A536R34	AND3188	SK1/BY	rad27∆/∆	C11	IX	157327	.	C	CA	783.492	ins	45	0.555556	HET	2	1	1	NA	NA	NA	9_157314_T_A	0.405405	9_157619_A_G	0.596154		CAATATACATAATATAATTGGAAAGcAAAAATGCAACCAACAAAAATATAC
A536R35	AND3188	SK1/BY	rad27∆/∆	C12	IX	157327	.	C	CA	470.915	ins	40	0.425	HET	2	1	1	NA	NA	NA	9_157314_T_A	0.55814	9_157619_A_G	0.531073		CAATATACATAATATAATTGGAAAGcAAAAATGCAACCAACAAAAATATAC
A536R36	AND3188	SK1/BY	rad27∆/∆	C13	IX	157327	.	C	CA	926.155	ins	55	0.618182	HET	2	1	1	NA	NA	NA	9_157314_T_A	0.355932	9_157619_A_G	0.506098		CAATATACATAATATAATTGGAAAGcAAAAATGCAACCAACAAAAATATAC
A536R37	AND3188	SK1/BY	rad27∆/∆	C14	IX	157327	.	C	CA	747.652	ins	43	0.55814	HET	2	1	1	NA	NA	NA	9_157314_T_A	0.465116	9_157619_A_G	0.468531		CAATATACATAATATAATTGGAAAGcAAAAATGCAACCAACAAAAATATAC
A536R38	AND3188	SK1/BY	rad27∆/∆	C15	IX	157327	.	C	CA	706.12	ins	60	0.4	HET	2	1	1	NA	NA	NA	9_157314_T_A	0.545455	9_157619_A_G	0.478873		CAATATACATAATATAATTGGAAAGcAAAAATGCAACCAACAAAAATATAC
A536R39	AND3188	SK1/BY	rad27∆/∆	C16	IX	157327	.	C	CA	624.202	ins	52	0.403846	HET	2	1	1	NA	NA	NA	9_157314_T_A	0.553191	9_157619_A_G	0.503185		CAATATACATAATATAATTGGAAAGcAAAAATGCAACCAACAAAAATATAC
A536R40	AND3188	SK1/BY	rad27∆/∆	C17	IX	157327	.	C	CA	838.917	ins	49	0.571429	HET	2	1	1	NA	NA	NA	9_157314_T_A	0.340426	9_157619_A_G	0.473373		CAATATACATAATATAATTGGAAAGcAAAAATGCAACCAACAAAAATATAC
A536R41	AND3188	SK1/BY	rad27∆/∆	C18	IX	157327	.	C	CA	1295.83	ins	65	0.615385	HET	2	1	1	NA	NA	NA	9_157314_T_A	0.354839	9_157619_A_G	0.491667		CAATATACATAATATAATTGGAAAGcAAAAATGCAACCAACAAAAATATAC
A536R42	AND3188	SK1/BY	rad27∆/∆	C19	IX	157327	.	C	CA	845.99	ins	60	0.483333	HET	2	1	1	NA	NA	NA	9_157314_T_A	0.46875	9_157619_A_G	0.390728		CAATATACATAATATAATTGGAAAGcAAAAATGCAACCAACAAAAATATAC
A536R43	AND3188	SK1/BY	rad27∆/∆	C20	IX	157327	.	C	CA	1288.43	ins	85	0.470588	HET	2	1	1	NA	NA	NA	9_157314_T_A	0.419753	9_157619_A_G	0.522581		CAATATACATAATATAATTGGAAAGcAAAAATGCAACCAACAAAAATATAC
A536R44	AND3188	SK1/BY	rad27∆/∆	C21	IX	157327	.	C	CA	1059.21	ins	70	0.485714	HET	2	1	1	NA	NA	NA	9_157314_T_A	0.455882	9_157619_A_G	0.5		CAATATACATAATATAATTGGAAAGcAAAAATGCAACCAACAAAAATATAC
A536R45	AND3188	SK1/BY	rad27∆/∆	C22	IX	157327	.	C	CA	1256.13	ins	69	0.57971	HET	2	1	1	NA	NA	NA	9_157314_T_A	0.382353	9_157619_A_G	0.486486		CAATATACATAATATAATTGGAAAGcAAAAATGCAACCAACAAAAATATAC
A536R46	AND3188	SK1/BY	rad27∆/∆	C23	IX	157327	.	C	CA	1082.99	ins	70	0.5	HET	2	1	1	NA	NA	NA	9_157314_T_A	0.445946	9_157619_A_G	0.552239		CAATATACATAATATAATTGGAAAGcAAAAATGCAACCAACAAAAATATAC
A536R47	AND3188	SK1/BY	rad27∆/∆	C24	IX	157327	.	C	CA	828.67	ins	74	0.378378	HET	2	1	1	NA	NA	NA	9_157314_T_A	0.527778	9_157619_A_G	0.461538		CAATATACATAATATAATTGGAAAGcAAAAATGCAACCAACAAAAATATAC
A452R19	AND3188	SK1/BY	rad27∆/∆	C25	IX	157327	.	C	CA	629.489	ins	41	0.487805	HET	2	1	1	NA	NA	NA	9_157314_T_A	0.428571	9_157619_A_G	0.442105		CAATATACATAATATAATTGGAAAGcAAAAATGCAACCAACAAAAATATAC
A452R19	AND3188	SK1/BY	rad27∆/∆	C25	IX	276362	.	ATGT	A	2466.87	del	135	0.562963	HET	2	1	1	NA	NA	NA	9_276321_T_A	0.386364	9_276863_A_G	0.554545		TTGACTCACCAATGTTCTCAGTTTAaTGTTGTTTGCTTCATACTGGCAGAC
A536R32	AND3188	SK1/BY	rad27∆/∆	C9	IX	370195	.	ATTT	A	463.617	del	62	0.306452	HET	2	1	1	NA	NA	NA	9_370178_T_A	0.43299	9_370304_C_T	0.531915		TTAAGGTTTAACAGATCTGGACGTGaTTTTTTTTTTTTTTTTTTGACGAAC
A536R33	AND3188	SK1/BY	rad27∆/∆	C10	IX	370195	.	ATTT	A	342.407	del	51	0.313725	HET	2	1	1	NA	NA	NA	9_370178_T_A	0.404494	9_370304_C_T	0.375		TTAAGGTTTAACAGATCTGGACGTGaTTTTTTTTTTTTTTTTTTGACGAAC
A536R34	AND3188	SK1/BY	rad27∆/∆	C11	IX	370195	.	ATTT	A	570.651	del	67	0.38806	HET	2	1	1	NA	NA	NA	9_370178_T_A	0.41	9_370304_C_T	0.472527		TTAAGGTTTAACAGATCTGGACGTGaTTTTTTTTTTTTTTTTTTGACGAAC
A536R35	AND3188	SK1/BY	rad27∆/∆	C12	IX	370195	.	ATTT	A	338.968	del	50	0.36	HET	2	1	1	NA	NA	NA	9_370178_T_A	0.552239	9_370304_C_T	0.526316		TTAAGGTTTAACAGATCTGGACGTGaTTTTTTTTTTTTTTTTTTGACGAAC
A536R36	AND3188	SK1/BY	rad27∆/∆	C13	IX	370195	.	ATTT	A	608.427	del	43	0.581395	HET	2	1	1	NA	NA	NA	9_370178_T_A	0.532258	9_370304_C_T	0.482143		TTAAGGTTTAACAGATCTGGACGTGaTTTTTTTTTTTTTTTTTTGACGAAC
A536R37	AND3188	SK1/BY	rad27∆/∆	C14	IX	370195	.	ATTT	A	562.252	del	52	0.423077	HET	2	1	1	NA	NA	NA	9_370178_T_A	0.628205	9_370304_C_T	0.55102		TTAAGGTTTAACAGATCTGGACGTGaTTTTTTTTTTTTTTTTTTGACGAAC
A536R38	AND3188	SK1/BY	rad27∆/∆	C15	IX	370195	.	ATTT	A	481.768	del	58	0.362069	HET	2	1	1	NA	NA	NA	9_370178_T_A	0.481928	9_370304_C_T	0.472973		TTAAGGTTTAACAGATCTGGACGTGaTTTTTTTTTTTTTTTTTTGACGAAC
A536R39	AND3188	SK1/BY	rad27∆/∆	C16	IX	370195	.	ATTT	A	479.679	del	58	0.327586	HET	2	1	1	NA	NA	NA	9_370178_T_A	0.506849	9_370304_C_T	0.526316		TTAAGGTTTAACAGATCTGGACGTGaTTTTTTTTTTTTTTTTTTGACGAAC
A536R40	AND3188	SK1/BY	rad27∆/∆	C17	IX	370195	.	ATTT	A	528.195	del	54	0.425926	HET	2	1	1	NA	NA	NA	9_370178_T_A	0.443182	9_370304_C_T	0.371795		TTAAGGTTTAACAGATCTGGACGTGaTTTTTTTTTTTTTTTTTTGACGAAC
A536R41	AND3188	SK1/BY	rad27∆/∆	C18	IX	370195	.	ATTT	A	622.065	del	75	0.346667	HET	2	1	1	NA	NA	NA	9_370178_T_A	0.372093	9_370304_C_T	0.44		TTAAGGTTTAACAGATCTGGACGTGaTTTTTTTTTTTTTTTTTTGACGAAC
A536R42	AND3188	SK1/BY	rad27∆/∆	C19	IX	370195	.	ATTT	A	439.512	del	55	0.309091	HET	2	1	1	NA	NA	NA	9_370178_T_A	0.407407	9_370304_C_T	0.538462		TTAAGGTTTAACAGATCTGGACGTGaTTTTTTTTTTTTTTTTTTGACGAAC
A536R43	AND3188	SK1/BY	rad27∆/∆	C20	IX	370195	.	ATTT	A	592.762	del	46	0.565217	HET	2	1	1	NA	NA	NA	9_370178_T_A	0.641304	9_370304_C_T	0.644068		TTAAGGTTTAACAGATCTGGACGTGaTTTTTTTTTTTTTTTTTTGACGAAC
A536R44	AND3188	SK1/BY	rad27∆/∆	C21	IX	370195	.	ATTT	A	354.042	del	50	0.34	HET	2	1	1	NA	NA	NA	9_370178_T_A	0.534247	9_370304_C_T	0.666667		TTAAGGTTTAACAGATCTGGACGTGaTTTTTTTTTTTTTTTTTTGACGAAC
A536R45	AND3188	SK1/BY	rad27∆/∆	C22	IX	370195	.	ATTT	A	449.599	del	38	0.5	HET	1	1	1	NA	NA	NA	9_370178_T_A	0.506849	9_370304_C_T	0.616438		TTAAGGTTTAACAGATCTGGACGTGaTTTTTTTTTTTTTTTTTTGACGAAC
A536R46	AND3188	SK1/BY	rad27∆/∆	C23	IX	370195	.	ATTT	A	427.022	del	56	0.375	HET	2	1	1	NA	NA	NA	9_370178_T_A	0.43662	9_370304_C_T	0.506849		TTAAGGTTTAACAGATCTGGACGTGaTTTTTTTTTTTTTTTTTTGACGAAC
A536R47	AND3188	SK1/BY	rad27∆/∆	C24	IX	370195	.	ATTT	A	297.335	del	27	0.518519	HET	2	1	1	NA	NA	NA	9_370178_T_A	0.548387	9_370304_C_T	0.371429		TTAAGGTTTAACAGATCTGGACGTGaTTTTTTTTTTTTTTTTTTGACGAAC
A452R19	AND3188	SK1/BY	rad27∆/∆	C25	IX	370195	.	ATTT	A	739.314	del	59	0.508475	HET	2	1	1	NA	NA	NA	9_370178_T_A	0.560976	9_370304_C_T	0.525424		TTAAGGTTTAACAGATCTGGACGTGaTTTTTTTTTTTTTTTTTTGACGAAC
A536R46	AND3188	SK1/BY	rad27∆/∆	C23	V	40956	.	TTGTGGTTGATG	TATGTTA	658.782	complex	48	0.458333	HET	2	1	1	NA	NA	NA	5_40898_G_T	0.434211	5_41432_C_G	0.511111	ANN=ATGTTA|frameshift_variant&stop_gained|HIGH|PRB1|YEL060C|transcript|YEL060C|protein_coding|1/1|c.987_997delCATCAACCACAinsTAACAT|p.Ile330fs|997/1908|987/1908|329/635||	CCAAATGGCTCTCTTTTCGAAGTCCtTGTGGTTGATGTTGACACCCGTGTC
A536R47	AND3188	SK1/BY	rad27∆/∆	C24	V	40956	.	TTGTGGTTGATG	TATGTTA	713.441	complex	69	0.347826	HET	2	1	1	NA	NA	NA	5_40898_G_T	0.44186	5_41432_C_G	0.52381	ANN=ATGTTA|frameshift_variant&stop_gained|HIGH|PRB1|YEL060C|transcript|YEL060C|protein_coding|1/1|c.987_997delCATCAACCACAinsTAACAT|p.Ile330fs|997/1908|987/1908|329/635||	CCAAATGGCTCTCTTTTCGAAGTCCtTGTGGTTGATGTTGACACCCGTGTC
A452R19	AND3188	SK1/BY	rad27∆/∆	C25	V	40956	.	TTGTGGTTGATG	TATGTTA	1400.26	complex	106	0.433962	HET	2	1	1	NA	NA	NA	5_40898_G_T	0.503448	5_41432_C_G	0.571429	ANN=ATGTTA|frameshift_variant&stop_gained|HIGH|PRB1|YEL060C|transcript|YEL060C|protein_coding|1/1|c.987_997delCATCAACCACAinsTAACAT|p.Ile330fs|997/1908|987/1908|329/635||	CCAAATGGCTCTCTTTTCGAAGTCCtTGTGGTTGATGTTGACACCCGTGTC
A536R47	AND3188	SK1/BY	rad27∆/∆	C24	V	118766	.	C	CA	2013.71	ins	126	0.507937	HET	3	1	1	NA	NA	NA	5_118743_G_A	0.45098	5_118974_C_T	0.502994	ANN=CA|frameshift_variant|HIGH|YEL020C|YEL020C|transcript|YEL020C|protein_coding|1/1|c.1533dupT|p.Val512fs|1533/1683|1533/1683|511/560||	CTGCTCAGTTCGCTTATTGTGTTGAcAAAAAAATCATTGGCACCCAGTCCT
A452R19	AND3188	SK1/BY	rad27∆/∆	C25	V	118766	.	C	CA	1663.76	ins	113	0.469027	HET	2	1	1	NA	NA	NA	5_118743_G_A	0.445255	5_118974_C_T	0.572414	ANN=CA|frameshift_variant|HIGH|YEL020C|YEL020C|transcript|YEL020C|protein_coding|1/1|c.1533dupT|p.Val512fs|1533/1683|1533/1683|511/560||	CTGCTCAGTTCGCTTATTGTGTTGAcAAAAAAATCATTGGCACCCAGTCCT
A536R27	AND3188	SK1/BY	rad27∆/∆	C3	V	192714	.	G	GTTTGA	1526.59	ins	107	0.476636	HET	2	1	1	NA	NA	NA	5_192670_G_A	0.601942	5_193011_T_C	0.46281		TTGTTTTTGTTTTTGTTTTGTTTTGgTTTGGTTTGATTTATTTTGGTTTGG
A536R28	AND3188	SK1/BY	rad27∆/∆	C4	V	192714	.	G	GTTTGA	774.55	ins	99	0.30303	HET	2	1	1	NA	NA	NA	5_192670_G_A	0.442308	5_193011_T_C	0.551724		TTGTTTTTGTTTTTGTTTTGTTTTGgTTTGGTTTGATTTATTTTGGTTTGG
A536R29	AND3188	SK1/BY	rad27∆/∆	C5	V	192714	.	G	GTTTGA	1452.47	ins	140	0.364286	HET	2	1	1	NA	NA	NA	5_192670_G_A	0.452381	5_193011_T_C	0.451852		TTGTTTTTGTTTTTGTTTTGTTTTGgTTTGGTTTGATTTATTTTGGTTTGG
A536R30	AND3188	SK1/BY	rad27∆/∆	C6	V	192714	.	G	GTTTGA	2101.22	ins	167	0.449102	HET	2	1	1	NA	NA	NA	5_192670_G_A	0.525	5_193011_T_C	0.490991		TTGTTTTTGTTTTTGTTTTGTTTTGgTTTGGTTTGATTTATTTTGGTTTGG
A536R31	AND3188	SK1/BY	rad27∆/∆	C7	V	192714	.	G	GTTTGA	1758.33	ins	179	0.346369	HET	2	1	1	NA	NA	NA	5_192670_G_A	0.401163	5_193011_T_C	0.470588		TTGTTTTTGTTTTTGTTTTGTTTTGgTTTGGTTTGATTTATTTTGGTTTGG
A536R32	AND3188	SK1/BY	rad27∆/∆	C9	V	192714	.	G	GTTTGA	1401.73	ins	137	0.372263	HET	2	1	1	NA	NA	NA	5_192670_G_A	0.403101	5_193011_T_C	0.375		TTGTTTTTGTTTTTGTTTTGTTTTGgTTTGGTTTGATTTATTTTGGTTTGG
A536R33	AND3188	SK1/BY	rad27∆/∆	C10	V	192714	.	G	GTTTGA	1303.18	ins	136	0.360294	HET	2	1	1	NA	NA	NA	5_192670_G_A	0.483607	5_193011_T_C	0.396341		TTGTTTTTGTTTTTGTTTTGTTTTGgTTTGGTTTGATTTATTTTGGTTTGG
A536R34	AND3188	SK1/BY	rad27∆/∆	C11	V	192714	.	G	GTTTGA	1060.36	ins	147	0.292517	HET	2	1	1	NA	NA	NA	5_192670_G_A	0.467626	5_193011_T_C	0.460606		TTGTTTTTGTTTTTGTTTTGTTTTGgTTTGGTTTGATTTATTTTGGTTTGG
A536R35	AND3188	SK1/BY	rad27∆/∆	C12	V	192714	.	G	GTTTGA	544.845	ins	116	0.232759	HET	2	1	1	NA	NA	NA	5_192670_G_A	0.294118	5_193011_T_C	0.427711		TTGTTTTTGTTTTTGTTTTGTTTTGgTTTGGTTTGATTTATTTTGGTTTGG
A536R36	AND3188	SK1/BY	rad27∆/∆	C13	V	192714	.	G	GTTTGA	1013.52	ins	123	0.308943	HET	2	1	1	NA	NA	NA	5_192670_G_A	0.368421	5_193011_T_C	0.452941		TTGTTTTTGTTTTTGTTTTGTTTTGgTTTGGTTTGATTTATTTTGGTTTGG
A536R37	AND3188	SK1/BY	rad27∆/∆	C14	V	192714	.	G	GTTTGA	1225.73	ins	131	0.335878	HET	2	1	1	NA	NA	NA	5_192670_G_A	0.4	5_193011_T_C	0.426829		TTGTTTTTGTTTTTGTTTTGTTTTGgTTTGGTTTGATTTATTTTGGTTTGG
A536R38	AND3188	SK1/BY	rad27∆/∆	C15	V	192714	.	G	GTTTGA	1727.42	ins	140	0.428571	HET	2	1	1	NA	NA	NA	5_192670_G_A	0.544715	5_193011_T_C	0.51462		TTGTTTTTGTTTTTGTTTTGTTTTGgTTTGGTTTGATTTATTTTGGTTTGG
A536R39	AND3188	SK1/BY	rad27∆/∆	C16	V	192714	.	G	GTTTGA	1234.86	ins	134	0.343284	HET	2	1	1	NA	NA	NA	5_192670_G_A	0.404762	5_193011_T_C	0.471264		TTGTTTTTGTTTTTGTTTTGTTTTGgTTTGGTTTGATTTATTTTGGTTTGG
A536R40	AND3188	SK1/BY	rad27∆/∆	C17	V	192714	.	G	GTTTGA	1438.68	ins	152	0.322368	HET	2	1	1	NA	NA	NA	5_192670_G_A	0.462687	5_193011_T_C	0.467066		TTGTTTTTGTTTTTGTTTTGTTTTGgTTTGGTTTGATTTATTTTGGTTTGG
A536R41	AND3188	SK1/BY	rad27∆/∆	C18	V	192714	.	G	GTTTGA	1374.81	ins	120	0.408333	HET	2	1	1	NA	NA	NA	5_192670_G_A	0.546392	5_193011_T_C	0.463087		TTGTTTTTGTTTTTGTTTTGTTTTGgTTTGGTTTGATTTATTTTGGTTTGG
A536R42	AND3188	SK1/BY	rad27∆/∆	C19	V	192714	.	G	GTTTGA	853.806	ins	95	0.357895	HET	2	1	1	NA	NA	NA	5_192670_G_A	0.438776	5_193011_T_C	0.441379		TTGTTTTTGTTTTTGTTTTGTTTTGgTTTGGTTTGATTTATTTTGGTTTGG
A536R43	AND3188	SK1/BY	rad27∆/∆	C20	V	192714	.	G	GTTTGA	1237.95	ins	115	0.382609	HET	2	1	1	NA	NA	NA	5_192670_G_A	0.436364	5_193011_T_C	0.477987		TTGTTTTTGTTTTTGTTTTGTTTTGgTTTGGTTTGATTTATTTTGGTTTGG
A536R44	AND3188	SK1/BY	rad27∆/∆	C21	V	192714	.	G	GTTTGA	643.291	ins	102	0.254902	HET	2	1	1	NA	NA	NA	5_192670_G_A	0.455446	5_193011_T_C	0.521127		TTGTTTTTGTTTTTGTTTTGTTTTGgTTTGGTTTGATTTATTTTGGTTTGG
A536R45	AND3188	SK1/BY	rad27∆/∆	C22	V	192714	.	G	GTTTGA	964.753	ins	117	0.299145	HET	2	1	1	NA	NA	NA	5_192670_G_A	0.434343	5_193011_T_C	0.348485		TTGTTTTTGTTTTTGTTTTGTTTTGgTTTGGTTTGATTTATTTTGGTTTGG
A536R46	AND3188	SK1/BY	rad27∆/∆	C23	V	192714	.	G	GTTTGA	1467.25	ins	131	0.381679	HET	2	1	1	NA	NA	NA	5_192670_G_A	0.516667	5_193011_T_C	0.488889		TTGTTTTTGTTTTTGTTTTGTTTTGgTTTGGTTTGATTTATTTTGGTTTGG
A536R47	AND3188	SK1/BY	rad27∆/∆	C24	V	192714	.	G	GTTTGA	1096.57	ins	112	0.375	HET	2	1	1	NA	NA	NA	5_192670_G_A	0.603774	5_193011_T_C	0.467213		TTGTTTTTGTTTTTGTTTTGTTTTGgTTTGGTTTGATTTATTTTGGTTTGG
A452R19	AND3188	SK1/BY	rad27∆/∆	C25	V	192714	.	G	GTTTGA	1281.73	ins	124	0.370968	HET	2	1	1	NA	NA	NA	5_192670_G_A	0.491228	5_193011_T_C	0.541667		TTGTTTTTGTTTTTGTTTTGTTTTGgTTTGGTTTGATTTATTTTGGTTTGG
A536R43	AND3188	SK1/BY	rad27∆/∆	C20	V	396407	.	A	AT	601.794	ins	117	0.222222	HET	2	1	1	NA	NA	NA	5_396138_C_T	0.564815	5_396428_A_AT	0.570175		TCCGTACACTTTTGTGAACCCAAACaTTTTTTGTTTAATTTGAAAGATTTT
A536R44	AND3188	SK1/BY	rad27∆/∆	C21	V	396407	.	A	AT	982.032	ins	81	0.407407	HET	2	1	1	NA	NA	NA	5_396138_C_T	0.478261	5_396428_A_AT	0.569767		TCCGTACACTTTTGTGAACCCAAACaTTTTTTGTTTAATTTGAAAGATTTT
A536R45	AND3188	SK1/BY	rad27∆/∆	C22	V	396407	.	A	AT	1483.36	ins	81	0.567901	HET	2	1	1	NA	NA	NA	5_396138_C_T	0.567797	5_396428_A_AT	0.428571		TCCGTACACTTTTGTGAACCCAAACaTTTTTTGTTTAATTTGAAAGATTTT
A536R46	AND3188	SK1/BY	rad27∆/∆	C23	V	396407	.	A	AT	1825.44	ins	100	0.57	HET	2	1	1	NA	NA	NA	5_396138_C_T	0.482759	5_396428_A_AT	0.4		TCCGTACACTTTTGTGAACCCAAACaTTTTTTGTTTAATTTGAAAGATTTT
A536R47	AND3188	SK1/BY	rad27∆/∆	C24	V	396407	.	A	AT	1124.34	ins	88	0.420455	HET	2	1	1	NA	NA	NA	5_396138_C_T	0.597826	5_396428_A_AT	0.534884		TCCGTACACTTTTGTGAACCCAAACaTTTTTTGTTTAATTTGAAAGATTTT
A452R19	AND3188	SK1/BY	rad27∆/∆	C25	V	396407	.	A	AT	1002.39	ins	83	0.409639	HET	2	1	1	NA	NA	NA	5_396138_C_T	0.556818	5_396428_A_AT	0.54023		TCCGTACACTTTTGTGAACCCAAACaTTTTTTGTTTAATTTGAAAGATTTT
A536R36	AND3188	SK1/BY	rad27∆/∆	C13	V	424697	.	C	T	1495.72	snp	113	0.415929	HET	2	1	1	NA	NA	NA	5_423827_A_G	0.611111	5_424927_A_G	0.379747		CATTTTTTTATTTCAAAATCCCCATcAACTATTACAGTCGATGAGGATAGG
A536R37	AND3188	SK1/BY	rad27∆/∆	C14	V	424697	.	C	T	1066.67	snp	71	0.492958	HET	2	1	1	NA	NA	NA	5_423827_A_G	0.516129	5_424927_A_G	0.596774		CATTTTTTTATTTCAAAATCCCCATcAACTATTACAGTCGATGAGGATAGG
A536R38	AND3188	SK1/BY	rad27∆/∆	C15	V	424697	.	C	T	1120.11	snp	77	0.454545	HET	2	1	1	NA	NA	NA	5_423827_A_G	0.480519	5_424927_A_G	0.580645		CATTTTTTTATTTCAAAATCCCCATcAACTATTACAGTCGATGAGGATAGG
A536R39	AND3188	SK1/BY	rad27∆/∆	C16	V	424697	.	C	T	1401.4	snp	115	0.373913	HET	2	1	1	NA	NA	NA	5_423827_A_G	0.409639	5_424927_A_G	0.480519		CATTTTTTTATTTCAAAATCCCCATcAACTATTACAGTCGATGAGGATAGG
A536R40	AND3188	SK1/BY	rad27∆/∆	C17	V	424697	.	C	T	1778.89	snp	130	0.423077	HET	2	1	1	NA	NA	NA	5_423827_A_G	0.418605	5_424927_A_G	0.419355		CATTTTTTTATTTCAAAATCCCCATcAACTATTACAGTCGATGAGGATAGG
A536R41	AND3188	SK1/BY	rad27∆/∆	C18	V	424697	.	C	T	1241.83	snp	80	0.4875	HET	2	1	1	NA	NA	NA	5_423827_A_G	0.505263	5_424927_A_G	0.444444		CATTTTTTTATTTCAAAATCCCCATcAACTATTACAGTCGATGAGGATAGG
A536R42	AND3188	SK1/BY	rad27∆/∆	C19	V	424697	.	C	T	1011.36	snp	58	0.551724	HET	2	1	1	NA	NA	NA	5_423827_A_G	0.490909	5_424927_A_G	0.475		CATTTTTTTATTTCAAAATCCCCATcAACTATTACAGTCGATGAGGATAGG
A536R43	AND3188	SK1/BY	rad27∆/∆	C20	V	424697	.	C	T	1284.74	snp	95	0.421053	HET	2	1	1	NA	NA	NA	5_423827_A_G	0.554455	5_424927_A_G	0.5		CATTTTTTTATTTCAAAATCCCCATcAACTATTACAGTCGATGAGGATAGG
A536R44	AND3188	SK1/BY	rad27∆/∆	C21	V	424697	.	C	T	2270.8	snp	121	0.578512	HET	2	1	1	NA	NA	NA	5_423827_A_G	0.61165	5_424927_A_G	0.535714		CATTTTTTTATTTCAAAATCCCCATcAACTATTACAGTCGATGAGGATAGG
A536R45	AND3188	SK1/BY	rad27∆/∆	C22	V	424697	.	C	T	1350.37	snp	85	0.505882	HET	2	1	1	NA	NA	NA	5_423827_A_G	0.390476	5_424927_A_G	0.46988		CATTTTTTTATTTCAAAATCCCCATcAACTATTACAGTCGATGAGGATAGG
A536R46	AND3188	SK1/BY	rad27∆/∆	C23	V	424697	.	C	T	1034.11	snp	85	0.4	HET	2	1	1	NA	NA	NA	5_423827_A_G	0.454545	5_424927_A_G	0.477273		CATTTTTTTATTTCAAAATCCCCATcAACTATTACAGTCGATGAGGATAGG
A536R47	AND3188	SK1/BY	rad27∆/∆	C24	V	424697	.	C	T	1275.39	snp	83	0.493976	HET	2	1	1	NA	NA	NA	5_423827_A_G	0.357143	5_424927_A_G	0.413793		CATTTTTTTATTTCAAAATCCCCATcAACTATTACAGTCGATGAGGATAGG
A452R19	AND3188	SK1/BY	rad27∆/∆	C25	V	424697	.	C	T	1403.35	snp	81	0.54321	HET	2	1	1	NA	NA	NA	5_423827_A_G	0.569231	5_424927_A_G	0.555556		CATTTTTTTATTTCAAAATCCCCATcAACTATTACAGTCGATGAGGATAGG
A536R33	AND3188	SK1/BY	rad27∆/∆	C10	V	466452	.	G	GT	1604.74	ins	120	0.433333	HET	3	1	1	NA	NA	NA	5_465932_A_G	0.490566	5_466823_G_C	0.5	ANN=GT|frameshift_variant|HIGH|YER148W-A|YER148W-A|transcript|YER148W-A|protein_coding|1/1|c.269dupT|p.Thr91fs|270/579|270/579|90/192||INFO_REALIGN_3_PRIME,GT|frameshift_variant|HIGH|PEA2|YER149C|transcript|YER149C|protein_coding|1/1|c.1018dupA|p.Thr340fs|1018/1263|1018/1263|340/420||	AGAGGAAGGTGAACTTGGATCCCAAgTCACCGGCGAACTCGCTGGTGATGA
A536R34	AND3188	SK1/BY	rad27∆/∆	C11	V	466452	.	G	GT	1269.63	ins	102	0.392157	HET	2	1	1	NA	NA	NA	5_465932_A_G	0.427673	5_466823_G_C	0.459016	ANN=GT|frameshift_variant|HIGH|YER148W-A|YER148W-A|transcript|YER148W-A|protein_coding|1/1|c.269dupT|p.Thr91fs|270/579|270/579|90/192||INFO_REALIGN_3_PRIME,GT|frameshift_variant|HIGH|PEA2|YER149C|transcript|YER149C|protein_coding|1/1|c.1018dupA|p.Thr340fs|1018/1263|1018/1263|340/420||	AGAGGAAGGTGAACTTGGATCCCAAgTCACCGGCGAACTCGCTGGTGATGA
A536R35	AND3188	SK1/BY	rad27∆/∆	C12	V	466452	.	G	GT	667.343	ins	84	0.285714	HET	2	1	1	NA	NA	NA	5_465932_A_G	0.447368	5_466823_G_C	0.543689	ANN=GT|frameshift_variant|HIGH|YER148W-A|YER148W-A|transcript|YER148W-A|protein_coding|1/1|c.269dupT|p.Thr91fs|270/579|270/579|90/192||INFO_REALIGN_3_PRIME,GT|frameshift_variant|HIGH|PEA2|YER149C|transcript|YER149C|protein_coding|1/1|c.1018dupA|p.Thr340fs|1018/1263|1018/1263|340/420||	AGAGGAAGGTGAACTTGGATCCCAAgTCACCGGCGAACTCGCTGGTGATGA
A536R36	AND3188	SK1/BY	rad27∆/∆	C13	V	466452	.	G	GT	1364.63	ins	98	0.438776	HET	2	1	1	NA	NA	NA	5_465932_A_G	0.567568	5_466823_G_C	0.446043	ANN=GT|frameshift_variant|HIGH|YER148W-A|YER148W-A|transcript|YER148W-A|protein_coding|1/1|c.269dupT|p.Thr91fs|270/579|270/579|90/192||INFO_REALIGN_3_PRIME,GT|frameshift_variant|HIGH|PEA2|YER149C|transcript|YER149C|protein_coding|1/1|c.1018dupA|p.Thr340fs|1018/1263|1018/1263|340/420||	AGAGGAAGGTGAACTTGGATCCCAAgTCACCGGCGAACTCGCTGGTGATGA
A536R37	AND3188	SK1/BY	rad27∆/∆	C14	V	466452	.	G	GT	1828.65	ins	126	0.444444	HET	3	1	1	NA	NA	NA	5_465932_A_G	0.54	5_466823_G_C	0.580645	ANN=GT|frameshift_variant|HIGH|YER148W-A|YER148W-A|transcript|YER148W-A|protein_coding|1/1|c.269dupT|p.Thr91fs|270/579|270/579|90/192||INFO_REALIGN_3_PRIME,GT|frameshift_variant|HIGH|PEA2|YER149C|transcript|YER149C|protein_coding|1/1|c.1018dupA|p.Thr340fs|1018/1263|1018/1263|340/420||	AGAGGAAGGTGAACTTGGATCCCAAgTCACCGGCGAACTCGCTGGTGATGA
A536R38	AND3188	SK1/BY	rad27∆/∆	C15	V	466452	.	G	GT	1373.51	ins	95	0.442105	HET	2	1	1	NA	NA	NA	5_465932_A_G	0.495327	5_466823_G_C	0.439024	ANN=GT|frameshift_variant|HIGH|YER148W-A|YER148W-A|transcript|YER148W-A|protein_coding|1/1|c.269dupT|p.Thr91fs|270/579|270/579|90/192||INFO_REALIGN_3_PRIME,GT|frameshift_variant|HIGH|PEA2|YER149C|transcript|YER149C|protein_coding|1/1|c.1018dupA|p.Thr340fs|1018/1263|1018/1263|340/420||	AGAGGAAGGTGAACTTGGATCCCAAgTCACCGGCGAACTCGCTGGTGATGA
A536R39	AND3188	SK1/BY	rad27∆/∆	C16	V	466452	.	G	GT	1406.52	ins	95	0.463158	HET	2	1	1	NA	NA	NA	5_465932_A_G	0.550388	5_466823_G_C	0.434783	ANN=GT|frameshift_variant|HIGH|YER148W-A|YER148W-A|transcript|YER148W-A|protein_coding|1/1|c.269dupT|p.Thr91fs|270/579|270/579|90/192||INFO_REALIGN_3_PRIME,GT|frameshift_variant|HIGH|PEA2|YER149C|transcript|YER149C|protein_coding|1/1|c.1018dupA|p.Thr340fs|1018/1263|1018/1263|340/420||	AGAGGAAGGTGAACTTGGATCCCAAgTCACCGGCGAACTCGCTGGTGATGA
A536R40	AND3188	SK1/BY	rad27∆/∆	C17	V	466452	.	G	GT	1260.1	ins	88	0.454545	HET	2	1	1	NA	NA	NA	5_465932_A_G	0.452055	5_466823_G_C	0.410853	ANN=GT|frameshift_variant|HIGH|YER148W-A|YER148W-A|transcript|YER148W-A|protein_coding|1/1|c.269dupT|p.Thr91fs|270/579|270/579|90/192||INFO_REALIGN_3_PRIME,GT|frameshift_variant|HIGH|PEA2|YER149C|transcript|YER149C|protein_coding|1/1|c.1018dupA|p.Thr340fs|1018/1263|1018/1263|340/420||	AGAGGAAGGTGAACTTGGATCCCAAgTCACCGGCGAACTCGCTGGTGATGA
A536R41	AND3188	SK1/BY	rad27∆/∆	C18	V	466452	.	G	GT	1476.73	ins	106	0.443396	HET	2	1	1	NA	NA	NA	5_465932_A_G	0.440945	5_466823_G_C	0.544715	ANN=GT|frameshift_variant|HIGH|YER148W-A|YER148W-A|transcript|YER148W-A|protein_coding|1/1|c.269dupT|p.Thr91fs|270/579|270/579|90/192||INFO_REALIGN_3_PRIME,GT|frameshift_variant|HIGH|PEA2|YER149C|transcript|YER149C|protein_coding|1/1|c.1018dupA|p.Thr340fs|1018/1263|1018/1263|340/420||	AGAGGAAGGTGAACTTGGATCCCAAgTCACCGGCGAACTCGCTGGTGATGA
A536R42	AND3188	SK1/BY	rad27∆/∆	C19	V	466452	.	G	GT	1715.14	ins	126	0.428571	HET	2	1	1	NA	NA	NA	5_465932_A_G	0.5	5_466823_G_C	0.556452	ANN=GT|frameshift_variant|HIGH|YER148W-A|YER148W-A|transcript|YER148W-A|protein_coding|1/1|c.269dupT|p.Thr91fs|270/579|270/579|90/192||INFO_REALIGN_3_PRIME,GT|frameshift_variant|HIGH|PEA2|YER149C|transcript|YER149C|protein_coding|1/1|c.1018dupA|p.Thr340fs|1018/1263|1018/1263|340/420||	AGAGGAAGGTGAACTTGGATCCCAAgTCACCGGCGAACTCGCTGGTGATGA
A536R43	AND3188	SK1/BY	rad27∆/∆	C20	V	466452	.	G	GT	1465.95	ins	104	0.442308	HET	2	1	1	NA	NA	NA	5_465932_A_G	0.412214	5_466823_G_C	0.490196	ANN=GT|frameshift_variant|HIGH|YER148W-A|YER148W-A|transcript|YER148W-A|protein_coding|1/1|c.269dupT|p.Thr91fs|270/579|270/579|90/192||INFO_REALIGN_3_PRIME,GT|frameshift_variant|HIGH|PEA2|YER149C|transcript|YER149C|protein_coding|1/1|c.1018dupA|p.Thr340fs|1018/1263|1018/1263|340/420||	AGAGGAAGGTGAACTTGGATCCCAAgTCACCGGCGAACTCGCTGGTGATGA
A536R44	AND3188	SK1/BY	rad27∆/∆	C21	V	466452	.	G	GT	1591.41	ins	110	0.445455	HET	2	1	1	NA	NA	NA	5_465932_A_G	0.536765	5_466823_G_C	0.522124	ANN=GT|frameshift_variant|HIGH|YER148W-A|YER148W-A|transcript|YER148W-A|protein_coding|1/1|c.269dupT|p.Thr91fs|270/579|270/579|90/192||INFO_REALIGN_3_PRIME,GT|frameshift_variant|HIGH|PEA2|YER149C|transcript|YER149C|protein_coding|1/1|c.1018dupA|p.Thr340fs|1018/1263|1018/1263|340/420||	AGAGGAAGGTGAACTTGGATCCCAAgTCACCGGCGAACTCGCTGGTGATGA
A536R45	AND3188	SK1/BY	rad27∆/∆	C22	V	466452	.	G	GT	1618.81	ins	110	0.472727	HET	3	1	1	NA	NA	NA	5_465932_A_G	0.425532	5_466823_G_C	0.509677	ANN=GT|frameshift_variant|HIGH|YER148W-A|YER148W-A|transcript|YER148W-A|protein_coding|1/1|c.269dupT|p.Thr91fs|270/579|270/579|90/192||INFO_REALIGN_3_PRIME,GT|frameshift_variant|HIGH|PEA2|YER149C|transcript|YER149C|protein_coding|1/1|c.1018dupA|p.Thr340fs|1018/1263|1018/1263|340/420||	AGAGGAAGGTGAACTTGGATCCCAAgTCACCGGCGAACTCGCTGGTGATGA
A536R46	AND3188	SK1/BY	rad27∆/∆	C23	V	466452	.	G	GT	1573.18	ins	131	0.381679	HET	3	1	1	NA	NA	NA	5_465932_A_G	0.563492	5_466823_G_C	0.458333	ANN=GT|frameshift_variant|HIGH|YER148W-A|YER148W-A|transcript|YER148W-A|protein_coding|1/1|c.269dupT|p.Thr91fs|270/579|270/579|90/192||INFO_REALIGN_3_PRIME,GT|frameshift_variant|HIGH|PEA2|YER149C|transcript|YER149C|protein_coding|1/1|c.1018dupA|p.Thr340fs|1018/1263|1018/1263|340/420||	AGAGGAAGGTGAACTTGGATCCCAAgTCACCGGCGAACTCGCTGGTGATGA
A536R47	AND3188	SK1/BY	rad27∆/∆	C24	V	466452	.	G	GT	927.471	ins	92	0.336957	HET	3	1	1	NA	NA	NA	5_465932_A_G	0.492857	5_466823_G_C	0.453901	ANN=GT|frameshift_variant|HIGH|YER148W-A|YER148W-A|transcript|YER148W-A|protein_coding|1/1|c.269dupT|p.Thr91fs|270/579|270/579|90/192||INFO_REALIGN_3_PRIME,GT|frameshift_variant|HIGH|PEA2|YER149C|transcript|YER149C|protein_coding|1/1|c.1018dupA|p.Thr340fs|1018/1263|1018/1263|340/420||	AGAGGAAGGTGAACTTGGATCCCAAgTCACCGGCGAACTCGCTGGTGATGA
A452R19	AND3188	SK1/BY	rad27∆/∆	C25	V	466452	.	G	GT	1321.18	ins	95	0.452632	HET	3	1	1	NA	NA	NA	5_465932_A_G	0.441176	5_466823_G_C	0.542056	ANN=GT|frameshift_variant|HIGH|YER148W-A|YER148W-A|transcript|YER148W-A|protein_coding|1/1|c.269dupT|p.Thr91fs|270/579|270/579|90/192||INFO_REALIGN_3_PRIME,GT|frameshift_variant|HIGH|PEA2|YER149C|transcript|YER149C|protein_coding|1/1|c.1018dupA|p.Thr340fs|1018/1263|1018/1263|340/420||	AGAGGAAGGTGAACTTGGATCCCAAgTCACCGGCGAACTCGCTGGTGATGA
A536R46	AND3188	SK1/BY	rad27∆/∆	C23	V	480461	.	G	GT	2257.48	ins	129	0.550388	HET	3	1	1	NA	NA	NA	5_480402_T_C	0.536585	5_480485_T_C	0.579365	ANN=GT|frameshift_variant|HIGH|BEM2|YER155C|transcript|YER155C|protein_coding|1/1|c.2387dupA|p.Asn796fs|2387/6504|2387/6504|796/2167||	ATCTTTGTTGCCATTTATGAAAAGCgTTTTTTGTTCTGTTAATTTTCTTTT
A536R47	AND3188	SK1/BY	rad27∆/∆	C24	V	480461	.	G	GT	2046.82	ins	136	0.485294	HET	3	1	1	NA	NA	NA	5_480402_T_C	0.509804	5_480485_T_C	0.503497	ANN=GT|frameshift_variant|HIGH|BEM2|YER155C|transcript|YER155C|protein_coding|1/1|c.2387dupA|p.Asn796fs|2387/6504|2387/6504|796/2167||	ATCTTTGTTGCCATTTATGAAAAGCgTTTTTTGTTCTGTTAATTTTCTTTT
A452R19	AND3188	SK1/BY	rad27∆/∆	C25	V	480461	.	G	GT	1610.61	ins	102	0.5	HET	3	1	1	NA	NA	NA	5_480402_T_C	0.5	5_480485_T_C	0.553571	ANN=GT|frameshift_variant|HIGH|BEM2|YER155C|transcript|YER155C|protein_coding|1/1|c.2387dupA|p.Asn796fs|2387/6504|2387/6504|796/2167||	ATCTTTGTTGCCATTTATGAAAAGCgTTTTTTGTTCTGTTAATTTTCTTTT
A536R25	AND3188	SK1/BY	rad27∆/∆	C1	V	514048	.	T	TA	2156.75	ins	155	0.419355	HET	2	1	1	NA	NA	NA	5_513544_C_T	0.430894	5_514150_C_T	0.496599	ANN=TA|frameshift_variant|HIGH|DNF1|YER166W|transcript|YER166W|protein_coding|1/1|c.1310dupA|p.Asn437fs|1311/4716|1311/4716|437/1571||INFO_REALIGN_3_PRIME	CAGATGGTGCCTGCTACGTAGAAACtAAAAATTTGGATGGTGAAACAAACT
A536R26	AND3188	SK1/BY	rad27∆/∆	C2	V	514048	.	T	TA	3726.69	ins	148	0.824324	HET	2	1	1	LOH60	0.92	REC	5_513544_C_T	0.92638	5_514150_C_T	0.957317	ANN=TA|frameshift_variant|HIGH|DNF1|YER166W|transcript|YER166W|protein_coding|1/1|c.1310dupA|p.Asn437fs|1311/4716|1311/4716|437/1571||INFO_REALIGN_3_PRIME	CAGATGGTGCCTGCTACGTAGAAACtAAAAATTTGGATGGTGAAACAAACT
A536R27	AND3188	SK1/BY	rad27∆/∆	C3	V	514048	.	T	TA	2104.85	ins	126	0.52381	HET	2	1	1	NA	NA	NA	5_513544_C_T	0.616822	5_514150_C_T	0.584	ANN=TA|frameshift_variant|HIGH|DNF1|YER166W|transcript|YER166W|protein_coding|1/1|c.1310dupA|p.Asn437fs|1311/4716|1311/4716|437/1571||INFO_REALIGN_3_PRIME	CAGATGGTGCCTGCTACGTAGAAACtAAAAATTTGGATGGTGAAACAAACT
A536R28	AND3188	SK1/BY	rad27∆/∆	C4	V	514048	.	T	TA	1815.62	ins	106	0.518868	HET	2	1	1	NA	NA	NA	5_513544_C_T	0.44898	5_514150_C_T	0.445545	ANN=TA|frameshift_variant|HIGH|DNF1|YER166W|transcript|YER166W|protein_coding|1/1|c.1310dupA|p.Asn437fs|1311/4716|1311/4716|437/1571||INFO_REALIGN_3_PRIME	CAGATGGTGCCTGCTACGTAGAAACtAAAAATTTGGATGGTGAAACAAACT
A536R29	AND3188	SK1/BY	rad27∆/∆	C5	V	514048	.	T	TA	1252.96	ins	157	0.280255	HET	2	1	1	NA	NA	NA	5_513544_C_T	0.409836	5_514150_C_T	0.460993	ANN=TA|frameshift_variant|HIGH|DNF1|YER166W|transcript|YER166W|protein_coding|1/1|c.1310dupA|p.Asn437fs|1311/4716|1311/4716|437/1571||INFO_REALIGN_3_PRIME	CAGATGGTGCCTGCTACGTAGAAACtAAAAATTTGGATGGTGAAACAAACT
A536R30	AND3188	SK1/BY	rad27∆/∆	C6	V	514048	.	T	TA	3096.26	ins	214	0.439252	HET	2	1	1	NA	NA	NA	5_513544_C_T	0.572193	5_514150_C_T	0.471154	ANN=TA|frameshift_variant|HIGH|DNF1|YER166W|transcript|YER166W|protein_coding|1/1|c.1310dupA|p.Asn437fs|1311/4716|1311/4716|437/1571||INFO_REALIGN_3_PRIME	CAGATGGTGCCTGCTACGTAGAAACtAAAAATTTGGATGGTGAAACAAACT
A536R31	AND3188	SK1/BY	rad27∆/∆	C7	V	514048	.	T	TA	3463.03	ins	204	0.509804	HET	2	1	1	NA	NA	NA	5_513544_C_T	0.54717	5_514150_C_T	0.525974	ANN=TA|frameshift_variant|HIGH|DNF1|YER166W|transcript|YER166W|protein_coding|1/1|c.1310dupA|p.Asn437fs|1311/4716|1311/4716|437/1571||INFO_REALIGN_3_PRIME	CAGATGGTGCCTGCTACGTAGAAACtAAAAATTTGGATGGTGAAACAAACT
A536R32	AND3188	SK1/BY	rad27∆/∆	C9	V	514048	.	T	TA	2418.48	ins	149	0.489933	HET	2	1	1	NA	NA	NA	5_513544_C_T	0.532374	5_514150_C_T	0.50303	ANN=TA|frameshift_variant|HIGH|DNF1|YER166W|transcript|YER166W|protein_coding|1/1|c.1310dupA|p.Asn437fs|1311/4716|1311/4716|437/1571||INFO_REALIGN_3_PRIME	CAGATGGTGCCTGCTACGTAGAAACtAAAAATTTGGATGGTGAAACAAACT
A536R33	AND3188	SK1/BY	rad27∆/∆	C10	V	514048	.	T	TA	1846.47	ins	126	0.452381	HET	2	1	1	NA	NA	NA	5_513544_C_T	0.428571	5_514150_C_T	0.48	ANN=TA|frameshift_variant|HIGH|DNF1|YER166W|transcript|YER166W|protein_coding|1/1|c.1310dupA|p.Asn437fs|1311/4716|1311/4716|437/1571||INFO_REALIGN_3_PRIME	CAGATGGTGCCTGCTACGTAGAAACtAAAAATTTGGATGGTGAAACAAACT
A536R34	AND3188	SK1/BY	rad27∆/∆	C11	V	514048	.	T	TA	2113.22	ins	158	0.417722	HET	2	1	1	NA	NA	NA	5_513544_C_T	0.423077	5_514150_C_T	0.446154	ANN=TA|frameshift_variant|HIGH|DNF1|YER166W|transcript|YER166W|protein_coding|1/1|c.1310dupA|p.Asn437fs|1311/4716|1311/4716|437/1571||INFO_REALIGN_3_PRIME	CAGATGGTGCCTGCTACGTAGAAACtAAAAATTTGGATGGTGAAACAAACT
A536R35	AND3188	SK1/BY	rad27∆/∆	C12	V	514048	.	T	TA	1925.26	ins	147	0.421769	HET	2	1	1	NA	NA	NA	5_513544_C_T	0.380531	5_514150_C_T	0.56338	ANN=TA|frameshift_variant|HIGH|DNF1|YER166W|transcript|YER166W|protein_coding|1/1|c.1310dupA|p.Asn437fs|1311/4716|1311/4716|437/1571||INFO_REALIGN_3_PRIME	CAGATGGTGCCTGCTACGTAGAAACtAAAAATTTGGATGGTGAAACAAACT
A536R36	AND3188	SK1/BY	rad27∆/∆	C13	V	514048	.	T	TA	2236.26	ins	161	0.428571	HET	2	1	1	NA	NA	NA	5_513544_C_T	0.484848	5_514150_C_T	0.5	ANN=TA|frameshift_variant|HIGH|DNF1|YER166W|transcript|YER166W|protein_coding|1/1|c.1310dupA|p.Asn437fs|1311/4716|1311/4716|437/1571||INFO_REALIGN_3_PRIME	CAGATGGTGCCTGCTACGTAGAAACtAAAAATTTGGATGGTGAAACAAACT
A536R37	AND3188	SK1/BY	rad27∆/∆	C14	V	514048	.	T	TA	2773.97	ins	156	0.544872	HET	2	1	1	NA	NA	NA	5_513544_C_T	0.491228	5_514150_C_T	0.504673	ANN=TA|frameshift_variant|HIGH|DNF1|YER166W|transcript|YER166W|protein_coding|1/1|c.1310dupA|p.Asn437fs|1311/4716|1311/4716|437/1571||INFO_REALIGN_3_PRIME	CAGATGGTGCCTGCTACGTAGAAACtAAAAATTTGGATGGTGAAACAAACT
A536R38	AND3188	SK1/BY	rad27∆/∆	C15	V	514048	.	T	TA	2039.18	ins	126	0.492063	HET	2	1	1	NA	NA	NA	5_513544_C_T	0.511111	5_514150_C_T	0.440678	ANN=TA|frameshift_variant|HIGH|DNF1|YER166W|transcript|YER166W|protein_coding|1/1|c.1310dupA|p.Asn437fs|1311/4716|1311/4716|437/1571||INFO_REALIGN_3_PRIME	CAGATGGTGCCTGCTACGTAGAAACtAAAAATTTGGATGGTGAAACAAACT
A536R39	AND3188	SK1/BY	rad27∆/∆	C16	V	514048	.	T	TA	1484.77	ins	134	0.365672	HET	2	1	1	NA	NA	NA	5_513544_C_T	0.51773	5_514150_C_T	0.448718	ANN=TA|frameshift_variant|HIGH|DNF1|YER166W|transcript|YER166W|protein_coding|1/1|c.1310dupA|p.Asn437fs|1311/4716|1311/4716|437/1571||INFO_REALIGN_3_PRIME	CAGATGGTGCCTGCTACGTAGAAACtAAAAATTTGGATGGTGAAACAAACT
A536R40	AND3188	SK1/BY	rad27∆/∆	C17	V	514048	.	T	TA	2310.73	ins	153	0.464052	HET	2	1	1	NA	NA	NA	5_513544_C_T	0.363636	5_514150_C_T	0.438849	ANN=TA|frameshift_variant|HIGH|DNF1|YER166W|transcript|YER166W|protein_coding|1/1|c.1310dupA|p.Asn437fs|1311/4716|1311/4716|437/1571||INFO_REALIGN_3_PRIME	CAGATGGTGCCTGCTACGTAGAAACtAAAAATTTGGATGGTGAAACAAACT
A536R41	AND3188	SK1/BY	rad27∆/∆	C18	V	514048	.	T	TA	1610.1	ins	123	0.422764	HET	2	1	1	NA	NA	NA	5_513544_C_T	0.471429	5_514150_C_T	0.496815	ANN=TA|frameshift_variant|HIGH|DNF1|YER166W|transcript|YER166W|protein_coding|1/1|c.1310dupA|p.Asn437fs|1311/4716|1311/4716|437/1571||INFO_REALIGN_3_PRIME	CAGATGGTGCCTGCTACGTAGAAACtAAAAATTTGGATGGTGAAACAAACT
A536R42	AND3188	SK1/BY	rad27∆/∆	C19	V	514048	.	T	TA	2473.28	ins	145	0.531034	HET	2	1	1	NA	NA	NA	5_513544_C_T	0.515528	5_514150_C_T	0.517007	ANN=TA|frameshift_variant|HIGH|DNF1|YER166W|transcript|YER166W|protein_coding|1/1|c.1310dupA|p.Asn437fs|1311/4716|1311/4716|437/1571||INFO_REALIGN_3_PRIME	CAGATGGTGCCTGCTACGTAGAAACtAAAAATTTGGATGGTGAAACAAACT
A536R43	AND3188	SK1/BY	rad27∆/∆	C20	V	514048	.	T	TA	2143.77	ins	145	0.475862	HET	2	1	1	NA	NA	NA	5_513544_C_T	0.466667	5_514150_C_T	0.493902	ANN=TA|frameshift_variant|HIGH|DNF1|YER166W|transcript|YER166W|protein_coding|1/1|c.1310dupA|p.Asn437fs|1311/4716|1311/4716|437/1571||INFO_REALIGN_3_PRIME	CAGATGGTGCCTGCTACGTAGAAACtAAAAATTTGGATGGTGAAACAAACT
A536R44	AND3188	SK1/BY	rad27∆/∆	C21	V	514048	.	T	TA	2120.38	ins	135	0.481481	HET	2	1	1	NA	NA	NA	5_513544_C_T	0.466667	5_514150_C_T	0.489209	ANN=TA|frameshift_variant|HIGH|DNF1|YER166W|transcript|YER166W|protein_coding|1/1|c.1310dupA|p.Asn437fs|1311/4716|1311/4716|437/1571||INFO_REALIGN_3_PRIME	CAGATGGTGCCTGCTACGTAGAAACtAAAAATTTGGATGGTGAAACAAACT
A536R45	AND3188	SK1/BY	rad27∆/∆	C22	V	514048	.	T	TA	2539.35	ins	144	0.520833	HET	2	1	1	NA	NA	NA	5_513544_C_T	0.496894	5_514150_C_T	0.617647	ANN=TA|frameshift_variant|HIGH|DNF1|YER166W|transcript|YER166W|protein_coding|1/1|c.1310dupA|p.Asn437fs|1311/4716|1311/4716|437/1571||INFO_REALIGN_3_PRIME	CAGATGGTGCCTGCTACGTAGAAACtAAAAATTTGGATGGTGAAACAAACT
A536R46	AND3188	SK1/BY	rad27∆/∆	C23	V	514048	.	T	TA	2667.99	ins	184	0.440217	HET	3	1	1	NA	NA	NA	5_513544_C_T	0.442857	5_514150_C_T	0.512048	ANN=TA|frameshift_variant|HIGH|DNF1|YER166W|transcript|YER166W|protein_coding|1/1|c.1310dupA|p.Asn437fs|1311/4716|1311/4716|437/1571||INFO_REALIGN_3_PRIME	CAGATGGTGCCTGCTACGTAGAAACtAAAAATTTGGATGGTGAAACAAACT
A536R47	AND3188	SK1/BY	rad27∆/∆	C24	V	514048	.	T	TA	2056.68	ins	152	0.414474	HET	3	1	1	NA	NA	NA	5_513544_C_T	0.51773	5_514150_C_T	0.426966	ANN=TA|frameshift_variant|HIGH|DNF1|YER166W|transcript|YER166W|protein_coding|1/1|c.1310dupA|p.Asn437fs|1311/4716|1311/4716|437/1571||INFO_REALIGN_3_PRIME	CAGATGGTGCCTGCTACGTAGAAACtAAAAATTTGGATGGTGAAACAAACT
A452R19	AND3188	SK1/BY	rad27∆/∆	C25	V	514048	.	T	TA	1588.53	ins	99	0.494949	HET	2	1	1	NA	NA	NA	5_513544_C_T	0.463918	5_514150_C_T	0.539683	ANN=TA|frameshift_variant|HIGH|DNF1|YER166W|transcript|YER166W|protein_coding|1/1|c.1310dupA|p.Asn437fs|1311/4716|1311/4716|437/1571||INFO_REALIGN_3_PRIME	CAGATGGTGCCTGCTACGTAGAAACtAAAAATTTGGATGGTGAAACAAACT
A536R25	AND3188	SK1/BY	rad27∆/∆	C1	VI	264865	.	C	A	2645.99	snp	141	0.560284	HET	2	1	1	NA	NA	NA	6_264845_A_T	0.544118	6_265286_A_G	0.5	ANN=A|missense_variant|MODERATE|IRC7|YFR055W|transcript|YFR055W|protein_coding|1/1|c.662C>A|p.Ala221Asp|662/1023|662/1023|221/340||	CATTCAGATCTTCTTATTGGTCTGGcCTCCGCAAATGAAGAATGTTGGCCG
A536R26	AND3188	SK1/BY	rad27∆/∆	C2	VI	264865	.	C	A	5370.12	snp	207	0.845411	HOM	2	1	1	NA	NA	NA	6_264845_A_T	0.854271	6_265286_A_G	0.722892	ANN=A|missense_variant|MODERATE|IRC7|YFR055W|transcript|YFR055W|protein_coding|1/1|c.662C>A|p.Ala221Asp|662/1023|662/1023|221/340||	CATTCAGATCTTCTTATTGGTCTGGcCTCCGCAAATGAAGAATGTTGGCCG
A536R27	AND3188	SK1/BY	rad27∆/∆	C3	VI	264865	.	C	A	1857.6	snp	125	0.456	HET	2	1	1	NA	NA	NA	6_264845_A_T	0.448598	6_265286_A_G	0.391304	ANN=A|missense_variant|MODERATE|IRC7|YFR055W|transcript|YFR055W|protein_coding|1/1|c.662C>A|p.Ala221Asp|662/1023|662/1023|221/340||	CATTCAGATCTTCTTATTGGTCTGGcCTCCGCAAATGAAGAATGTTGGCCG
A536R28	AND3188	SK1/BY	rad27∆/∆	C4	VI	264865	.	C	A	1460.85	snp	88	0.5	HET	2	1	1	NA	NA	NA	6_264845_A_T	0.477778	6_265286_A_G	0.507246	ANN=A|missense_variant|MODERATE|IRC7|YFR055W|transcript|YFR055W|protein_coding|1/1|c.662C>A|p.Ala221Asp|662/1023|662/1023|221/340||	CATTCAGATCTTCTTATTGGTCTGGcCTCCGCAAATGAAGAATGTTGGCCG
A536R29	AND3188	SK1/BY	rad27∆/∆	C5	VI	264865	.	C	A	2481.4	snp	143	0.531469	HET	2	1	1	NA	NA	NA	6_264845_A_T	0.52	6_265286_A_G	0.612903	ANN=A|missense_variant|MODERATE|IRC7|YFR055W|transcript|YFR055W|protein_coding|1/1|c.662C>A|p.Ala221Asp|662/1023|662/1023|221/340||	CATTCAGATCTTCTTATTGGTCTGGcCTCCGCAAATGAAGAATGTTGGCCG
A536R30	AND3188	SK1/BY	rad27∆/∆	C6	VI	264865	.	C	A	2743.15	snp	188	0.452128	HET	2	1	1	NA	NA	NA	6_264845_A_T	0.453202	6_265286_A_G	0.51087	ANN=A|missense_variant|MODERATE|IRC7|YFR055W|transcript|YFR055W|protein_coding|1/1|c.662C>A|p.Ala221Asp|662/1023|662/1023|221/340||	CATTCAGATCTTCTTATTGGTCTGGcCTCCGCAAATGAAGAATGTTGGCCG
A536R31	AND3188	SK1/BY	rad27∆/∆	C7	VI	264865	.	C	A	2486.75	snp	142	0.556338	HET	3	1	1	NA	NA	NA	6_264845_A_T	0.520833	6_265286_A_G	0.5	ANN=A|missense_variant|MODERATE|IRC7|YFR055W|transcript|YFR055W|protein_coding|1/1|c.662C>A|p.Ala221Asp|662/1023|662/1023|221/340||	CATTCAGATCTTCTTATTGGTCTGGcCTCCGCAAATGAAGAATGTTGGCCG
A536R32	AND3188	SK1/BY	rad27∆/∆	C9	VI	264865	.	C	A	2774.92	snp	156	0.525641	HET	2	1	1	NA	NA	NA	6_264845_A_T	0.484848	6_265286_A_G	0.487179	ANN=A|missense_variant|MODERATE|IRC7|YFR055W|transcript|YFR055W|protein_coding|1/1|c.662C>A|p.Ala221Asp|662/1023|662/1023|221/340||	CATTCAGATCTTCTTATTGGTCTGGcCTCCGCAAATGAAGAATGTTGGCCG
A536R33	AND3188	SK1/BY	rad27∆/∆	C10	VI	264865	.	C	A	3580.08	snp	190	0.573684	HET	2	1	1	NA	NA	NA	6_264845_A_T	0.578947	6_265286_A_G	0.43038	ANN=A|missense_variant|MODERATE|IRC7|YFR055W|transcript|YFR055W|protein_coding|1/1|c.662C>A|p.Ala221Asp|662/1023|662/1023|221/340||	CATTCAGATCTTCTTATTGGTCTGGcCTCCGCAAATGAAGAATGTTGGCCG
A536R34	AND3188	SK1/BY	rad27∆/∆	C11	VI	264865	.	C	A	2977.09	snp	159	0.572327	HET	2	1	1	NA	NA	NA	6_264845_A_T	0.586957	6_265286_A_G	0.625	ANN=A|missense_variant|MODERATE|IRC7|YFR055W|transcript|YFR055W|protein_coding|1/1|c.662C>A|p.Ala221Asp|662/1023|662/1023|221/340||	CATTCAGATCTTCTTATTGGTCTGGcCTCCGCAAATGAAGAATGTTGGCCG
A536R35	AND3188	SK1/BY	rad27∆/∆	C12	VI	264865	.	C	A	2382.33	snp	143	0.503497	HET	2	1	1	NA	NA	NA	6_264845_A_T	0.447761	6_265286_A_G	0.5625	ANN=A|missense_variant|MODERATE|IRC7|YFR055W|transcript|YFR055W|protein_coding|1/1|c.662C>A|p.Ala221Asp|662/1023|662/1023|221/340||	CATTCAGATCTTCTTATTGGTCTGGcCTCCGCAAATGAAGAATGTTGGCCG
A536R36	AND3188	SK1/BY	rad27∆/∆	C13	VI	264865	.	C	A	2403.86	snp	158	0.462025	HET	2	1	1	NA	NA	NA	6_264845_A_T	0.456376	6_265286_A_G	0.472973	ANN=A|missense_variant|MODERATE|IRC7|YFR055W|transcript|YFR055W|protein_coding|1/1|c.662C>A|p.Ala221Asp|662/1023|662/1023|221/340||	CATTCAGATCTTCTTATTGGTCTGGcCTCCGCAAATGAAGAATGTTGGCCG
A536R37	AND3188	SK1/BY	rad27∆/∆	C14	VI	264865	.	C	A	2081.63	snp	135	0.474074	HET	2	1	1	NA	NA	NA	6_264845_A_T	0.5	6_265286_A_G	0.492063	ANN=A|missense_variant|MODERATE|IRC7|YFR055W|transcript|YFR055W|protein_coding|1/1|c.662C>A|p.Ala221Asp|662/1023|662/1023|221/340||	CATTCAGATCTTCTTATTGGTCTGGcCTCCGCAAATGAAGAATGTTGGCCG
A536R38	AND3188	SK1/BY	rad27∆/∆	C15	VI	264865	.	C	A	1885.65	snp	110	0.545455	HET	2	1	1	NA	NA	NA	6_264845_A_T	0.552381	6_265286_A_G	0.388889	ANN=A|missense_variant|MODERATE|IRC7|YFR055W|transcript|YFR055W|protein_coding|1/1|c.662C>A|p.Ala221Asp|662/1023|662/1023|221/340||	CATTCAGATCTTCTTATTGGTCTGGcCTCCGCAAATGAAGAATGTTGGCCG
A536R39	AND3188	SK1/BY	rad27∆/∆	C16	VI	264865	.	C	A	1588.41	snp	137	0.372263	HET	2	1	1	NA	NA	NA	6_264845_A_T	0.378788	6_265286_A_G	0.47191	ANN=A|missense_variant|MODERATE|IRC7|YFR055W|transcript|YFR055W|protein_coding|1/1|c.662C>A|p.Ala221Asp|662/1023|662/1023|221/340||	CATTCAGATCTTCTTATTGGTCTGGcCTCCGCAAATGAAGAATGTTGGCCG
A536R40	AND3188	SK1/BY	rad27∆/∆	C17	VI	264865	.	C	A	2184.47	snp	152	0.453947	HET	2	1	1	NA	NA	NA	6_264845_A_T	0.496732	6_265286_A_G	0.532468	ANN=A|missense_variant|MODERATE|IRC7|YFR055W|transcript|YFR055W|protein_coding|1/1|c.662C>A|p.Ala221Asp|662/1023|662/1023|221/340||	CATTCAGATCTTCTTATTGGTCTGGcCTCCGCAAATGAAGAATGTTGGCCG
A536R41	AND3188	SK1/BY	rad27∆/∆	C18	VI	264865	.	C	A	1496.82	snp	89	0.52809	HET	2	1	1	NA	NA	NA	6_264845_A_T	0.533333	6_265286_A_G	0.661538	ANN=A|missense_variant|MODERATE|IRC7|YFR055W|transcript|YFR055W|protein_coding|1/1|c.662C>A|p.Ala221Asp|662/1023|662/1023|221/340||	CATTCAGATCTTCTTATTGGTCTGGcCTCCGCAAATGAAGAATGTTGGCCG
A536R42	AND3188	SK1/BY	rad27∆/∆	C19	VI	264865	.	C	A	2176.04	snp	108	0.611111	HET	1	1	1	NA	NA	NA	6_264845_A_T	0.550459	6_265286_A_G	0.396226	ANN=A|missense_variant|MODERATE|IRC7|YFR055W|transcript|YFR055W|protein_coding|1/1|c.662C>A|p.Ala221Asp|662/1023|662/1023|221/340||	CATTCAGATCTTCTTATTGGTCTGGcCTCCGCAAATGAAGAATGTTGGCCG
A536R43	AND3188	SK1/BY	rad27∆/∆	C20	VI	264865	.	C	A	1469.71	snp	81	0.567901	HET	1	1	1	NA	NA	NA	6_264845_A_T	0.594595	6_265286_A_G	0.652174	ANN=A|missense_variant|MODERATE|IRC7|YFR055W|transcript|YFR055W|protein_coding|1/1|c.662C>A|p.Ala221Asp|662/1023|662/1023|221/340||	CATTCAGATCTTCTTATTGGTCTGGcCTCCGCAAATGAAGAATGTTGGCCG
A536R44	AND3188	SK1/BY	rad27∆/∆	C21	VI	264865	.	C	A	1365.89	snp	76	0.552632	HET	1	1	1	NA	NA	NA	6_264845_A_T	0.538462	6_265286_A_G	0.520833	ANN=A|missense_variant|MODERATE|IRC7|YFR055W|transcript|YFR055W|protein_coding|1/1|c.662C>A|p.Ala221Asp|662/1023|662/1023|221/340||	CATTCAGATCTTCTTATTGGTCTGGcCTCCGCAAATGAAGAATGTTGGCCG
A536R45	AND3188	SK1/BY	rad27∆/∆	C22	VI	264865	.	C	A	612.737	snp	61	0.327869	HET	1	1	1	NA	NA	NA	6_264845_A_T	0.296875	6_265286_A_G	0.5	ANN=A|missense_variant|MODERATE|IRC7|YFR055W|transcript|YFR055W|protein_coding|1/1|c.662C>A|p.Ala221Asp|662/1023|662/1023|221/340||	CATTCAGATCTTCTTATTGGTCTGGcCTCCGCAAATGAAGAATGTTGGCCG
A536R46	AND3188	SK1/BY	rad27∆/∆	C23	VI	264865	.	C	A	1318.95	snp	76	0.526316	HET	2	1	1	NA	NA	NA	6_264845_A_T	0.542857	6_265286_A_G	0.490909	ANN=A|missense_variant|MODERATE|IRC7|YFR055W|transcript|YFR055W|protein_coding|1/1|c.662C>A|p.Ala221Asp|662/1023|662/1023|221/340||	CATTCAGATCTTCTTATTGGTCTGGcCTCCGCAAATGAAGAATGTTGGCCG
A536R47	AND3188	SK1/BY	rad27∆/∆	C24	VI	264865	.	C	A	1830.82	snp	99	0.575758	HET	2	1	1	NA	NA	NA	6_264845_A_T	0.5	6_265286_A_G	0.507937	ANN=A|missense_variant|MODERATE|IRC7|YFR055W|transcript|YFR055W|protein_coding|1/1|c.662C>A|p.Ala221Asp|662/1023|662/1023|221/340||	CATTCAGATCTTCTTATTGGTCTGGcCTCCGCAAATGAAGAATGTTGGCCG
A452R19	AND3188	SK1/BY	rad27∆/∆	C25	VI	264865	.	C	A	1738.85	snp	93	0.55914	HET	2	1	1	NA	NA	NA	6_264845_A_T	0.520408	6_265286_A_G	0.471698	ANN=A|missense_variant|MODERATE|IRC7|YFR055W|transcript|YFR055W|protein_coding|1/1|c.662C>A|p.Ala221Asp|662/1023|662/1023|221/340||	CATTCAGATCTTCTTATTGGTCTGGcCTCCGCAAATGAAGAATGTTGGCCG
A536R43	AND3188	SK1/BY	rad27∆/∆	C20	VII	192193	.	T	TTTC	2235.68	ins	175	0.405714	HET	2	1	1	NA	NA	NA	7_191348_A_G	0.412162	7_192332_G_C	0.405405	ANN=TTTC|conservative_inframe_insertion|MODERATE|YRB30|YGL164C|transcript|YGL164C|protein_coding|1/1|c.1105_1107dupGAA|p.Glu369dup|1107/1323|1107/1323|369/440||	GACGAATCCTTGTCCTCCAATTTATtTTCTTCTTCTTCTTCTTCCTTTCGT
A536R44	AND3188	SK1/BY	rad27∆/∆	C21	VII	192193	.	T	TTTC	1768.57	ins	130	0.415385	HET	2	1	1	NA	NA	NA	7_191348_A_G	0.487603	7_192332_G_C	0.453901	ANN=TTTC|conservative_inframe_insertion|MODERATE|YRB30|YGL164C|transcript|YGL164C|protein_coding|1/1|c.1105_1107dupGAA|p.Glu369dup|1107/1323|1107/1323|369/440||	GACGAATCCTTGTCCTCCAATTTATtTTCTTCTTCTTCTTCTTCCTTTCGT
A536R45	AND3188	SK1/BY	rad27∆/∆	C22	VII	192193	.	T	TTTC	2294.85	ins	145	0.489655	HET	2	1	1	NA	NA	NA	7_191348_A_G	0.433824	7_192332_G_C	0.431034	ANN=TTTC|conservative_inframe_insertion|MODERATE|YRB30|YGL164C|transcript|YGL164C|protein_coding|1/1|c.1105_1107dupGAA|p.Glu369dup|1107/1323|1107/1323|369/440||	GACGAATCCTTGTCCTCCAATTTATtTTCTTCTTCTTCTTCTTCCTTTCGT
A536R46	AND3188	SK1/BY	rad27∆/∆	C23	VII	192193	.	T	TTTC	1810.7	ins	151	0.384106	HET	2	1	1	NA	NA	NA	7_191348_A_G	0.523438	7_192332_G_C	0.517241	ANN=TTTC|conservative_inframe_insertion|MODERATE|YRB30|YGL164C|transcript|YGL164C|protein_coding|1/1|c.1105_1107dupGAA|p.Glu369dup|1107/1323|1107/1323|369/440||	GACGAATCCTTGTCCTCCAATTTATtTTCTTCTTCTTCTTCTTCCTTTCGT
A536R47	AND3188	SK1/BY	rad27∆/∆	C24	VII	192193	.	T	TTTC	2210.96	ins	135	0.503704	HET	2	1	1	NA	NA	NA	7_191348_A_G	0.464286	7_192332_G_C	0.448276	ANN=TTTC|conservative_inframe_insertion|MODERATE|YRB30|YGL164C|transcript|YGL164C|protein_coding|1/1|c.1105_1107dupGAA|p.Glu369dup|1107/1323|1107/1323|369/440||	GACGAATCCTTGTCCTCCAATTTATtTTCTTCTTCTTCTTCTTCCTTTCGT
A452R19	AND3188	SK1/BY	rad27∆/∆	C25	VII	192193	.	T	TTTC	1744.33	ins	135	0.407407	HET	2	1	1	NA	NA	NA	7_191348_A_G	0.473214	7_192332_G_C	0.551471	ANN=TTTC|conservative_inframe_insertion|MODERATE|YRB30|YGL164C|transcript|YGL164C|protein_coding|1/1|c.1105_1107dupGAA|p.Glu369dup|1107/1323|1107/1323|369/440||	GACGAATCCTTGTCCTCCAATTTATtTTCTTCTTCTTCTTCTTCCTTTCGT
A536R27	AND3188	SK1/BY	rad27∆/∆	C3	VII	365828	.	T	A	1311.56	snp	64	0.625	HET	2	1	1	NA	NA	NA	7_365788_T_C	0.327869	7_365991_G_A	0.528736		GAAGGTAATCCCCTACGGAAAATCAtCTTGTGAATAGTCACAAGTTGAAGA
A536R28	AND3188	SK1/BY	rad27∆/∆	C4	VII	365828	.	T	A	969.513	snp	60	0.483333	HET	2	1	1	NA	NA	NA	7_365788_T_C	0.553846	7_365991_G_A	0.638554		GAAGGTAATCCCCTACGGAAAATCAtCTTGTGAATAGTCACAAGTTGAAGA
A536R29	AND3188	SK1/BY	rad27∆/∆	C5	VII	365828	.	T	A	1018.13	snp	66	0.469697	HET	2	1	1	NA	NA	NA	7_365788_T_C	0.421875	7_365991_G_A	0.5		GAAGGTAATCCCCTACGGAAAATCAtCTTGTGAATAGTCACAAGTTGAAGA
A536R30	AND3188	SK1/BY	rad27∆/∆	C6	VII	365828	.	T	A	1583.6	snp	98	0.489796	HET	2	1	1	NA	NA	NA	7_365788_T_C	0.545455	7_365991_G_A	0.511111		GAAGGTAATCCCCTACGGAAAATCAtCTTGTGAATAGTCACAAGTTGAAGA
A536R31	AND3188	SK1/BY	rad27∆/∆	C7	VII	365828	.	T	A	1625.9	snp	100	0.48	HET	2	1	1	NA	NA	NA	7_365788_T_C	0.5	7_365991_G_A	0.533333		GAAGGTAATCCCCTACGGAAAATCAtCTTGTGAATAGTCACAAGTTGAAGA
A536R32	AND3188	SK1/BY	rad27∆/∆	C9	VII	365828	.	T	A	1466.46	snp	94	0.468085	HET	2	1	1	NA	NA	NA	7_365788_T_C	0.553191	7_365991_G_A	0.481132		GAAGGTAATCCCCTACGGAAAATCAtCTTGTGAATAGTCACAAGTTGAAGA
A536R33	AND3188	SK1/BY	rad27∆/∆	C10	VII	365828	.	T	A	1941.23	snp	100	0.58	HET	2	1	1	NA	NA	NA	7_365788_T_C	0.453488	7_365991_G_A	0.535088		GAAGGTAATCCCCTACGGAAAATCAtCTTGTGAATAGTCACAAGTTGAAGA
A536R34	AND3188	SK1/BY	rad27∆/∆	C11	VII	365828	.	T	A	1829.44	snp	106	0.518868	HET	2	1	1	NA	NA	NA	7_365788_T_C	0.47561	7_365991_G_A	0.590909		GAAGGTAATCCCCTACGGAAAATCAtCTTGTGAATAGTCACAAGTTGAAGA
A536R35	AND3188	SK1/BY	rad27∆/∆	C12	VII	365828	.	T	A	1742.49	snp	82	0.646341	HET	2	1	1	NA	NA	NA	7_365788_T_C	0.354839	7_365991_G_A	0.401786		GAAGGTAATCCCCTACGGAAAATCAtCTTGTGAATAGTCACAAGTTGAAGA
A536R36	AND3188	SK1/BY	rad27∆/∆	C13	VII	365828	.	T	A	1313.09	snp	73	0.547945	HET	2	1	1	NA	NA	NA	7_365788_T_C	0.460526	7_365991_G_A	0.572816		GAAGGTAATCCCCTACGGAAAATCAtCTTGTGAATAGTCACAAGTTGAAGA
A536R37	AND3188	SK1/BY	rad27∆/∆	C14	VII	365828	.	T	A	957.535	snp	55	0.527273	HET	2	1	1	NA	NA	NA	7_365788_T_C	0.478261	7_365991_G_A	0.461538		GAAGGTAATCCCCTACGGAAAATCAtCTTGTGAATAGTCACAAGTTGAAGA
A536R38	AND3188	SK1/BY	rad27∆/∆	C15	VII	365828	.	T	A	1320.35	snp	79	0.506329	HET	2	1	1	NA	NA	NA	7_365788_T_C	0.564516	7_365991_G_A	0.427083		GAAGGTAATCCCCTACGGAAAATCAtCTTGTGAATAGTCACAAGTTGAAGA
A536R39	AND3188	SK1/BY	rad27∆/∆	C16	VII	365828	.	T	A	1549.75	snp	101	0.465347	HET	2	1	1	NA	NA	NA	7_365788_T_C	0.510638	7_365991_G_A	0.396226		GAAGGTAATCCCCTACGGAAAATCAtCTTGTGAATAGTCACAAGTTGAAGA
A536R40	AND3188	SK1/BY	rad27∆/∆	C17	VII	365828	.	T	A	1362.69	snp	79	0.518987	HET	2	1	1	NA	NA	NA	7_365788_T_C	0.492537	7_365991_G_A	0.535088		GAAGGTAATCCCCTACGGAAAATCAtCTTGTGAATAGTCACAAGTTGAAGA
A536R41	AND3188	SK1/BY	rad27∆/∆	C18	VII	365828	.	T	A	1350.43	snp	70	0.571429	HET	2	1	1	NA	NA	NA	7_365788_T_C	0.439394	7_365991_G_A	0.419355		GAAGGTAATCCCCTACGGAAAATCAtCTTGTGAATAGTCACAAGTTGAAGA
A536R42	AND3188	SK1/BY	rad27∆/∆	C19	VII	365828	.	T	A	1526.13	snp	100	0.46	HET	2	1	1	NA	NA	NA	7_365788_T_C	0.45977	7_365991_G_A	0.412371		GAAGGTAATCCCCTACGGAAAATCAtCTTGTGAATAGTCACAAGTTGAAGA
A536R43	AND3188	SK1/BY	rad27∆/∆	C20	VII	365828	.	T	A	1640.85	snp	111	0.441441	HET	2	1	1	NA	NA	NA	7_365788_T_C	0.593407	7_365991_G_A	0.431373		GAAGGTAATCCCCTACGGAAAATCAtCTTGTGAATAGTCACAAGTTGAAGA
A536R44	AND3188	SK1/BY	rad27∆/∆	C21	VII	365828	.	T	A	1612.34	snp	103	0.475728	HET	2	1	1	NA	NA	NA	7_365788_T_C	0.404255	7_365991_G_A	0.467391		GAAGGTAATCCCCTACGGAAAATCAtCTTGTGAATAGTCACAAGTTGAAGA
A536R45	AND3188	SK1/BY	rad27∆/∆	C22	VII	365828	.	T	A	1091.97	snp	72	0.458333	HET	2	1	1	NA	NA	NA	7_365788_T_C	0.430769	7_365991_G_A	0.524752		GAAGGTAATCCCCTACGGAAAATCAtCTTGTGAATAGTCACAAGTTGAAGA
A536R46	AND3188	SK1/BY	rad27∆/∆	C23	VII	365828	.	T	A	1145.94	snp	68	0.5	HET	2	1	1	NA	NA	NA	7_365788_T_C	0.467742	7_365991_G_A	0.6		GAAGGTAATCCCCTACGGAAAATCAtCTTGTGAATAGTCACAAGTTGAAGA
A536R47	AND3188	SK1/BY	rad27∆/∆	C24	VII	365828	.	T	A	1427.9	snp	80	0.5375	HET	2	1	1	NA	NA	NA	7_365788_T_C	0.533333	7_365991_G_A	0.471264		GAAGGTAATCCCCTACGGAAAATCAtCTTGTGAATAGTCACAAGTTGAAGA
A452R19	AND3188	SK1/BY	rad27∆/∆	C25	VII	365828	.	T	A	997.551	snp	71	0.422535	HET	2	1	1	NA	NA	NA	7_365788_T_C	0.552632	7_365991_G_A	0.40625		GAAGGTAATCCCCTACGGAAAATCAtCTTGTGAATAGTCACAAGTTGAAGA
A536R42	AND3188	SK1/BY	rad27∆/∆	C19	VII	397911	.	T	C	830.96	snp	62	0.435484	HET	2	1	1	NA	NA	NA	7_397325_T_C	0.5	7_397959_C_A	0.466667		GCGGATATGTAGTTCCAGTCCGGGTtATACCATCACGTGATAATAAATCCA
A536R43	AND3188	SK1/BY	rad27∆/∆	C20	VII	397911	.	T	C	1442.26	snp	103	0.446602	HET	2	1	1	NA	NA	NA	7_397325_T_C	0.506944	7_397959_C_A	0.40404		GCGGATATGTAGTTCCAGTCCGGGTtATACCATCACGTGATAATAAATCCA
A536R44	AND3188	SK1/BY	rad27∆/∆	C21	VII	397911	.	T	C	773.441	snp	68	0.397059	HET	2	1	1	NA	NA	NA	7_397325_T_C	0.488889	7_397959_C_A	0.654321		GCGGATATGTAGTTCCAGTCCGGGTtATACCATCACGTGATAATAAATCCA
A536R45	AND3188	SK1/BY	rad27∆/∆	C22	VII	397911	.	T	C	1377.01	snp	85	0.505882	HET	2	1	1	NA	NA	NA	7_397325_T_C	0.507042	7_397959_C_A	0.494382		GCGGATATGTAGTTCCAGTCCGGGTtATACCATCACGTGATAATAAATCCA
A536R46	AND3188	SK1/BY	rad27∆/∆	C23	VII	397911	.	T	C	724.516	snp	89	0.280899	HET	2	1	1	NA	NA	NA	7_397325_T_C	0.459016	7_397959_C_A	0.536082		GCGGATATGTAGTTCCAGTCCGGGTtATACCATCACGTGATAATAAATCCA
A536R47	AND3188	SK1/BY	rad27∆/∆	C24	VII	397911	.	T	C	1111.05	snp	83	0.421687	HET	2	1	1	NA	NA	NA	7_397325_T_C	0.536082	7_397959_C_A	0.535714		GCGGATATGTAGTTCCAGTCCGGGTtATACCATCACGTGATAATAAATCCA
A452R19	AND3188	SK1/BY	rad27∆/∆	C25	VII	397911	.	T	C	520.25	snp	49	0.367347	HET	2	1	1	NA	NA	NA	7_397325_T_C	0.466019	7_397959_C_A	0.531646		GCGGATATGTAGTTCCAGTCCGGGTtATACCATCACGTGATAATAAATCCA
A452R19	AND3188	SK1/BY	rad27∆/∆	C25	VII	529935	.	GTA	ATC	800.467	complex	72	0.416667	HET	2	1	1	NA	NA	NA	7_529644_A_T	0.492188	7_530085_A_T	0.523077	ANN=ATC|missense_variant|MODERATE|MTL1|YGR023W|transcript|YGR023W|protein_coding|1/1|c.672_674delGTAinsATC|p.Tyr225Ser|672/1656|672/1656|224/551||	CCTCATCCGAATTGACATCATCCTCgTACTCATCATCCTCATCCTCATCCA
A452R19	AND3188	SK1/BY	rad27∆/∆	C25	VII	529944	.	A	C	943.856	snp	70	0.442857	HET	2	1	1	NA	NA	NA	7_529644_A_T	0.492188	7_530085_A_T	0.523077	ANN=C|synonymous_variant|LOW|MTL1|YGR023W|transcript|YGR023W|protein_coding|1/1|c.681A>C|p.Ser227Ser|681/1656|681/1656|227/551||	AATTGACATCATCCTCGTACTCATCaTCCTCATCCTCATCCACCCTCTTTT
A536R27	AND3188	SK1/BY	rad27∆/∆	C3	VII	593379	.	TA	T	115.444	del	19	0.315789	HET	2	1	1	NA	NA	NA	7_593220_G_A	0.504505	7_593458_A_G	0.41573		TACAATACATATATATATATATATAtAATATACACATGTAAGTGATGACTA
A536R28	AND3188	SK1/BY	rad27∆/∆	C4	VII	593379	.	TA	T	110.099	del	9	0.555556	HET	2	1	1	NA	NA	NA	7_593220_G_A	0.459259	7_593458_A_G	0.557692		TACAATACATATATATATATATATAtAATATACACATGTAAGTGATGACTA
A536R29	AND3188	SK1/BY	rad27∆/∆	C5	VII	593379	.	TA	T	163.4	del	19	0.421053	HET	2	1	1	NA	NA	NA	7_593220_G_A	0.462428	7_593458_A_G	0.522388		TACAATACATATATATATATATATAtAATATACACATGTAAGTGATGACTA
A536R41	AND3188	SK1/BY	rad27∆/∆	C18	VII	646620	.	G	T	2088.14	snp	114	0.552632	HET	2	1	1	NA	NA	NA	7_646525_T_C	0.36	7_646696_T_C	0.580645	ANN=T|missense_variant|MODERATE|GCD2|YGR083C|transcript|YGR083C|protein_coding|1/1|c.196C>A|p.Gln66Lys|196/1956|196/1956|66/651||	TCTTTTTTCATTTGTGCTTGTTGTTgCTGTTGTTCAATGGATATACCATTA
A536R42	AND3188	SK1/BY	rad27∆/∆	C19	VII	646620	.	G	T	1848.2	snp	113	0.504425	HET	2	1	1	NA	NA	NA	7_646525_T_C	0.546296	7_646696_T_C	0.598291	ANN=T|missense_variant|MODERATE|GCD2|YGR083C|transcript|YGR083C|protein_coding|1/1|c.196C>A|p.Gln66Lys|196/1956|196/1956|66/651||	TCTTTTTTCATTTGTGCTTGTTGTTgCTGTTGTTCAATGGATATACCATTA
A536R43	AND3188	SK1/BY	rad27∆/∆	C20	VII	646620	.	G	T	2068.17	snp	127	0.511811	HET	2	1	1	NA	NA	NA	7_646525_T_C	0.530612	7_646696_T_C	0.461538	ANN=T|missense_variant|MODERATE|GCD2|YGR083C|transcript|YGR083C|protein_coding|1/1|c.196C>A|p.Gln66Lys|196/1956|196/1956|66/651||	TCTTTTTTCATTTGTGCTTGTTGTTgCTGTTGTTCAATGGATATACCATTA
A536R44	AND3188	SK1/BY	rad27∆/∆	C21	VII	646620	.	G	T	1939.95	snp	117	0.487179	HET	2	1	1	NA	NA	NA	7_646525_T_C	0.544715	7_646696_T_C	0.469027	ANN=T|missense_variant|MODERATE|GCD2|YGR083C|transcript|YGR083C|protein_coding|1/1|c.196C>A|p.Gln66Lys|196/1956|196/1956|66/651||	TCTTTTTTCATTTGTGCTTGTTGTTgCTGTTGTTCAATGGATATACCATTA
A536R45	AND3188	SK1/BY	rad27∆/∆	C22	VII	646620	.	G	T	2143.93	snp	127	0.503937	HET	3	1	1	NA	NA	NA	7_646525_T_C	0.553846	7_646696_T_C	0.528	ANN=T|missense_variant|MODERATE|GCD2|YGR083C|transcript|YGR083C|protein_coding|1/1|c.196C>A|p.Gln66Lys|196/1956|196/1956|66/651||	TCTTTTTTCATTTGTGCTTGTTGTTgCTGTTGTTCAATGGATATACCATTA
A536R46	AND3188	SK1/BY	rad27∆/∆	C23	VII	646620	.	G	T	2173.99	snp	113	0.584071	HET	3	1	1	NA	NA	NA	7_646525_T_C	0.472868	7_646696_T_C	0.41129	ANN=T|missense_variant|MODERATE|GCD2|YGR083C|transcript|YGR083C|protein_coding|1/1|c.196C>A|p.Gln66Lys|196/1956|196/1956|66/651||	TCTTTTTTCATTTGTGCTTGTTGTTgCTGTTGTTCAATGGATATACCATTA
A536R47	AND3188	SK1/BY	rad27∆/∆	C24	VII	646620	.	G	T	1791.85	snp	111	0.504505	HET	3	1	1	NA	NA	NA	7_646525_T_C	0.492647	7_646696_T_C	0.547826	ANN=T|missense_variant|MODERATE|GCD2|YGR083C|transcript|YGR083C|protein_coding|1/1|c.196C>A|p.Gln66Lys|196/1956|196/1956|66/651||	TCTTTTTTCATTTGTGCTTGTTGTTgCTGTTGTTCAATGGATATACCATTA
A452R19	AND3188	SK1/BY	rad27∆/∆	C25	VII	646620	.	G	T	1134.92	snp	78	0.461538	HET	2	1	1	NA	NA	NA	7_646525_T_C	0.537736	7_646696_T_C	0.6375	ANN=T|missense_variant|MODERATE|GCD2|YGR083C|transcript|YGR083C|protein_coding|1/1|c.196C>A|p.Gln66Lys|196/1956|196/1956|66/651||	TCTTTTTTCATTTGTGCTTGTTGTTgCTGTTGTTCAATGGATATACCATTA
A536R37	AND3188	SK1/BY	rad27∆/∆	C14	VII	702710	.	CAT	C	467.147	del	43	0.418605	HET	2	1	1	NA	NA	NA	7_702670_GTGT_TTG	0.472222	7_702748_C_T	0.431818	ANN=C|frameshift_variant|HIGH|YGR107W|YGR107W|transcript|YGR107W|protein_coding|1/1|c.45_46delAT|p.Phe19fs|45/450|45/450|15/149||	TTAGTAAGCTTCGCTTGTACTCAGTcATTTTTTTTTTTTGCATCCAATTTT
A536R38	AND3188	SK1/BY	rad27∆/∆	C15	VII	702710	.	CAT	C	510.384	del	48	0.416667	HET	2	1	1	NA	NA	NA	7_702670_GTGT_TTG	0.454545	7_702748_C_T	0.491228	ANN=C|frameshift_variant|HIGH|YGR107W|YGR107W|transcript|YGR107W|protein_coding|1/1|c.45_46delAT|p.Phe19fs|45/450|45/450|15/149||	TTAGTAAGCTTCGCTTGTACTCAGTcATTTTTTTTTTTTGCATCCAATTTT
A536R39	AND3188	SK1/BY	rad27∆/∆	C16	VII	702710	.	CAT	C	459.427	del	47	0.361702	HET	2	1	1	NA	NA	NA	7_702670_GTGT_TTG	0.416667	7_702748_C_T	0.415094	ANN=C|frameshift_variant|HIGH|YGR107W|YGR107W|transcript|YGR107W|protein_coding|1/1|c.45_46delAT|p.Phe19fs|45/450|45/450|15/149||	TTAGTAAGCTTCGCTTGTACTCAGTcATTTTTTTTTTTTGCATCCAATTTT
A536R40	AND3188	SK1/BY	rad27∆/∆	C17	VII	702710	.	CAT	C	697.132	del	70	0.357143	HET	2	1	1	NA	NA	NA	7_702670_GTGT_TTG	0.428571	7_702748_C_T	0.45	ANN=C|frameshift_variant|HIGH|YGR107W|YGR107W|transcript|YGR107W|protein_coding|1/1|c.45_46delAT|p.Phe19fs|45/450|45/450|15/149||	TTAGTAAGCTTCGCTTGTACTCAGTcATTTTTTTTTTTTGCATCCAATTTT
A536R41	AND3188	SK1/BY	rad27∆/∆	C18	VII	702710	.	CAT	C	820.329	del	70	0.414286	HET	2	1	1	NA	NA	NA	7_702670_GTGT_TTG	0.344828	7_702748_C_T	0.487179	ANN=C|frameshift_variant|HIGH|YGR107W|YGR107W|transcript|YGR107W|protein_coding|1/1|c.45_46delAT|p.Phe19fs|45/450|45/450|15/149||	TTAGTAAGCTTCGCTTGTACTCAGTcATTTTTTTTTTTTGCATCCAATTTT
A536R42	AND3188	SK1/BY	rad27∆/∆	C19	VII	702710	.	CAT	C	734.044	del	66	0.409091	HET	2	1	1	NA	NA	NA	7_702670_GTGT_TTG	0.425926	7_702748_C_T	0.453333	ANN=C|frameshift_variant|HIGH|YGR107W|YGR107W|transcript|YGR107W|protein_coding|1/1|c.45_46delAT|p.Phe19fs|45/450|45/450|15/149||	TTAGTAAGCTTCGCTTGTACTCAGTcATTTTTTTTTTTTGCATCCAATTTT
A536R43	AND3188	SK1/BY	rad27∆/∆	C20	VII	702710	.	CAT	C	783.848	del	65	0.430769	HET	2	1	1	NA	NA	NA	7_702670_GTGT_TTG	0.447761	7_702748_C_T	0.426829	ANN=C|frameshift_variant|HIGH|YGR107W|YGR107W|transcript|YGR107W|protein_coding|1/1|c.45_46delAT|p.Phe19fs|45/450|45/450|15/149||	TTAGTAAGCTTCGCTTGTACTCAGTcATTTTTTTTTTTTGCATCCAATTTT
A536R44	AND3188	SK1/BY	rad27∆/∆	C21	VII	702710	.	CAT	C	757.305	del	61	0.442623	HET	2	1	1	NA	NA	NA	7_702670_GTGT_TTG	0.32	7_702748_C_T	0.485714	ANN=C|frameshift_variant|HIGH|YGR107W|YGR107W|transcript|YGR107W|protein_coding|1/1|c.45_46delAT|p.Phe19fs|45/450|45/450|15/149||	TTAGTAAGCTTCGCTTGTACTCAGTcATTTTTTTTTTTTGCATCCAATTTT
A536R45	AND3188	SK1/BY	rad27∆/∆	C22	VII	702710	.	CAT	C	679.453	del	59	0.40678	HET	2	1	1	NA	NA	NA	7_702670_GTGT_TTG	0.413793	7_702748_C_T	0.454545	ANN=C|frameshift_variant|HIGH|YGR107W|YGR107W|transcript|YGR107W|protein_coding|1/1|c.45_46delAT|p.Phe19fs|45/450|45/450|15/149||	TTAGTAAGCTTCGCTTGTACTCAGTcATTTTTTTTTTTTGCATCCAATTTT
A536R46	AND3188	SK1/BY	rad27∆/∆	C23	VII	702710	.	CAT	C	639.238	del	61	0.409836	HET	2	1	1	NA	NA	NA	7_702670_GTGT_TTG	0.546875	7_702748_C_T	0.422535	ANN=C|frameshift_variant|HIGH|YGR107W|YGR107W|transcript|YGR107W|protein_coding|1/1|c.45_46delAT|p.Phe19fs|45/450|45/450|15/149||	TTAGTAAGCTTCGCTTGTACTCAGTcATTTTTTTTTTTTGCATCCAATTTT
A536R47	AND3188	SK1/BY	rad27∆/∆	C24	VII	702710	.	CAT	C	502.791	del	50	0.38	HET	2	1	1	NA	NA	NA	7_702670_GTGT_TTG	0.621622	7_702748_C_T	0.535714	ANN=C|frameshift_variant|HIGH|YGR107W|YGR107W|transcript|YGR107W|protein_coding|1/1|c.45_46delAT|p.Phe19fs|45/450|45/450|15/149||	TTAGTAAGCTTCGCTTGTACTCAGTcATTTTTTTTTTTTGCATCCAATTTT
A452R19	AND3188	SK1/BY	rad27∆/∆	C25	VII	702710	.	CAT	C	657.257	del	52	0.5	HET	2	1	1	NA	NA	NA	7_702670_GTGT_TTG	0.478261	7_702748_C_T	0.571429	ANN=C|frameshift_variant|HIGH|YGR107W|YGR107W|transcript|YGR107W|protein_coding|1/1|c.45_46delAT|p.Phe19fs|45/450|45/450|15/149||	TTAGTAAGCTTCGCTTGTACTCAGTcATTTTTTTTTTTTGCATCCAATTTT
A536R43	AND3188	SK1/BY	rad27∆/∆	C20	VII	736553	.	TAAA	T	305.316	del	34	0.382353	HET	2	1	1	NA	NA	NA	7_736450_G_T	0.5125	7_736980_A_C	0.661417		TTTTTGTGAAAGATGTATAAATTTAtAAAAAAAAAAAAAAAGTTACTTCCT
A536R44	AND3188	SK1/BY	rad27∆/∆	C21	VII	736553	.	TAAA	T	181.511	del	22	0.318182	HET	2	1	1	NA	NA	NA	7_736450_G_T	0.432432	7_736980_A_C	0.504348		TTTTTGTGAAAGATGTATAAATTTAtAAAAAAAAAAAAAAAGTTACTTCCT
A536R45	AND3188	SK1/BY	rad27∆/∆	C22	VII	736553	.	TAAA	T	297.316	del	23	0.478261	HET	2	1	1	NA	NA	NA	7_736450_G_T	0.432432	7_736980_A_C	0.509804		TTTTTGTGAAAGATGTATAAATTTAtAAAAAAAAAAAAAAAGTTACTTCCT
A536R46	AND3188	SK1/BY	rad27∆/∆	C23	VII	736553	.	TAAA	T	212.863	del	32	0.25	HET	2	1	1	NA	NA	NA	7_736450_G_T	0.521127	7_736980_A_C	0.408696		TTTTTGTGAAAGATGTATAAATTTAtAAAAAAAAAAAAAAAGTTACTTCCT
A536R47	AND3188	SK1/BY	rad27∆/∆	C24	VII	736553	.	TAAA	T	307.913	del	30	0.366667	HET	2	1	1	NA	NA	NA	7_736450_G_T	0.23913	7_736980_A_C	0.529915		TTTTTGTGAAAGATGTATAAATTTAtAAAAAAAAAAAAAAAGTTACTTCCT
A452R19	AND3188	SK1/BY	rad27∆/∆	C25	VII	736553	.	TAAA	T	524.852	del	47	0.382979	HET	2	1	1	NA	NA	NA	7_736450_G_T	0.382353	7_736980_A_C	0.436508		TTTTTGTGAAAGATGTATAAATTTAtAAAAAAAAAAAAAAAGTTACTTCCT
A536R47	AND3188	SK1/BY	rad27∆/∆	C24	VIII	71906	.	C	CT	196.981	ins	58	0.206897	other	3	2	1	LOH24	0	REC	8_71650_G_A	0	8_71919_TTTTC_T	0		CAAATAACATAAATTTAGAAATTTCcTTTTTTTTTTTTTTTTCCCCTTGAC
A452R19	AND3188	SK1/BY	rad27∆/∆	C25	VIII	71906	.	C	CT	282.738	ins	80	0.225	other	3	2	1	LOH24	0	REC	8_71650_G_A	0	8_71919_TTTTC_T	0		CAAATAACATAAATTTAGAAATTTCcTTTTTTTTTTTTTTTTCCCCTTGAC
A536R46	AND3188	SK1/BY	rad27∆/∆	C23	VIII	116040	.	G	GA	1733.28	ins	179	0.318436	other	3	2	1	NA	NA	NA	8_115977_A_T	0.338462	8_116306_TGAAC_CGAAT	0.382353		CAGCTCTCTCGCTGAAAAAATTAAAgAAAAAAAATGTCCGATAGCTTCAGA
A536R47	AND3188	SK1/BY	rad27∆/∆	C24	VIII	116040	.	G	GA	1537.13	ins	161	0.31677	other	3	2	1	NA	NA	NA	8_115977_A_T	0.264706	8_116306_TGAAC_CGAAT	0.314961		CAGCTCTCTCGCTGAAAAAATTAAAgAAAAAAAATGTCCGATAGCTTCAGA
A452R19	AND3188	SK1/BY	rad27∆/∆	C25	VIII	116040	.	G	GA	1392.69	ins	155	0.316129	other	3	2	1	NA	NA	NA	8_115977_A_T	0.345865	8_116306_TGAAC_CGAAT	0.208633		CAGCTCTCTCGCTGAAAAAATTAAAgAAAAAAAATGTCCGATAGCTTCAGA
A536R41	AND3188	SK1/BY	rad27∆/∆	C18	VIII	238232	.	G	GA	1585.55	ins	156	0.333333	other	3	2	1	NA	NA	NA	8_238170_T_C	0.395604	8_238630_T_A	0.313333		GATGTCACTGTACCTGCTATCGAATgAAAAAAAATACAGTAGAGCGGGTAT
A536R42	AND3188	SK1/BY	rad27∆/∆	C19	VIII	238232	.	G	GA	1317.8	ins	177	0.265537	other	3	2	1	NA	NA	NA	8_238170_T_C	0.37037	8_238630_T_A	0.331839		GATGTCACTGTACCTGCTATCGAATgAAAAAAAATACAGTAGAGCGGGTAT
A536R43	AND3188	SK1/BY	rad27∆/∆	C20	VIII	238232	.	G	GA	1116.11	ins	197	0.228426	other	3	2	1	NA	NA	NA	8_238170_T_C	0.208696	8_238630_T_A	0.265152		GATGTCACTGTACCTGCTATCGAATgAAAAAAAATACAGTAGAGCGGGTAT
A536R44	AND3188	SK1/BY	rad27∆/∆	C21	VIII	238232	.	G	GA	813.168	ins	154	0.214286	other	3	2	1	NA	NA	NA	8_238170_T_C	0.330097	8_238630_T_A	0.404145		GATGTCACTGTACCTGCTATCGAATgAAAAAAAATACAGTAGAGCGGGTAT
A536R45	AND3188	SK1/BY	rad27∆/∆	C22	VIII	238232	.	G	GA	1850.43	ins	144	0.402778	other	3	2	1	NA	NA	NA	8_238170_T_C	0.459459	8_238630_T_A	0.350467		GATGTCACTGTACCTGCTATCGAATgAAAAAAAATACAGTAGAGCGGGTAT
A536R46	AND3188	SK1/BY	rad27∆/∆	C23	VIII	238232	.	G	GA	1295.4	ins	142	0.295775	other	3	2	1	NA	NA	NA	8_238170_T_C	0.431818	8_238630_T_A	0.301136		GATGTCACTGTACCTGCTATCGAATgAAAAAAAATACAGTAGAGCGGGTAT
A536R47	AND3188	SK1/BY	rad27∆/∆	C24	VIII	238232	.	G	GA	1822.69	ins	165	0.375758	other	3	2	1	NA	NA	NA	8_238170_T_C	0.322917	8_238630_T_A	0.329341		GATGTCACTGTACCTGCTATCGAATgAAAAAAAATACAGTAGAGCGGGTAT
A452R19	AND3188	SK1/BY	rad27∆/∆	C25	VIII	238232	.	G	GA	1113.17	ins	101	0.366337	other	3	2	1	NA	NA	NA	8_238170_T_C	0.37037	8_238630_T_A	0.324324		GATGTCACTGTACCTGCTATCGAATgAAAAAAAATACAGTAGAGCGGGTAT
A536R25	AND3188	SK1/BY	rad27∆/∆	C1	X	186255	.	T	C	1928.09	snp	154	0.383117	HET	2	1	1	NA	NA	NA	10_185641_T_C	0.465116	10_186758_AG_ATT	0.565217	ANN=C|missense_variant|MODERATE|GCD14|YJL125C|transcript|YJL125C|protein_coding|1/1|c.425A>G|p.His142Arg|425/1152|425/1152|142/383||	CTCTAATGCTTGTTCGTATCTTATGtGATGAAATTCAAAACTAAAAAGATG
A536R26	AND3188	SK1/BY	rad27∆/∆	C2	X	186255	.	T	C	2519.18	snp	173	0.433526	HET	2	1	1	NA	NA	NA	10_185641_T_C	0.330508	10_186758_AG_ATT	0.340909	ANN=C|missense_variant|MODERATE|GCD14|YJL125C|transcript|YJL125C|protein_coding|1/1|c.425A>G|p.His142Arg|425/1152|425/1152|142/383||	CTCTAATGCTTGTTCGTATCTTATGtGATGAAATTCAAAACTAAAAAGATG
A536R27	AND3188	SK1/BY	rad27∆/∆	C3	X	186255	.	T	C	2061.1	snp	141	0.453901	HET	2	1	1	NA	NA	NA	10_185641_T_C	0.527027	10_186758_AG_ATT	0.478261	ANN=C|missense_variant|MODERATE|GCD14|YJL125C|transcript|YJL125C|protein_coding|1/1|c.425A>G|p.His142Arg|425/1152|425/1152|142/383||	CTCTAATGCTTGTTCGTATCTTATGtGATGAAATTCAAAACTAAAAAGATG
A536R28	AND3188	SK1/BY	rad27∆/∆	C4	X	186255	.	T	C	2429.21	snp	129	0.565891	HET	2	1	1	NA	NA	NA	10_185641_T_C	0.522222	10_186758_AG_ATT	0.368421	ANN=C|missense_variant|MODERATE|GCD14|YJL125C|transcript|YJL125C|protein_coding|1/1|c.425A>G|p.His142Arg|425/1152|425/1152|142/383||	CTCTAATGCTTGTTCGTATCTTATGtGATGAAATTCAAAACTAAAAAGATG
A536R29	AND3188	SK1/BY	rad27∆/∆	C5	X	186255	.	T	C	3352.17	snp	167	0.616766	HET	2	1	1	NA	NA	NA	10_185641_T_C	0.505051	10_186758_AG_ATT	0.444444	ANN=C|missense_variant|MODERATE|GCD14|YJL125C|transcript|YJL125C|protein_coding|1/1|c.425A>G|p.His142Arg|425/1152|425/1152|142/383||	CTCTAATGCTTGTTCGTATCTTATGtGATGAAATTCAAAACTAAAAAGATG
A536R30	AND3188	SK1/BY	rad27∆/∆	C6	X	186255	.	T	C	3231.48	snp	193	0.497409	HET	2	1	1	NA	NA	NA	10_185641_T_C	0.53125	10_186758_AG_ATT	0.396226	ANN=C|missense_variant|MODERATE|GCD14|YJL125C|transcript|YJL125C|protein_coding|1/1|c.425A>G|p.His142Arg|425/1152|425/1152|142/383||	CTCTAATGCTTGTTCGTATCTTATGtGATGAAATTCAAAACTAAAAAGATG
A536R31	AND3188	SK1/BY	rad27∆/∆	C7	X	186255	.	T	C	2456.19	snp	139	0.532374	HET	2	1	1	NA	NA	NA	10_185641_T_C	0.558442	10_186758_AG_ATT	0.5	ANN=C|missense_variant|MODERATE|GCD14|YJL125C|transcript|YJL125C|protein_coding|1/1|c.425A>G|p.His142Arg|425/1152|425/1152|142/383||	CTCTAATGCTTGTTCGTATCTTATGtGATGAAATTCAAAACTAAAAAGATG
A536R32	AND3188	SK1/BY	rad27∆/∆	C9	X	186255	.	T	C	2283.61	snp	141	0.475177	HET	2	1	1	NA	NA	NA	10_185641_T_C	0.366667	10_186758_AG_ATT	0.431373	ANN=C|missense_variant|MODERATE|GCD14|YJL125C|transcript|YJL125C|protein_coding|1/1|c.425A>G|p.His142Arg|425/1152|425/1152|142/383||	CTCTAATGCTTGTTCGTATCTTATGtGATGAAATTCAAAACTAAAAAGATG
A536R33	AND3188	SK1/BY	rad27∆/∆	C10	X	186255	.	T	C	2585.04	snp	146	0.534247	HET	2	1	1	NA	NA	NA	10_185641_T_C	0.535211	10_186758_AG_ATT	0.27027	ANN=C|missense_variant|MODERATE|GCD14|YJL125C|transcript|YJL125C|protein_coding|1/1|c.425A>G|p.His142Arg|425/1152|425/1152|142/383||	CTCTAATGCTTGTTCGTATCTTATGtGATGAAATTCAAAACTAAAAAGATG
A536R34	AND3188	SK1/BY	rad27∆/∆	C11	X	186255	.	T	C	2618.93	snp	162	0.481481	HET	2	1	1	NA	NA	NA	10_185641_T_C	0.436893	10_186758_AG_ATT	0.37037	ANN=C|missense_variant|MODERATE|GCD14|YJL125C|transcript|YJL125C|protein_coding|1/1|c.425A>G|p.His142Arg|425/1152|425/1152|142/383||	CTCTAATGCTTGTTCGTATCTTATGtGATGAAATTCAAAACTAAAAAGATG
A536R35	AND3188	SK1/BY	rad27∆/∆	C12	X	186255	.	T	C	2259.23	snp	160	0.43125	HET	2	1	1	NA	NA	NA	10_185641_T_C	0.43038	10_186758_AG_ATT	0.435897	ANN=C|missense_variant|MODERATE|GCD14|YJL125C|transcript|YJL125C|protein_coding|1/1|c.425A>G|p.His142Arg|425/1152|425/1152|142/383||	CTCTAATGCTTGTTCGTATCTTATGtGATGAAATTCAAAACTAAAAAGATG
A536R36	AND3188	SK1/BY	rad27∆/∆	C13	X	186255	.	T	C	2783.82	snp	143	0.58042	HET	2	1	1	NA	NA	NA	10_185641_T_C	0.528571	10_186758_AG_ATT	0.690476	ANN=C|missense_variant|MODERATE|GCD14|YJL125C|transcript|YJL125C|protein_coding|1/1|c.425A>G|p.His142Arg|425/1152|425/1152|142/383||	CTCTAATGCTTGTTCGTATCTTATGtGATGAAATTCAAAACTAAAAAGATG
A536R37	AND3188	SK1/BY	rad27∆/∆	C14	X	186255	.	T	C	1856.59	snp	124	0.451613	HET	2	1	1	NA	NA	NA	10_185641_T_C	0.529412	10_186758_AG_ATT	0.344828	ANN=C|missense_variant|MODERATE|GCD14|YJL125C|transcript|YJL125C|protein_coding|1/1|c.425A>G|p.His142Arg|425/1152|425/1152|142/383||	CTCTAATGCTTGTTCGTATCTTATGtGATGAAATTCAAAACTAAAAAGATG
A536R38	AND3188	SK1/BY	rad27∆/∆	C15	X	186255	.	T	C	2083.25	snp	144	0.451389	HET	2	1	1	NA	NA	NA	10_185641_T_C	0.613636	10_186758_AG_ATT	0.310345	ANN=C|missense_variant|MODERATE|GCD14|YJL125C|transcript|YJL125C|protein_coding|1/1|c.425A>G|p.His142Arg|425/1152|425/1152|142/383||	CTCTAATGCTTGTTCGTATCTTATGtGATGAAATTCAAAACTAAAAAGATG
A536R39	AND3188	SK1/BY	rad27∆/∆	C16	X	186255	.	T	C	2372.68	snp	143	0.503497	HET	2	1	1	NA	NA	NA	10_185641_T_C	0.438356	10_186758_AG_ATT	0.534884	ANN=C|missense_variant|MODERATE|GCD14|YJL125C|transcript|YJL125C|protein_coding|1/1|c.425A>G|p.His142Arg|425/1152|425/1152|142/383||	CTCTAATGCTTGTTCGTATCTTATGtGATGAAATTCAAAACTAAAAAGATG
A536R40	AND3188	SK1/BY	rad27∆/∆	C17	X	186255	.	T	C	3758.29	snp	206	0.558252	HET	2	1	1	NA	NA	NA	10_185641_T_C	0.49	10_186758_AG_ATT	0.457143	ANN=C|missense_variant|MODERATE|GCD14|YJL125C|transcript|YJL125C|protein_coding|1/1|c.425A>G|p.His142Arg|425/1152|425/1152|142/383||	CTCTAATGCTTGTTCGTATCTTATGtGATGAAATTCAAAACTAAAAAGATG
A536R41	AND3188	SK1/BY	rad27∆/∆	C18	X	186255	.	T	C	1958.72	snp	120	0.508333	HET	2	1	1	NA	NA	NA	10_185641_T_C	0.4375	10_186758_AG_ATT	0.346154	ANN=C|missense_variant|MODERATE|GCD14|YJL125C|transcript|YJL125C|protein_coding|1/1|c.425A>G|p.His142Arg|425/1152|425/1152|142/383||	CTCTAATGCTTGTTCGTATCTTATGtGATGAAATTCAAAACTAAAAAGATG
A536R42	AND3188	SK1/BY	rad27∆/∆	C19	X	186255	.	T	C	1678.03	snp	133	0.398496	HET	2	1	1	NA	NA	NA	10_185641_T_C	0.493506	10_186758_AG_ATT	0.512821	ANN=C|missense_variant|MODERATE|GCD14|YJL125C|transcript|YJL125C|protein_coding|1/1|c.425A>G|p.His142Arg|425/1152|425/1152|142/383||	CTCTAATGCTTGTTCGTATCTTATGtGATGAAATTCAAAACTAAAAAGATG
A536R43	AND3188	SK1/BY	rad27∆/∆	C20	X	186255	.	T	C	2566.36	snp	157	0.490446	HET	2	1	1	NA	NA	NA	10_185641_T_C	0.403509	10_186758_AG_ATT	0.28	ANN=C|missense_variant|MODERATE|GCD14|YJL125C|transcript|YJL125C|protein_coding|1/1|c.425A>G|p.His142Arg|425/1152|425/1152|142/383||	CTCTAATGCTTGTTCGTATCTTATGtGATGAAATTCAAAACTAAAAAGATG
A536R44	AND3188	SK1/BY	rad27∆/∆	C21	X	186255	.	T	C	2509.77	snp	132	0.568182	HET	2	1	1	NA	NA	NA	10_185641_T_C	0.5625	10_186758_AG_ATT	0.341463	ANN=C|missense_variant|MODERATE|GCD14|YJL125C|transcript|YJL125C|protein_coding|1/1|c.425A>G|p.His142Arg|425/1152|425/1152|142/383||	CTCTAATGCTTGTTCGTATCTTATGtGATGAAATTCAAAACTAAAAAGATG
A536R45	AND3188	SK1/BY	rad27∆/∆	C22	X	186255	.	T	C	1822.02	snp	100	0.56	HET	2	1	1	NA	NA	NA	10_185641_T_C	0.520548	10_186758_AG_ATT	0.530612	ANN=C|missense_variant|MODERATE|GCD14|YJL125C|transcript|YJL125C|protein_coding|1/1|c.425A>G|p.His142Arg|425/1152|425/1152|142/383||	CTCTAATGCTTGTTCGTATCTTATGtGATGAAATTCAAAACTAAAAAGATG
A536R46	AND3188	SK1/BY	rad27∆/∆	C23	X	186255	.	T	C	2110.48	snp	131	0.496183	HET	2	1	1	NA	NA	NA	10_185641_T_C	0.449275	10_186758_AG_ATT	0.510204	ANN=C|missense_variant|MODERATE|GCD14|YJL125C|transcript|YJL125C|protein_coding|1/1|c.425A>G|p.His142Arg|425/1152|425/1152|142/383||	CTCTAATGCTTGTTCGTATCTTATGtGATGAAATTCAAAACTAAAAAGATG
A536R47	AND3188	SK1/BY	rad27∆/∆	C24	X	186255	.	T	C	1906.37	snp	119	0.487395	HET	2	1	1	NA	NA	NA	10_185641_T_C	0.397436	10_186758_AG_ATT	0.390244	ANN=C|missense_variant|MODERATE|GCD14|YJL125C|transcript|YJL125C|protein_coding|1/1|c.425A>G|p.His142Arg|425/1152|425/1152|142/383||	CTCTAATGCTTGTTCGTATCTTATGtGATGAAATTCAAAACTAAAAAGATG
A452R19	AND3188	SK1/BY	rad27∆/∆	C25	X	186255	.	T	C	1965.43	snp	89	0.674157	HET	2	1	1	NA	NA	NA	10_185641_T_C	0.358025	10_186758_AG_ATT	0.54902	ANN=C|missense_variant|MODERATE|GCD14|YJL125C|transcript|YJL125C|protein_coding|1/1|c.425A>G|p.His142Arg|425/1152|425/1152|142/383||	CTCTAATGCTTGTTCGTATCTTATGtGATGAAATTCAAAACTAAAAAGATG
A536R46	AND3188	SK1/BY	rad27∆/∆	C23	X	236880	.	CTT	C	1202.99	del	86	0.465116	HET	2	1	1	NA	NA	NA	10_236615_C_A	0.483516	10_236901_TAGTA_AAGTG	0.457831		GCAGCAACAGGCATGGGAAGATTCGcTTTTTTTTTTTGAATTACAATAGTA
A536R47	AND3188	SK1/BY	rad27∆/∆	C24	X	236880	.	CTT	C	1047.02	del	85	0.4	HET	2	1	1	NA	NA	NA	10_236615_C_A	0.511111	10_236901_TAGTA_AAGTG	0.375		GCAGCAACAGGCATGGGAAGATTCGcTTTTTTTTTTTGAATTACAATAGTA
A452R19	AND3188	SK1/BY	rad27∆/∆	C25	X	236880	.	CTT	C	1240.15	del	87	0.471264	HET	2	1	1	NA	NA	NA	10_236615_C_A	0.49	10_236901_TAGTA_AAGTG	0.505618		GCAGCAACAGGCATGGGAAGATTCGcTTTTTTTTTTTGAATTACAATAGTA
A536R46	AND3188	SK1/BY	rad27∆/∆	C23	X	263001	.	G	A	1321.86	snp	89	0.47191	HET	2	1	1	NA	NA	NA	10_262898_A_G	0.481481	10_263057_G_A	0.482759	ANN=A|missense_variant|MODERATE|DPB11|YJL090C|transcript|YJL090C|protein_coding|1/1|c.2051C>T|p.Ser684Leu|2051/2295|2051/2295|684/764||	TTTAGGAACGAAATTTTTTGGCAGTgACTCCAACTTGATCCTTTTCGTATC
A536R47	AND3188	SK1/BY	rad27∆/∆	C24	X	263001	.	G	A	1212.43	snp	71	0.507042	HET	2	1	1	NA	NA	NA	10_262898_A_G	0.345679	10_263057_G_A	0.464789	ANN=A|missense_variant|MODERATE|DPB11|YJL090C|transcript|YJL090C|protein_coding|1/1|c.2051C>T|p.Ser684Leu|2051/2295|2051/2295|684/764||	TTTAGGAACGAAATTTTTTGGCAGTgACTCCAACTTGATCCTTTTCGTATC
A452R19	AND3188	SK1/BY	rad27∆/∆	C25	X	263001	.	G	A	1743.65	snp	88	0.602273	HET	2	1	1	NA	NA	NA	10_262898_A_G	0.616667	10_263057_G_A	0.506024	ANN=A|missense_variant|MODERATE|DPB11|YJL090C|transcript|YJL090C|protein_coding|1/1|c.2051C>T|p.Ser684Leu|2051/2295|2051/2295|684/764||	TTTAGGAACGAAATTTTTTGGCAGTgACTCCAACTTGATCCTTTTCGTATC
A536R33	AND3188	SK1/BY	rad27∆/∆	C10	X	468224	.	G	T	1944.91	snp	128	0.460938	HET	2	1	1	NA	NA	NA	10_467589_C_T	0.48125	10_469453_C_T	0.496241	ANN=T|missense_variant|MODERATE|TES1|YJR019C|transcript|YJR019C|protein_coding|1/1|c.58C>A|p.Leu20Ile|58/1050|58/1050|20/349||,T|missense_variant|MODERATE|YJR020W|YJR020W|transcript|YJR020W|protein_coding|1/1|c.224G>T|p.Arg75Ile|224/333|224/333|75/110||	TTTGTGACAAAACTGGTAGGCGAAAgAGGAACCAGTTCCAATATTTTCTCT
A536R34	AND3188	SK1/BY	rad27∆/∆	C11	X	468224	.	G	T	2584.21	snp	154	0.506494	HET	2	1	1	NA	NA	NA	10_467589_C_T	0.553922	10_469453_C_T	0.608696	ANN=T|missense_variant|MODERATE|TES1|YJR019C|transcript|YJR019C|protein_coding|1/1|c.58C>A|p.Leu20Ile|58/1050|58/1050|20/349||,T|missense_variant|MODERATE|YJR020W|YJR020W|transcript|YJR020W|protein_coding|1/1|c.224G>T|p.Arg75Ile|224/333|224/333|75/110||	TTTGTGACAAAACTGGTAGGCGAAAgAGGAACCAGTTCCAATATTTTCTCT
A536R35	AND3188	SK1/BY	rad27∆/∆	C12	X	468224	.	G	T	2282.5	snp	152	0.453947	HET	2	1	1	NA	NA	NA	10_467589_C_T	0.578616	10_469453_C_T	0.5	ANN=T|missense_variant|MODERATE|TES1|YJR019C|transcript|YJR019C|protein_coding|1/1|c.58C>A|p.Leu20Ile|58/1050|58/1050|20/349||,T|missense_variant|MODERATE|YJR020W|YJR020W|transcript|YJR020W|protein_coding|1/1|c.224G>T|p.Arg75Ile|224/333|224/333|75/110||	TTTGTGACAAAACTGGTAGGCGAAAgAGGAACCAGTTCCAATATTTTCTCT
A536R36	AND3188	SK1/BY	rad27∆/∆	C13	X	468224	.	G	T	1668.81	snp	103	0.485437	HET	2	1	1	NA	NA	NA	10_467589_C_T	0.549383	10_469453_C_T	0.555556	ANN=T|missense_variant|MODERATE|TES1|YJR019C|transcript|YJR019C|protein_coding|1/1|c.58C>A|p.Leu20Ile|58/1050|58/1050|20/349||,T|missense_variant|MODERATE|YJR020W|YJR020W|transcript|YJR020W|protein_coding|1/1|c.224G>T|p.Arg75Ile|224/333|224/333|75/110||	TTTGTGACAAAACTGGTAGGCGAAAgAGGAACCAGTTCCAATATTTTCTCT
A536R37	AND3188	SK1/BY	rad27∆/∆	C14	X	468224	.	G	T	1702.27	snp	113	0.460177	HET	2	1	1	NA	NA	NA	10_467589_C_T	0.535088	10_469453_C_T	0.378378	ANN=T|missense_variant|MODERATE|TES1|YJR019C|transcript|YJR019C|protein_coding|1/1|c.58C>A|p.Leu20Ile|58/1050|58/1050|20/349||,T|missense_variant|MODERATE|YJR020W|YJR020W|transcript|YJR020W|protein_coding|1/1|c.224G>T|p.Arg75Ile|224/333|224/333|75/110||	TTTGTGACAAAACTGGTAGGCGAAAgAGGAACCAGTTCCAATATTTTCTCT
A536R38	AND3188	SK1/BY	rad27∆/∆	C15	X	468224	.	G	T	2465.91	snp	137	0.540146	HET	2	1	1	NA	NA	NA	10_467589_C_T	0.536232	10_469453_C_T	0.56391	ANN=T|missense_variant|MODERATE|TES1|YJR019C|transcript|YJR019C|protein_coding|1/1|c.58C>A|p.Leu20Ile|58/1050|58/1050|20/349||,T|missense_variant|MODERATE|YJR020W|YJR020W|transcript|YJR020W|protein_coding|1/1|c.224G>T|p.Arg75Ile|224/333|224/333|75/110||	TTTGTGACAAAACTGGTAGGCGAAAgAGGAACCAGTTCCAATATTTTCTCT
A536R39	AND3188	SK1/BY	rad27∆/∆	C16	X	468224	.	G	T	2144.14	snp	119	0.563025	HET	2	1	1	NA	NA	NA	10_467589_C_T	0.518519	10_469453_C_T	0.487395	ANN=T|missense_variant|MODERATE|TES1|YJR019C|transcript|YJR019C|protein_coding|1/1|c.58C>A|p.Leu20Ile|58/1050|58/1050|20/349||,T|missense_variant|MODERATE|YJR020W|YJR020W|transcript|YJR020W|protein_coding|1/1|c.224G>T|p.Arg75Ile|224/333|224/333|75/110||	TTTGTGACAAAACTGGTAGGCGAAAgAGGAACCAGTTCCAATATTTTCTCT
A536R40	AND3188	SK1/BY	rad27∆/∆	C17	X	468224	.	G	T	2176.32	snp	146	0.445205	HET	2	1	1	NA	NA	NA	10_467589_C_T	0.535135	10_469453_C_T	0.582734	ANN=T|missense_variant|MODERATE|TES1|YJR019C|transcript|YJR019C|protein_coding|1/1|c.58C>A|p.Leu20Ile|58/1050|58/1050|20/349||,T|missense_variant|MODERATE|YJR020W|YJR020W|transcript|YJR020W|protein_coding|1/1|c.224G>T|p.Arg75Ile|224/333|224/333|75/110||	TTTGTGACAAAACTGGTAGGCGAAAgAGGAACCAGTTCCAATATTTTCTCT
A536R41	AND3188	SK1/BY	rad27∆/∆	C18	X	468224	.	G	T	1809.67	snp	121	0.454545	HET	2	1	1	NA	NA	NA	10_467589_C_T	0.483333	10_469453_C_T	0.377193	ANN=T|missense_variant|MODERATE|TES1|YJR019C|transcript|YJR019C|protein_coding|1/1|c.58C>A|p.Leu20Ile|58/1050|58/1050|20/349||,T|missense_variant|MODERATE|YJR020W|YJR020W|transcript|YJR020W|protein_coding|1/1|c.224G>T|p.Arg75Ile|224/333|224/333|75/110||	TTTGTGACAAAACTGGTAGGCGAAAgAGGAACCAGTTCCAATATTTTCTCT
A536R42	AND3188	SK1/BY	rad27∆/∆	C19	X	468224	.	G	T	2066.12	snp	123	0.504065	HET	2	1	1	NA	NA	NA	10_467589_C_T	0.515528	10_469453_C_T	0.413223	ANN=T|missense_variant|MODERATE|TES1|YJR019C|transcript|YJR019C|protein_coding|1/1|c.58C>A|p.Leu20Ile|58/1050|58/1050|20/349||,T|missense_variant|MODERATE|YJR020W|YJR020W|transcript|YJR020W|protein_coding|1/1|c.224G>T|p.Arg75Ile|224/333|224/333|75/110||	TTTGTGACAAAACTGGTAGGCGAAAgAGGAACCAGTTCCAATATTTTCTCT
A536R43	AND3188	SK1/BY	rad27∆/∆	C20	X	468224	.	G	T	2134.49	snp	140	0.457143	HET	2	1	1	NA	NA	NA	10_467589_C_T	0.453947	10_469453_C_T	0.478571	ANN=T|missense_variant|MODERATE|TES1|YJR019C|transcript|YJR019C|protein_coding|1/1|c.58C>A|p.Leu20Ile|58/1050|58/1050|20/349||,T|missense_variant|MODERATE|YJR020W|YJR020W|transcript|YJR020W|protein_coding|1/1|c.224G>T|p.Arg75Ile|224/333|224/333|75/110||	TTTGTGACAAAACTGGTAGGCGAAAgAGGAACCAGTTCCAATATTTTCTCT
A536R44	AND3188	SK1/BY	rad27∆/∆	C21	X	468224	.	G	T	2429.51	snp	133	0.533835	HET	2	1	1	NA	NA	NA	10_467589_C_T	0.394904	10_469453_C_T	0.523077	ANN=T|missense_variant|MODERATE|TES1|YJR019C|transcript|YJR019C|protein_coding|1/1|c.58C>A|p.Leu20Ile|58/1050|58/1050|20/349||,T|missense_variant|MODERATE|YJR020W|YJR020W|transcript|YJR020W|protein_coding|1/1|c.224G>T|p.Arg75Ile|224/333|224/333|75/110||	TTTGTGACAAAACTGGTAGGCGAAAgAGGAACCAGTTCCAATATTTTCTCT
A536R45	AND3188	SK1/BY	rad27∆/∆	C22	X	468224	.	G	T	2479.43	snp	153	0.477124	HET	2	1	1	NA	NA	NA	10_467589_C_T	0.414013	10_469453_C_T	0.542857	ANN=T|missense_variant|MODERATE|TES1|YJR019C|transcript|YJR019C|protein_coding|1/1|c.58C>A|p.Leu20Ile|58/1050|58/1050|20/349||,T|missense_variant|MODERATE|YJR020W|YJR020W|transcript|YJR020W|protein_coding|1/1|c.224G>T|p.Arg75Ile|224/333|224/333|75/110||	TTTGTGACAAAACTGGTAGGCGAAAgAGGAACCAGTTCCAATATTTTCTCT
A536R46	AND3188	SK1/BY	rad27∆/∆	C23	X	468224	.	G	T	2271.41	snp	110	0.627273	HET	2	1	1	NA	NA	NA	10_467589_C_T	0.489655	10_469453_C_T	0.459854	ANN=T|missense_variant|MODERATE|TES1|YJR019C|transcript|YJR019C|protein_coding|1/1|c.58C>A|p.Leu20Ile|58/1050|58/1050|20/349||,T|missense_variant|MODERATE|YJR020W|YJR020W|transcript|YJR020W|protein_coding|1/1|c.224G>T|p.Arg75Ile|224/333|224/333|75/110||	TTTGTGACAAAACTGGTAGGCGAAAgAGGAACCAGTTCCAATATTTTCTCT
A536R47	AND3188	SK1/BY	rad27∆/∆	C24	X	468224	.	G	T	2369.81	snp	119	0.596639	HET	2	1	1	NA	NA	NA	10_467589_C_T	0.472973	10_469453_C_T	0.458015	ANN=T|missense_variant|MODERATE|TES1|YJR019C|transcript|YJR019C|protein_coding|1/1|c.58C>A|p.Leu20Ile|58/1050|58/1050|20/349||,T|missense_variant|MODERATE|YJR020W|YJR020W|transcript|YJR020W|protein_coding|1/1|c.224G>T|p.Arg75Ile|224/333|224/333|75/110||	TTTGTGACAAAACTGGTAGGCGAAAgAGGAACCAGTTCCAATATTTTCTCT
A452R19	AND3188	SK1/BY	rad27∆/∆	C25	X	468224	.	G	T	1335.77	snp	99	0.414141	HET	2	1	1	NA	NA	NA	10_467589_C_T	0.464	10_469453_C_T	0.551402	ANN=T|missense_variant|MODERATE|TES1|YJR019C|transcript|YJR019C|protein_coding|1/1|c.58C>A|p.Leu20Ile|58/1050|58/1050|20/349||,T|missense_variant|MODERATE|YJR020W|YJR020W|transcript|YJR020W|protein_coding|1/1|c.224G>T|p.Arg75Ile|224/333|224/333|75/110||	TTTGTGACAAAACTGGTAGGCGAAAgAGGAACCAGTTCCAATATTTTCTCT
A536R33	AND3188	SK1/BY	rad27∆/∆	C10	X	490959	.	G	GT	1157.46	ins	82	0.463415	HET	2	1	1	NA	NA	NA	10_490750_C_T	0.466102	10_491023_GA_G	0.448718		ATGTAAACAAAGAGATCTATATATTgTTTTTTTTCCAATGCGCTGAGTGAT
A536R34	AND3188	SK1/BY	rad27∆/∆	C11	X	490959	.	G	GT	1269.03	ins	119	0.344538	HET	2	1	1	NA	NA	NA	10_490750_C_T	0.5	10_491023_GA_G	0.588235		ATGTAAACAAAGAGATCTATATATTgTTTTTTTTCCAATGCGCTGAGTGAT
A536R35	AND3188	SK1/BY	rad27∆/∆	C12	X	490959	.	G	GT	868.796	ins	81	0.37037	HET	2	1	1	NA	NA	NA	10_490750_C_T	0.466019	10_491023_GA_G	0.474359		ATGTAAACAAAGAGATCTATATATTgTTTTTTTTCCAATGCGCTGAGTGAT
A536R36	AND3188	SK1/BY	rad27∆/∆	C13	X	490959	.	G	GT	832.963	ins	80	0.35	HET	2	1	1	NA	NA	NA	10_490750_C_T	0.46087	10_491023_GA_G	0.586667		ATGTAAACAAAGAGATCTATATATTgTTTTTTTTCCAATGCGCTGAGTGAT
A536R37	AND3188	SK1/BY	rad27∆/∆	C14	X	490959	.	G	GT	1019.35	ins	72	0.458333	HET	2	1	1	NA	NA	NA	10_490750_C_T	0.555556	10_491023_GA_G	0.438356		ATGTAAACAAAGAGATCTATATATTgTTTTTTTTCCAATGCGCTGAGTGAT
A536R38	AND3188	SK1/BY	rad27∆/∆	C15	X	490959	.	G	GT	880.746	ins	67	0.432836	HET	2	1	1	NA	NA	NA	10_490750_C_T	0.394495	10_491023_GA_G	0.38806		ATGTAAACAAAGAGATCTATATATTgTTTTTTTTCCAATGCGCTGAGTGAT
A536R39	AND3188	SK1/BY	rad27∆/∆	C16	X	490959	.	G	GT	1692.55	ins	113	0.469027	HET	2	1	1	NA	NA	NA	10_490750_C_T	0.508772	10_491023_GA_G	0.454545		ATGTAAACAAAGAGATCTATATATTgTTTTTTTTCCAATGCGCTGAGTGAT
A536R40	AND3188	SK1/BY	rad27∆/∆	C17	X	490959	.	G	GT	1616.91	ins	132	0.401515	HET	2	1	1	NA	NA	NA	10_490750_C_T	0.40146	10_491023_GA_G	0.446602		ATGTAAACAAAGAGATCTATATATTgTTTTTTTTCCAATGCGCTGAGTGAT
A536R41	AND3188	SK1/BY	rad27∆/∆	C18	X	490959	.	G	GT	1537.17	ins	101	0.455446	HET	2	1	1	NA	NA	NA	10_490750_C_T	0.595745	10_491023_GA_G	0.474359		ATGTAAACAAAGAGATCTATATATTgTTTTTTTTCCAATGCGCTGAGTGAT
A536R42	AND3188	SK1/BY	rad27∆/∆	C19	X	490959	.	G	GT	965.914	ins	77	0.415584	HET	2	1	1	NA	NA	NA	10_490750_C_T	0.495798	10_491023_GA_G	0.523077		ATGTAAACAAAGAGATCTATATATTgTTTTTTTTCCAATGCGCTGAGTGAT
A536R43	AND3188	SK1/BY	rad27∆/∆	C20	X	490959	.	G	GT	1755.26	ins	133	0.413534	HET	2	1	1	NA	NA	NA	10_490750_C_T	0.537037	10_491023_GA_G	0.515464		ATGTAAACAAAGAGATCTATATATTgTTTTTTTTCCAATGCGCTGAGTGAT
A536R44	AND3188	SK1/BY	rad27∆/∆	C21	X	490959	.	G	GT	590.327	ins	85	0.258824	HET	2	1	1	NA	NA	NA	10_490750_C_T	0.634615	10_491023_GA_G	0.591549		ATGTAAACAAAGAGATCTATATATTgTTTTTTTTCCAATGCGCTGAGTGAT
A536R45	AND3188	SK1/BY	rad27∆/∆	C22	X	490959	.	G	GT	993.969	ins	92	0.347826	HET	2	1	1	NA	NA	NA	10_490750_C_T	0.42268	10_491023_GA_G	0.58209		ATGTAAACAAAGAGATCTATATATTgTTTTTTTTCCAATGCGCTGAGTGAT
A536R46	AND3188	SK1/BY	rad27∆/∆	C23	X	490959	.	G	GT	855.594	ins	73	0.383562	HET	2	1	1	NA	NA	NA	10_490750_C_T	0.522523	10_491023_GA_G	0.483333		ATGTAAACAAAGAGATCTATATATTgTTTTTTTTCCAATGCGCTGAGTGAT
A536R47	AND3188	SK1/BY	rad27∆/∆	C24	X	490959	.	G	GT	1067.25	ins	93	0.419355	HET	2	1	1	NA	NA	NA	10_490750_C_T	0.56383	10_491023_GA_G	0.47191		ATGTAAACAAAGAGATCTATATATTgTTTTTTTTCCAATGCGCTGAGTGAT
A452R19	AND3188	SK1/BY	rad27∆/∆	C25	X	490959	.	G	GT	665.712	ins	61	0.360656	HET	2	1	1	NA	NA	NA	10_490750_C_T	0.40625	10_491023_GA_G	0.534483		ATGTAAACAAAGAGATCTATATATTgTTTTTTTTCCAATGCGCTGAGTGAT
A536R32	AND3188	SK1/BY	rad27∆/∆	C9	X	523971	.	T	C	913.224	snp	61	0.508197	HET	2	1	1	NA	NA	NA	10_523883_G_A	0.550725	10_524341_C_T	0.471154		CGTTGGTATTTTACTTTGAAGACTGtGCATTGTGTATGTACGAAAAGAAAG
A536R33	AND3188	SK1/BY	rad27∆/∆	C10	X	523971	.	T	C	831.495	snp	57	0.45614	HET	2	1	1	NA	NA	NA	10_523883_G_A	0.434211	10_524341_C_T	0.522059		CGTTGGTATTTTACTTTGAAGACTGtGCATTGTGTATGTACGAAAAGAAAG
A536R34	AND3188	SK1/BY	rad27∆/∆	C11	X	523971	.	T	C	659.574	snp	64	0.359375	HET	2	1	1	NA	NA	NA	10_523883_G_A	0.666667	10_524341_C_T	0.574468		CGTTGGTATTTTACTTTGAAGACTGtGCATTGTGTATGTACGAAAAGAAAG
A536R35	AND3188	SK1/BY	rad27∆/∆	C12	X	523971	.	T	C	922.055	snp	67	0.462687	HET	2	1	1	NA	NA	NA	10_523883_G_A	0.375	10_524341_C_T	0.453125		CGTTGGTATTTTACTTTGAAGACTGtGCATTGTGTATGTACGAAAAGAAAG
A536R36	AND3188	SK1/BY	rad27∆/∆	C13	X	523971	.	T	C	713.185	snp	58	0.413793	HET	2	1	1	NA	NA	NA	10_523883_G_A	0.436364	10_524341_C_T	0.45		CGTTGGTATTTTACTTTGAAGACTGtGCATTGTGTATGTACGAAAAGAAAG
A536R37	AND3188	SK1/BY	rad27∆/∆	C14	X	523971	.	T	C	595.825	snp	50	0.42	HET	2	1	1	NA	NA	NA	10_523883_G_A	0.5	10_524341_C_T	0.352941		CGTTGGTATTTTACTTTGAAGACTGtGCATTGTGTATGTACGAAAAGAAAG
A536R38	AND3188	SK1/BY	rad27∆/∆	C15	X	523971	.	T	C	765.955	snp	51	0.529412	HET	2	1	1	NA	NA	NA	10_523883_G_A	0.403509	10_524341_C_T	0.516949		CGTTGGTATTTTACTTTGAAGACTGtGCATTGTGTATGTACGAAAAGAAAG
A536R39	AND3188	SK1/BY	rad27∆/∆	C16	X	523971	.	T	C	1199.65	snp	74	0.554054	HET	2	1	1	NA	NA	NA	10_523883_G_A	0.375	10_524341_C_T	0.487395		CGTTGGTATTTTACTTTGAAGACTGtGCATTGTGTATGTACGAAAAGAAAG
A536R40	AND3188	SK1/BY	rad27∆/∆	C17	X	523971	.	T	C	637.928	snp	51	0.431373	HET	2	1	1	NA	NA	NA	10_523883_G_A	0.510204	10_524341_C_T	0.434783		CGTTGGTATTTTACTTTGAAGACTGtGCATTGTGTATGTACGAAAAGAAAG
A536R41	AND3188	SK1/BY	rad27∆/∆	C18	X	523971	.	T	C	640.814	snp	50	0.46	HET	2	1	1	NA	NA	NA	10_523883_G_A	0.428571	10_524341_C_T	0.440945		CGTTGGTATTTTACTTTGAAGACTGtGCATTGTGTATGTACGAAAAGAAAG
A536R42	AND3188	SK1/BY	rad27∆/∆	C19	X	523971	.	T	C	810.291	snp	61	0.442623	HET	2	1	1	NA	NA	NA	10_523883_G_A	0.349398	10_524341_C_T	0.429577		CGTTGGTATTTTACTTTGAAGACTGtGCATTGTGTATGTACGAAAAGAAAG
A536R43	AND3188	SK1/BY	rad27∆/∆	C20	X	523971	.	T	C	913.527	snp	72	0.430556	HET	2	1	1	NA	NA	NA	10_523883_G_A	0.5	10_524341_C_T	0.426667		CGTTGGTATTTTACTTTGAAGACTGtGCATTGTGTATGTACGAAAAGAAAG
A536R44	AND3188	SK1/BY	rad27∆/∆	C21	X	523971	.	T	C	500.883	snp	49	0.346939	HET	2	1	1	NA	NA	NA	10_523883_G_A	0.4	10_524341_C_T	0.487179		CGTTGGTATTTTACTTTGAAGACTGtGCATTGTGTATGTACGAAAAGAAAG
A536R45	AND3188	SK1/BY	rad27∆/∆	C22	X	523971	.	T	C	1302.53	snp	72	0.583333	HET	2	1	1	NA	NA	NA	10_523883_G_A	0.508475	10_524341_C_T	0.379032		CGTTGGTATTTTACTTTGAAGACTGtGCATTGTGTATGTACGAAAAGAAAG
A536R46	AND3188	SK1/BY	rad27∆/∆	C23	X	523971	.	T	C	932.547	snp	57	0.561404	HET	2	1	1	NA	NA	NA	10_523883_G_A	0.470588	10_524341_C_T	0.448		CGTTGGTATTTTACTTTGAAGACTGtGCATTGTGTATGTACGAAAAGAAAG
A536R47	AND3188	SK1/BY	rad27∆/∆	C24	X	523971	.	T	C	982.384	snp	56	0.571429	HET	2	1	1	NA	NA	NA	10_523883_G_A	0.407407	10_524341_C_T	0.504132		CGTTGGTATTTTACTTTGAAGACTGtGCATTGTGTATGTACGAAAAGAAAG
A452R19	AND3188	SK1/BY	rad27∆/∆	C25	X	523971	.	T	C	1117.59	snp	71	0.507042	HET	2	1	1	NA	NA	NA	10_523883_G_A	0.5	10_524341_C_T	0.47619		CGTTGGTATTTTACTTTGAAGACTGtGCATTGTGTATGTACGAAAAGAAAG
A536R28	AND3188	SK1/BY	rad27∆/∆	C4	X	711991	.	T	TA	302.447	ins	28	0.357143	HET	2	1	1	NA	NA	NA	10_711984_G_A	0.346154	10_712026_G_A	0.371429		ATTTTTAATGTTTTCTTAGAAAAATtAAAAAACTTCTCAATTAAATGTAAA
A536R29	AND3188	SK1/BY	rad27∆/∆	C5	X	711991	.	T	TA	374.26	ins	42	0.309524	HET	2	1	1	NA	NA	NA	10_711984_G_A	0.368421	10_712026_G_A	0.317073		ATTTTTAATGTTTTCTTAGAAAAATtAAAAAACTTCTCAATTAAATGTAAA
A536R30	AND3188	SK1/BY	rad27∆/∆	C6	X	711991	.	T	TA	916.641	ins	65	0.446154	HET	2	1	1	NA	NA	NA	10_711984_G_A	0.453125	10_712026_G_A	0.459459		ATTTTTAATGTTTTCTTAGAAAAATtAAAAAACTTCTCAATTAAATGTAAA
A536R31	AND3188	SK1/BY	rad27∆/∆	C7	X	711991	.	T	TA	755.329	ins	79	0.329114	HET	2	1	1	NA	NA	NA	10_711984_G_A	0.320513	10_712026_G_A	0.483146		ATTTTTAATGTTTTCTTAGAAAAATtAAAAAACTTCTCAATTAAATGTAAA
A536R32	AND3188	SK1/BY	rad27∆/∆	C9	X	711991	.	T	TA	1031.02	ins	86	0.383721	HET	3	1	1	NA	NA	NA	10_711984_G_A	0.432099	10_712026_G_A	0.453488		ATTTTTAATGTTTTCTTAGAAAAATtAAAAAACTTCTCAATTAAATGTAAA
A536R33	AND3188	SK1/BY	rad27∆/∆	C10	X	711991	.	T	TA	579.333	ins	47	0.404255	HET	2	1	1	NA	NA	NA	10_711984_G_A	0.409091	10_712026_G_A	0.442308		ATTTTTAATGTTTTCTTAGAAAAATtAAAAAACTTCTCAATTAAATGTAAA
A536R34	AND3188	SK1/BY	rad27∆/∆	C11	X	711991	.	T	TA	434.057	ins	35	0.428571	HET	2	1	1	NA	NA	NA	10_711984_G_A	0.484848	10_712026_G_A	0.439024		ATTTTTAATGTTTTCTTAGAAAAATtAAAAAACTTCTCAATTAAATGTAAA
A536R35	AND3188	SK1/BY	rad27∆/∆	C12	X	711991	.	T	TA	672.836	ins	46	0.478261	HET	2	1	1	NA	NA	NA	10_711984_G_A	0.454545	10_712026_G_A	0.588235		ATTTTTAATGTTTTCTTAGAAAAATtAAAAAACTTCTCAATTAAATGTAAA
A536R36	AND3188	SK1/BY	rad27∆/∆	C13	X	711991	.	T	TA	343.034	ins	44	0.295455	HET	2	1	1	NA	NA	NA	10_711984_G_A	0.27907	10_712026_G_A	0.297872		ATTTTTAATGTTTTCTTAGAAAAATtAAAAAACTTCTCAATTAAATGTAAA
A536R37	AND3188	SK1/BY	rad27∆/∆	C14	X	711991	.	T	TA	355.25	ins	37	0.324324	HET	2	1	1	NA	NA	NA	10_711984_G_A	0.342105	10_712026_G_A	0.425		ATTTTTAATGTTTTCTTAGAAAAATtAAAAAACTTCTCAATTAAATGTAAA
A536R38	AND3188	SK1/BY	rad27∆/∆	C15	X	711991	.	T	TA	601.864	ins	42	0.452381	HET	2	1	1	NA	NA	NA	10_711984_G_A	0.5	10_712026_G_A	0.604167		ATTTTTAATGTTTTCTTAGAAAAATtAAAAAACTTCTCAATTAAATGTAAA
A536R39	AND3188	SK1/BY	rad27∆/∆	C16	X	711991	.	T	TA	709.767	ins	68	0.352941	HET	2	1	1	NA	NA	NA	10_711984_G_A	0.376812	10_712026_G_A	0.430556		ATTTTTAATGTTTTCTTAGAAAAATtAAAAAACTTCTCAATTAAATGTAAA
A536R40	AND3188	SK1/BY	rad27∆/∆	C17	X	711991	.	T	TA	993.027	ins	58	0.534483	HET	2	1	1	NA	NA	NA	10_711984_G_A	0.545455	10_712026_G_A	0.57377		ATTTTTAATGTTTTCTTAGAAAAATtAAAAAACTTCTCAATTAAATGTAAA
A536R41	AND3188	SK1/BY	rad27∆/∆	C18	X	711991	.	T	TA	577.726	ins	32	0.5625	HET	2	1	1	NA	NA	NA	10_711984_G_A	0.5625	10_712026_G_A	0.578947		ATTTTTAATGTTTTCTTAGAAAAATtAAAAAACTTCTCAATTAAATGTAAA
A536R42	AND3188	SK1/BY	rad27∆/∆	C19	X	711991	.	T	TA	772.163	ins	61	0.42623	HET	2	1	1	NA	NA	NA	10_711984_G_A	0.419355	10_712026_G_A	0.492063		ATTTTTAATGTTTTCTTAGAAAAATtAAAAAACTTCTCAATTAAATGTAAA
A536R43	AND3188	SK1/BY	rad27∆/∆	C20	X	711991	.	T	TA	576.251	ins	34	0.529412	HET	2	1	1	NA	NA	NA	10_711984_G_A	0.545455	10_712026_G_A	0.533333		ATTTTTAATGTTTTCTTAGAAAAATtAAAAAACTTCTCAATTAAATGTAAA
A536R44	AND3188	SK1/BY	rad27∆/∆	C21	X	711991	.	T	TA	381.933	ins	52	0.288462	HET	2	1	1	NA	NA	NA	10_711984_G_A	0.288462	10_712026_G_A	0.423729		ATTTTTAATGTTTTCTTAGAAAAATtAAAAAACTTCTCAATTAAATGTAAA
A536R45	AND3188	SK1/BY	rad27∆/∆	C22	X	711991	.	T	TA	879.069	ins	49	0.55102	HET	2	1	1	NA	NA	NA	10_711984_G_A	0.54	10_712026_G_A	0.675676		ATTTTTAATGTTTTCTTAGAAAAATtAAAAAACTTCTCAATTAAATGTAAA
A536R46	AND3188	SK1/BY	rad27∆/∆	C23	X	711991	.	T	TA	941.647	ins	45	0.688889	HET	2	1	1	NA	NA	NA	10_711984_G_A	0.714286	10_712026_G_A	0.714286		ATTTTTAATGTTTTCTTAGAAAAATtAAAAAACTTCTCAATTAAATGTAAA
A536R47	AND3188	SK1/BY	rad27∆/∆	C24	X	711991	.	T	TA	920.706	ins	64	0.453125	HET	2	1	1	NA	NA	NA	10_711984_G_A	0.483871	10_712026_G_A	0.516667		ATTTTTAATGTTTTCTTAGAAAAATtAAAAAACTTCTCAATTAAATGTAAA
A452R19	AND3188	SK1/BY	rad27∆/∆	C25	X	711991	.	T	TA	910.494	ins	56	0.517857	HET	3	1	1	NA	NA	NA	10_711984_G_A	0.6	10_712026_G_A	0.537037		ATTTTTAATGTTTTCTTAGAAAAATtAAAAAACTTCTCAATTAAATGTAAA
A536R44	AND3188	SK1/BY	rad27∆/∆	C21	XI	129565	.	C	CTCT	693.438	ins	57	0.403509	HET	2	1	1	NA	NA	NA	11_127396_G_A	0.452632	11_130226_C_T	0.451613	ANN=CTCT|conservative_inframe_insertion|MODERATE|NNK1|YKL171W|transcript|YKL171W|protein_coding|1/1|c.2104_2106dupTCT|p.Ser702dup|2107/2787|2107/2787|703/928||INFO_REALIGN_3_PRIME	CATTAAAGCATCTCAATCAACCATCcTCTTCTTCTTCTTCTAATCTATTTC
A536R45	AND3188	SK1/BY	rad27∆/∆	C22	XI	129565	.	C	CTCT	740.46	ins	85	0.305882	HET	2	1	1	NA	NA	NA	11_127396_G_A	0.44898	11_130226_C_T	0.421687	ANN=CTCT|conservative_inframe_insertion|MODERATE|NNK1|YKL171W|transcript|YKL171W|protein_coding|1/1|c.2104_2106dupTCT|p.Ser702dup|2107/2787|2107/2787|703/928||INFO_REALIGN_3_PRIME	CATTAAAGCATCTCAATCAACCATCcTCTTCTTCTTCTTCTAATCTATTTC
A536R46	AND3188	SK1/BY	rad27∆/∆	C23	XI	129565	.	C	CTCT	978.69	ins	76	0.421053	HET	2	1	1	NA	NA	NA	11_127396_G_A	0.467532	11_130226_C_T	0.428571	ANN=CTCT|conservative_inframe_insertion|MODERATE|NNK1|YKL171W|transcript|YKL171W|protein_coding|1/1|c.2104_2106dupTCT|p.Ser702dup|2107/2787|2107/2787|703/928||INFO_REALIGN_3_PRIME	CATTAAAGCATCTCAATCAACCATCcTCTTCTTCTTCTTCTAATCTATTTC
A536R47	AND3188	SK1/BY	rad27∆/∆	C24	XI	129565	.	C	CTCT	871.852	ins	78	0.410256	HET	2	1	1	NA	NA	NA	11_127396_G_A	0.447761	11_130226_C_T	0.443038	ANN=CTCT|conservative_inframe_insertion|MODERATE|NNK1|YKL171W|transcript|YKL171W|protein_coding|1/1|c.2104_2106dupTCT|p.Ser702dup|2107/2787|2107/2787|703/928||INFO_REALIGN_3_PRIME	CATTAAAGCATCTCAATCAACCATCcTCTTCTTCTTCTTCTAATCTATTTC
A452R19	AND3188	SK1/BY	rad27∆/∆	C25	XI	129565	.	C	CTCT	773.579	ins	62	0.419355	HET	2	1	1	NA	NA	NA	11_127396_G_A	0.41791	11_130226_C_T	0.568966	ANN=CTCT|conservative_inframe_insertion|MODERATE|NNK1|YKL171W|transcript|YKL171W|protein_coding|1/1|c.2104_2106dupTCT|p.Ser702dup|2107/2787|2107/2787|703/928||INFO_REALIGN_3_PRIME	CATTAAAGCATCTCAATCAACCATCcTCTTCTTCTTCTTCTAATCTATTTC
A536R45	AND3188	SK1/BY	rad27∆/∆	C22	XI	211008	.	A	T	1044.21	snp	112	0.303571	HET	2	1	1	NA	NA	NA	11_211000_C_T	0.441176	11_211408_C_T	0.483607	ANN=T|missense_variant|MODERATE|SSH4|YKL124W|transcript|YKL124W|protein_coding|1/1|c.416A>T|p.Glu139Val|416/1740|416/1740|139/579||	CCAAAGATGTCAGCGTACGAGGTTGaGTTGTATATAAGAGCGAAAGAGTTT
A536R46	AND3188	SK1/BY	rad27∆/∆	C23	XI	211008	.	A	T	2151.24	snp	117	0.57265	HET	2	1	1	NA	NA	NA	11_211000_C_T	0.440945	11_211408_C_T	0.581081	ANN=T|missense_variant|MODERATE|SSH4|YKL124W|transcript|YKL124W|protein_coding|1/1|c.416A>T|p.Glu139Val|416/1740|416/1740|139/579||	CCAAAGATGTCAGCGTACGAGGTTGaGTTGTATATAAGAGCGAAAGAGTTT
A536R47	AND3188	SK1/BY	rad27∆/∆	C24	XI	211008	.	A	T	2514.93	snp	144	0.527778	HET	2	1	1	NA	NA	NA	11_211000_C_T	0.432432	11_211408_C_T	0.356643	ANN=T|missense_variant|MODERATE|SSH4|YKL124W|transcript|YKL124W|protein_coding|1/1|c.416A>T|p.Glu139Val|416/1740|416/1740|139/579||	CCAAAGATGTCAGCGTACGAGGTTGaGTTGTATATAAGAGCGAAAGAGTTT
A452R19	AND3188	SK1/BY	rad27∆/∆	C25	XI	211008	.	A	T	1878.95	snp	86	0.662791	HET	2	1	1	NA	NA	NA	11_211000_C_T	0.39759	11_211408_C_T	0.333333	ANN=T|missense_variant|MODERATE|SSH4|YKL124W|transcript|YKL124W|protein_coding|1/1|c.416A>T|p.Glu139Val|416/1740|416/1740|139/579||	CCAAAGATGTCAGCGTACGAGGTTGaGTTGTATATAAGAGCGAAAGAGTTT
A536R43	AND3188	SK1/BY	rad27∆/∆	C20	XII	179752	.	A	AT	282.491	ins	29	0.413793	HET	2	1	1	LOH35	0	REC	12_179638_A_T	0	12_179902_T_C	0		CATTATTACTATTAGCACAAATTTCaTTTTTTTTTTTTTTCATTTTTCTTT
A536R44	AND3188	SK1/BY	rad27∆/∆	C21	XII	179752	.	A	AT	767.029	ins	45	0.733333	HET	2	1	1	LOH35	0	REC	12_179638_A_T	0	12_179902_T_C	0		CATTATTACTATTAGCACAAATTTCaTTTTTTTTTTTTTTCATTTTTCTTT
A536R45	AND3188	SK1/BY	rad27∆/∆	C22	XII	179752	.	A	AT	927.745	ins	49	0.734694	HET	2	1	1	LOH35	0	REC	12_179638_A_T	0	12_179902_T_C	0		CATTATTACTATTAGCACAAATTTCaTTTTTTTTTTTTTTCATTTTTCTTT
A536R46	AND3188	SK1/BY	rad27∆/∆	C23	XII	179752	.	A	AT	565.695	ins	36	0.611111	HET	2	1	1	LOH36	0	REC	12_179638_A_T	0	12_179902_T_C	0		CATTATTACTATTAGCACAAATTTCaTTTTTTTTTTTTTTCATTTTTCTTT
A536R47	AND3188	SK1/BY	rad27∆/∆	C24	XII	179752	.	A	AT	345.329	ins	27	0.703704	HET	2	1	1	LOH36	0	REC	12_179638_A_T	0	12_179902_T_C	0		CATTATTACTATTAGCACAAATTTCaTTTTTTTTTTTTTTCATTTTTCTTT
A452R19	AND3188	SK1/BY	rad27∆/∆	C25	XII	179752	.	A	AT	277.223	ins	23	0.521739	HET	2	1	1	LOH37	0	REC	12_179638_A_T	0	12_179902_T_C	0		CATTATTACTATTAGCACAAATTTCaTTTTTTTTTTTTTTCATTTTTCTTT
A536R29	AND3188	SK1/BY	rad27∆/∆	C5	XII	194099	.	C	CT	2016.64	ins	138	0.442029	HET	2	1	1	NA	NA	NA	12_194091_A_G	0.474453	12_194179_A_G	0.4		GCGGTTATGCTATGGTGACAGTTAAcTTTTTTAATTATAGGATGACTTGTC
A536R30	AND3188	SK1/BY	rad27∆/∆	C6	XII	194099	.	C	CT	1860.74	ins	166	0.361446	HET	2	1	1	NA	NA	NA	12_194091_A_G	0.390533	12_194179_A_G	0.412371		GCGGTTATGCTATGGTGACAGTTAAcTTTTTTAATTATAGGATGACTTGTC
A536R31	AND3188	SK1/BY	rad27∆/∆	C7	XII	194099	.	C	CT	2021.51	ins	130	0.469231	HET	2	1	1	NA	NA	NA	12_194091_A_G	0.484375	12_194179_A_G	0.444444		GCGGTTATGCTATGGTGACAGTTAAcTTTTTTAATTATAGGATGACTTGTC
A536R32	AND3188	SK1/BY	rad27∆/∆	C9	XII	194099	.	C	CT	2352.03	ins	134	0.529851	HET	2	1	1	NA	NA	NA	12_194091_A_G	0.548872	12_194179_A_G	0.448529		GCGGTTATGCTATGGTGACAGTTAAcTTTTTTAATTATAGGATGACTTGTC
A536R33	AND3188	SK1/BY	rad27∆/∆	C10	XII	194099	.	C	CT	1565.59	ins	102	0.45098	HET	2	1	1	NA	NA	NA	12_194091_A_G	0.475728	12_194179_A_G	0.480315		GCGGTTATGCTATGGTGACAGTTAAcTTTTTTAATTATAGGATGACTTGTC
A536R34	AND3188	SK1/BY	rad27∆/∆	C11	XII	194099	.	C	CT	2507.67	ins	155	0.477419	HET	2	1	1	NA	NA	NA	12_194091_A_G	0.506494	12_194179_A_G	0.467949		GCGGTTATGCTATGGTGACAGTTAAcTTTTTTAATTATAGGATGACTTGTC
A536R35	AND3188	SK1/BY	rad27∆/∆	C12	XII	194099	.	C	CT	2079.9	ins	120	0.525	HET	2	1	1	NA	NA	NA	12_194091_A_G	0.552	12_194179_A_G	0.42953		GCGGTTATGCTATGGTGACAGTTAAcTTTTTTAATTATAGGATGACTTGTC
A536R36	AND3188	SK1/BY	rad27∆/∆	C13	XII	194099	.	C	CT	2100.19	ins	118	0.550847	HET	2	1	1	NA	NA	NA	12_194091_A_G	0.576271	12_194179_A_G	0.6		GCGGTTATGCTATGGTGACAGTTAAcTTTTTTAATTATAGGATGACTTGTC
A536R37	AND3188	SK1/BY	rad27∆/∆	C14	XII	194099	.	C	CT	1278	ins	106	0.386792	HET	2	1	1	NA	NA	NA	12_194091_A_G	0.456311	12_194179_A_G	0.528455		GCGGTTATGCTATGGTGACAGTTAAcTTTTTTAATTATAGGATGACTTGTC
A536R38	AND3188	SK1/BY	rad27∆/∆	C15	XII	194099	.	C	CT	1711.04	ins	125	0.408	HET	2	1	1	NA	NA	NA	12_194091_A_G	0.42623	12_194179_A_G	0.5		GCGGTTATGCTATGGTGACAGTTAAcTTTTTTAATTATAGGATGACTTGTC
A536R39	AND3188	SK1/BY	rad27∆/∆	C16	XII	194099	.	C	CT	1385.76	ins	126	0.349206	HET	2	1	1	NA	NA	NA	12_194091_A_G	0.366667	12_194179_A_G	0.451613		GCGGTTATGCTATGGTGACAGTTAAcTTTTTTAATTATAGGATGACTTGTC
A536R40	AND3188	SK1/BY	rad27∆/∆	C17	XII	194099	.	C	CT	2486.38	ins	153	0.496732	HET	2	1	1	NA	NA	NA	12_194091_A_G	0.506579	12_194179_A_G	0.45283		GCGGTTATGCTATGGTGACAGTTAAcTTTTTTAATTATAGGATGACTTGTC
A536R41	AND3188	SK1/BY	rad27∆/∆	C18	XII	194099	.	C	CT	1997.51	ins	116	0.517241	HET	2	1	1	NA	NA	NA	12_194091_A_G	0.551724	12_194179_A_G	0.472441		GCGGTTATGCTATGGTGACAGTTAAcTTTTTTAATTATAGGATGACTTGTC
A536R42	AND3188	SK1/BY	rad27∆/∆	C19	XII	194099	.	C	CT	1665.02	ins	120	0.425	HET	2	1	1	NA	NA	NA	12_194091_A_G	0.440678	12_194179_A_G	0.41		GCGGTTATGCTATGGTGACAGTTAAcTTTTTTAATTATAGGATGACTTGTC
A536R43	AND3188	SK1/BY	rad27∆/∆	C20	XII	194099	.	C	CT	1388.45	ins	128	0.34375	HET	2	1	1	NA	NA	NA	12_194091_A_G	0.365079	12_194179_A_G	0.421875		GCGGTTATGCTATGGTGACAGTTAAcTTTTTTAATTATAGGATGACTTGTC
A536R44	AND3188	SK1/BY	rad27∆/∆	C21	XII	194099	.	C	CT	1721.93	ins	120	0.441667	HET	2	1	1	NA	NA	NA	12_194091_A_G	0.457627	12_194179_A_G	0.493151		GCGGTTATGCTATGGTGACAGTTAAcTTTTTTAATTATAGGATGACTTGTC
A536R45	AND3188	SK1/BY	rad27∆/∆	C22	XII	194099	.	C	CT	1421.71	ins	107	0.439252	HET	2	1	1	NA	NA	NA	12_194091_A_G	0.490566	12_194179_A_G	0.505495		GCGGTTATGCTATGGTGACAGTTAAcTTTTTTAATTATAGGATGACTTGTC
A536R46	AND3188	SK1/BY	rad27∆/∆	C23	XII	194099	.	C	CT	1482.61	ins	94	0.478723	HET	2	1	1	NA	NA	NA	12_194091_A_G	0.5	12_194179_A_G	0.494949		GCGGTTATGCTATGGTGACAGTTAAcTTTTTTAATTATAGGATGACTTGTC
A536R47	AND3188	SK1/BY	rad27∆/∆	C24	XII	194099	.	C	CT	1402.76	ins	93	0.483871	HET	2	1	1	NA	NA	NA	12_194091_A_G	0.494737	12_194179_A_G	0.452991		GCGGTTATGCTATGGTGACAGTTAAcTTTTTTAATTATAGGATGACTTGTC
A452R19	AND3188	SK1/BY	rad27∆/∆	C25	XII	194099	.	C	CT	1508.44	ins	73	0.630137	HET	2	1	1	NA	NA	NA	12_194091_A_G	0.643836	12_194179_A_G	0.506494		GCGGTTATGCTATGGTGACAGTTAAcTTTTTTAATTATAGGATGACTTGTC
A536R44	AND3188	SK1/BY	rad27∆/∆	C21	XII	232668	.	CG	AC	1291.02	mnp	95	0.421053	HET	2	1	1	NA	NA	NA	12_232208_C_T	0.522936	12_233075_G_T	0.504132	ANN=AC|missense_variant|MODERATE|PDC1|YLR044C|transcript|YLR044C|protein_coding|1/1|c.1413_1414delCGinsGT|p.AsnAsp471LysTyr|1414/1692|1413/1692|471/563||	ATCAACTTTTCAATGGTGTAACCATcGTTGTTCAAGACGAACAAGTATGGC
A536R45	AND3188	SK1/BY	rad27∆/∆	C22	XII	232668	.	CG	AC	1660.37	mnp	104	0.480769	HET	2	1	1	NA	NA	NA	12_232208_C_T	0.504505	12_233075_G_T	0.580645	ANN=AC|missense_variant|MODERATE|PDC1|YLR044C|transcript|YLR044C|protein_coding|1/1|c.1413_1414delCGinsGT|p.AsnAsp471LysTyr|1414/1692|1413/1692|471/563||	ATCAACTTTTCAATGGTGTAACCATcGTTGTTCAAGACGAACAAGTATGGC
A536R46	AND3188	SK1/BY	rad27∆/∆	C23	XII	232668	.	CG	AC	916.365	mnp	62	0.451613	HET	2	1	1	NA	NA	NA	12_232208_C_T	0.57732	12_233075_G_T	0.518519	ANN=AC|missense_variant|MODERATE|PDC1|YLR044C|transcript|YLR044C|protein_coding|1/1|c.1413_1414delCGinsGT|p.AsnAsp471LysTyr|1414/1692|1413/1692|471/563||	ATCAACTTTTCAATGGTGTAACCATcGTTGTTCAAGACGAACAAGTATGGC
A536R47	AND3188	SK1/BY	rad27∆/∆	C24	XII	232668	.	CG	AC	1400.12	mnp	90	0.488889	HET	2	1	1	NA	NA	NA	12_232208_C_T	0.483871	12_233075_G_T	0.537815	ANN=AC|missense_variant|MODERATE|PDC1|YLR044C|transcript|YLR044C|protein_coding|1/1|c.1413_1414delCGinsGT|p.AsnAsp471LysTyr|1414/1692|1413/1692|471/563||	ATCAACTTTTCAATGGTGTAACCATcGTTGTTCAAGACGAACAAGTATGGC
A452R19	AND3188	SK1/BY	rad27∆/∆	C25	XII	232668	.	CG	AC	1371.08	mnp	106	0.40566	HET	2	1	1	NA	NA	NA	12_232208_C_T	0.439394	12_233075_G_T	0.485981	ANN=AC|missense_variant|MODERATE|PDC1|YLR044C|transcript|YLR044C|protein_coding|1/1|c.1413_1414delCGinsGT|p.AsnAsp471LysTyr|1414/1692|1413/1692|471/563||	ATCAACTTTTCAATGGTGTAACCATcGTTGTTCAAGACGAACAAGTATGGC
A536R28	AND3188	SK1/BY	rad27∆/∆	C4	XII	243259	.	T	TGAA	1220.16	ins	93	0.419355	HET	2	1	1	NA	NA	NA	12_242983_G_A	0.505263	12_243426_C_T	0.304348	ANN=TGAA|disruptive_inframe_insertion|MODERATE|RPS0B|YLR048W|transcript|YLR048W|protein_coding|2/2|c.680_682dupAAG|p.Glu227dup|683/759|683/759|228/252||INFO_REALIGN_3_PRIME	AAGAAGCTGCTGCCGCTGAAGAAGGtGAAGAAGAAGAAGTTAAGGAAGAAG
A536R29	AND3188	SK1/BY	rad27∆/∆	C5	XII	243259	.	T	TGAA	1560.43	ins	99	0.505051	HET	2	1	1	NA	NA	NA	12_242983_G_A	0.479042	12_243426_C_T	0.641026	ANN=TGAA|disruptive_inframe_insertion|MODERATE|RPS0B|YLR048W|transcript|YLR048W|protein_coding|2/2|c.680_682dupAAG|p.Glu227dup|683/759|683/759|228/252||INFO_REALIGN_3_PRIME	AAGAAGCTGCTGCCGCTGAAGAAGGtGAAGAAGAAGAAGTTAAGGAAGAAG
A536R30	AND3188	SK1/BY	rad27∆/∆	C6	XII	243259	.	T	TGAA	1875.51	ins	143	0.433566	HET	2	1	1	NA	NA	NA	12_242983_G_A	0.503226	12_243426_C_T	0.647887	ANN=TGAA|disruptive_inframe_insertion|MODERATE|RPS0B|YLR048W|transcript|YLR048W|protein_coding|2/2|c.680_682dupAAG|p.Glu227dup|683/759|683/759|228/252||INFO_REALIGN_3_PRIME	AAGAAGCTGCTGCCGCTGAAGAAGGtGAAGAAGAAGAAGTTAAGGAAGAAG
A536R31	AND3188	SK1/BY	rad27∆/∆	C7	XII	243259	.	T	TGAA	1539.42	ins	126	0.396825	HET	2	1	1	NA	NA	NA	12_242983_G_A	0.503311	12_243426_C_T	0.47541	ANN=TGAA|disruptive_inframe_insertion|MODERATE|RPS0B|YLR048W|transcript|YLR048W|protein_coding|2/2|c.680_682dupAAG|p.Glu227dup|683/759|683/759|228/252||INFO_REALIGN_3_PRIME	AAGAAGCTGCTGCCGCTGAAGAAGGtGAAGAAGAAGAAGTTAAGGAAGAAG
A536R32	AND3188	SK1/BY	rad27∆/∆	C9	XII	243259	.	T	TGAA	1727.89	ins	106	0.509434	HET	2	1	1	NA	NA	NA	12_242983_G_A	0.477941	12_243426_C_T	0.381579	ANN=TGAA|disruptive_inframe_insertion|MODERATE|RPS0B|YLR048W|transcript|YLR048W|protein_coding|2/2|c.680_682dupAAG|p.Glu227dup|683/759|683/759|228/252||INFO_REALIGN_3_PRIME	AAGAAGCTGCTGCCGCTGAAGAAGGtGAAGAAGAAGAAGTTAAGGAAGAAG
A536R33	AND3188	SK1/BY	rad27∆/∆	C10	XII	243259	.	T	TGAA	1681.78	ins	141	0.382979	HET	3	1	1	NA	NA	NA	12_242983_G_A	0.551282	12_243426_C_T	0.314815	ANN=TGAA|disruptive_inframe_insertion|MODERATE|RPS0B|YLR048W|transcript|YLR048W|protein_coding|2/2|c.680_682dupAAG|p.Glu227dup|683/759|683/759|228/252||INFO_REALIGN_3_PRIME	AAGAAGCTGCTGCCGCTGAAGAAGGtGAAGAAGAAGAAGTTAAGGAAGAAG
A536R34	AND3188	SK1/BY	rad27∆/∆	C11	XII	243259	.	T	TGAA	1488.86	ins	126	0.396825	HET	2	1	1	NA	NA	NA	12_242983_G_A	0.410959	12_243426_C_T	0.511628	ANN=TGAA|disruptive_inframe_insertion|MODERATE|RPS0B|YLR048W|transcript|YLR048W|protein_coding|2/2|c.680_682dupAAG|p.Glu227dup|683/759|683/759|228/252||INFO_REALIGN_3_PRIME	AAGAAGCTGCTGCCGCTGAAGAAGGtGAAGAAGAAGAAGTTAAGGAAGAAG
A536R35	AND3188	SK1/BY	rad27∆/∆	C12	XII	243259	.	T	TGAA	1272.9	ins	98	0.418367	HET	2	1	1	NA	NA	NA	12_242983_G_A	0.491803	12_243426_C_T	0.527778	ANN=TGAA|disruptive_inframe_insertion|MODERATE|RPS0B|YLR048W|transcript|YLR048W|protein_coding|2/2|c.680_682dupAAG|p.Glu227dup|683/759|683/759|228/252||INFO_REALIGN_3_PRIME	AAGAAGCTGCTGCCGCTGAAGAAGGtGAAGAAGAAGAAGTTAAGGAAGAAG
A536R36	AND3188	SK1/BY	rad27∆/∆	C13	XII	243259	.	T	TGAA	1306.74	ins	142	0.316901	HET	2	1	1	NA	NA	NA	12_242983_G_A	0.506579	12_243426_C_T	0.490196	ANN=TGAA|disruptive_inframe_insertion|MODERATE|RPS0B|YLR048W|transcript|YLR048W|protein_coding|2/2|c.680_682dupAAG|p.Glu227dup|683/759|683/759|228/252||INFO_REALIGN_3_PRIME	AAGAAGCTGCTGCCGCTGAAGAAGGtGAAGAAGAAGAAGTTAAGGAAGAAG
A536R37	AND3188	SK1/BY	rad27∆/∆	C14	XII	243259	.	T	TGAA	1157.77	ins	95	0.389474	HET	2	1	1	NA	NA	NA	12_242983_G_A	0.597122	12_243426_C_T	0.59375	ANN=TGAA|disruptive_inframe_insertion|MODERATE|RPS0B|YLR048W|transcript|YLR048W|protein_coding|2/2|c.680_682dupAAG|p.Glu227dup|683/759|683/759|228/252||INFO_REALIGN_3_PRIME	AAGAAGCTGCTGCCGCTGAAGAAGGtGAAGAAGAAGAAGTTAAGGAAGAAG
A536R38	AND3188	SK1/BY	rad27∆/∆	C15	XII	243259	.	T	TGAA	1038.99	ins	101	0.356436	HET	2	1	1	NA	NA	NA	12_242983_G_A	0.521008	12_243426_C_T	0.444444	ANN=TGAA|disruptive_inframe_insertion|MODERATE|RPS0B|YLR048W|transcript|YLR048W|protein_coding|2/2|c.680_682dupAAG|p.Glu227dup|683/759|683/759|228/252||INFO_REALIGN_3_PRIME	AAGAAGCTGCTGCCGCTGAAGAAGGtGAAGAAGAAGAAGTTAAGGAAGAAG
A536R39	AND3188	SK1/BY	rad27∆/∆	C16	XII	243259	.	T	TGAA	1163.26	ins	94	0.414894	HET	2	1	1	NA	NA	NA	12_242983_G_A	0.486842	12_243426_C_T	0.541667	ANN=TGAA|disruptive_inframe_insertion|MODERATE|RPS0B|YLR048W|transcript|YLR048W|protein_coding|2/2|c.680_682dupAAG|p.Glu227dup|683/759|683/759|228/252||INFO_REALIGN_3_PRIME	AAGAAGCTGCTGCCGCTGAAGAAGGtGAAGAAGAAGAAGTTAAGGAAGAAG
A536R40	AND3188	SK1/BY	rad27∆/∆	C17	XII	243259	.	T	TGAA	1656.17	ins	111	0.477477	HET	2	1	1	NA	NA	NA	12_242983_G_A	0.431694	12_243426_C_T	0.458333	ANN=TGAA|disruptive_inframe_insertion|MODERATE|RPS0B|YLR048W|transcript|YLR048W|protein_coding|2/2|c.680_682dupAAG|p.Glu227dup|683/759|683/759|228/252||INFO_REALIGN_3_PRIME	AAGAAGCTGCTGCCGCTGAAGAAGGtGAAGAAGAAGAAGTTAAGGAAGAAG
A536R41	AND3188	SK1/BY	rad27∆/∆	C18	XII	243259	.	T	TGAA	1666.14	ins	107	0.495327	HET	2	1	1	NA	NA	NA	12_242983_G_A	0.473684	12_243426_C_T	0.581395	ANN=TGAA|disruptive_inframe_insertion|MODERATE|RPS0B|YLR048W|transcript|YLR048W|protein_coding|2/2|c.680_682dupAAG|p.Glu227dup|683/759|683/759|228/252||INFO_REALIGN_3_PRIME	AAGAAGCTGCTGCCGCTGAAGAAGGtGAAGAAGAAGAAGTTAAGGAAGAAG
A536R42	AND3188	SK1/BY	rad27∆/∆	C19	XII	243259	.	T	TGAA	1502.64	ins	116	0.413793	HET	2	1	1	NA	NA	NA	12_242983_G_A	0.484615	12_243426_C_T	0.409091	ANN=TGAA|disruptive_inframe_insertion|MODERATE|RPS0B|YLR048W|transcript|YLR048W|protein_coding|2/2|c.680_682dupAAG|p.Glu227dup|683/759|683/759|228/252||INFO_REALIGN_3_PRIME	AAGAAGCTGCTGCCGCTGAAGAAGGtGAAGAAGAAGAAGTTAAGGAAGAAG
A536R43	AND3188	SK1/BY	rad27∆/∆	C20	XII	243259	.	T	TGAA	1783.77	ins	132	0.424242	HET	2	1	1	NA	NA	NA	12_242983_G_A	0.317881	12_243426_C_T	0.45614	ANN=TGAA|disruptive_inframe_insertion|MODERATE|RPS0B|YLR048W|transcript|YLR048W|protein_coding|2/2|c.680_682dupAAG|p.Glu227dup|683/759|683/759|228/252||INFO_REALIGN_3_PRIME	AAGAAGCTGCTGCCGCTGAAGAAGGtGAAGAAGAAGAAGTTAAGGAAGAAG
A536R44	AND3188	SK1/BY	rad27∆/∆	C21	XII	243259	.	T	TGAA	1081.73	ins	110	0.318182	HET	2	1	1	NA	NA	NA	12_242983_G_A	0.556391	12_243426_C_T	0.440678	ANN=TGAA|disruptive_inframe_insertion|MODERATE|RPS0B|YLR048W|transcript|YLR048W|protein_coding|2/2|c.680_682dupAAG|p.Glu227dup|683/759|683/759|228/252||INFO_REALIGN_3_PRIME	AAGAAGCTGCTGCCGCTGAAGAAGGtGAAGAAGAAGAAGTTAAGGAAGAAG
A536R45	AND3188	SK1/BY	rad27∆/∆	C22	XII	243259	.	T	TGAA	1494.11	ins	115	0.408696	HET	2	1	1	NA	NA	NA	12_242983_G_A	0.487603	12_243426_C_T	0.607843	ANN=TGAA|disruptive_inframe_insertion|MODERATE|RPS0B|YLR048W|transcript|YLR048W|protein_coding|2/2|c.680_682dupAAG|p.Glu227dup|683/759|683/759|228/252||INFO_REALIGN_3_PRIME	AAGAAGCTGCTGCCGCTGAAGAAGGtGAAGAAGAAGAAGTTAAGGAAGAAG
A536R46	AND3188	SK1/BY	rad27∆/∆	C23	XII	243259	.	T	TGAA	1092.7	ins	111	0.351351	HET	2	1	1	NA	NA	NA	12_242983_G_A	0.405405	12_243426_C_T	0.602564	ANN=TGAA|disruptive_inframe_insertion|MODERATE|RPS0B|YLR048W|transcript|YLR048W|protein_coding|2/2|c.680_682dupAAG|p.Glu227dup|683/759|683/759|228/252||INFO_REALIGN_3_PRIME	AAGAAGCTGCTGCCGCTGAAGAAGGtGAAGAAGAAGAAGTTAAGGAAGAAG
A536R47	AND3188	SK1/BY	rad27∆/∆	C24	XII	243259	.	T	TGAA	1348.23	ins	111	0.387387	HET	2	1	1	NA	NA	NA	12_242983_G_A	0.487179	12_243426_C_T	0.575758	ANN=TGAA|disruptive_inframe_insertion|MODERATE|RPS0B|YLR048W|transcript|YLR048W|protein_coding|2/2|c.680_682dupAAG|p.Glu227dup|683/759|683/759|228/252||INFO_REALIGN_3_PRIME	AAGAAGCTGCTGCCGCTGAAGAAGGtGAAGAAGAAGAAGTTAAGGAAGAAG
A452R19	AND3188	SK1/BY	rad27∆/∆	C25	XII	243259	.	T	TGAA	1583.68	ins	96	0.520833	HET	2	1	1	NA	NA	NA	12_242983_G_A	0.427184	12_243426_C_T	0.714286	ANN=TGAA|disruptive_inframe_insertion|MODERATE|RPS0B|YLR048W|transcript|YLR048W|protein_coding|2/2|c.680_682dupAAG|p.Glu227dup|683/759|683/759|228/252||INFO_REALIGN_3_PRIME	AAGAAGCTGCTGCCGCTGAAGAAGGtGAAGAAGAAGAAGTTAAGGAAGAAG
A452R19	AND3188	SK1/BY	rad27∆/∆	C25	XII	392361	.	TGTT	T	2965.33	del	92	0.98913	HOM	2	1	1	LOH41	1	REC	12_392173_C_T	1	12_392549_G_A	0.979592		TGCCATCGAAGAAGCAAAATTGTGGtGTTATTTTTTTCAAACAAAACTTTT
A536R41	AND3188	SK1/BY	rad27∆/∆	C18	XII	951217	.	C	A	1885.35	snp	110	0.509091	HET	2	1	1	LOH32	0.99	REC	12_951212_G_A	1	12_951341_T_C	1	ANN=A|missense_variant|MODERATE|YLR413W|YLR413W|transcript|YLR413W|protein_coding|1/1|c.62C>A|p.Thr21Asn|62/2028|62/2028|21/675||	TTGACACTTACAACATTTCTGTTGAcCATTATTGCAACTGCGGGTTCTACC
A536R42	AND3188	SK1/BY	rad27∆/∆	C19	XII	951217	.	C	A	1810.28	snp	104	0.528846	HET	2	1	1	LOH33	0.99	REC	12_951212_G_A	1	12_951341_T_C	0.991803	ANN=A|missense_variant|MODERATE|YLR413W|YLR413W|transcript|YLR413W|protein_coding|1/1|c.62C>A|p.Thr21Asn|62/2028|62/2028|21/675||	TTGACACTTACAACATTTCTGTTGAcCATTATTGCAACTGCGGGTTCTACC
A536R43	AND3188	SK1/BY	rad27∆/∆	C20	XII	951217	.	C	A	4455.69	snp	130	1	HOM	2	1	1	LOH37	0.99	REC	12_951212_G_A	1	12_951341_T_C	1	ANN=A|missense_variant|MODERATE|YLR413W|YLR413W|transcript|YLR413W|protein_coding|1/1|c.62C>A|p.Thr21Asn|62/2028|62/2028|21/675||	TTGACACTTACAACATTTCTGTTGAcCATTATTGCAACTGCGGGTTCTACC
A536R44	AND3188	SK1/BY	rad27∆/∆	C21	XII	951217	.	C	A	3667.18	snp	107	1	HOM	2	1	1	LOH37	0.99	REC	12_951212_G_A	1	12_951341_T_C	0.993151	ANN=A|missense_variant|MODERATE|YLR413W|YLR413W|transcript|YLR413W|protein_coding|1/1|c.62C>A|p.Thr21Asn|62/2028|62/2028|21/675||	TTGACACTTACAACATTTCTGTTGAcCATTATTGCAACTGCGGGTTCTACC
A536R45	AND3188	SK1/BY	rad27∆/∆	C22	XII	951217	.	C	A	3401.49	snp	102	0.990196	HOM	2	1	1	LOH36	0.99	REC	12_951212_G_A	1	12_951341_T_C	1	ANN=A|missense_variant|MODERATE|YLR413W|YLR413W|transcript|YLR413W|protein_coding|1/1|c.62C>A|p.Thr21Asn|62/2028|62/2028|21/675||	TTGACACTTACAACATTTCTGTTGAcCATTATTGCAACTGCGGGTTCTACC
A536R46	AND3188	SK1/BY	rad27∆/∆	C23	XII	951217	.	C	A	3954.07	snp	115	1	HOM	2	1	1	LOH37	0.99	REC	12_951212_G_A	1	12_951341_T_C	1	ANN=A|missense_variant|MODERATE|YLR413W|YLR413W|transcript|YLR413W|protein_coding|1/1|c.62C>A|p.Thr21Asn|62/2028|62/2028|21/675||	TTGACACTTACAACATTTCTGTTGAcCATTATTGCAACTGCGGGTTCTACC
A536R47	AND3188	SK1/BY	rad27∆/∆	C24	XII	951217	.	C	A	3871.72	snp	112	1	HOM	2	1	1	LOH40	0.99	REC	12_951212_G_A	1	12_951341_T_C	0.991228	ANN=A|missense_variant|MODERATE|YLR413W|YLR413W|transcript|YLR413W|protein_coding|1/1|c.62C>A|p.Thr21Asn|62/2028|62/2028|21/675||	TTGACACTTACAACATTTCTGTTGAcCATTATTGCAACTGCGGGTTCTACC
A452R19	AND3188	SK1/BY	rad27∆/∆	C25	XII	951217	.	C	A	2224.86	snp	65	1	HOM	2	1	1	LOH41	1	REC	12_951212_G_A	1	12_951341_T_C	1	ANN=A|missense_variant|MODERATE|YLR413W|YLR413W|transcript|YLR413W|protein_coding|1/1|c.62C>A|p.Thr21Asn|62/2028|62/2028|21/675||	TTGACACTTACAACATTTCTGTTGAcCATTATTGCAACTGCGGGTTCTACC
A536R43	AND3188	SK1/BY	rad27∆/∆	C20	XII	1038158	.	G	GAGAAGAAGAAGAAGAAGAAGA	526.563	ins	123	0.227642	HET	2	1	1	LOH37	0.99	REC	12_1037313_A_G	1	12_1038435_T_C	0.993506	ANN=GAGAAGAAGAAGAAGAAGAAGA|conservative_inframe_insertion|MODERATE|LEU3|YLR451W|transcript|YLR451W|protein_coding|1/1|c.2071_2091dupGAAGAAGAAGAAGAAGAAGAA|p.Glu691_Glu697dup|2092/2661|2092/2661|698/886||INFO_REALIGN_3_PRIME	GAAGAGGAAGATGAAGATGAGGAGGgAGAAGAAGAAGAAGAAGAAGAAGAA
A536R44	AND3188	SK1/BY	rad27∆/∆	C21	XII	1038158	.	G	GAGAAGAAGAAGAAGAAGAAGA	579.387	ins	106	0.264151	HET	2	1	1	LOH37	0.99	REC	12_1037313_A_G	0.985816	12_1038435_T_C	1	ANN=GAGAAGAAGAAGAAGAAGAAGA|conservative_inframe_insertion|MODERATE|LEU3|YLR451W|transcript|YLR451W|protein_coding|1/1|c.2071_2091dupGAAGAAGAAGAAGAAGAAGAA|p.Glu691_Glu697dup|2092/2661|2092/2661|698/886||INFO_REALIGN_3_PRIME	GAAGAGGAAGATGAAGATGAGGAGGgAGAAGAAGAAGAAGAAGAAGAAGAA
A536R45	AND3188	SK1/BY	rad27∆/∆	C22	XII	1038158	.	G	GAGAAGAAGAAGAAGAAGAAGA	865.152	ins	91	0.362637	HET	2	1	1	LOH36	0.99	REC	12_1037313_A_G	1	12_1038435_T_C	0.993827	ANN=GAGAAGAAGAAGAAGAAGAAGA|conservative_inframe_insertion|MODERATE|LEU3|YLR451W|transcript|YLR451W|protein_coding|1/1|c.2071_2091dupGAAGAAGAAGAAGAAGAAGAA|p.Glu691_Glu697dup|2092/2661|2092/2661|698/886||INFO_REALIGN_3_PRIME	GAAGAGGAAGATGAAGATGAGGAGGgAGAAGAAGAAGAAGAAGAAGAAGAA
A536R46	AND3188	SK1/BY	rad27∆/∆	C23	XII	1038158	.	G	GAGAAGAAGAAGAAGAAGAAGA	562.08	ins	76	0.302632	HET	3	1	1	LOH37	0.99	REC	12_1037313_A_G	0.993151	12_1038435_T_C	1	ANN=GAGAAGAAGAAGAAGAAGAAGA|conservative_inframe_insertion|MODERATE|LEU3|YLR451W|transcript|YLR451W|protein_coding|1/1|c.2071_2091dupGAAGAAGAAGAAGAAGAAGAA|p.Glu691_Glu697dup|2092/2661|2092/2661|698/886||INFO_REALIGN_3_PRIME	GAAGAGGAAGATGAAGATGAGGAGGgAGAAGAAGAAGAAGAAGAAGAAGAA
A536R47	AND3188	SK1/BY	rad27∆/∆	C24	XII	1038158	.	G	GAGAAGAAGAAGAAGAAGAAGA	486.402	ins	95	0.263158	HET	2	1	1	LOH40	0.99	REC	12_1037313_A_G	1	12_1038435_T_C	0.984733	ANN=GAGAAGAAGAAGAAGAAGAAGA|conservative_inframe_insertion|MODERATE|LEU3|YLR451W|transcript|YLR451W|protein_coding|1/1|c.2071_2091dupGAAGAAGAAGAAGAAGAAGAA|p.Glu691_Glu697dup|2092/2661|2092/2661|698/886||INFO_REALIGN_3_PRIME	GAAGAGGAAGATGAAGATGAGGAGGgAGAAGAAGAAGAAGAAGAAGAAGAA
A452R19	AND3188	SK1/BY	rad27∆/∆	C25	XII	1038158	.	G	GAGAAGAAGAAGAAGAAGAAGA	854.979	ins	72	0.444444	HET	2	1	1	LOH41	1	REC	12_1037313_A_G	1	12_1038435_T_C	1	ANN=GAGAAGAAGAAGAAGAAGAAGA|conservative_inframe_insertion|MODERATE|LEU3|YLR451W|transcript|YLR451W|protein_coding|1/1|c.2071_2091dupGAAGAAGAAGAAGAAGAAGAA|p.Glu691_Glu697dup|2092/2661|2092/2661|698/886||INFO_REALIGN_3_PRIME	GAAGAGGAAGATGAAGATGAGGAGGgAGAAGAAGAAGAAGAAGAAGAAGAA
A536R31	AND3188	SK1/BY	rad27∆/∆	C7	XIII	129676	.	G	GA	1464.52	ins	124	0.427419	HET	2	1	1	LOH25	0.99	REC	13_129456_T_C	1	13_129926_C_T	1		CCCCTTCTCGCGCTGGCGAAGAAGTgAAAAAAAAAAATAAAAAAATGGAAA
A536R32	AND3188	SK1/BY	rad27∆/∆	C9	XIII	129676	.	G	GA	1744.71	ins	127	0.496063	HET	2	1	1	LOH25	0.99	REC	13_129456_T_C	1	13_129926_C_T	0.989362		CCCCTTCTCGCGCTGGCGAAGAAGTgAAAAAAAAAAATAAAAAAATGGAAA
A536R33	AND3188	SK1/BY	rad27∆/∆	C10	XIII	129676	.	G	GA	1871.02	ins	142	0.507042	HET	2	1	1	LOH26	0.99	REC	13_129456_T_C	1	13_129926_C_T	0.989583		CCCCTTCTCGCGCTGGCGAAGAAGTgAAAAAAAAAAATAAAAAAATGGAAA
A536R34	AND3188	SK1/BY	rad27∆/∆	C11	XIII	129676	.	G	GA	1198.69	ins	103	0.446602	HET	2	1	1	LOH28	0.99	REC	13_129456_T_C	1	13_129926_C_T	0.992248		CCCCTTCTCGCGCTGGCGAAGAAGTgAAAAAAAAAAATAAAAAAATGGAAA
A536R35	AND3188	SK1/BY	rad27∆/∆	C12	XIII	129676	.	G	GA	1407.02	ins	103	0.504854	HET	2	1	1	LOH29	0.99	REC	13_129456_T_C	1	13_129926_C_T	1		CCCCTTCTCGCGCTGGCGAAGAAGTgAAAAAAAAAAATAAAAAAATGGAAA
A536R36	AND3188	SK1/BY	rad27∆/∆	C13	XIII	129676	.	G	GA	1927.48	ins	127	0.527559	HET	2	1	1	LOH31	0.99	REC	13_129456_T_C	0.992248	13_129926_C_T	0.992188		CCCCTTCTCGCGCTGGCGAAGAAGTgAAAAAAAAAAATAAAAAAATGGAAA
A536R37	AND3188	SK1/BY	rad27∆/∆	C14	XIII	129676	.	G	GA	1257.54	ins	106	0.443396	HET	2	1	1	LOH30	0.99	REC	13_129456_T_C	1	13_129926_C_T	0.989583		CCCCTTCTCGCGCTGGCGAAGAAGTgAAAAAAAAAAATAAAAAAATGGAAA
A536R38	AND3188	SK1/BY	rad27∆/∆	C15	XIII	129676	.	G	GA	1690.39	ins	140	0.421429	HET	2	1	1	LOH30	0.99	REC	13_129456_T_C	1	13_129926_C_T	0.991525		CCCCTTCTCGCGCTGGCGAAGAAGTgAAAAAAAAAAATAAAAAAATGGAAA
A536R39	AND3188	SK1/BY	rad27∆/∆	C16	XIII	129676	.	G	GA	1737.82	ins	159	0.433962	HET	2	1	1	LOH32	0.99	REC	13_129456_T_C	1	13_129926_C_T	1		CCCCTTCTCGCGCTGGCGAAGAAGTgAAAAAAAAAAATAAAAAAATGGAAA
A536R40	AND3188	SK1/BY	rad27∆/∆	C17	XIII	129676	.	G	GA	1609.95	ins	137	0.430657	HET	2	1	1	LOH32	0.99	REC	13_129456_T_C	0.988764	13_129926_C_T	0.994083		CCCCTTCTCGCGCTGGCGAAGAAGTgAAAAAAAAAAATAAAAAAATGGAAA
A536R41	AND3188	SK1/BY	rad27∆/∆	C18	XIII	129676	.	G	GA	1043.44	ins	111	0.36036	HET	2	1	1	LOH33	0.99	REC	13_129456_T_C	1	13_129926_C_T	1		CCCCTTCTCGCGCTGGCGAAGAAGTgAAAAAAAAAAATAAAAAAATGGAAA
A536R42	AND3188	SK1/BY	rad27∆/∆	C19	XIII	129676	.	G	GA	1325.08	ins	116	0.413793	HET	2	1	1	LOH34	0.99	REC	13_129456_T_C	0.993789	13_129926_C_T	0.985714		CCCCTTCTCGCGCTGGCGAAGAAGTgAAAAAAAAAAATAAAAAAATGGAAA
A536R43	AND3188	SK1/BY	rad27∆/∆	C20	XIII	129676	.	G	GA	1541.09	ins	140	0.4	HET	2	1	1	LOH38	0.99	REC	13_129456_T_C	1	13_129926_C_T	0.991379		CCCCTTCTCGCGCTGGCGAAGAAGTgAAAAAAAAAAATAAAAAAATGGAAA
A536R44	AND3188	SK1/BY	rad27∆/∆	C21	XIII	129676	.	G	GA	1250.26	ins	121	0.347107	HET	2	1	1	LOH38	0.99	REC	13_129456_T_C	0.984	13_129926_C_T	1		CCCCTTCTCGCGCTGGCGAAGAAGTgAAAAAAAAAAATAAAAAAATGGAAA
A536R45	AND3188	SK1/BY	rad27∆/∆	C22	XIII	129676	.	G	GA	1375.74	ins	109	0.46789	HET	2	1	1	LOH37	0.99	REC	13_129456_T_C	1	13_129926_C_T	1		CCCCTTCTCGCGCTGGCGAAGAAGTgAAAAAAAAAAATAAAAAAATGGAAA
A536R46	AND3188	SK1/BY	rad27∆/∆	C23	XIII	129676	.	G	GA	922.424	ins	111	0.315315	HET	2	1	1	LOH38	0.99	REC	13_129456_T_C	0.991525	13_129926_C_T	0.989011		CCCCTTCTCGCGCTGGCGAAGAAGTgAAAAAAAAAAATAAAAAAATGGAAA
A536R47	AND3188	SK1/BY	rad27∆/∆	C24	XIII	129676	.	G	GA	1239.05	ins	92	0.478261	HET	2	1	1	LOH41	0.99	REC	13_129456_T_C	0.992701	13_129926_C_T	1		CCCCTTCTCGCGCTGGCGAAGAAGTgAAAAAAAAAAATAAAAAAATGGAAA
A452R19	AND3188	SK1/BY	rad27∆/∆	C25	XIII	129676	.	G	GA	1395.15	ins	91	0.527473	HET	2	1	1	LOH42	1	REC	13_129456_T_C	0.988372	13_129926_C_T	1		CCCCTTCTCGCGCTGGCGAAGAAGTgAAAAAAAAAAATAAAAAAATGGAAA
A536R39	AND3188	SK1/BY	rad27∆/∆	C16	XIII	131964	.	C	CT	1030.65	ins	80	0.425	HET	2	1	1	NA	NA	NA	13_131647_G_C	0.990909	13_132088_T_C	0.526316		AATGTTATTAGAAACCAAAAATGCAcTTTTCCGGGGTTAATATATATGATT
A536R40	AND3188	SK1/BY	rad27∆/∆	C17	XIII	131964	.	C	CT	1212.03	ins	88	0.477273	HET	2	1	1	NA	NA	NA	13_131647_G_C	1	13_132088_T_C	0.526316		AATGTTATTAGAAACCAAAAATGCAcTTTTCCGGGGTTAATATATATGATT
A536R41	AND3188	SK1/BY	rad27∆/∆	C18	XIII	131964	.	C	CT	1209.34	ins	85	0.470588	HET	2	1	1	NA	NA	NA	13_131647_G_C	1	13_132088_T_C	0.5		AATGTTATTAGAAACCAAAAATGCAcTTTTCCGGGGTTAATATATATGATT
A536R42	AND3188	SK1/BY	rad27∆/∆	C19	XIII	131964	.	C	CT	1473.85	ins	95	0.505263	HET	2	1	1	NA	NA	NA	13_131647_G_C	0.985714	13_132088_T_C	0.5		AATGTTATTAGAAACCAAAAATGCAcTTTTCCGGGGTTAATATATATGATT
A536R43	AND3188	SK1/BY	rad27∆/∆	C20	XIII	131964	.	C	CT	1510.16	ins	93	0.516129	HET	2	1	1	NA	NA	NA	13_131647_G_C	0.991453	13_132088_T_C	0.564516		AATGTTATTAGAAACCAAAAATGCAcTTTTCCGGGGTTAATATATATGATT
A536R44	AND3188	SK1/BY	rad27∆/∆	C21	XIII	131964	.	C	CT	1319.31	ins	86	0.511628	HET	2	1	1	NA	NA	NA	13_131647_G_C	1	13_132088_T_C	0.492754		AATGTTATTAGAAACCAAAAATGCAcTTTTCCGGGGTTAATATATATGATT
A536R45	AND3188	SK1/BY	rad27∆/∆	C22	XIII	131964	.	C	CT	1159.72	ins	88	0.409091	HET	2	1	1	NA	NA	NA	13_131647_G_C	0.987805	13_132088_T_C	0.522388		AATGTTATTAGAAACCAAAAATGCAcTTTTCCGGGGTTAATATATATGATT
A536R46	AND3188	SK1/BY	rad27∆/∆	C23	XIII	131964	.	C	CT	1255.97	ins	84	0.452381	HET	2	1	1	NA	NA	NA	13_131647_G_C	1	13_132088_T_C	0.483333		AATGTTATTAGAAACCAAAAATGCAcTTTTCCGGGGTTAATATATATGATT
A536R47	AND3188	SK1/BY	rad27∆/∆	C24	XIII	131964	.	C	CT	1263.89	ins	83	0.481928	HET	2	1	1	NA	NA	NA	13_131647_G_C	1	13_132088_T_C	0.45098		AATGTTATTAGAAACCAAAAATGCAcTTTTCCGGGGTTAATATATATGATT
A452R19	AND3188	SK1/BY	rad27∆/∆	C25	XIII	131964	.	C	CT	1042.77	ins	78	0.435897	HET	2	1	1	NA	NA	NA	13_131647_G_C	1	13_132088_T_C	0.509804		AATGTTATTAGAAACCAAAAATGCAcTTTTCCGGGGTTAATATATATGATT
A536R47	AND3188	SK1/BY	rad27∆/∆	C24	XIII	169103	.	A	ATTT	152.999	ins	35	0.314286	HET	2	1	1	NA	NA	NA	13_168084_C_T	0.547009	13_169412_T_G	0.555556		ATTTTCATTTTCATTTCCTGCAGTTaTTTTTTTTCTTATTAATCTATATCC
A452R19	AND3188	SK1/BY	rad27∆/∆	C25	XIII	169103	.	A	ATTT	535.078	ins	52	0.403846	HET	2	1	1	NA	NA	NA	13_168084_C_T	0.515152	13_169412_T_G	0.54		ATTTTCATTTTCATTTCCTGCAGTTaTTTTTTTTCTTATTAATCTATATCC
A452R19	AND3188	SK1/BY	rad27∆/∆	C25	XIII	238303	.	TACA	T	528.628	del	41	0.463415	HET	2	1	1	NA	NA	NA	13_238290_T_C	0.444444	13_238380_A_G	0.569231	ANN=T|disruptive_inframe_deletion|MODERATE|PSP2|YML017W|transcript|YML017W|protein_coding|2/2|c.1371_1373delACA|p.Gln457del|1371/1780|1371/1780|457/592||WARNING_TRANSCRIPT_MULTIPLE_STOP_CODONS&INFO_REALIGN_3_PRIME	CGGCGGATATCGTGGTGGCAGCTCAtACAACAACAACAACAACAACACTAA
A536R31	AND3188	SK1/BY	rad27∆/∆	C7	XIII	283688	.	TA	T	983.202	del	63	0.507937	HET	2	1	1	LOH26	0.99	REC	13_283596_C_G	1	13_283876_G_A	1		ATAGTCCATATTACTCTTCAATTAAtATTTTTTTTTTATATTCTGGCCCGT
A536R32	AND3188	SK1/BY	rad27∆/∆	C9	XIII	283688	.	TA	T	1246.17	del	87	0.436782	HET	2	1	1	LOH26	0.99	REC	13_283596_C_G	0.987654	13_283876_G_A	1		ATAGTCCATATTACTCTTCAATTAAtATTTTTTTTTTATATTCTGGCCCGT
A536R33	AND3188	SK1/BY	rad27∆/∆	C10	XIII	283688	.	TA	T	873.509	del	68	0.426471	HET	2	1	1	LOH27	0.99	REC	13_283596_C_G	0.969388	13_283876_G_A	0.991379		ATAGTCCATATTACTCTTCAATTAAtATTTTTTTTTTATATTCTGGCCCGT
A536R34	AND3188	SK1/BY	rad27∆/∆	C11	XIII	283688	.	TA	T	811.735	del	64	0.4375	HET	2	1	1	LOH29	0.99	REC	13_283596_C_G	0.989899	13_283876_G_A	1		ATAGTCCATATTACTCTTCAATTAAtATTTTTTTTTTATATTCTGGCCCGT
A536R35	AND3188	SK1/BY	rad27∆/∆	C12	XIII	283688	.	TA	T	1154.74	del	77	0.480519	HET	2	1	1	LOH30	0.99	REC	13_283596_C_G	0.981132	13_283876_G_A	0.991453		ATAGTCCATATTACTCTTCAATTAAtATTTTTTTTTTATATTCTGGCCCGT
A536R36	AND3188	SK1/BY	rad27∆/∆	C13	XIII	283688	.	TA	T	546.782	del	58	0.327586	HET	2	1	1	LOH32	0.99	REC	13_283596_C_G	1	13_283876_G_A	0.990991		ATAGTCCATATTACTCTTCAATTAAtATTTTTTTTTTATATTCTGGCCCGT
A536R37	AND3188	SK1/BY	rad27∆/∆	C14	XIII	283688	.	TA	T	627.715	del	53	0.415094	HET	2	1	1	LOH31	0.99	REC	13_283596_C_G	0.988636	13_283876_G_A	0.989796		ATAGTCCATATTACTCTTCAATTAAtATTTTTTTTTTATATTCTGGCCCGT
A536R38	AND3188	SK1/BY	rad27∆/∆	C15	XIII	283688	.	TA	T	680.182	del	68	0.323529	HET	2	1	1	LOH31	0.99	REC	13_283596_C_G	0.989899	13_283876_G_A	1		ATAGTCCATATTACTCTTCAATTAAtATTTTTTTTTTATATTCTGGCCCGT
A536R39	AND3188	SK1/BY	rad27∆/∆	C16	XIII	283688	.	TA	T	840.401	del	54	0.537037	HET	2	1	1	LOH33	0.99	REC	13_283596_C_G	0.989362	13_283876_G_A	0.991453		ATAGTCCATATTACTCTTCAATTAAtATTTTTTTTTTATATTCTGGCCCGT
A536R40	AND3188	SK1/BY	rad27∆/∆	C17	XIII	283688	.	TA	T	1269.43	del	86	0.465116	HET	2	1	1	LOH33	0.99	REC	13_283596_C_G	1	13_283876_G_A	0.988571		ATAGTCCATATTACTCTTCAATTAAtATTTTTTTTTTATATTCTGGCCCGT
A536R41	AND3188	SK1/BY	rad27∆/∆	C18	XIII	283688	.	TA	T	1369.63	del	70	0.628571	HET	2	1	1	LOH34	0.99	REC	13_283596_C_G	0.989474	13_283876_G_A	1		ATAGTCCATATTACTCTTCAATTAAtATTTTTTTTTTATATTCTGGCCCGT
A536R42	AND3188	SK1/BY	rad27∆/∆	C19	XIII	283688	.	TA	T	1176.72	del	73	0.493151	HET	2	1	1	LOH35	0.99	REC	13_283596_C_G	1	13_283876_G_A	0.992481		ATAGTCCATATTACTCTTCAATTAAtATTTTTTTTTTATATTCTGGCCCGT
A536R43	AND3188	SK1/BY	rad27∆/∆	C20	XIII	283688	.	TA	T	953.611	del	69	0.434783	HET	2	1	1	LOH40	0.99	REC	13_283596_C_G	1	13_283876_G_A	0.986111		ATAGTCCATATTACTCTTCAATTAAtATTTTTTTTTTATATTCTGGCCCGT
A536R44	AND3188	SK1/BY	rad27∆/∆	C21	XIII	283688	.	TA	T	1018.17	del	66	0.515152	HET	2	1	1	LOH41	0.99	REC	13_283596_C_G	0.989474	13_283876_G_A	0.993103		ATAGTCCATATTACTCTTCAATTAAtATTTTTTTTTTATATTCTGGCCCGT
A536R45	AND3188	SK1/BY	rad27∆/∆	C22	XIII	283688	.	TA	T	882.34	del	57	0.491228	HET	2	1	1	LOH40	0.99	REC	13_283596_C_G	0.991071	13_283876_G_A	1		ATAGTCCATATTACTCTTCAATTAAtATTTTTTTTTTATATTCTGGCCCGT
A536R46	AND3188	SK1/BY	rad27∆/∆	C23	XIII	283688	.	TA	T	473.085	del	47	0.361702	HET	2	1	1	LOH41	0.99	REC	13_283596_C_G	1	13_283876_G_A	1		ATAGTCCATATTACTCTTCAATTAAtATTTTTTTTTTATATTCTGGCCCGT
A536R47	AND3188	SK1/BY	rad27∆/∆	C24	XIII	283688	.	TA	T	1051.03	del	80	0.425	HET	2	1	1	LOH44	0.99	REC	13_283596_C_G	0.99187	13_283876_G_A	0.990566		ATAGTCCATATTACTCTTCAATTAAtATTTTTTTTTTATATTCTGGCCCGT
A452R19	AND3188	SK1/BY	rad27∆/∆	C25	XIII	283688	.	TA	T	1243.42	del	69	0.565217	HET	2	1	1	LOH45	0.99	REC	13_283596_C_G	1	13_283876_G_A	1		ATAGTCCATATTACTCTTCAATTAAtATTTTTTTTTTATATTCTGGCCCGT
A536R46	AND3188	SK1/BY	rad27∆/∆	C23	XIII	503234	.	C	CA	1601.66	ins	126	0.436508	HET	2	1	1	LOH41	0.99	REC	13_503136_A_G	1	13_504790_T_C	1		TAACGAAACATATAAAGCGGAAGGAcAAAAAAAAAGTAGTGATATTATGTA
A536R47	AND3188	SK1/BY	rad27∆/∆	C24	XIII	503234	.	C	CA	1572.08	ins	113	0.513274	HET	2	1	1	LOH44	0.99	REC	13_503136_A_G	0.992647	13_504790_T_C	0.990741		TAACGAAACATATAAAGCGGAAGGAcAAAAAAAAAGTAGTGATATTATGTA
A452R19	AND3188	SK1/BY	rad27∆/∆	C25	XIII	503234	.	C	CA	976.099	ins	65	0.523077	HET	2	1	1	LOH45	0.99	REC	13_503136_A_G	1	13_504790_T_C	1		TAACGAAACATATAAAGCGGAAGGAcAAAAAAAAAGTAGTGATATTATGTA
A536R47	AND3188	SK1/BY	rad27∆/∆	C24	XIII	707706	.	G	A	1486.39	snp	95	0.473684	HET	2	1	1	LOH44	0.99	REC	13_707624_T_C	0.987342	13_707837_T_C	1	ANN=A|missense_variant|MODERATE|ESC1|YMR219W|transcript|YMR219W|protein_coding|1/1|c.574G>A|p.Asp192Asn|574/4977|574/4977|192/1658||	AAATATCGACTCCGATAAGGATGAAgATCTGGAAGGTAAACAATCTTTAAT
A452R19	AND3188	SK1/BY	rad27∆/∆	C25	XIII	707706	.	G	A	2601.08	snp	77	1	HOM	2	1	1	LOH45	0.99	REC	13_707624_T_C	1	13_707837_T_C	1	ANN=A|missense_variant|MODERATE|ESC1|YMR219W|transcript|YMR219W|protein_coding|1/1|c.574G>A|p.Asp192Asn|574/4977|574/4977|192/1658||	AAATATCGACTCCGATAAGGATGAAgATCTGGAAGGTAAACAATCTTTAAT
A536R31	AND3188	SK1/BY	rad27∆/∆	C7	XIV	19283	.	G	T	2358.58	snp	142	0.5	HET	2	1	1	LOH27	0.99	REC	14_19210_G_A	0.979021	14_19306_C_A	0.991597	ANN=T|missense_variant|MODERATE|RPD3|YNL330C|transcript|YNL330C|protein_coding|1/1|c.20C>A|p.Pro7His|20/1302|20/1302|7/433||	TGGCTTGACCGTGATCGGATCAAAAgGTGTTGCTTCATATACCATCTGCAC
A536R32	AND3188	SK1/BY	rad27∆/∆	C9	XIV	19283	.	G	T	2412.11	snp	110	0.690909	HET	2	1	1	LOH27	0.99	REC	14_19210_G_A	0.962617	14_19306_C_A	0.990196	ANN=T|missense_variant|MODERATE|RPD3|YNL330C|transcript|YNL330C|protein_coding|1/1|c.20C>A|p.Pro7His|20/1302|20/1302|7/433||	TGGCTTGACCGTGATCGGATCAAAAgGTGTTGCTTCATATACCATCTGCAC
A536R33	AND3188	SK1/BY	rad27∆/∆	C10	XIV	19283	.	G	T	2141.47	snp	131	0.48855	HET	2	1	1	LOH28	0.99	REC	14_19210_G_A	0.992857	14_19306_C_A	1	ANN=T|missense_variant|MODERATE|RPD3|YNL330C|transcript|YNL330C|protein_coding|1/1|c.20C>A|p.Pro7His|20/1302|20/1302|7/433||	TGGCTTGACCGTGATCGGATCAAAAgGTGTTGCTTCATATACCATCTGCAC
A536R34	AND3188	SK1/BY	rad27∆/∆	C11	XIV	19283	.	G	T	2030.69	snp	121	0.495868	HET	2	1	1	LOH30	0.99	REC	14_19210_G_A	0.976562	14_19306_C_A	1	ANN=T|missense_variant|MODERATE|RPD3|YNL330C|transcript|YNL330C|protein_coding|1/1|c.20C>A|p.Pro7His|20/1302|20/1302|7/433||	TGGCTTGACCGTGATCGGATCAAAAgGTGTTGCTTCATATACCATCTGCAC
A536R35	AND3188	SK1/BY	rad27∆/∆	C12	XIV	19283	.	G	T	1825.26	snp	95	0.578947	HET	2	1	1	LOH31	0.99	REC	14_19210_G_A	1	14_19306_C_A	1	ANN=T|missense_variant|MODERATE|RPD3|YNL330C|transcript|YNL330C|protein_coding|1/1|c.20C>A|p.Pro7His|20/1302|20/1302|7/433||	TGGCTTGACCGTGATCGGATCAAAAgGTGTTGCTTCATATACCATCTGCAC
A536R36	AND3188	SK1/BY	rad27∆/∆	C13	XIV	19283	.	G	T	2506.12	snp	131	0.580153	HET	2	1	1	LOH33	0.99	REC	14_19210_G_A	0.992593	14_19306_C_A	0.991071	ANN=T|missense_variant|MODERATE|RPD3|YNL330C|transcript|YNL330C|protein_coding|1/1|c.20C>A|p.Pro7His|20/1302|20/1302|7/433||	TGGCTTGACCGTGATCGGATCAAAAgGTGTTGCTTCATATACCATCTGCAC
A536R37	AND3188	SK1/BY	rad27∆/∆	C14	XIV	19283	.	G	T	1854.6	snp	109	0.513761	HET	2	1	1	LOH32	0.99	REC	14_19210_G_A	1	14_19306_C_A	1	ANN=T|missense_variant|MODERATE|RPD3|YNL330C|transcript|YNL330C|protein_coding|1/1|c.20C>A|p.Pro7His|20/1302|20/1302|7/433||	TGGCTTGACCGTGATCGGATCAAAAgGTGTTGCTTCATATACCATCTGCAC
A536R38	AND3188	SK1/BY	rad27∆/∆	C15	XIV	19283	.	G	T	2469.56	snp	126	0.595238	HET	2	1	1	LOH32	0.99	REC	14_19210_G_A	0.97479	14_19306_C_A	0.979381	ANN=T|missense_variant|MODERATE|RPD3|YNL330C|transcript|YNL330C|protein_coding|1/1|c.20C>A|p.Pro7His|20/1302|20/1302|7/433||	TGGCTTGACCGTGATCGGATCAAAAgGTGTTGCTTCATATACCATCTGCAC
A536R39	AND3188	SK1/BY	rad27∆/∆	C16	XIV	19283	.	G	T	2485.67	snp	121	0.61157	HET	2	1	1	LOH34	0.99	REC	14_19210_G_A	0.97479	14_19306_C_A	1	ANN=T|missense_variant|MODERATE|RPD3|YNL330C|transcript|YNL330C|protein_coding|1/1|c.20C>A|p.Pro7His|20/1302|20/1302|7/433||	TGGCTTGACCGTGATCGGATCAAAAgGTGTTGCTTCATATACCATCTGCAC
A536R40	AND3188	SK1/BY	rad27∆/∆	C17	XIV	19283	.	G	T	2935.35	snp	138	0.644928	HET	2	1	1	LOH34	0.99	REC	14_19210_G_A	0.986207	14_19306_C_A	1	ANN=T|missense_variant|MODERATE|RPD3|YNL330C|transcript|YNL330C|protein_coding|1/1|c.20C>A|p.Pro7His|20/1302|20/1302|7/433||	TGGCTTGACCGTGATCGGATCAAAAgGTGTTGCTTCATATACCATCTGCAC
A536R41	AND3188	SK1/BY	rad27∆/∆	C18	XIV	19283	.	G	T	1804.38	snp	95	0.557895	HET	2	1	1	LOH35	0.99	REC	14_19210_G_A	0.978723	14_19306_C_A	1	ANN=T|missense_variant|MODERATE|RPD3|YNL330C|transcript|YNL330C|protein_coding|1/1|c.20C>A|p.Pro7His|20/1302|20/1302|7/433||	TGGCTTGACCGTGATCGGATCAAAAgGTGTTGCTTCATATACCATCTGCAC
A536R42	AND3188	SK1/BY	rad27∆/∆	C19	XIV	19283	.	G	T	2099.46	snp	114	0.552632	HET	2	1	1	LOH36	0.99	REC	14_19210_G_A	0.99115	14_19306_C_A	0.991228	ANN=T|missense_variant|MODERATE|RPD3|YNL330C|transcript|YNL330C|protein_coding|1/1|c.20C>A|p.Pro7His|20/1302|20/1302|7/433||	TGGCTTGACCGTGATCGGATCAAAAgGTGTTGCTTCATATACCATCTGCAC
A536R43	AND3188	SK1/BY	rad27∆/∆	C20	XIV	19283	.	G	T	1544.25	snp	87	0.54023	HET	2	1	1	LOH41	0.99	REC	14_19210_G_A	0.980769	14_19306_C_A	1	ANN=T|missense_variant|MODERATE|RPD3|YNL330C|transcript|YNL330C|protein_coding|1/1|c.20C>A|p.Pro7His|20/1302|20/1302|7/433||	TGGCTTGACCGTGATCGGATCAAAAgGTGTTGCTTCATATACCATCTGCAC
A536R44	AND3188	SK1/BY	rad27∆/∆	C21	XIV	19283	.	G	T	1526.2	snp	108	0.435185	HET	2	1	1	LOH42	0.99	REC	14_19210_G_A	0.989899	14_19306_C_A	0.980198	ANN=T|missense_variant|MODERATE|RPD3|YNL330C|transcript|YNL330C|protein_coding|1/1|c.20C>A|p.Pro7His|20/1302|20/1302|7/433||	TGGCTTGACCGTGATCGGATCAAAAgGTGTTGCTTCATATACCATCTGCAC
A536R45	AND3188	SK1/BY	rad27∆/∆	C22	XIV	19283	.	G	T	1054.29	snp	74	0.432432	HET	2	1	1	LOH41	0.99	REC	14_19210_G_A	0.987179	14_19306_C_A	1	ANN=T|missense_variant|MODERATE|RPD3|YNL330C|transcript|YNL330C|protein_coding|1/1|c.20C>A|p.Pro7His|20/1302|20/1302|7/433||	TGGCTTGACCGTGATCGGATCAAAAgGTGTTGCTTCATATACCATCTGCAC
A536R46	AND3188	SK1/BY	rad27∆/∆	C23	XIV	19283	.	G	T	1969.78	snp	108	0.546296	HET	2	1	1	LOH42	0.99	REC	14_19210_G_A	1	14_19306_C_A	1	ANN=T|missense_variant|MODERATE|RPD3|YNL330C|transcript|YNL330C|protein_coding|1/1|c.20C>A|p.Pro7His|20/1302|20/1302|7/433||	TGGCTTGACCGTGATCGGATCAAAAgGTGTTGCTTCATATACCATCTGCAC
A536R47	AND3188	SK1/BY	rad27∆/∆	C24	XIV	19283	.	G	T	1838.34	snp	114	0.482456	HET	2	1	1	LOH45	0.99	REC	14_19210_G_A	0.978495	14_19306_C_A	0.987952	ANN=T|missense_variant|MODERATE|RPD3|YNL330C|transcript|YNL330C|protein_coding|1/1|c.20C>A|p.Pro7His|20/1302|20/1302|7/433||	TGGCTTGACCGTGATCGGATCAAAAgGTGTTGCTTCATATACCATCTGCAC
A452R19	AND3188	SK1/BY	rad27∆/∆	C25	XIV	19283	.	G	T	1706.77	snp	94	0.56383	HET	2	1	1	LOH46	1	REC	14_19210_G_A	1	14_19306_C_A	1	ANN=T|missense_variant|MODERATE|RPD3|YNL330C|transcript|YNL330C|protein_coding|1/1|c.20C>A|p.Pro7His|20/1302|20/1302|7/433||	TGGCTTGACCGTGATCGGATCAAAAgGTGTTGCTTCATATACCATCTGCAC
A536R27	AND3188	SK1/BY	rad27∆/∆	C3	XIV	48861	.	C	T	1702.1	snp	102	0.5	HET	2	1	1	NA	NA	NA	14_46932_T_G	0.538462	14_49011_C_T	0.52809	ANN=T|synonymous_variant|LOW|RFA2|YNL312W|transcript|YNL312W|protein_coding|2/2|c.465C>T|p.Ala155Ala|465/820|465/820|155/272||WARNING_TRANSCRIPT_MULTIPLE_STOP_CODONS	AATATACAGTATGCGGTGATTAAGCcCATAGATTCATTCAATGAAGTGTTG
A536R28	AND3188	SK1/BY	rad27∆/∆	C4	XIV	48861	.	C	T	2941.4	snp	89	0.988764	HOM	2	1	1	LOH23	0.99	REC	14_46932_T_G	0.978723	14_49011_C_T	0.98913	ANN=T|synonymous_variant|LOW|RFA2|YNL312W|transcript|YNL312W|protein_coding|2/2|c.465C>T|p.Ala155Ala|465/820|465/820|155/272||WARNING_TRANSCRIPT_MULTIPLE_STOP_CODONS	AATATACAGTATGCGGTGATTAAGCcCATAGATTCATTCAATGAAGTGTTG
A536R29	AND3188	SK1/BY	rad27∆/∆	C5	XIV	48861	.	C	T	3903.93	snp	115	0.991304	HOM	2	1	1	LOH26	0.99	REC	14_46932_T_G	1	14_49011_C_T	1	ANN=T|synonymous_variant|LOW|RFA2|YNL312W|transcript|YNL312W|protein_coding|2/2|c.465C>T|p.Ala155Ala|465/820|465/820|155/272||WARNING_TRANSCRIPT_MULTIPLE_STOP_CODONS	AATATACAGTATGCGGTGATTAAGCcCATAGATTCATTCAATGAAGTGTTG
A536R30	AND3188	SK1/BY	rad27∆/∆	C6	XIV	48861	.	C	T	5665.21	snp	171	1	HOM	2	1	1	LOH27	0.99	REC	14_46932_T_G	1	14_49011_C_T	1	ANN=T|synonymous_variant|LOW|RFA2|YNL312W|transcript|YNL312W|protein_coding|2/2|c.465C>T|p.Ala155Ala|465/820|465/820|155/272||WARNING_TRANSCRIPT_MULTIPLE_STOP_CODONS	AATATACAGTATGCGGTGATTAAGCcCATAGATTCATTCAATGAAGTGTTG
A536R31	AND3188	SK1/BY	rad27∆/∆	C7	XIV	48861	.	C	T	4557.55	snp	136	0.992647	HOM	2	1	1	LOH27	0.99	REC	14_46932_T_G	1	14_49011_C_T	0.990991	ANN=T|synonymous_variant|LOW|RFA2|YNL312W|transcript|YNL312W|protein_coding|2/2|c.465C>T|p.Ala155Ala|465/820|465/820|155/272||WARNING_TRANSCRIPT_MULTIPLE_STOP_CODONS	AATATACAGTATGCGGTGATTAAGCcCATAGATTCATTCAATGAAGTGTTG
A536R32	AND3188	SK1/BY	rad27∆/∆	C9	XIV	48861	.	C	T	3223.26	snp	97	1	HOM	2	1	1	LOH27	0.99	REC	14_46932_T_G	1	14_49011_C_T	1	ANN=T|synonymous_variant|LOW|RFA2|YNL312W|transcript|YNL312W|protein_coding|2/2|c.465C>T|p.Ala155Ala|465/820|465/820|155/272||WARNING_TRANSCRIPT_MULTIPLE_STOP_CODONS	AATATACAGTATGCGGTGATTAAGCcCATAGATTCATTCAATGAAGTGTTG
A536R33	AND3188	SK1/BY	rad27∆/∆	C10	XIV	48861	.	C	T	4319.38	snp	127	1	HOM	2	1	1	LOH28	0.99	REC	14_46932_T_G	0.992754	14_49011_C_T	1	ANN=T|synonymous_variant|LOW|RFA2|YNL312W|transcript|YNL312W|protein_coding|2/2|c.465C>T|p.Ala155Ala|465/820|465/820|155/272||WARNING_TRANSCRIPT_MULTIPLE_STOP_CODONS	AATATACAGTATGCGGTGATTAAGCcCATAGATTCATTCAATGAAGTGTTG
A536R34	AND3188	SK1/BY	rad27∆/∆	C11	XIV	48861	.	C	T	4682.12	snp	141	0.985816	HOM	2	1	1	LOH30	0.99	REC	14_46932_T_G	1	14_49011_C_T	0.992063	ANN=T|synonymous_variant|LOW|RFA2|YNL312W|transcript|YNL312W|protein_coding|2/2|c.465C>T|p.Ala155Ala|465/820|465/820|155/272||WARNING_TRANSCRIPT_MULTIPLE_STOP_CODONS	AATATACAGTATGCGGTGATTAAGCcCATAGATTCATTCAATGAAGTGTTG
A536R35	AND3188	SK1/BY	rad27∆/∆	C12	XIV	48861	.	C	T	3418.47	snp	108	0.990741	HOM	2	1	1	LOH31	0.99	REC	14_46932_T_G	0.985401	14_49011_C_T	1	ANN=T|synonymous_variant|LOW|RFA2|YNL312W|transcript|YNL312W|protein_coding|2/2|c.465C>T|p.Ala155Ala|465/820|465/820|155/272||WARNING_TRANSCRIPT_MULTIPLE_STOP_CODONS	AATATACAGTATGCGGTGATTAAGCcCATAGATTCATTCAATGAAGTGTTG
A536R36	AND3188	SK1/BY	rad27∆/∆	C13	XIV	48861	.	C	T	4300.56	snp	134	0.985075	HOM	2	1	1	LOH33	0.99	REC	14_46932_T_G	0.992647	14_49011_C_T	0.990476	ANN=T|synonymous_variant|LOW|RFA2|YNL312W|transcript|YNL312W|protein_coding|2/2|c.465C>T|p.Ala155Ala|465/820|465/820|155/272||WARNING_TRANSCRIPT_MULTIPLE_STOP_CODONS	AATATACAGTATGCGGTGATTAAGCcCATAGATTCATTCAATGAAGTGTTG
A536R37	AND3188	SK1/BY	rad27∆/∆	C14	XIV	48861	.	C	T	3557.38	snp	109	1	HOM	2	1	1	LOH32	0.99	REC	14_46932_T_G	0.992	14_49011_C_T	0.990196	ANN=T|synonymous_variant|LOW|RFA2|YNL312W|transcript|YNL312W|protein_coding|2/2|c.465C>T|p.Ala155Ala|465/820|465/820|155/272||WARNING_TRANSCRIPT_MULTIPLE_STOP_CODONS	AATATACAGTATGCGGTGATTAAGCcCATAGATTCATTCAATGAAGTGTTG
A536R38	AND3188	SK1/BY	rad27∆/∆	C15	XIV	48861	.	C	T	3579.22	snp	107	1	HOM	2	1	1	LOH32	0.99	REC	14_46932_T_G	0.990826	14_49011_C_T	0.990385	ANN=T|synonymous_variant|LOW|RFA2|YNL312W|transcript|YNL312W|protein_coding|2/2|c.465C>T|p.Ala155Ala|465/820|465/820|155/272||WARNING_TRANSCRIPT_MULTIPLE_STOP_CODONS	AATATACAGTATGCGGTGATTAAGCcCATAGATTCATTCAATGAAGTGTTG
A536R39	AND3188	SK1/BY	rad27∆/∆	C16	XIV	48861	.	C	T	4662.84	snp	140	0.992857	HOM	2	1	1	LOH34	0.99	REC	14_46932_T_G	0.991379	14_49011_C_T	1	ANN=T|synonymous_variant|LOW|RFA2|YNL312W|transcript|YNL312W|protein_coding|2/2|c.465C>T|p.Ala155Ala|465/820|465/820|155/272||WARNING_TRANSCRIPT_MULTIPLE_STOP_CODONS	AATATACAGTATGCGGTGATTAAGCcCATAGATTCATTCAATGAAGTGTTG
A536R40	AND3188	SK1/BY	rad27∆/∆	C17	XIV	48861	.	C	T	3822.11	snp	114	1	HOM	2	1	1	LOH34	0.99	REC	14_46932_T_G	1	14_49011_C_T	1	ANN=T|synonymous_variant|LOW|RFA2|YNL312W|transcript|YNL312W|protein_coding|2/2|c.465C>T|p.Ala155Ala|465/820|465/820|155/272||WARNING_TRANSCRIPT_MULTIPLE_STOP_CODONS	AATATACAGTATGCGGTGATTAAGCcCATAGATTCATTCAATGAAGTGTTG
A536R41	AND3188	SK1/BY	rad27∆/∆	C18	XIV	48861	.	C	T	3206.69	snp	97	0.989691	HOM	2	1	1	LOH35	0.99	REC	14_46932_T_G	1	14_49011_C_T	0.986486	ANN=T|synonymous_variant|LOW|RFA2|YNL312W|transcript|YNL312W|protein_coding|2/2|c.465C>T|p.Ala155Ala|465/820|465/820|155/272||WARNING_TRANSCRIPT_MULTIPLE_STOP_CODONS	AATATACAGTATGCGGTGATTAAGCcCATAGATTCATTCAATGAAGTGTTG
A536R42	AND3188	SK1/BY	rad27∆/∆	C19	XIV	48861	.	C	T	3151.52	snp	95	0.989474	HOM	2	1	1	LOH36	0.99	REC	14_46932_T_G	0.982301	14_49011_C_T	0.990991	ANN=T|synonymous_variant|LOW|RFA2|YNL312W|transcript|YNL312W|protein_coding|2/2|c.465C>T|p.Ala155Ala|465/820|465/820|155/272||WARNING_TRANSCRIPT_MULTIPLE_STOP_CODONS	AATATACAGTATGCGGTGATTAAGCcCATAGATTCATTCAATGAAGTGTTG
A536R43	AND3188	SK1/BY	rad27∆/∆	C20	XIV	48861	.	C	T	3253.46	snp	101	0.980198	HOM	2	1	1	LOH41	0.99	REC	14_46932_T_G	0.983871	14_49011_C_T	1	ANN=T|synonymous_variant|LOW|RFA2|YNL312W|transcript|YNL312W|protein_coding|2/2|c.465C>T|p.Ala155Ala|465/820|465/820|155/272||WARNING_TRANSCRIPT_MULTIPLE_STOP_CODONS	AATATACAGTATGCGGTGATTAAGCcCATAGATTCATTCAATGAAGTGTTG
A536R44	AND3188	SK1/BY	rad27∆/∆	C21	XIV	48861	.	C	T	3923.43	snp	115	1	HOM	2	1	1	LOH42	0.99	REC	14_46932_T_G	0.990291	14_49011_C_T	0.988095	ANN=T|synonymous_variant|LOW|RFA2|YNL312W|transcript|YNL312W|protein_coding|2/2|c.465C>T|p.Ala155Ala|465/820|465/820|155/272||WARNING_TRANSCRIPT_MULTIPLE_STOP_CODONS	AATATACAGTATGCGGTGATTAAGCcCATAGATTCATTCAATGAAGTGTTG
A536R45	AND3188	SK1/BY	rad27∆/∆	C22	XIV	48861	.	C	T	3525.34	snp	105	1	HOM	2	1	1	LOH41	0.99	REC	14_46932_T_G	1	14_49011_C_T	1	ANN=T|synonymous_variant|LOW|RFA2|YNL312W|transcript|YNL312W|protein_coding|2/2|c.465C>T|p.Ala155Ala|465/820|465/820|155/272||WARNING_TRANSCRIPT_MULTIPLE_STOP_CODONS	AATATACAGTATGCGGTGATTAAGCcCATAGATTCATTCAATGAAGTGTTG
A536R46	AND3188	SK1/BY	rad27∆/∆	C23	XIV	48861	.	C	T	4077.44	snp	118	1	HOM	2	1	1	LOH42	0.99	REC	14_46932_T_G	0.990196	14_49011_C_T	0.972727	ANN=T|synonymous_variant|LOW|RFA2|YNL312W|transcript|YNL312W|protein_coding|2/2|c.465C>T|p.Ala155Ala|465/820|465/820|155/272||WARNING_TRANSCRIPT_MULTIPLE_STOP_CODONS	AATATACAGTATGCGGTGATTAAGCcCATAGATTCATTCAATGAAGTGTTG
A536R47	AND3188	SK1/BY	rad27∆/∆	C24	XIV	48861	.	C	T	3704.2	snp	109	0.990826	HOM	2	1	1	LOH45	0.99	REC	14_46932_T_G	0.990991	14_49011_C_T	0.987952	ANN=T|synonymous_variant|LOW|RFA2|YNL312W|transcript|YNL312W|protein_coding|2/2|c.465C>T|p.Ala155Ala|465/820|465/820|155/272||WARNING_TRANSCRIPT_MULTIPLE_STOP_CODONS	AATATACAGTATGCGGTGATTAAGCcCATAGATTCATTCAATGAAGTGTTG
A452R19	AND3188	SK1/BY	rad27∆/∆	C25	XIV	48861	.	C	T	2726.95	snp	80	1	HOM	2	1	1	LOH46	1	REC	14_46932_T_G	1	14_49011_C_T	1	ANN=T|synonymous_variant|LOW|RFA2|YNL312W|transcript|YNL312W|protein_coding|2/2|c.465C>T|p.Ala155Ala|465/820|465/820|155/272||WARNING_TRANSCRIPT_MULTIPLE_STOP_CODONS	AATATACAGTATGCGGTGATTAAGCcCATAGATTCATTCAATGAAGTGTTG
A536R30	AND3188	SK1/BY	rad27∆/∆	C6	XIV	191327	.	G	A	2256.52	snp	148	0.486486	HET	2	1	1	LOH27	0.99	REC	14_191241_A_G	0.993151	14_191365_T_G	0.993007	ANN=A|missense_variant|MODERATE|ATG2|YNL242W|transcript|YNL242W|protein_coding|1/1|c.4G>A|p.Ala2Thr|4/4779|4/4779|2/1592||	TTTTTTTTTTGATTTCGATACAATGgCATTTTGGTTACCTCAAAATATACA
A536R31	AND3188	SK1/BY	rad27∆/∆	C7	XIV	191327	.	G	A	2388.62	snp	147	0.496599	HET	3	1	1	LOH27	0.99	REC	14_191241_A_G	1	14_191365_T_G	0.993464	ANN=A|missense_variant|MODERATE|ATG2|YNL242W|transcript|YNL242W|protein_coding|1/1|c.4G>A|p.Ala2Thr|4/4779|4/4779|2/1592||	TTTTTTTTTTGATTTCGATACAATGgCATTTTGGTTACCTCAAAATATACA
A536R32	AND3188	SK1/BY	rad27∆/∆	C9	XIV	191327	.	G	A	2047.77	snp	140	0.464286	HET	3	1	1	LOH27	0.99	REC	14_191241_A_G	1	14_191365_T_G	0.992958	ANN=A|missense_variant|MODERATE|ATG2|YNL242W|transcript|YNL242W|protein_coding|1/1|c.4G>A|p.Ala2Thr|4/4779|4/4779|2/1592||	TTTTTTTTTTGATTTCGATACAATGgCATTTTGGTTACCTCAAAATATACA
A536R33	AND3188	SK1/BY	rad27∆/∆	C10	XIV	191327	.	G	A	2730.55	snp	170	0.511765	HET	3	1	1	LOH28	0.99	REC	14_191241_A_G	0.993711	14_191365_T_G	0.974194	ANN=A|missense_variant|MODERATE|ATG2|YNL242W|transcript|YNL242W|protein_coding|1/1|c.4G>A|p.Ala2Thr|4/4779|4/4779|2/1592||	TTTTTTTTTTGATTTCGATACAATGgCATTTTGGTTACCTCAAAATATACA
A536R34	AND3188	SK1/BY	rad27∆/∆	C11	XIV	191327	.	G	A	1650.16	snp	97	0.525773	HET	2	1	1	LOH30	0.99	REC	14_191241_A_G	1	14_191365_T_G	0.971154	ANN=A|missense_variant|MODERATE|ATG2|YNL242W|transcript|YNL242W|protein_coding|1/1|c.4G>A|p.Ala2Thr|4/4779|4/4779|2/1592||	TTTTTTTTTTGATTTCGATACAATGgCATTTTGGTTACCTCAAAATATACA
A536R35	AND3188	SK1/BY	rad27∆/∆	C12	XIV	191327	.	G	A	909.392	snp	81	0.358025	HET	2	1	1	LOH31	0.99	REC	14_191241_A_G	1	14_191365_T_G	1	ANN=A|missense_variant|MODERATE|ATG2|YNL242W|transcript|YNL242W|protein_coding|1/1|c.4G>A|p.Ala2Thr|4/4779|4/4779|2/1592||	TTTTTTTTTTGATTTCGATACAATGgCATTTTGGTTACCTCAAAATATACA
A536R36	AND3188	SK1/BY	rad27∆/∆	C13	XIV	191327	.	G	A	1236.21	snp	100	0.41	HET	2	1	1	LOH33	0.99	REC	14_191241_A_G	0.990991	14_191365_T_G	0.989247	ANN=A|missense_variant|MODERATE|ATG2|YNL242W|transcript|YNL242W|protein_coding|1/1|c.4G>A|p.Ala2Thr|4/4779|4/4779|2/1592||	TTTTTTTTTTGATTTCGATACAATGgCATTTTGGTTACCTCAAAATATACA
A536R37	AND3188	SK1/BY	rad27∆/∆	C14	XIV	191327	.	G	A	1178.4	snp	96	0.416667	HET	3	1	1	LOH32	0.99	REC	14_191241_A_G	0.968504	14_191365_T_G	0.990741	ANN=A|missense_variant|MODERATE|ATG2|YNL242W|transcript|YNL242W|protein_coding|1/1|c.4G>A|p.Ala2Thr|4/4779|4/4779|2/1592||	TTTTTTTTTTGATTTCGATACAATGgCATTTTGGTTACCTCAAAATATACA
A536R38	AND3188	SK1/BY	rad27∆/∆	C15	XIV	191327	.	G	A	942.571	snp	81	0.382716	HET	2	1	1	LOH32	0.99	REC	14_191241_A_G	0.991071	14_191365_T_G	0.975	ANN=A|missense_variant|MODERATE|ATG2|YNL242W|transcript|YNL242W|protein_coding|1/1|c.4G>A|p.Ala2Thr|4/4779|4/4779|2/1592||	TTTTTTTTTTGATTTCGATACAATGgCATTTTGGTTACCTCAAAATATACA
A536R39	AND3188	SK1/BY	rad27∆/∆	C16	XIV	191327	.	G	A	1327.31	snp	135	0.333333	HET	2	1	1	LOH34	0.99	REC	14_191241_A_G	0.986207	14_191365_T_G	1	ANN=A|missense_variant|MODERATE|ATG2|YNL242W|transcript|YNL242W|protein_coding|1/1|c.4G>A|p.Ala2Thr|4/4779|4/4779|2/1592||	TTTTTTTTTTGATTTCGATACAATGgCATTTTGGTTACCTCAAAATATACA
A536R40	AND3188	SK1/BY	rad27∆/∆	C17	XIV	191327	.	G	A	1314.04	snp	117	0.376068	HET	2	1	1	LOH34	0.99	REC	14_191241_A_G	0.991525	14_191365_T_G	0.982301	ANN=A|missense_variant|MODERATE|ATG2|YNL242W|transcript|YNL242W|protein_coding|1/1|c.4G>A|p.Ala2Thr|4/4779|4/4779|2/1592||	TTTTTTTTTTGATTTCGATACAATGgCATTTTGGTTACCTCAAAATATACA
A536R41	AND3188	SK1/BY	rad27∆/∆	C18	XIV	191327	.	G	A	1220.6	snp	91	0.428571	HET	3	1	1	LOH35	0.99	REC	14_191241_A_G	0.991228	14_191365_T_G	1	ANN=A|missense_variant|MODERATE|ATG2|YNL242W|transcript|YNL242W|protein_coding|1/1|c.4G>A|p.Ala2Thr|4/4779|4/4779|2/1592||	TTTTTTTTTTGATTTCGATACAATGgCATTTTGGTTACCTCAAAATATACA
A536R42	AND3188	SK1/BY	rad27∆/∆	C19	XIV	191327	.	G	A	2025.1	snp	148	0.432432	HET	3	1	1	LOH36	0.99	REC	14_191241_A_G	0.985401	14_191365_T_G	1	ANN=A|missense_variant|MODERATE|ATG2|YNL242W|transcript|YNL242W|protein_coding|1/1|c.4G>A|p.Ala2Thr|4/4779|4/4779|2/1592||	TTTTTTTTTTGATTTCGATACAATGgCATTTTGGTTACCTCAAAATATACA
A536R43	AND3188	SK1/BY	rad27∆/∆	C20	XIV	191327	.	G	A	1974.16	snp	135	0.451852	HET	2	1	1	LOH41	0.99	REC	14_191241_A_G	0.993976	14_191365_T_G	0.992188	ANN=A|missense_variant|MODERATE|ATG2|YNL242W|transcript|YNL242W|protein_coding|1/1|c.4G>A|p.Ala2Thr|4/4779|4/4779|2/1592||	TTTTTTTTTTGATTTCGATACAATGgCATTTTGGTTACCTCAAAATATACA
A536R44	AND3188	SK1/BY	rad27∆/∆	C21	XIV	191327	.	G	A	2429.32	snp	136	0.566176	HET	3	1	1	LOH42	0.99	REC	14_191241_A_G	0.99359	14_191365_T_G	0.984252	ANN=A|missense_variant|MODERATE|ATG2|YNL242W|transcript|YNL242W|protein_coding|1/1|c.4G>A|p.Ala2Thr|4/4779|4/4779|2/1592||	TTTTTTTTTTGATTTCGATACAATGgCATTTTGGTTACCTCAAAATATACA
A536R45	AND3188	SK1/BY	rad27∆/∆	C22	XIV	191327	.	G	A	2396.31	snp	140	0.542857	HET	4	1	1	LOH41	0.99	REC	14_191241_A_G	0.981595	14_191365_T_G	0.980519	ANN=A|missense_variant|MODERATE|ATG2|YNL242W|transcript|YNL242W|protein_coding|1/1|c.4G>A|p.Ala2Thr|4/4779|4/4779|2/1592||	TTTTTTTTTTGATTTCGATACAATGgCATTTTGGTTACCTCAAAATATACA
A536R46	AND3188	SK1/BY	rad27∆/∆	C23	XIV	191327	.	G	A	1818.62	snp	131	0.427481	HET	3	1	1	LOH42	0.99	REC	14_191241_A_G	0.981595	14_191365_T_G	1	ANN=A|missense_variant|MODERATE|ATG2|YNL242W|transcript|YNL242W|protein_coding|1/1|c.4G>A|p.Ala2Thr|4/4779|4/4779|2/1592||	TTTTTTTTTTGATTTCGATACAATGgCATTTTGGTTACCTCAAAATATACA
A536R47	AND3188	SK1/BY	rad27∆/∆	C24	XIV	191327	.	G	A	2281.55	snp	157	0.477707	HET	3	1	1	LOH45	0.99	REC	14_191241_A_G	0.99375	14_191365_T_G	0.993151	ANN=A|missense_variant|MODERATE|ATG2|YNL242W|transcript|YNL242W|protein_coding|1/1|c.4G>A|p.Ala2Thr|4/4779|4/4779|2/1592||	TTTTTTTTTTGATTTCGATACAATGgCATTTTGGTTACCTCAAAATATACA
A452R19	AND3188	SK1/BY	rad27∆/∆	C25	XIV	191327	.	G	A	1724.65	snp	107	0.485981	HET	2	1	1	LOH46	1	REC	14_191241_A_G	0.989796	14_191365_T_G	1	ANN=A|missense_variant|MODERATE|ATG2|YNL242W|transcript|YNL242W|protein_coding|1/1|c.4G>A|p.Ala2Thr|4/4779|4/4779|2/1592||	TTTTTTTTTTGATTTCGATACAATGgCATTTTGGTTACCTCAAAATATACA
A536R41	AND3188	SK1/BY	rad27∆/∆	C18	XIV	412666	.	T	A	1230.17	snp	87	0.436782	HET	2	1	1	LOH35	0.99	REC	14_412313_C_T	1	14_413686_G_T	1		TGCGATGAGCTGGAAAAAAAAAAAAtTTCAAAAGAAAACCATACTAATGCT
A536R42	AND3188	SK1/BY	rad27∆/∆	C19	XIV	412666	.	T	A	1170.41	snp	83	0.433735	HET	2	1	1	LOH36	0.99	REC	14_412313_C_T	1	14_413686_G_T	0.992701		TGCGATGAGCTGGAAAAAAAAAAAAtTTCAAAAGAAAACCATACTAATGCT
A536R43	AND3188	SK1/BY	rad27∆/∆	C20	XIV	412666	.	T	A	1647.37	snp	109	0.458716	HET	2	1	1	LOH41	0.99	REC	14_412313_C_T	1	14_413686_G_T	0.992308		TGCGATGAGCTGGAAAAAAAAAAAAtTTCAAAAGAAAACCATACTAATGCT
A536R44	AND3188	SK1/BY	rad27∆/∆	C21	XIV	412666	.	T	A	1561.72	snp	100	0.49	HET	3	1	1	LOH42	0.99	REC	14_412313_C_T	1	14_413686_G_T	1		TGCGATGAGCTGGAAAAAAAAAAAAtTTCAAAAGAAAACCATACTAATGCT
A536R45	AND3188	SK1/BY	rad27∆/∆	C22	XIV	412666	.	T	A	1317.57	snp	90	0.444444	HET	2	1	1	LOH41	0.99	REC	14_412313_C_T	1	14_413686_G_T	1		TGCGATGAGCTGGAAAAAAAAAAAAtTTCAAAAGAAAACCATACTAATGCT
A536R46	AND3188	SK1/BY	rad27∆/∆	C23	XIV	412666	.	T	A	1586.22	snp	92	0.532609	HET	2	1	1	LOH42	0.99	REC	14_412313_C_T	1	14_413686_G_T	1		TGCGATGAGCTGGAAAAAAAAAAAAtTTCAAAAGAAAACCATACTAATGCT
A536R47	AND3188	SK1/BY	rad27∆/∆	C24	XIV	412666	.	T	A	1313.8	snp	82	0.487805	HET	2	1	1	LOH45	0.99	REC	14_412313_C_T	1	14_413686_G_T	0.982906		TGCGATGAGCTGGAAAAAAAAAAAAtTTCAAAAGAAAACCATACTAATGCT
A452R19	AND3188	SK1/BY	rad27∆/∆	C25	XIV	412666	.	T	A	881.233	snp	74	0.378378	HET	2	1	1	LOH46	1	REC	14_412313_C_T	1	14_413686_G_T	1		TGCGATGAGCTGGAAAAAAAAAAAAtTTCAAAAGAAAACCATACTAATGCT
A536R41	AND3188	SK1/BY	rad27∆/∆	C18	XIV	554032	.	A	G	1401.46	snp	95	0.452632	HET	2	1	1	LOH35	0.99	REC	14_553805_CACTG_AACTA	0.990196	14_554217_T_C	1	ANN=G|missense_variant|MODERATE|YNL040W|YNL040W|transcript|YNL040W|protein_coding|1/1|c.653A>G|p.Asp218Gly|653/1371|653/1371|218/456||	GAAGTTAGTACATCCAAAATTCCAGaCGATTACGACCTCTCCAAAGGTGTT
A536R42	AND3188	SK1/BY	rad27∆/∆	C19	XIV	554032	.	A	G	2094.58	snp	134	0.477612	HET	2	1	1	LOH36	0.99	REC	14_553805_CACTG_AACTA	1	14_554217_T_C	1	ANN=G|missense_variant|MODERATE|YNL040W|YNL040W|transcript|YNL040W|protein_coding|1/1|c.653A>G|p.Asp218Gly|653/1371|653/1371|218/456||	GAAGTTAGTACATCCAAAATTCCAGaCGATTACGACCTCTCCAAAGGTGTT
A536R43	AND3188	SK1/BY	rad27∆/∆	C20	XIV	554032	.	A	G	1990.54	snp	122	0.491803	HET	2	1	1	LOH41	0.99	REC	14_553805_CACTG_AACTA	1	14_554217_T_C	1	ANN=G|missense_variant|MODERATE|YNL040W|YNL040W|transcript|YNL040W|protein_coding|1/1|c.653A>G|p.Asp218Gly|653/1371|653/1371|218/456||	GAAGTTAGTACATCCAAAATTCCAGaCGATTACGACCTCTCCAAAGGTGTT
A536R44	AND3188	SK1/BY	rad27∆/∆	C21	XIV	554032	.	A	G	1525.2	snp	111	0.441441	HET	2	1	1	LOH42	0.99	REC	14_553805_CACTG_AACTA	0.988095	14_554217_T_C	0.991736	ANN=G|missense_variant|MODERATE|YNL040W|YNL040W|transcript|YNL040W|protein_coding|1/1|c.653A>G|p.Asp218Gly|653/1371|653/1371|218/456||	GAAGTTAGTACATCCAAAATTCCAGaCGATTACGACCTCTCCAAAGGTGTT
A536R45	AND3188	SK1/BY	rad27∆/∆	C22	XIV	554032	.	A	G	2201.75	snp	143	0.454545	HET	2	1	1	LOH41	0.99	REC	14_553805_CACTG_AACTA	0.989011	14_554217_T_C	0.989247	ANN=G|missense_variant|MODERATE|YNL040W|YNL040W|transcript|YNL040W|protein_coding|1/1|c.653A>G|p.Asp218Gly|653/1371|653/1371|218/456||	GAAGTTAGTACATCCAAAATTCCAGaCGATTACGACCTCTCCAAAGGTGTT
A536R46	AND3188	SK1/BY	rad27∆/∆	C23	XIV	554032	.	A	G	1786.99	snp	122	0.45082	HET	2	1	1	LOH42	0.99	REC	14_553805_CACTG_AACTA	1	14_554217_T_C	1	ANN=G|missense_variant|MODERATE|YNL040W|YNL040W|transcript|YNL040W|protein_coding|1/1|c.653A>G|p.Asp218Gly|653/1371|653/1371|218/456||	GAAGTTAGTACATCCAAAATTCCAGaCGATTACGACCTCTCCAAAGGTGTT
A536R47	AND3188	SK1/BY	rad27∆/∆	C24	XIV	554032	.	A	G	1537.37	snp	89	0.539326	HET	2	1	1	LOH45	0.99	REC	14_553805_CACTG_AACTA	0.987179	14_554217_T_C	1	ANN=G|missense_variant|MODERATE|YNL040W|YNL040W|transcript|YNL040W|protein_coding|1/1|c.653A>G|p.Asp218Gly|653/1371|653/1371|218/456||	GAAGTTAGTACATCCAAAATTCCAGaCGATTACGACCTCTCCAAAGGTGTT
A452R19	AND3188	SK1/BY	rad27∆/∆	C25	XIV	554032	.	A	G	1700.33	snp	92	0.586957	HET	2	1	1	LOH46	1	REC	14_553805_CACTG_AACTA	1	14_554217_T_C	1	ANN=G|missense_variant|MODERATE|YNL040W|YNL040W|transcript|YNL040W|protein_coding|1/1|c.653A>G|p.Asp218Gly|653/1371|653/1371|218/456||	GAAGTTAGTACATCCAAAATTCCAGaCGATTACGACCTCTCCAAAGGTGTT
A536R43	AND3188	SK1/BY	rad27∆/∆	C20	XIV	602260	.	TTT	GTA	1212.01	complex	122	0.336066	HET	2	1	1	NA	NA	NA	14_597018_C_T	0.991304	14_602658_T_C	0.543478	ANN=GTA|missense_variant|MODERATE|YNL017C|YNL017C|transcript|YNL017C|protein_coding|1/1|c.215_217delAAAinsTAC|p.GlnMet72LeuLeu|217/339|215/339|72/112||	TAATGAGCGGTGGTTCTGGCACACAtTTGTGACGTTGGTTTGATAGTGTGG
A536R44	AND3188	SK1/BY	rad27∆/∆	C21	XIV	602260	.	TTT	GTA	907.988	complex	73	0.383562	HET	2	1	1	NA	NA	NA	14_597018_C_T	0.982609	14_602658_T_C	0.59434	ANN=GTA|missense_variant|MODERATE|YNL017C|YNL017C|transcript|YNL017C|protein_coding|1/1|c.215_217delAAAinsTAC|p.GlnMet72LeuLeu|217/339|215/339|72/112||	TAATGAGCGGTGGTTCTGGCACACAtTTGTGACGTTGGTTTGATAGTGTGG
A536R45	AND3188	SK1/BY	rad27∆/∆	C22	XIV	602260	.	TTT	GTA	1180.69	complex	86	0.430233	HET	2	1	1	NA	NA	NA	14_597018_C_T	1	14_602658_T_C	0.558333	ANN=GTA|missense_variant|MODERATE|YNL017C|YNL017C|transcript|YNL017C|protein_coding|1/1|c.215_217delAAAinsTAC|p.GlnMet72LeuLeu|217/339|215/339|72/112||	TAATGAGCGGTGGTTCTGGCACACAtTTGTGACGTTGGTTTGATAGTGTGG
A536R46	AND3188	SK1/BY	rad27∆/∆	C23	XIV	602260	.	TTT	GTA	867.346	complex	77	0.376623	HET	2	1	1	NA	NA	NA	14_597018_C_T	0.989474	14_602658_T_C	0.443299	ANN=GTA|missense_variant|MODERATE|YNL017C|YNL017C|transcript|YNL017C|protein_coding|1/1|c.215_217delAAAinsTAC|p.GlnMet72LeuLeu|217/339|215/339|72/112||	TAATGAGCGGTGGTTCTGGCACACAtTTGTGACGTTGGTTTGATAGTGTGG
A536R47	AND3188	SK1/BY	rad27∆/∆	C24	XIV	602260	.	TTT	GTA	1222.9	complex	76	0.5	HET	2	1	1	NA	NA	NA	14_597018_C_T	0.972477	14_602658_T_C	0.625	ANN=GTA|missense_variant|MODERATE|YNL017C|YNL017C|transcript|YNL017C|protein_coding|1/1|c.215_217delAAAinsTAC|p.GlnMet72LeuLeu|217/339|215/339|72/112||	TAATGAGCGGTGGTTCTGGCACACAtTTGTGACGTTGGTTTGATAGTGTGG
A452R19	AND3188	SK1/BY	rad27∆/∆	C25	XIV	602260	.	TTT	GTA	1246.08	complex	74	0.513514	HET	2	1	1	NA	NA	NA	14_597018_C_T	1	14_602658_T_C	0.504132	ANN=GTA|missense_variant|MODERATE|YNL017C|YNL017C|transcript|YNL017C|protein_coding|1/1|c.215_217delAAAinsTAC|p.GlnMet72LeuLeu|217/339|215/339|72/112||	TAATGAGCGGTGGTTCTGGCACACAtTTGTGACGTTGGTTTGATAGTGTGG
A536R27	AND3188	SK1/BY	rad27∆/∆	C3	XIV	625761	.	G	GA	1152.54	ins	84	0.440476	HET	2	1	1	NA	NA	NA	14_625573_T_C	0.604651	14_625861_C_T	0.663043	ANN=GA|frameshift_variant|HIGH|PET8|YNL003C|transcript|YNL003C|protein_coding|1/1|c.68dupT|p.Ile25fs|68/855|68/855|23/284||	GCCTGGTTTTAATTGTGTCTATAGGgAAAAAAACCAAATCCGTAGAGGTAC
A536R28	AND3188	SK1/BY	rad27∆/∆	C4	XIV	625761	.	G	GA	1016.27	ins	85	0.388235	HET	2	1	1	NA	NA	NA	14_625573_T_C	0.583333	14_625861_C_T	0.554348	ANN=GA|frameshift_variant|HIGH|PET8|YNL003C|transcript|YNL003C|protein_coding|1/1|c.68dupT|p.Ile25fs|68/855|68/855|23/284||	GCCTGGTTTTAATTGTGTCTATAGGgAAAAAAACCAAATCCGTAGAGGTAC
A536R29	AND3188	SK1/BY	rad27∆/∆	C5	XIV	625761	.	G	GA	2009.61	ins	118	0.516949	HET	2	1	1	NA	NA	NA	14_625573_T_C	0.555556	14_625861_C_T	0.445378	ANN=GA|frameshift_variant|HIGH|PET8|YNL003C|transcript|YNL003C|protein_coding|1/1|c.68dupT|p.Ile25fs|68/855|68/855|23/284||	GCCTGGTTTTAATTGTGTCTATAGGgAAAAAAACCAAATCCGTAGAGGTAC
A536R30	AND3188	SK1/BY	rad27∆/∆	C6	XIV	625761	.	G	GA	2007.25	ins	140	0.442857	HET	2	1	1	NA	NA	NA	14_625573_T_C	0.52	14_625861_C_T	0.480769	ANN=GA|frameshift_variant|HIGH|PET8|YNL003C|transcript|YNL003C|protein_coding|1/1|c.68dupT|p.Ile25fs|68/855|68/855|23/284||	GCCTGGTTTTAATTGTGTCTATAGGgAAAAAAACCAAATCCGTAGAGGTAC
A536R31	AND3188	SK1/BY	rad27∆/∆	C7	XIV	625761	.	G	GA	2007.8	ins	139	0.453237	HET	2	1	1	NA	NA	NA	14_625573_T_C	0.482759	14_625861_C_T	0.468254	ANN=GA|frameshift_variant|HIGH|PET8|YNL003C|transcript|YNL003C|protein_coding|1/1|c.68dupT|p.Ile25fs|68/855|68/855|23/284||	GCCTGGTTTTAATTGTGTCTATAGGgAAAAAAACCAAATCCGTAGAGGTAC
A536R32	AND3188	SK1/BY	rad27∆/∆	C9	XIV	625761	.	G	GA	1988.34	ins	126	0.5	HET	2	1	1	NA	NA	NA	14_625573_T_C	0.473118	14_625861_C_T	0.391304	ANN=GA|frameshift_variant|HIGH|PET8|YNL003C|transcript|YNL003C|protein_coding|1/1|c.68dupT|p.Ile25fs|68/855|68/855|23/284||	GCCTGGTTTTAATTGTGTCTATAGGgAAAAAAACCAAATCCGTAGAGGTAC
A536R33	AND3188	SK1/BY	rad27∆/∆	C10	XIV	625761	.	G	GA	1881.77	ins	112	0.526786	HET	2	1	1	NA	NA	NA	14_625573_T_C	0.402439	14_625861_C_T	0.380435	ANN=GA|frameshift_variant|HIGH|PET8|YNL003C|transcript|YNL003C|protein_coding|1/1|c.68dupT|p.Ile25fs|68/855|68/855|23/284||	GCCTGGTTTTAATTGTGTCTATAGGgAAAAAAACCAAATCCGTAGAGGTAC
A536R34	AND3188	SK1/BY	rad27∆/∆	C11	XIV	625761	.	G	GA	1269.42	ins	112	0.375	HET	2	1	1	NA	NA	NA	14_625573_T_C	0.6125	14_625861_C_T	0.528302	ANN=GA|frameshift_variant|HIGH|PET8|YNL003C|transcript|YNL003C|protein_coding|1/1|c.68dupT|p.Ile25fs|68/855|68/855|23/284||	GCCTGGTTTTAATTGTGTCTATAGGgAAAAAAACCAAATCCGTAGAGGTAC
A536R35	AND3188	SK1/BY	rad27∆/∆	C12	XIV	625761	.	G	GA	1354.23	ins	97	0.443299	HET	2	1	1	NA	NA	NA	14_625573_T_C	0.52381	14_625861_C_T	0.566667	ANN=GA|frameshift_variant|HIGH|PET8|YNL003C|transcript|YNL003C|protein_coding|1/1|c.68dupT|p.Ile25fs|68/855|68/855|23/284||	GCCTGGTTTTAATTGTGTCTATAGGgAAAAAAACCAAATCCGTAGAGGTAC
A536R36	AND3188	SK1/BY	rad27∆/∆	C13	XIV	625761	.	G	GA	1887.19	ins	115	0.521739	HET	2	1	1	NA	NA	NA	14_625573_T_C	0.461538	14_625861_C_T	0.40625	ANN=GA|frameshift_variant|HIGH|PET8|YNL003C|transcript|YNL003C|protein_coding|1/1|c.68dupT|p.Ile25fs|68/855|68/855|23/284||	GCCTGGTTTTAATTGTGTCTATAGGgAAAAAAACCAAATCCGTAGAGGTAC
A536R37	AND3188	SK1/BY	rad27∆/∆	C14	XIV	625761	.	G	GA	1310.56	ins	88	0.488636	HET	2	1	1	NA	NA	NA	14_625573_T_C	0.60274	14_625861_C_T	0.489583	ANN=GA|frameshift_variant|HIGH|PET8|YNL003C|transcript|YNL003C|protein_coding|1/1|c.68dupT|p.Ile25fs|68/855|68/855|23/284||	GCCTGGTTTTAATTGTGTCTATAGGgAAAAAAACCAAATCCGTAGAGGTAC
A536R38	AND3188	SK1/BY	rad27∆/∆	C15	XIV	625761	.	G	GA	1746.41	ins	125	0.432	HET	2	1	1	NA	NA	NA	14_625573_T_C	0.453608	14_625861_C_T	0.508333	ANN=GA|frameshift_variant|HIGH|PET8|YNL003C|transcript|YNL003C|protein_coding|1/1|c.68dupT|p.Ile25fs|68/855|68/855|23/284||	GCCTGGTTTTAATTGTGTCTATAGGgAAAAAAACCAAATCCGTAGAGGTAC
A536R39	AND3188	SK1/BY	rad27∆/∆	C16	XIV	625761	.	G	GA	1525.47	ins	115	0.434783	HET	2	1	1	NA	NA	NA	14_625573_T_C	0.43617	14_625861_C_T	0.485981	ANN=GA|frameshift_variant|HIGH|PET8|YNL003C|transcript|YNL003C|protein_coding|1/1|c.68dupT|p.Ile25fs|68/855|68/855|23/284||	GCCTGGTTTTAATTGTGTCTATAGGgAAAAAAACCAAATCCGTAGAGGTAC
A536R40	AND3188	SK1/BY	rad27∆/∆	C17	XIV	625761	.	G	GA	1833.69	ins	129	0.457364	HET	2	1	1	NA	NA	NA	14_625573_T_C	0.444444	14_625861_C_T	0.507246	ANN=GA|frameshift_variant|HIGH|PET8|YNL003C|transcript|YNL003C|protein_coding|1/1|c.68dupT|p.Ile25fs|68/855|68/855|23/284||	GCCTGGTTTTAATTGTGTCTATAGGgAAAAAAACCAAATCCGTAGAGGTAC
A536R41	AND3188	SK1/BY	rad27∆/∆	C18	XIV	625761	.	G	GA	1511	ins	106	0.45283	HET	2	1	1	NA	NA	NA	14_625573_T_C	0.44	14_625861_C_T	0.464286	ANN=GA|frameshift_variant|HIGH|PET8|YNL003C|transcript|YNL003C|protein_coding|1/1|c.68dupT|p.Ile25fs|68/855|68/855|23/284||	GCCTGGTTTTAATTGTGTCTATAGGgAAAAAAACCAAATCCGTAGAGGTAC
A536R42	AND3188	SK1/BY	rad27∆/∆	C19	XIV	625761	.	G	GA	1556.48	ins	129	0.395349	HET	2	1	1	NA	NA	NA	14_625573_T_C	0.690265	14_625861_C_T	0.488372	ANN=GA|frameshift_variant|HIGH|PET8|YNL003C|transcript|YNL003C|protein_coding|1/1|c.68dupT|p.Ile25fs|68/855|68/855|23/284||	GCCTGGTTTTAATTGTGTCTATAGGgAAAAAAACCAAATCCGTAGAGGTAC
A536R43	AND3188	SK1/BY	rad27∆/∆	C20	XIV	625761	.	G	GA	1142.24	ins	98	0.387755	HET	2	1	1	NA	NA	NA	14_625573_T_C	0.412844	14_625861_C_T	0.5	ANN=GA|frameshift_variant|HIGH|PET8|YNL003C|transcript|YNL003C|protein_coding|1/1|c.68dupT|p.Ile25fs|68/855|68/855|23/284||	GCCTGGTTTTAATTGTGTCTATAGGgAAAAAAACCAAATCCGTAGAGGTAC
A536R44	AND3188	SK1/BY	rad27∆/∆	C21	XIV	625761	.	G	GA	1308.13	ins	124	0.362903	HET	2	1	1	NA	NA	NA	14_625573_T_C	0.485437	14_625861_C_T	0.552846	ANN=GA|frameshift_variant|HIGH|PET8|YNL003C|transcript|YNL003C|protein_coding|1/1|c.68dupT|p.Ile25fs|68/855|68/855|23/284||	GCCTGGTTTTAATTGTGTCTATAGGgAAAAAAACCAAATCCGTAGAGGTAC
A536R45	AND3188	SK1/BY	rad27∆/∆	C22	XIV	625761	.	G	GA	1867.55	ins	141	0.41844	HET	2	1	1	NA	NA	NA	14_625573_T_C	0.457944	14_625861_C_T	0.569343	ANN=GA|frameshift_variant|HIGH|PET8|YNL003C|transcript|YNL003C|protein_coding|1/1|c.68dupT|p.Ile25fs|68/855|68/855|23/284||	GCCTGGTTTTAATTGTGTCTATAGGgAAAAAAACCAAATCCGTAGAGGTAC
A536R46	AND3188	SK1/BY	rad27∆/∆	C23	XIV	625761	.	G	GA	1668.16	ins	106	0.490566	HET	2	1	1	NA	NA	NA	14_625573_T_C	0.546392	14_625861_C_T	0.561404	ANN=GA|frameshift_variant|HIGH|PET8|YNL003C|transcript|YNL003C|protein_coding|1/1|c.68dupT|p.Ile25fs|68/855|68/855|23/284||	GCCTGGTTTTAATTGTGTCTATAGGgAAAAAAACCAAATCCGTAGAGGTAC
A536R47	AND3188	SK1/BY	rad27∆/∆	C24	XIV	625761	.	G	GA	1644.24	ins	98	0.530612	HET	2	1	1	NA	NA	NA	14_625573_T_C	0.542169	14_625861_C_T	0.38	ANN=GA|frameshift_variant|HIGH|PET8|YNL003C|transcript|YNL003C|protein_coding|1/1|c.68dupT|p.Ile25fs|68/855|68/855|23/284||	GCCTGGTTTTAATTGTGTCTATAGGgAAAAAAACCAAATCCGTAGAGGTAC
A452R19	AND3188	SK1/BY	rad27∆/∆	C25	XIV	625761	.	G	GA	1258.87	ins	81	0.493827	HET	2	1	1	NA	NA	NA	14_625573_T_C	0.602151	14_625861_C_T	0.446809	ANN=GA|frameshift_variant|HIGH|PET8|YNL003C|transcript|YNL003C|protein_coding|1/1|c.68dupT|p.Ile25fs|68/855|68/855|23/284||	GCCTGGTTTTAATTGTGTCTATAGGgAAAAAAACCAAATCCGTAGAGGTAC
A536R36	AND3188	SK1/BY	rad27∆/∆	C13	XV	39152	.	C	T	4076.69	snp	297	0.427609	HET	2	1	1	NA	NA	NA	15_39107_C_T	0.776978	15_39380_CAG_TAA	0.292453		TGTTTTACGCCACGTTAATAGGAACcAACGAATTTCTTAAAGCCAATCCTT
A536R37	AND3188	SK1/BY	rad27∆/∆	C14	XV	39152	.	C	T	4010.81	snp	287	0.439024	HET	4	1	1	NA	NA	NA	15_39107_C_T	0.685185	15_39380_CAG_TAA	0.305263		TGTTTTACGCCACGTTAATAGGAACcAACGAATTTCTTAAAGCCAATCCTT
A536R38	AND3188	SK1/BY	rad27∆/∆	C15	XV	39152	.	C	T	3319.55	snp	267	0.393258	HET	4	1	1	NA	NA	NA	15_39107_C_T	0.685121	15_39380_CAG_TAA	0.348624		TGTTTTACGCCACGTTAATAGGAACcAACGAATTTCTTAAAGCCAATCCTT
A536R39	AND3188	SK1/BY	rad27∆/∆	C16	XV	39152	.	C	T	4433.39	snp	284	0.482394	HET	2	1	1	NA	NA	NA	15_39107_C_T	0.838129	15_39380_CAG_TAA	0.467213		TGTTTTACGCCACGTTAATAGGAACcAACGAATTTCTTAAAGCCAATCCTT
A536R40	AND3188	SK1/BY	rad27∆/∆	C17	XV	39152	.	C	T	5009.41	snp	324	0.472222	HET	4	1	1	NA	NA	NA	15_39107_C_T	0.791391	15_39380_CAG_TAA	0.379562		TGTTTTACGCCACGTTAATAGGAACcAACGAATTTCTTAAAGCCAATCCTT
A536R41	AND3188	SK1/BY	rad27∆/∆	C18	XV	39152	.	C	T	3954.42	snp	281	0.441281	HET	4	1	1	NA	NA	NA	15_39107_C_T	0.509881	15_39380_CAG_TAA	0		TGTTTTACGCCACGTTAATAGGAACcAACGAATTTCTTAAAGCCAATCCTT
A536R42	AND3188	SK1/BY	rad27∆/∆	C19	XV	39152	.	C	T	3673.59	snp	278	0.417266	HET	4	1	1	NA	NA	NA	15_39107_C_T	0.520833	15_39380_CAG_TAA	0		TGTTTTACGCCACGTTAATAGGAACcAACGAATTTCTTAAAGCCAATCCTT
A536R43	AND3188	SK1/BY	rad27∆/∆	C20	XV	39152	.	C	T	2138.77	snp	234	0.299145	HET	4	1	1	NA	NA	NA	15_39107_C_T	0.365462	15_39380_CAG_TAA	0		TGTTTTACGCCACGTTAATAGGAACcAACGAATTTCTTAAAGCCAATCCTT
A536R44	AND3188	SK1/BY	rad27∆/∆	C21	XV	39152	.	C	T	3669.1	snp	255	0.439216	HET	4	1	1	NA	NA	NA	15_39107_C_T	0.534694	15_39380_CAG_TAA	0		TGTTTTACGCCACGTTAATAGGAACcAACGAATTTCTTAAAGCCAATCCTT
A536R45	AND3188	SK1/BY	rad27∆/∆	C22	XV	39152	.	C	T	2490.22	snp	173	0.450867	HET	3	1	1	NA	NA	NA	15_39107_C_T	0.531792	15_39380_CAG_TAA	0		TGTTTTACGCCACGTTAATAGGAACcAACGAATTTCTTAAAGCCAATCCTT
A536R46	AND3188	SK1/BY	rad27∆/∆	C23	XV	39152	.	C	T	3306.41	snp	223	0.44843	HET	4	1	1	NA	NA	NA	15_39107_C_T	0.495413	15_39380_CAG_TAA	0		TGTTTTACGCCACGTTAATAGGAACcAACGAATTTCTTAAAGCCAATCCTT
A536R47	AND3188	SK1/BY	rad27∆/∆	C24	XV	39152	.	C	T	1966.97	snp	184	0.347826	HET	3	1	1	NA	NA	NA	15_39107_C_T	0.424051	15_39380_CAG_TAA	0		TGTTTTACGCCACGTTAATAGGAACcAACGAATTTCTTAAAGCCAATCCTT
A452R19	AND3188	SK1/BY	rad27∆/∆	C25	XV	39152	.	C	T	1185.7	snp	120	0.333333	HET	2	1	1	NA	NA	NA	15_39107_C_T	0.390071	15_39380_CAG_TAA	0		TGTTTTACGCCACGTTAATAGGAACcAACGAATTTCTTAAAGCCAATCCTT
A452R19	AND3188	SK1/BY	rad27∆/∆	C25	XV	43480	.	G	GA	1095.86	ins	68	0.514706	HET	2	1	1	LOH50	0	REC	15_42586_A_G	0	15_43753_G_A	0		TAATTGGAATGTCCATTACGTAAAAgAAAAAAAATCATGTGTACATATTAC
A536R30	AND3188	SK1/BY	rad27∆/∆	C6	XV	227742	.	A	T	1799.39	snp	131	0.412214	HET	2	1	1	NA	NA	NA	15_227702_T_C	0.56	15_227759_T_G	0.591549		AGATGTAATGGAAGCTGAAAAATGCaATGATTGATTATTCAATAATAGTGA
A536R31	AND3188	SK1/BY	rad27∆/∆	C7	XV	227742	.	A	T	2498.18	snp	143	0.517483	HET	2	1	1	NA	NA	NA	15_227702_T_C	0.465409	15_227759_T_G	0.436242		AGATGTAATGGAAGCTGAAAAATGCaATGATTGATTATTCAATAATAGTGA
A536R32	AND3188	SK1/BY	rad27∆/∆	C9	XV	227742	.	A	T	2668.97	snp	138	0.565217	HET	2	1	1	NA	NA	NA	15_227702_T_C	0.417808	15_227759_T_G	0.42446		AGATGTAATGGAAGCTGAAAAATGCaATGATTGATTATTCAATAATAGTGA
A536R33	AND3188	SK1/BY	rad27∆/∆	C10	XV	227742	.	A	T	2652.8	snp	132	0.606061	HET	2	1	1	NA	NA	NA	15_227702_T_C	0.38	15_227759_T_G	0.385185		AGATGTAATGGAAGCTGAAAAATGCaATGATTGATTATTCAATAATAGTGA
A536R34	AND3188	SK1/BY	rad27∆/∆	C11	XV	227742	.	A	T	2557.7	snp	126	0.603175	HET	2	1	1	NA	NA	NA	15_227702_T_C	0.503876	15_227759_T_G	0.390071		AGATGTAATGGAAGCTGAAAAATGCaATGATTGATTATTCAATAATAGTGA
A536R35	AND3188	SK1/BY	rad27∆/∆	C12	XV	227742	.	A	T	1815.28	snp	104	0.509615	HET	2	1	1	NA	NA	NA	15_227702_T_C	0.513514	15_227759_T_G	0.463636		AGATGTAATGGAAGCTGAAAAATGCaATGATTGATTATTCAATAATAGTGA
A536R36	AND3188	SK1/BY	rad27∆/∆	C13	XV	227742	.	A	T	2339.37	snp	121	0.570248	HET	2	1	1	NA	NA	NA	15_227702_T_C	0.430556	15_227759_T_G	0.389381		AGATGTAATGGAAGCTGAAAAATGCaATGATTGATTATTCAATAATAGTGA
A536R37	AND3188	SK1/BY	rad27∆/∆	C14	XV	227742	.	A	T	2713.03	snp	131	0.603053	HET	2	1	1	NA	NA	NA	15_227702_T_C	0.385246	15_227759_T_G	0.379845		AGATGTAATGGAAGCTGAAAAATGCaATGATTGATTATTCAATAATAGTGA
A536R38	AND3188	SK1/BY	rad27∆/∆	C15	XV	227742	.	A	T	1643.68	snp	117	0.435897	HET	2	1	1	NA	NA	NA	15_227702_T_C	0.504425	15_227759_T_G	0.541667		AGATGTAATGGAAGCTGAAAAATGCaATGATTGATTATTCAATAATAGTGA
A536R39	AND3188	SK1/BY	rad27∆/∆	C16	XV	227742	.	A	T	2304.91	snp	142	0.478873	HET	2	1	1	NA	NA	NA	15_227702_T_C	0.45098	15_227759_T_G	0.447368		AGATGTAATGGAAGCTGAAAAATGCaATGATTGATTATTCAATAATAGTGA
A536R40	AND3188	SK1/BY	rad27∆/∆	C17	XV	227742	.	A	T	2734.44	snp	138	0.594203	HET	2	1	1	NA	NA	NA	15_227702_T_C	0.410256	15_227759_T_G	0.393939		AGATGTAATGGAAGCTGAAAAATGCaATGATTGATTATTCAATAATAGTGA
A536R41	AND3188	SK1/BY	rad27∆/∆	C18	XV	227742	.	A	T	3732.36	snp	107	1	HOM	2	1	1	LOH38	0	REC	15_227702_T_C	0	15_227759_T_G	0		AGATGTAATGGAAGCTGAAAAATGCaATGATTGATTATTCAATAATAGTGA
A536R42	AND3188	SK1/BY	rad27∆/∆	C19	XV	227742	.	A	T	4625.61	snp	133	1	HOM	2	1	1	LOH39	0	REC	15_227702_T_C	0	15_227759_T_G	0		AGATGTAATGGAAGCTGAAAAATGCaATGATTGATTATTCAATAATAGTGA
A536R43	AND3188	SK1/BY	rad27∆/∆	C20	XV	227742	.	A	T	5339.76	snp	156	1	HOM	2	1	1	LOH45	0	REC	15_227702_T_C	0	15_227759_T_G	0		AGATGTAATGGAAGCTGAAAAATGCaATGATTGATTATTCAATAATAGTGA
A536R44	AND3188	SK1/BY	rad27∆/∆	C21	XV	227742	.	A	T	3835.69	snp	115	0.973913	HOM	2	1	1	LOH46	0	REC	15_227702_T_C	0	15_227759_T_G	0		AGATGTAATGGAAGCTGAAAAATGCaATGATTGATTATTCAATAATAGTGA
A536R45	AND3188	SK1/BY	rad27∆/∆	C22	XV	227742	.	A	T	4948.41	snp	143	1	HOM	2	1	1	LOH45	0	REC	15_227702_T_C	0	15_227759_T_G	0		AGATGTAATGGAAGCTGAAAAATGCaATGATTGATTATTCAATAATAGTGA
A536R46	AND3188	SK1/BY	rad27∆/∆	C23	XV	227742	.	A	T	4567.5	snp	132	1	HOM	2	1	1	LOH46	0	REC	15_227702_T_C	0	15_227759_T_G	0		AGATGTAATGGAAGCTGAAAAATGCaATGATTGATTATTCAATAATAGTGA
A536R47	AND3188	SK1/BY	rad27∆/∆	C24	XV	227742	.	A	T	4481.23	snp	128	1	HOM	2	1	1	LOH49	0	REC	15_227702_T_C	0	15_227759_T_G	0		AGATGTAATGGAAGCTGAAAAATGCaATGATTGATTATTCAATAATAGTGA
A452R19	AND3188	SK1/BY	rad27∆/∆	C25	XV	227742	.	A	T	2162.89	snp	63	1	HOM	2	1	1	LOH50	0	REC	15_227702_T_C	0	15_227759_T_G	0		AGATGTAATGGAAGCTGAAAAATGCaATGATTGATTATTCAATAATAGTGA
A536R38	AND3188	SK1/BY	rad27∆/∆	C15	XV	238354	.	A	AAT	32.27	ins	15	0.2	HET	2	1	1	NA	NA	NA	15_237835_A_G	0.438095	15_238432_C_T	0.417266		CTTTTAATGTAATTTTTCTTTATATaATATATATATATATATACATGAGTA
A536R39	AND3188	SK1/BY	rad27∆/∆	C16	XV	238354	.	A	AAT	134.828	ins	10	0.5	HET	2	1	1	NA	NA	NA	15_237835_A_G	0.534351	15_238432_C_T	0.467949		CTTTTAATGTAATTTTTCTTTATATaATATATATATATATATACATGAGTA
A536R40	AND3188	SK1/BY	rad27∆/∆	C17	XV	238354	.	A	AAT	278.94	ins	24	0.416667	HET	2	1	1	NA	NA	NA	15_237835_A_G	0.48227	15_238432_C_T	0.493151		CTTTTAATGTAATTTTTCTTTATATaATATATATATATATATACATGAGTA
A536R38	AND3188	SK1/BY	rad27∆/∆	C15	XV	297606	.	C	A	1236.1	snp	83	0.457831	HET	2	1	1	NA	NA	NA	15_297073_C_T	0.522727	15_297608_G_A	0.541176	ANN=A|missense_variant|MODERATE|IRC10|YOL015W|transcript|YOL015W|protein_coding|1/1|c.529C>A|p.Leu177Met|529/1761|529/1761|177/586||	GGATGAAAAAACCGGCGAGGCAATTcTGTATTTGAGAACTAACGTTAATGT
A536R39	AND3188	SK1/BY	rad27∆/∆	C16	XV	297606	.	C	A	1333.46	snp	104	0.403846	HET	2	1	1	NA	NA	NA	15_297073_C_T	0.46281	15_297608_G_A	0.586538	ANN=A|missense_variant|MODERATE|IRC10|YOL015W|transcript|YOL015W|protein_coding|1/1|c.529C>A|p.Leu177Met|529/1761|529/1761|177/586||	GGATGAAAAAACCGGCGAGGCAATTcTGTATTTGAGAACTAACGTTAATGT
A536R40	AND3188	SK1/BY	rad27∆/∆	C17	XV	297606	.	C	A	1592.3	snp	104	0.471154	HET	2	1	1	NA	NA	NA	15_297073_C_T	0.452555	15_297608_G_A	0.518519	ANN=A|missense_variant|MODERATE|IRC10|YOL015W|transcript|YOL015W|protein_coding|1/1|c.529C>A|p.Leu177Met|529/1761|529/1761|177/586||	GGATGAAAAAACCGGCGAGGCAATTcTGTATTTGAGAACTAACGTTAATGT
A536R41	AND3188	SK1/BY	rad27∆/∆	C18	XV	297606	.	C	A	3690.41	snp	111	1	HOM	2	1	1	LOH38	0	REC	15_297073_C_T	0	15_297608_G_A	0	ANN=A|missense_variant|MODERATE|IRC10|YOL015W|transcript|YOL015W|protein_coding|1/1|c.529C>A|p.Leu177Met|529/1761|529/1761|177/586||	GGATGAAAAAACCGGCGAGGCAATTcTGTATTTGAGAACTAACGTTAATGT
A536R42	AND3188	SK1/BY	rad27∆/∆	C19	XV	297606	.	C	A	3772.33	snp	111	1	HOM	2	1	1	LOH39	0	REC	15_297073_C_T	0	15_297608_G_A	0	ANN=A|missense_variant|MODERATE|IRC10|YOL015W|transcript|YOL015W|protein_coding|1/1|c.529C>A|p.Leu177Met|529/1761|529/1761|177/586||	GGATGAAAAAACCGGCGAGGCAATTcTGTATTTGAGAACTAACGTTAATGT
A536R43	AND3188	SK1/BY	rad27∆/∆	C20	XV	297606	.	C	A	4875.59	snp	143	1	HOM	2	1	1	LOH45	0	REC	15_297073_C_T	0	15_297608_G_A	0	ANN=A|missense_variant|MODERATE|IRC10|YOL015W|transcript|YOL015W|protein_coding|1/1|c.529C>A|p.Leu177Met|529/1761|529/1761|177/586||	GGATGAAAAAACCGGCGAGGCAATTcTGTATTTGAGAACTAACGTTAATGT
A536R44	AND3188	SK1/BY	rad27∆/∆	C21	XV	297606	.	C	A	4004.84	snp	121	0.983471	HOM	2	1	1	LOH46	0	REC	15_297073_C_T	0	15_297608_G_A	0	ANN=A|missense_variant|MODERATE|IRC10|YOL015W|transcript|YOL015W|protein_coding|1/1|c.529C>A|p.Leu177Met|529/1761|529/1761|177/586||	GGATGAAAAAACCGGCGAGGCAATTcTGTATTTGAGAACTAACGTTAATGT
A536R45	AND3188	SK1/BY	rad27∆/∆	C22	XV	297606	.	C	A	3960.99	snp	117	1	HOM	2	1	1	LOH45	0	REC	15_297073_C_T	0	15_297608_G_A	0	ANN=A|missense_variant|MODERATE|IRC10|YOL015W|transcript|YOL015W|protein_coding|1/1|c.529C>A|p.Leu177Met|529/1761|529/1761|177/586||	GGATGAAAAAACCGGCGAGGCAATTcTGTATTTGAGAACTAACGTTAATGT
A536R46	AND3188	SK1/BY	rad27∆/∆	C23	XV	297606	.	C	A	3801.5	snp	113	1	HOM	2	1	1	LOH46	0	REC	15_297073_C_T	0	15_297608_G_A	0	ANN=A|missense_variant|MODERATE|IRC10|YOL015W|transcript|YOL015W|protein_coding|1/1|c.529C>A|p.Leu177Met|529/1761|529/1761|177/586||	GGATGAAAAAACCGGCGAGGCAATTcTGTATTTGAGAACTAACGTTAATGT
A536R47	AND3188	SK1/BY	rad27∆/∆	C24	XV	297606	.	C	A	3893.8	snp	114	1	HOM	2	1	1	LOH49	0	REC	15_297073_C_T	0	15_297608_G_A	0	ANN=A|missense_variant|MODERATE|IRC10|YOL015W|transcript|YOL015W|protein_coding|1/1|c.529C>A|p.Leu177Met|529/1761|529/1761|177/586||	GGATGAAAAAACCGGCGAGGCAATTcTGTATTTGAGAACTAACGTTAATGT
A452R19	AND3188	SK1/BY	rad27∆/∆	C25	XV	297606	.	C	A	2215.95	snp	66	1	HOM	2	1	1	LOH50	0	REC	15_297073_C_T	0	15_297608_G_A	0	ANN=A|missense_variant|MODERATE|IRC10|YOL015W|transcript|YOL015W|protein_coding|1/1|c.529C>A|p.Leu177Met|529/1761|529/1761|177/586||	GGATGAAAAAACCGGCGAGGCAATTcTGTATTTGAGAACTAACGTTAATGT
A536R43	AND3188	SK1/BY	rad27∆/∆	C20	XV	347433	.	G	A	2370.44	snp	122	0.581967	HET	2	1	1	NA	NA	NA	15_347375_T_C	0.5	15_347482_AT_A	0.540816		TTGCCTTCTACTTTTGGACAGAAATgTCTTTTTTGGGAAATGTGAGTCTCG
A536R44	AND3188	SK1/BY	rad27∆/∆	C21	XV	347433	.	G	A	2163.58	snp	120	0.55	HET	2	1	1	NA	NA	NA	15_347375_T_C	0.560748	15_347482_AT_A	0.529412		TTGCCTTCTACTTTTGGACAGAAATgTCTTTTTTGGGAAATGTGAGTCTCG
A536R45	AND3188	SK1/BY	rad27∆/∆	C22	XV	347433	.	G	A	1535.07	snp	99	0.464646	HET	2	1	1	NA	NA	NA	15_347375_T_C	0.478261	15_347482_AT_A	0.477612		TTGCCTTCTACTTTTGGACAGAAATgTCTTTTTTGGGAAATGTGAGTCTCG
A536R46	AND3188	SK1/BY	rad27∆/∆	C23	XV	347433	.	G	A	1335.23	snp	96	0.416667	HET	2	1	1	NA	NA	NA	15_347375_T_C	0.44	15_347482_AT_A	0.353846		TTGCCTTCTACTTTTGGACAGAAATgTCTTTTTTGGGAAATGTGAGTCTCG
A536R47	AND3188	SK1/BY	rad27∆/∆	C24	XV	347433	.	G	A	545.902	snp	72	0.263889	HET	2	1	1	NA	NA	NA	15_347375_T_C	0.35443	15_347482_AT_A	0.307692		TTGCCTTCTACTTTTGGACAGAAATgTCTTTTTTGGGAAATGTGAGTCTCG
A452R19	AND3188	SK1/BY	rad27∆/∆	C25	XV	347433	.	G	A	1461.32	snp	103	0.417476	HET	2	1	1	NA	NA	NA	15_347375_T_C	0.454545	15_347482_AT_A	0.486842		TTGCCTTCTACTTTTGGACAGAAATgTCTTTTTTGGGAAATGTGAGTCTCG
A536R43	AND3188	SK1/BY	rad27∆/∆	C20	XV	357192	.	A	C	960.736	snp	72	0.430556	HET	2	1	1	NA	NA	NA	15_357107_T_C	0.493827	15_357261_G_A	0.458824	ANN=C|missense_variant|MODERATE|IRC11|YOR013W|transcript|YOR013W|protein_coding|1/1|c.442A>C|p.Lys148Gln|442/471|442/471|148/156||	CACGGCCTACTTGATGCTCTACCACaAAGATGCAGACACCATCTTTCACGC
A536R44	AND3188	SK1/BY	rad27∆/∆	C21	XV	357192	.	A	C	930.28	snp	71	0.408451	HET	2	1	1	NA	NA	NA	15_357107_T_C	0.567568	15_357261_G_A	0.449438	ANN=C|missense_variant|MODERATE|IRC11|YOR013W|transcript|YOR013W|protein_coding|1/1|c.442A>C|p.Lys148Gln|442/471|442/471|148/156||	CACGGCCTACTTGATGCTCTACCACaAAGATGCAGACACCATCTTTCACGC
A536R45	AND3188	SK1/BY	rad27∆/∆	C22	XV	357192	.	A	C	1441.16	snp	89	0.494382	HET	2	1	1	NA	NA	NA	15_357107_T_C	0.49505	15_357261_G_A	0.5	ANN=C|missense_variant|MODERATE|IRC11|YOR013W|transcript|YOR013W|protein_coding|1/1|c.442A>C|p.Lys148Gln|442/471|442/471|148/156||	CACGGCCTACTTGATGCTCTACCACaAAGATGCAGACACCATCTTTCACGC
A536R46	AND3188	SK1/BY	rad27∆/∆	C23	XV	357192	.	A	C	1360.81	snp	65	0.661538	HET	2	1	1	NA	NA	NA	15_357107_T_C	0.693548	15_357261_G_A	0.648352	ANN=C|missense_variant|MODERATE|IRC11|YOR013W|transcript|YOR013W|protein_coding|1/1|c.442A>C|p.Lys148Gln|442/471|442/471|148/156||	CACGGCCTACTTGATGCTCTACCACaAAGATGCAGACACCATCTTTCACGC
A536R47	AND3188	SK1/BY	rad27∆/∆	C24	XV	357192	.	A	C	755.597	snp	61	0.393443	HET	2	1	1	NA	NA	NA	15_357107_T_C	0.485714	15_357261_G_A	0.368421	ANN=C|missense_variant|MODERATE|IRC11|YOR013W|transcript|YOR013W|protein_coding|1/1|c.442A>C|p.Lys148Gln|442/471|442/471|148/156||	CACGGCCTACTTGATGCTCTACCACaAAGATGCAGACACCATCTTTCACGC
A452R19	AND3188	SK1/BY	rad27∆/∆	C25	XV	357192	.	A	C	1049.92	snp	61	0.540984	HET	2	1	1	NA	NA	NA	15_357107_T_C	0.435484	15_357261_G_A	0.6	ANN=C|missense_variant|MODERATE|IRC11|YOR013W|transcript|YOR013W|protein_coding|1/1|c.442A>C|p.Lys148Gln|442/471|442/471|148/156||	CACGGCCTACTTGATGCTCTACCACaAAGATGCAGACACCATCTTTCACGC
A536R25	AND3188	SK1/BY	rad27∆/∆	C1	XV	483335	.	T	C	2283.98	snp	133	0.511278	HET	2	1	1	NA	NA	NA	15_482608_G_A	0.386598	15_483363_A_G	0.453125	ANN=C|missense_variant|MODERATE|TCB1|YOR086C|transcript|YOR086C|protein_coding|1/1|c.3445A>G|p.Ile1149Val|3445/3561|3445/3561|1149/1186||	CCAATGGCACCAACACCGCCGCCTAtCACGGTCGTACCAGCTTTCAAACCA
A536R26	AND3188	SK1/BY	rad27∆/∆	C2	XV	483335	.	T	C	4575.7	snp	151	0.933775	HOM	2	1	1	LOH218	0	REC	15_482608_G_A	0	15_483363_A_G	0	ANN=C|missense_variant|MODERATE|TCB1|YOR086C|transcript|YOR086C|protein_coding|1/1|c.3445A>G|p.Ile1149Val|3445/3561|3445/3561|1149/1186||	CCAATGGCACCAACACCGCCGCCTAtCACGGTCGTACCAGCTTTCAAACCA
A536R27	AND3188	SK1/BY	rad27∆/∆	C3	XV	483335	.	T	C	2176.45	snp	119	0.546218	HET	2	1	1	NA	NA	NA	15_482608_G_A	0.55	15_483363_A_G	0.435185	ANN=C|missense_variant|MODERATE|TCB1|YOR086C|transcript|YOR086C|protein_coding|1/1|c.3445A>G|p.Ile1149Val|3445/3561|3445/3561|1149/1186||	CCAATGGCACCAACACCGCCGCCTAtCACGGTCGTACCAGCTTTCAAACCA
A536R28	AND3188	SK1/BY	rad27∆/∆	C4	XV	483335	.	T	C	1785.55	snp	102	0.519608	HET	2	1	1	NA	NA	NA	15_482608_G_A	0.446667	15_483363_A_G	0.4	ANN=C|missense_variant|MODERATE|TCB1|YOR086C|transcript|YOR086C|protein_coding|1/1|c.3445A>G|p.Ile1149Val|3445/3561|3445/3561|1149/1186||	CCAATGGCACCAACACCGCCGCCTAtCACGGTCGTACCAGCTTTCAAACCA
A536R29	AND3188	SK1/BY	rad27∆/∆	C5	XV	483335	.	T	C	2447.25	snp	155	0.470968	HET	2	1	1	NA	NA	NA	15_482608_G_A	0.478049	15_483363_A_G	0.506849	ANN=C|missense_variant|MODERATE|TCB1|YOR086C|transcript|YOR086C|protein_coding|1/1|c.3445A>G|p.Ile1149Val|3445/3561|3445/3561|1149/1186||	CCAATGGCACCAACACCGCCGCCTAtCACGGTCGTACCAGCTTTCAAACCA
A536R30	AND3188	SK1/BY	rad27∆/∆	C6	XV	483335	.	T	C	1976.7	snp	133	0.458647	HET	2	1	1	NA	NA	NA	15_482608_G_A	0.487288	15_483363_A_G	0.467949	ANN=C|missense_variant|MODERATE|TCB1|YOR086C|transcript|YOR086C|protein_coding|1/1|c.3445A>G|p.Ile1149Val|3445/3561|3445/3561|1149/1186||	CCAATGGCACCAACACCGCCGCCTAtCACGGTCGTACCAGCTTTCAAACCA
A536R31	AND3188	SK1/BY	rad27∆/∆	C7	XV	483335	.	T	C	2910.67	snp	197	0.451777	HET	3	1	1	NA	NA	NA	15_482608_G_A	0.512456	15_483363_A_G	0.515464	ANN=C|missense_variant|MODERATE|TCB1|YOR086C|transcript|YOR086C|protein_coding|1/1|c.3445A>G|p.Ile1149Val|3445/3561|3445/3561|1149/1186||	CCAATGGCACCAACACCGCCGCCTAtCACGGTCGTACCAGCTTTCAAACCA
A536R32	AND3188	SK1/BY	rad27∆/∆	C9	XV	483335	.	T	C	2696.98	snp	176	0.454545	HET	3	1	1	NA	NA	NA	15_482608_G_A	0.481481	15_483363_A_G	0.542857	ANN=C|missense_variant|MODERATE|TCB1|YOR086C|transcript|YOR086C|protein_coding|1/1|c.3445A>G|p.Ile1149Val|3445/3561|3445/3561|1149/1186||	CCAATGGCACCAACACCGCCGCCTAtCACGGTCGTACCAGCTTTCAAACCA
A536R33	AND3188	SK1/BY	rad27∆/∆	C10	XV	483335	.	T	C	3187.71	snp	172	0.552326	HET	3	1	1	NA	NA	NA	15_482608_G_A	0.580769	15_483363_A_G	0.440594	ANN=C|missense_variant|MODERATE|TCB1|YOR086C|transcript|YOR086C|protein_coding|1/1|c.3445A>G|p.Ile1149Val|3445/3561|3445/3561|1149/1186||	CCAATGGCACCAACACCGCCGCCTAtCACGGTCGTACCAGCTTTCAAACCA
A536R34	AND3188	SK1/BY	rad27∆/∆	C11	XV	483335	.	T	C	2501.83	snp	159	0.477987	HET	2	1	1	NA	NA	NA	15_482608_G_A	0.513228	15_483363_A_G	0.517241	ANN=C|missense_variant|MODERATE|TCB1|YOR086C|transcript|YOR086C|protein_coding|1/1|c.3445A>G|p.Ile1149Val|3445/3561|3445/3561|1149/1186||	CCAATGGCACCAACACCGCCGCCTAtCACGGTCGTACCAGCTTTCAAACCA
A536R35	AND3188	SK1/BY	rad27∆/∆	C12	XV	483335	.	T	C	2160.73	snp	114	0.570175	HET	2	1	1	NA	NA	NA	15_482608_G_A	0.364583	15_483363_A_G	0.456897	ANN=C|missense_variant|MODERATE|TCB1|YOR086C|transcript|YOR086C|protein_coding|1/1|c.3445A>G|p.Ile1149Val|3445/3561|3445/3561|1149/1186||	CCAATGGCACCAACACCGCCGCCTAtCACGGTCGTACCAGCTTTCAAACCA
A536R36	AND3188	SK1/BY	rad27∆/∆	C13	XV	483335	.	T	C	2091.46	snp	139	0.453237	HET	2	1	1	NA	NA	NA	15_482608_G_A	0.558559	15_483363_A_G	0.526667	ANN=C|missense_variant|MODERATE|TCB1|YOR086C|transcript|YOR086C|protein_coding|1/1|c.3445A>G|p.Ile1149Val|3445/3561|3445/3561|1149/1186||	CCAATGGCACCAACACCGCCGCCTAtCACGGTCGTACCAGCTTTCAAACCA
A536R37	AND3188	SK1/BY	rad27∆/∆	C14	XV	483335	.	T	C	2697.21	snp	168	0.482143	HET	3	1	1	NA	NA	NA	15_482608_G_A	0.513889	15_483363_A_G	0.450867	ANN=C|missense_variant|MODERATE|TCB1|YOR086C|transcript|YOR086C|protein_coding|1/1|c.3445A>G|p.Ile1149Val|3445/3561|3445/3561|1149/1186||	CCAATGGCACCAACACCGCCGCCTAtCACGGTCGTACCAGCTTTCAAACCA
A536R38	AND3188	SK1/BY	rad27∆/∆	C15	XV	483335	.	T	C	1358.03	snp	102	0.401961	HET	2	1	1	NA	NA	NA	15_482608_G_A	0.515306	15_483363_A_G	0.542553	ANN=C|missense_variant|MODERATE|TCB1|YOR086C|transcript|YOR086C|protein_coding|1/1|c.3445A>G|p.Ile1149Val|3445/3561|3445/3561|1149/1186||	CCAATGGCACCAACACCGCCGCCTAtCACGGTCGTACCAGCTTTCAAACCA
A536R39	AND3188	SK1/BY	rad27∆/∆	C16	XV	483335	.	T	C	3397.04	snp	166	0.614458	HET	2	1	1	NA	NA	NA	15_482608_G_A	0.469388	15_483363_A_G	0.385714	ANN=C|missense_variant|MODERATE|TCB1|YOR086C|transcript|YOR086C|protein_coding|1/1|c.3445A>G|p.Ile1149Val|3445/3561|3445/3561|1149/1186||	CCAATGGCACCAACACCGCCGCCTAtCACGGTCGTACCAGCTTTCAAACCA
A536R40	AND3188	SK1/BY	rad27∆/∆	C17	XV	483335	.	T	C	3285.73	snp	163	0.601227	HET	2	1	1	NA	NA	NA	15_482608_G_A	0.495413	15_483363_A_G	0.4	ANN=C|missense_variant|MODERATE|TCB1|YOR086C|transcript|YOR086C|protein_coding|1/1|c.3445A>G|p.Ile1149Val|3445/3561|3445/3561|1149/1186||	CCAATGGCACCAACACCGCCGCCTAtCACGGTCGTACCAGCTTTCAAACCA
A536R41	AND3188	SK1/BY	rad27∆/∆	C18	XV	483335	.	T	C	2858.62	snp	179	0.480447	HET	3	1	1	NA	NA	NA	15_482608_G_A	0.604255	15_483363_A_G	0.51497	ANN=C|missense_variant|MODERATE|TCB1|YOR086C|transcript|YOR086C|protein_coding|1/1|c.3445A>G|p.Ile1149Val|3445/3561|3445/3561|1149/1186||	CCAATGGCACCAACACCGCCGCCTAtCACGGTCGTACCAGCTTTCAAACCA
A536R42	AND3188	SK1/BY	rad27∆/∆	C19	XV	483335	.	T	C	2805.26	snp	167	0.508982	HET	3	1	1	NA	NA	NA	15_482608_G_A	0.495652	15_483363_A_G	0.522989	ANN=C|missense_variant|MODERATE|TCB1|YOR086C|transcript|YOR086C|protein_coding|1/1|c.3445A>G|p.Ile1149Val|3445/3561|3445/3561|1149/1186||	CCAATGGCACCAACACCGCCGCCTAtCACGGTCGTACCAGCTTTCAAACCA
A536R43	AND3188	SK1/BY	rad27∆/∆	C20	XV	483335	.	T	C	3017.86	snp	190	0.468421	HET	3	1	1	NA	NA	NA	15_482608_G_A	0.458333	15_483363_A_G	0.520958	ANN=C|missense_variant|MODERATE|TCB1|YOR086C|transcript|YOR086C|protein_coding|1/1|c.3445A>G|p.Ile1149Val|3445/3561|3445/3561|1149/1186||	CCAATGGCACCAACACCGCCGCCTAtCACGGTCGTACCAGCTTTCAAACCA
A536R44	AND3188	SK1/BY	rad27∆/∆	C21	XV	483335	.	T	C	2636.51	snp	175	0.451429	HET	3	1	1	NA	NA	NA	15_482608_G_A	0.465438	15_483363_A_G	0.479769	ANN=C|missense_variant|MODERATE|TCB1|YOR086C|transcript|YOR086C|protein_coding|1/1|c.3445A>G|p.Ile1149Val|3445/3561|3445/3561|1149/1186||	CCAATGGCACCAACACCGCCGCCTAtCACGGTCGTACCAGCTTTCAAACCA
A536R45	AND3188	SK1/BY	rad27∆/∆	C22	XV	483335	.	T	C	3505.25	snp	220	0.472727	HET	3	1	1	NA	NA	NA	15_482608_G_A	0.520161	15_483363_A_G	0.518692	ANN=C|missense_variant|MODERATE|TCB1|YOR086C|transcript|YOR086C|protein_coding|1/1|c.3445A>G|p.Ile1149Val|3445/3561|3445/3561|1149/1186||	CCAATGGCACCAACACCGCCGCCTAtCACGGTCGTACCAGCTTTCAAACCA
A536R46	AND3188	SK1/BY	rad27∆/∆	C23	XV	483335	.	T	C	2998.66	snp	179	0.49162	HET	3	1	1	NA	NA	NA	15_482608_G_A	0.547945	15_483363_A_G	0.460317	ANN=C|missense_variant|MODERATE|TCB1|YOR086C|transcript|YOR086C|protein_coding|1/1|c.3445A>G|p.Ile1149Val|3445/3561|3445/3561|1149/1186||	CCAATGGCACCAACACCGCCGCCTAtCACGGTCGTACCAGCTTTCAAACCA
A536R47	AND3188	SK1/BY	rad27∆/∆	C24	XV	483335	.	T	C	3856.39	snp	194	0.582474	HET	4	1	1	NA	NA	NA	15_482608_G_A	0.581301	15_483363_A_G	0.402913	ANN=C|missense_variant|MODERATE|TCB1|YOR086C|transcript|YOR086C|protein_coding|1/1|c.3445A>G|p.Ile1149Val|3445/3561|3445/3561|1149/1186||	CCAATGGCACCAACACCGCCGCCTAtCACGGTCGTACCAGCTTTCAAACCA
A452R19	AND3188	SK1/BY	rad27∆/∆	C25	XV	483335	.	T	C	1722.42	snp	120	0.425	HET	3	1	1	NA	NA	NA	15_482608_G_A	0.506667	15_483363_A_G	0.551724	ANN=C|missense_variant|MODERATE|TCB1|YOR086C|transcript|YOR086C|protein_coding|1/1|c.3445A>G|p.Ile1149Val|3445/3561|3445/3561|1149/1186||	CCAATGGCACCAACACCGCCGCCTAtCACGGTCGTACCAGCTTTCAAACCA
A452R19	AND3188	SK1/BY	rad27∆/∆	C25	XV	630492	.	C	CATT	702.442	ins	51	0.45098	HET	2	1	1	NA	NA	NA	15_630473_T_C	0.45283	15_630587_G_A	0.521739	ANN=CATT|conservative_inframe_insertion|MODERATE|NFI1|YOR156C|transcript|YOR156C|protein_coding|1/1|c.46_48dupAAT|p.Asn16dup|48/2181|48/2181|16/726||	AAAGGGTTCGTAAACATATAACTGGcATTATTATTATTATTATTATTATTA
A452R19	AND3188	SK1/BY	rad27∆/∆	C25	XV	770624	.	GTTT	G	185.742	del	19	0.421053	HET	2	1	1	NA	NA	NA	15_770554_T_C	0.442308	15_770734_A_G	0.516129		GCAGTCTGTCCCCTTAATGTTCTATgTTTTTTTTTTTTTTTTTTCAGTTCT
A536R45	AND3188	SK1/BY	rad27∆/∆	C22	XV	1004270	.	TTATA	ATAT	844.09	complex	72	0.430556	HET	2	1	1	NA	NA	NA	15_1004168_A_T	0.480916	15_1004303_T_A	0.507463		TGGGTGCAAGGGTGTTTTTTTTTTTtTATATTTTTTTTGTTTGGGGTTTTC
A536R46	AND3188	SK1/BY	rad27∆/∆	C23	XV	1004270	.	TTATA	ATAT	552.985	complex	57	0.368421	HET	2	1	1	NA	NA	NA	15_1004168_A_T	0.484375	15_1004303_T_A	0.578947		TGGGTGCAAGGGTGTTTTTTTTTTTtTATATTTTTTTTGTTTGGGGTTTTC
A536R47	AND3188	SK1/BY	rad27∆/∆	C24	XV	1004270	.	TTATA	ATAT	812.768	complex	63	0.47619	HET	2	1	1	NA	NA	NA	15_1004168_A_T	0.471074	15_1004303_T_A	0.5		TGGGTGCAAGGGTGTTTTTTTTTTTtTATATTTTTTTTGTTTGGGGTTTTC
A452R19	AND3188	SK1/BY	rad27∆/∆	C25	XV	1004270	.	TTATA	ATAT	656.782	complex	56	0.410714	HET	2	1	1	NA	NA	NA	15_1004168_A_T	0.458824	15_1004303_T_A	0.553571		TGGGTGCAAGGGTGTTTTTTTTTTTtTATATTTTTTTTGTTTGGGGTTTTC
A536R40	AND3188	SK1/BY	rad27∆/∆	C17	XVI	76565	.	CA	C	1471.28	del	116	0.422414	HET	2	1	1	LOH39	0	REC	16_76538_C_T	0	16_76581_A_G	0		GTGGATGTACGGGTGAAAATACAGTcAAAAAAAAAACAACAACAACAACAT
A536R41	AND3188	SK1/BY	rad27∆/∆	C18	XVI	76565	.	CA	C	1340.77	del	83	0.493976	HET	2	1	1	LOH41	0	REC	16_76538_C_T	0	16_76581_A_G	0		GTGGATGTACGGGTGAAAATACAGTcAAAAAAAAAACAACAACAACAACAT
A536R42	AND3188	SK1/BY	rad27∆/∆	C19	XVI	76565	.	CA	C	1037.16	del	73	0.465753	HET	2	1	1	LOH42	0	REC	16_76538_C_T	0	16_76581_A_G	0		GTGGATGTACGGGTGAAAATACAGTcAAAAAAAAAACAACAACAACAACAT
A536R43	AND3188	SK1/BY	rad27∆/∆	C20	XVI	76565	.	CA	C	860.814	del	65	0.430769	HET	2	1	1	LOH49	0	REC	16_76538_C_T	0	16_76581_A_G	0		GTGGATGTACGGGTGAAAATACAGTcAAAAAAAAAACAACAACAACAACAT
A536R44	AND3188	SK1/BY	rad27∆/∆	C21	XVI	76565	.	CA	C	1130.48	del	80	0.475	HET	2	1	1	LOH50	0	REC	16_76538_C_T	0	16_76581_A_G	0		GTGGATGTACGGGTGAAAATACAGTcAAAAAAAAAACAACAACAACAACAT
A536R45	AND3188	SK1/BY	rad27∆/∆	C22	XVI	76565	.	CA	C	1104.55	del	72	0.513889	HET	2	1	1	LOH49	0	REC	16_76538_C_T	0	16_76581_A_G	0		GTGGATGTACGGGTGAAAATACAGTcAAAAAAAAAACAACAACAACAACAT
A536R46	AND3188	SK1/BY	rad27∆/∆	C23	XVI	76565	.	CA	C	1326.17	del	76	0.565789	HET	2	1	1	LOH50	0	REC	16_76538_C_T	0	16_76581_A_G	0		GTGGATGTACGGGTGAAAATACAGTcAAAAAAAAAACAACAACAACAACAT
A536R47	AND3188	SK1/BY	rad27∆/∆	C24	XVI	76565	.	CA	C	1106.17	del	66	0.545455	HET	2	1	1	LOH53	0	REC	16_76538_C_T	0	16_76581_A_G	0		GTGGATGTACGGGTGAAAATACAGTcAAAAAAAAAACAACAACAACAACAT
A452R19	AND3188	SK1/BY	rad27∆/∆	C25	XVI	76565	.	CA	C	1138.39	del	72	0.527778	HET	2	1	1	LOH54	0	REC	16_76538_C_T	0	16_76581_A_G	0		GTGGATGTACGGGTGAAAATACAGTcAAAAAAAAAACAACAACAACAACAT
A536R47	AND3188	SK1/BY	rad27∆/∆	C24	XVI	220396	.	ACAGCTGGAAGCTCGTCTAAC	A	792.213	del	57	0.526316	HET	2	1	1	LOH53	0	REC	16_220163_T_C	0	16_220701_C_T	0	ANN=A|frameshift_variant|HIGH|NIP100|YPL174C|transcript|YPL174C|protein_coding|1/1|c.2358_2377delGTTAGACGAGCTTCCAGCTG|p.Trp786fs|2377/2607|2358/2607|786/868||	TTCTTTGAATGGTTGCTTATTTTCCaCAGCTGGAAGCTCGTCTAACCAGCT
A452R19	AND3188	SK1/BY	rad27∆/∆	C25	XVI	220396	.	ACAGCTGGAAGCTCGTCTAAC	A	890.318	del	69	0.449275	HET	2	1	1	LOH54	0	REC	16_220163_T_C	0	16_220701_C_T	0	ANN=A|frameshift_variant|HIGH|NIP100|YPL174C|transcript|YPL174C|protein_coding|1/1|c.2358_2377delGTTAGACGAGCTTCCAGCTG|p.Trp786fs|2377/2607|2358/2607|786/868||	TTCTTTGAATGGTTGCTTATTTTCCaCAGCTGGAAGCTCGTCTAACCAGCT
A536R36	AND3188	SK1/BY	rad27∆/∆	C13	XVI	595951	.	A	C	1376.45	snp	95	0.442105	HET	2	1	1	NA	NA	NA	16_595838_C_T	0.493333	16_595958_TCTC_CCTT	0.607595	ANN=C|missense_variant|MODERATE|RLF2|YPR018W|transcript|YPR018W|protein_coding|1/1|c.1476A>C|p.Lys492Asn|1476/1821|1476/1821|492/606||	CAATCGATCCATTCAAAGAACCCAAaACATCGTCTCTACCATCCAAAAGAA
A536R37	AND3188	SK1/BY	rad27∆/∆	C14	XVI	595951	.	A	C	1551.54	snp	75	0.64	HET	2	1	1	NA	NA	NA	16_595838_C_T	0.476923	16_595958_TCTC_CCTT	0.385714	ANN=C|missense_variant|MODERATE|RLF2|YPR018W|transcript|YPR018W|protein_coding|1/1|c.1476A>C|p.Lys492Asn|1476/1821|1476/1821|492/606||	CAATCGATCCATTCAAAGAACCCAAaACATCGTCTCTACCATCCAAAAGAA
A536R38	AND3188	SK1/BY	rad27∆/∆	C15	XVI	595951	.	A	C	1341.44	snp	74	0.567568	HET	2	1	1	NA	NA	NA	16_595838_C_T	0.506024	16_595958_TCTC_CCTT	0.446154	ANN=C|missense_variant|MODERATE|RLF2|YPR018W|transcript|YPR018W|protein_coding|1/1|c.1476A>C|p.Lys492Asn|1476/1821|1476/1821|492/606||	CAATCGATCCATTCAAAGAACCCAAaACATCGTCTCTACCATCCAAAAGAA
A536R39	AND3188	SK1/BY	rad27∆/∆	C16	XVI	595951	.	A	C	1397.76	snp	96	0.46875	HET	2	1	1	NA	NA	NA	16_595838_C_T	0.551282	16_595958_TCTC_CCTT	0.5	ANN=C|missense_variant|MODERATE|RLF2|YPR018W|transcript|YPR018W|protein_coding|1/1|c.1476A>C|p.Lys492Asn|1476/1821|1476/1821|492/606||	CAATCGATCCATTCAAAGAACCCAAaACATCGTCTCTACCATCCAAAAGAA
A536R40	AND3188	SK1/BY	rad27∆/∆	C17	XVI	595951	.	A	C	2412.11	snp	122	0.622951	HET	2	1	1	NA	NA	NA	16_595838_C_T	0.525773	16_595958_TCTC_CCTT	0.350877	ANN=C|missense_variant|MODERATE|RLF2|YPR018W|transcript|YPR018W|protein_coding|1/1|c.1476A>C|p.Lys492Asn|1476/1821|1476/1821|492/606||	CAATCGATCCATTCAAAGAACCCAAaACATCGTCTCTACCATCCAAAAGAA
A536R41	AND3188	SK1/BY	rad27∆/∆	C18	XVI	595951	.	A	C	668.321	snp	66	0.333333	HET	2	1	1	NA	NA	NA	16_595838_C_T	0.6	16_595958_TCTC_CCTT	0.683333	ANN=C|missense_variant|MODERATE|RLF2|YPR018W|transcript|YPR018W|protein_coding|1/1|c.1476A>C|p.Lys492Asn|1476/1821|1476/1821|492/606||	CAATCGATCCATTCAAAGAACCCAAaACATCGTCTCTACCATCCAAAAGAA
A536R42	AND3188	SK1/BY	rad27∆/∆	C19	XVI	595951	.	A	C	895.904	snp	64	0.4375	HET	2	1	1	NA	NA	NA	16_595838_C_T	0.433735	16_595958_TCTC_CCTT	0.557377	ANN=C|missense_variant|MODERATE|RLF2|YPR018W|transcript|YPR018W|protein_coding|1/1|c.1476A>C|p.Lys492Asn|1476/1821|1476/1821|492/606||	CAATCGATCCATTCAAAGAACCCAAaACATCGTCTCTACCATCCAAAAGAA
A536R43	AND3188	SK1/BY	rad27∆/∆	C20	XVI	595951	.	A	C	2121.61	snp	125	0.52	HET	2	1	1	NA	NA	NA	16_595838_C_T	0.568182	16_595958_TCTC_CCTT	0.484536	ANN=C|missense_variant|MODERATE|RLF2|YPR018W|transcript|YPR018W|protein_coding|1/1|c.1476A>C|p.Lys492Asn|1476/1821|1476/1821|492/606||	CAATCGATCCATTCAAAGAACCCAAaACATCGTCTCTACCATCCAAAAGAA
A536R44	AND3188	SK1/BY	rad27∆/∆	C21	XVI	595951	.	A	C	1199.27	snp	90	0.422222	HET	2	1	1	NA	NA	NA	16_595838_C_T	0.390805	16_595958_TCTC_CCTT	0.582278	ANN=C|missense_variant|MODERATE|RLF2|YPR018W|transcript|YPR018W|protein_coding|1/1|c.1476A>C|p.Lys492Asn|1476/1821|1476/1821|492/606||	CAATCGATCCATTCAAAGAACCCAAaACATCGTCTCTACCATCCAAAAGAA
A536R45	AND3188	SK1/BY	rad27∆/∆	C22	XVI	595951	.	A	C	1693.38	snp	102	0.519608	HET	2	1	1	NA	NA	NA	16_595838_C_T	0.429907	16_595958_TCTC_CCTT	0.482353	ANN=C|missense_variant|MODERATE|RLF2|YPR018W|transcript|YPR018W|protein_coding|1/1|c.1476A>C|p.Lys492Asn|1476/1821|1476/1821|492/606||	CAATCGATCCATTCAAAGAACCCAAaACATCGTCTCTACCATCCAAAAGAA
A536R46	AND3188	SK1/BY	rad27∆/∆	C23	XVI	595951	.	A	C	1200.05	snp	67	0.567164	HET	2	1	1	NA	NA	NA	16_595838_C_T	0.385714	16_595958_TCTC_CCTT	0.444444	ANN=C|missense_variant|MODERATE|RLF2|YPR018W|transcript|YPR018W|protein_coding|1/1|c.1476A>C|p.Lys492Asn|1476/1821|1476/1821|492/606||	CAATCGATCCATTCAAAGAACCCAAaACATCGTCTCTACCATCCAAAAGAA
A536R47	AND3188	SK1/BY	rad27∆/∆	C24	XVI	595951	.	A	C	1348.51	snp	81	0.506173	HET	2	1	1	NA	NA	NA	16_595838_C_T	0.444444	16_595958_TCTC_CCTT	0.366667	ANN=C|missense_variant|MODERATE|RLF2|YPR018W|transcript|YPR018W|protein_coding|1/1|c.1476A>C|p.Lys492Asn|1476/1821|1476/1821|492/606||	CAATCGATCCATTCAAAGAACCCAAaACATCGTCTCTACCATCCAAAAGAA
A452R19	AND3188	SK1/BY	rad27∆/∆	C25	XVI	595951	.	A	C	1392.18	snp	78	0.564103	HET	2	1	1	NA	NA	NA	16_595838_C_T	0.444444	16_595958_TCTC_CCTT	0.4125	ANN=C|missense_variant|MODERATE|RLF2|YPR018W|transcript|YPR018W|protein_coding|1/1|c.1476A>C|p.Lys492Asn|1476/1821|1476/1821|492/606||	CAATCGATCCATTCAAAGAACCCAAaACATCGTCTCTACCATCCAAAAGAA
