# Supplementary material for: Trajectory and uniqueness of mutational signatures in yeast mutators
Source: Proc Natl Acad Sci U S A. 2020 Sep 23;117(40):24947–56. doi: 10.1073/pnas.2011332117 (PMC7547211; doi:10.1073/pnas.2011332117)
Supplement: Supplementary File [file pnas.2011332117.sd15.xlsx]

## Sheet: DatasetS15
NGS sample	Strain	Background	Relevant genotype	Clonea	LOH ID	Chr.	Start coordinate	End coordinate	LOH size (bp)	No. of Markers	Allele	Allelic ratiob	Copy Numberc	No. of BY chr	No. of SK1 chr	LOH TYPEd	LOH locatione
A536R20	AND3187	SK1/BY	tsa1∆/∆	N20	LOH1	II	94857	114016	19159	105	SK1	0.99	2	1	1	REC	intLOH
A536R21	AND3187	SK1/BY	tsa1∆/∆	N21	LOH1	II	94857	116168	21311	118	SK1	0.99	2	1	1	REC	intLOH
A536R22	AND3187	SK1/BY	tsa1∆/∆	N22	LOH1	II	94857	116168	21311	118	SK1	0.99	2	1	1	REC	intLOH
A536R23	AND3187	SK1/BY	tsa1∆/∆	N23	LOH1	II	94857	116168	21311	118	SK1	0.99	2	1	1	REC	intLOH
A536R24	AND3187	SK1/BY	tsa1∆/∆	N24	LOH1	II	94857	116168	21311	118	SK1	0.99	2	1	1	REC	intLOH
A452R14	AND3187	SK1/BY	tsa1∆/∆	N25	LOH1	II	94857	116168	21311	118	SK1	1	2	1	1	REC	intLOH
A536R13	AND3187	SK1/BY	tsa1∆/∆	N13	LOH1	II	162420	165178	2758	9	BY	0	2	1	1	REC	intLOH
A536R23	AND3187	SK1/BY	tsa1∆/∆	N23	LOH2	II	389242	389341	99	3	BY	0	2	1	1	REC	intLOH
A536R13	AND3187	SK1/BY	tsa1∆/∆	N13	LOH2	II	627001	801524	174523	784	BY	0	2	1	1	REC	terLOH
A536R14	AND3187	SK1/BY	tsa1∆/∆	N14	LOH1	II	627001	801524	174523	784	BY	0	2	1	1	REC	intLOH
A536R15	AND3187	SK1/BY	tsa1∆/∆	N15	LOH1	II	627001	801524	174523	784	BY	0	2	1	1	REC	intLOH
A536R16	AND3187	SK1/BY	tsa1∆/∆	N16	LOH1	II	627001	801524	174523	784	BY	0	2	1	1	REC	intLOH
A536R17	AND3187	SK1/BY	tsa1∆/∆	N17	LOH1	II	627001	801524	174523	784	BY	0	2	1	1	REC	intLOH
A536R18	AND3187	SK1/BY	tsa1∆/∆	N18	LOH1	II	627001	801524	174523	784	BY	0	2	1	1	REC	intLOH
A536R19	AND3187	SK1/BY	tsa1∆/∆	N19	LOH1	II	627001	801524	174523	784	BY	0	2	1	1	REC	intLOH
A536R20	AND3187	SK1/BY	tsa1∆/∆	N20	LOH2	II	627001	801524	174523	784	BY	0	2	1	1	REC	intLOH
A536R21	AND3187	SK1/BY	tsa1∆/∆	N21	LOH2	II	627001	801524	174523	784	BY	0	2	1	1	REC	intLOH
A536R22	AND3187	SK1/BY	tsa1∆/∆	N22	LOH2	II	627001	801524	174523	784	BY	0	2	1	1	REC	intLOH
A536R23	AND3187	SK1/BY	tsa1∆/∆	N23	LOH3	II	627001	801524	174523	784	BY	0	2	1	1	REC	intLOH
A536R24	AND3187	SK1/BY	tsa1∆/∆	N24	LOH2	II	627001	801524	174523	784	BY	0	2	1	1	REC	intLOH
A452R14	AND3187	SK1/BY	tsa1∆/∆	N25	LOH2	II	627001	801524	174523	784	BY	0	2	1	1	REC	intLOH
A536R17	AND3187	SK1/BY	tsa1∆/∆	N17	LOH2	III	52371	56979	4608	21	SK1	0.99	2	1	1	REC	intLOH
A536R18	AND3187	SK1/BY	tsa1∆/∆	N18	LOH2	III	52371	56979	4608	21	SK1	0.99	2	1	1	REC	intLOH
A536R19	AND3187	SK1/BY	tsa1∆/∆	N19	LOH2	III	52371	56979	4608	21	SK1	1	2	1	1	REC	intLOH
A536R20	AND3187	SK1/BY	tsa1∆/∆	N20	LOH3	III	52371	56979	4608	21	SK1	0.99	2	1	1	REC	intLOH
A536R21	AND3187	SK1/BY	tsa1∆/∆	N21	LOH3	III	52371	56979	4608	21	SK1	1	2	1	1	REC	intLOH
A536R22	AND3187	SK1/BY	tsa1∆/∆	N22	LOH3	III	52371	56979	4608	21	SK1	0.99	2	1	1	REC	intLOH
A536R23	AND3187	SK1/BY	tsa1∆/∆	N23	LOH4	III	52371	56979	4608	21	SK1	0.99	2	1	1	REC	intLOH
A536R24	AND3187	SK1/BY	tsa1∆/∆	N24	LOH3	III	52371	56979	4608	21	SK1	0.99	2	1	1	REC	intLOH
A452R14	AND3187	SK1/BY	tsa1∆/∆	N25	LOH3	III	52371	56979	4608	21	SK1	1	2	1	1	REC	intLOH
A536R24	AND3187	SK1/BY	tsa1∆/∆	N24	LOH4	III	114444	114465	21	3	BY	0	2	1	1	REC	intLOH
A536R4	AND3187	SK1/BY	tsa1∆/∆	N4	LOH1	III	114444	114465	21	3	BY	0	2	1	1	REC	intLOH
A536R15	AND3187	SK1/BY	tsa1∆/∆	N15	LOH2	III	151925	168244	16319	82	SK1	0.99	1	1	1	DEL	intLOH
A536R16	AND3187	SK1/BY	tsa1∆/∆	N16	LOH2	III	151925	168244	16319	81	SK1	0.99	1	1	1	DEL	intLOH
A536R17	AND3187	SK1/BY	tsa1∆/∆	N17	LOH3	III	151925	168244	16319	82	SK1	0.99	1	1	1	DEL	intLOH
A536R18	AND3187	SK1/BY	tsa1∆/∆	N18	LOH3	III	151925	168244	16319	82	SK1	0.99	1	1	1	DEL	intLOH
A536R19	AND3187	SK1/BY	tsa1∆/∆	N19	LOH3	III	151925	168244	16319	82	SK1	0.99	1	1	1	DEL	intLOH
A536R20	AND3187	SK1/BY	tsa1∆/∆	N20	LOH4	III	151925	168244	16319	81	SK1	0.99	1	1	1	DEL	intLOH
A536R21	AND3187	SK1/BY	tsa1∆/∆	N21	LOH4	III	151925	168244	16319	81	SK1	0.99	1	1	1	DEL	intLOH
A536R22	AND3187	SK1/BY	tsa1∆/∆	N22	LOH4	III	151925	168244	16319	81	SK1	0.99	1	1	1	DEL	intLOH
A536R23	AND3187	SK1/BY	tsa1∆/∆	N23	LOH5	III	151925	168244	16319	81	SK1	1	1	1	1	DEL	intLOH
A536R24	AND3187	SK1/BY	tsa1∆/∆	N24	LOH5	III	151925	168244	16319	81	SK1	0.99	1	1	1	DEL	intLOH
A452R14	AND3187	SK1/BY	tsa1∆/∆	N25	LOH4	III	151925	168244	16319	82	SK1	1	1	1	1	DEL	intLOH
A536R14	AND3187	SK1/BY	tsa1∆/∆	N14	LOH2	III	152069	168244	16175	80	SK1	0.99	1	1	1	DEL	intLOH
A536R13	AND3187	SK1/BY	tsa1∆/∆	N13	LOH3	III	155616	167541	11925	7	SK1	0.99	1	1	1	DEL	intLOH
A536R13	AND3187	SK1/BY	tsa1∆/∆	N13	LOH4	IV	372084	372125	41	4	BY	0	2	1	1	REC	intLOH
A536R13	AND3187	SK1/BY	tsa1∆/∆	N13	LOH5	IV	449578	449709	131	3	BY	0	2	1	1	REC	intLOH
A536R10	AND3187	SK1/BY	tsa1∆/∆	N10	LOH1	IV	451441	451867	426	3	SK1	1	2	1	1	REC	intLOH
A536R11	AND3187	SK1/BY	tsa1∆/∆	N11	LOH1	IV	451441	451867	426	3	SK1	1	2	1	1	REC	intLOH
A536R12	AND3187	SK1/BY	tsa1∆/∆	N12	LOH1	IV	451441	451867	426	3	SK1	1	2	1	1	REC	intLOH
A536R14	AND3187	SK1/BY	tsa1∆/∆	N14	LOH3	IV	451441	451867	426	3	SK1	1	2	1	1	REC	intLOH
A536R15	AND3187	SK1/BY	tsa1∆/∆	N15	LOH3	IV	451441	451867	426	3	SK1	1	2	1	1	REC	intLOH
A536R16	AND3187	SK1/BY	tsa1∆/∆	N16	LOH3	IV	451441	451867	426	3	SK1	0.99	2	1	1	REC	intLOH
A536R17	AND3187	SK1/BY	tsa1∆/∆	N17	LOH4	IV	451441	451867	426	3	SK1	0.99	2	1	1	REC	intLOH
A536R18	AND3187	SK1/BY	tsa1∆/∆	N18	LOH4	IV	451441	451867	426	3	SK1	1	2	1	1	REC	intLOH
A536R19	AND3187	SK1/BY	tsa1∆/∆	N19	LOH4	IV	451441	451867	426	3	SK1	1	2	1	1	REC	intLOH
A536R20	AND3187	SK1/BY	tsa1∆/∆	N20	LOH5	IV	451441	451867	426	3	SK1	0.99	2	1	1	REC	intLOH
A536R21	AND3187	SK1/BY	tsa1∆/∆	N21	LOH5	IV	451441	451867	426	3	SK1	0.99	2	1	1	REC	intLOH
A536R22	AND3187	SK1/BY	tsa1∆/∆	N22	LOH5	IV	451441	451867	426	3	SK1	0.99	2	1	1	REC	intLOH
A536R23	AND3187	SK1/BY	tsa1∆/∆	N23	LOH6	IV	451441	451867	426	3	SK1	1	2	1	1	REC	intLOH
A536R24	AND3187	SK1/BY	tsa1∆/∆	N24	LOH6	IV	451441	451867	426	3	SK1	0.98	2	1	1	REC	intLOH
A452R14	AND3187	SK1/BY	tsa1∆/∆	N25	LOH5	IV	451441	451867	426	3	SK1	1	2	1	1	REC	intLOH
A536R5	AND3187	SK1/BY	tsa1∆/∆	N5	LOH1	IV	451441	451867	426	3	SK1	1	2	1	1	REC	intLOH
A536R6	AND3187	SK1/BY	tsa1∆/∆	N6	LOH1	IV	451441	451867	426	3	SK1	1	2	1	1	REC	intLOH
A536R7	AND3187	SK1/BY	tsa1∆/∆	N7	LOH1	IV	451441	451867	426	3	SK1	0.99	2	1	1	REC	intLOH
A536R8	AND3187	SK1/BY	tsa1∆/∆	N8	LOH1	IV	451441	451867	426	3	SK1	0.99	2	1	1	REC	intLOH
A536R9	AND3187	SK1/BY	tsa1∆/∆	N9	LOH1	IV	451441	451867	426	3	SK1	1	2	1	1	REC	intLOH
A536R13	AND3187	SK1/BY	tsa1∆/∆	N13	LOH6	IV	512728	513065	337	5	BY	0	2	1	1	REC	intLOH
A536R13	AND3187	SK1/BY	tsa1∆/∆	N13	LOH7	IV	614186	614223	37	3	BY	0	2	1	1	REC	intLOH
A536R13	AND3187	SK1/BY	tsa1∆/∆	N13	LOH8	IV	747029	747737	708	5	BY	0	2	1	1	REC	intLOH
A536R13	AND3187	SK1/BY	tsa1∆/∆	N13	LOH9	IV	943539	943632	93	5	BY	0	2	1	1	REC	intLOH
A536R13	AND3187	SK1/BY	tsa1∆/∆	N13	LOH10	IV	972369	972540	171	4	BY	0	2	1	1	REC	intLOH
A536R13	AND3187	SK1/BY	tsa1∆/∆	N13	LOH11	IV	1018736	1018775	39	4	BY	0	2	1	1	REC	intLOH
A536R13	AND3187	SK1/BY	tsa1∆/∆	N13	LOH12	IV	1035987	1305496	269509	1291	BY	0	2	1	1	REC	intLOH
A536R14	AND3187	SK1/BY	tsa1∆/∆	N14	LOH4	IV	1035987	1305496	269509	1291	BY	0	2	1	1	REC	intLOH
A536R15	AND3187	SK1/BY	tsa1∆/∆	N15	LOH4	IV	1035987	1305496	269509	1291	BY	0	2	1	1	REC	intLOH
A536R16	AND3187	SK1/BY	tsa1∆/∆	N16	LOH4	IV	1035987	1305496	269509	1291	BY	0	2	1	1	REC	intLOH
A536R17	AND3187	SK1/BY	tsa1∆/∆	N17	LOH5	IV	1035987	1305496	269509	1290	BY	0	2	1	1	REC	intLOH
A536R18	AND3187	SK1/BY	tsa1∆/∆	N18	LOH5	IV	1035987	1305496	269509	1291	BY	0	2	1	1	REC	intLOH
A536R19	AND3187	SK1/BY	tsa1∆/∆	N19	LOH5	IV	1035987	1305496	269509	1291	BY	0	2	1	1	REC	intLOH
A536R20	AND3187	SK1/BY	tsa1∆/∆	N20	LOH6	IV	1035987	1305496	269509	1291	BY	0	2	1	1	REC	intLOH
A536R21	AND3187	SK1/BY	tsa1∆/∆	N21	LOH6	IV	1035987	1305496	269509	1291	BY	0	2	1	1	REC	intLOH
A536R22	AND3187	SK1/BY	tsa1∆/∆	N22	LOH6	IV	1035987	1305496	269509	1290	BY	0	2	1	1	REC	intLOH
A536R23	AND3187	SK1/BY	tsa1∆/∆	N23	LOH7	IV	1035987	1305496	269509	1291	BY	0	2	1	1	REC	intLOH
A536R24	AND3187	SK1/BY	tsa1∆/∆	N24	LOH7	IV	1035987	1305496	269509	1291	BY	0	2	1	1	REC	intLOH
A452R14	AND3187	SK1/BY	tsa1∆/∆	N25	LOH6	IV	1035987	1305496	269509	1291	BY	0	2	1	1	REC	intLOH
A536R1	AND3187	SK1/BY	tsa1∆/∆	N1	LOH1	IV	1101776	1101927	151	3	BY	0	3	1	1	REC	intLOH
A536R1	AND3187	SK1/BY	tsa1∆/∆	N1	LOH2	IV	1305723	1306195	472	3	SK1	1	2	1	1	REC	intLOH
A536R10	AND3187	SK1/BY	tsa1∆/∆	N10	LOH2	IV	1305723	1306195	472	3	SK1	0.98	2	1	1	REC	intLOH
A536R11	AND3187	SK1/BY	tsa1∆/∆	N11	LOH2	IV	1305723	1306195	472	3	SK1	0.98	2	1	1	REC	intLOH
A536R12	AND3187	SK1/BY	tsa1∆/∆	N12	LOH2	IV	1305723	1306195	472	3	SK1	1	2	1	1	REC	intLOH
A536R13	AND3187	SK1/BY	tsa1∆/∆	N13	LOH13	IV	1305723	1306195	472	3	SK1	1	2	1	1	REC	intLOH
A536R14	AND3187	SK1/BY	tsa1∆/∆	N14	LOH5	IV	1305723	1306195	472	3	SK1	1	2	1	1	REC	intLOH
A536R15	AND3187	SK1/BY	tsa1∆/∆	N15	LOH5	IV	1305723	1306195	472	3	SK1	0.99	2	1	1	REC	intLOH
A536R16	AND3187	SK1/BY	tsa1∆/∆	N16	LOH5	IV	1305723	1306195	472	3	SK1	0.98	2	1	1	REC	intLOH
A536R17	AND3187	SK1/BY	tsa1∆/∆	N17	LOH6	IV	1305723	1306195	472	3	SK1	1	2	1	1	REC	intLOH
A536R18	AND3187	SK1/BY	tsa1∆/∆	N18	LOH6	IV	1305723	1306195	472	3	SK1	0.99	2	1	1	REC	intLOH
A536R19	AND3187	SK1/BY	tsa1∆/∆	N19	LOH6	IV	1305723	1306195	472	3	SK1	1	2	1	1	REC	intLOH
A536R2	AND3187	SK1/BY	tsa1∆/∆	N2	LOH1	IV	1305723	1306195	472	3	SK1	1	2	1	1	REC	intLOH
A536R20	AND3187	SK1/BY	tsa1∆/∆	N20	LOH7	IV	1305723	1306195	472	3	SK1	0.99	2	1	1	REC	intLOH
A536R21	AND3187	SK1/BY	tsa1∆/∆	N21	LOH7	IV	1305723	1306195	472	3	SK1	1	2	1	1	REC	intLOH
A536R22	AND3187	SK1/BY	tsa1∆/∆	N22	LOH7	IV	1305723	1306195	472	3	SK1	0.99	2	1	1	REC	intLOH
A536R23	AND3187	SK1/BY	tsa1∆/∆	N23	LOH8	IV	1305723	1306195	472	3	SK1	1	2	1	1	REC	intLOH
A536R24	AND3187	SK1/BY	tsa1∆/∆	N24	LOH8	IV	1305723	1306195	472	3	SK1	1	2	1	1	REC	intLOH
A452R14	AND3187	SK1/BY	tsa1∆/∆	N25	LOH7	IV	1305723	1306195	472	3	SK1	1	2	1	1	REC	intLOH
A536R3	AND3187	SK1/BY	tsa1∆/∆	N3	LOH1	IV	1305723	1306195	472	3	SK1	1	2	1	1	REC	intLOH
A536R4	AND3187	SK1/BY	tsa1∆/∆	N4	LOH2	IV	1305723	1306195	472	3	SK1	0.99	2	1	1	REC	intLOH
A536R5	AND3187	SK1/BY	tsa1∆/∆	N5	LOH2	IV	1305723	1306195	472	3	SK1	0.99	2	1	1	REC	intLOH
A536R6	AND3187	SK1/BY	tsa1∆/∆	N6	LOH2	IV	1305723	1306195	472	3	SK1	0.98	2	1	1	REC	intLOH
A536R7	AND3187	SK1/BY	tsa1∆/∆	N7	LOH2	IV	1305723	1306195	472	3	SK1	1	2	1	1	REC	intLOH
A536R8	AND3187	SK1/BY	tsa1∆/∆	N8	LOH2	IV	1305723	1306195	472	3	SK1	1	2	1	1	REC	intLOH
A536R9	AND3187	SK1/BY	tsa1∆/∆	N9	LOH2	IV	1305723	1306195	472	3	SK1	0.99	2	1	1	REC	intLOH
A536R13	AND3187	SK1/BY	tsa1∆/∆	N13	LOH14	IV	1306509	1523192	216683	1130	BY	0	2	1	1	REC	terLOH
A536R14	AND3187	SK1/BY	tsa1∆/∆	N14	LOH6	IV	1306509	1523192	216683	1130	BY	0	2	1	1	REC	terLOH
A536R15	AND3187	SK1/BY	tsa1∆/∆	N15	LOH6	IV	1306509	1523192	216683	1130	BY	0	2	1	1	REC	terLOH
A536R16	AND3187	SK1/BY	tsa1∆/∆	N16	LOH6	IV	1306509	1523192	216683	1130	BY	0	2	1	1	REC	terLOH
A536R17	AND3187	SK1/BY	tsa1∆/∆	N17	LOH7	IV	1306509	1523192	216683	1130	BY	0	2	1	1	REC	terLOH
A536R18	AND3187	SK1/BY	tsa1∆/∆	N18	LOH7	IV	1306509	1523192	216683	1130	BY	0	2	1	1	REC	terLOH
A536R19	AND3187	SK1/BY	tsa1∆/∆	N19	LOH7	IV	1306509	1523192	216683	1130	BY	0	2	1	1	REC	terLOH
A536R20	AND3187	SK1/BY	tsa1∆/∆	N20	LOH8	IV	1306509	1523192	216683	1130	BY	0	2	1	1	REC	terLOH
A536R21	AND3187	SK1/BY	tsa1∆/∆	N21	LOH8	IV	1306509	1523192	216683	1130	BY	0	2	1	1	REC	terLOH
A536R22	AND3187	SK1/BY	tsa1∆/∆	N22	LOH8	IV	1306509	1523192	216683	1130	BY	0	2	1	1	REC	terLOH
A536R23	AND3187	SK1/BY	tsa1∆/∆	N23	LOH9	IV	1306509	1523192	216683	1130	BY	0	2	1	1	REC	terLOH
A536R24	AND3187	SK1/BY	tsa1∆/∆	N24	LOH9	IV	1306509	1523192	216683	1130	BY	0	2	1	1	REC	terLOH
A452R14	AND3187	SK1/BY	tsa1∆/∆	N25	LOH8	IV	1306509	1523192	216683	1130	BY	0	2	1	1	REC	terLOH
A536R14	AND3187	SK1/BY	tsa1∆/∆	N14	LOH34	IX	37634	37651	17	3	BY	0	2	1	1	REC	intLOH
A536R13	AND3187	SK1/BY	tsa1∆/∆	N13	LOH38	IX	57758	57794	36	3	BY	0	2	1	1	REC	intLOH
A536R13	AND3187	SK1/BY	tsa1∆/∆	N13	LOH39	IX	68535	68666	131	3	BY	0	2	1	1	REC	intLOH
A536R20	AND3187	SK1/BY	tsa1∆/∆	N20	LOH13	IX	243694	247899	4205	40	BY	0	2	1	1	REC	intLOH
A536R21	AND3187	SK1/BY	tsa1∆/∆	N21	LOH13	IX	243694	247899	4205	40	BY	0	2	1	1	REC	intLOH
A536R22	AND3187	SK1/BY	tsa1∆/∆	N22	LOH13	IX	243694	247899	4205	40	BY	0	2	1	1	REC	intLOH
A536R23	AND3187	SK1/BY	tsa1∆/∆	N23	LOH14	IX	243694	247899	4205	40	BY	0	2	1	1	REC	intLOH
A536R24	AND3187	SK1/BY	tsa1∆/∆	N24	LOH14	IX	243694	247899	4205	40	BY	0	2	1	1	REC	intLOH
A452R14	AND3187	SK1/BY	tsa1∆/∆	N25	LOH13	IX	243694	247899	4205	40	BY	0	2	1	1	REC	intLOH
A536R13	AND3187	SK1/BY	tsa1∆/∆	N13	LOH15	V	138799	139520	721	3	BY	0	2	1	1	REC	intLOH
A536R13	AND3187	SK1/BY	tsa1∆/∆	N13	LOH16	V	179014	179058	44	3	BY	0	2	1	1	REC	intLOH
A536R13	AND3187	SK1/BY	tsa1∆/∆	N13	LOH17	V	222941	223022	81	3	BY	0	2	1	1	REC	intLOH
A536R13	AND3187	SK1/BY	tsa1∆/∆	N13	LOH18	V	256032	256303	271	3	BY	0	2	1	1	REC	intLOH
A536R14	AND3187	SK1/BY	tsa1∆/∆	N14	LOH7	V	259747	259785	38	3	BY	0	2	1	1	REC	intLOH
A536R13	AND3187	SK1/BY	tsa1∆/∆	N13	LOH19	V	406729	406836	107	3	BY	0	2	1	1	REC	intLOH
A536R13	AND3187	SK1/BY	tsa1∆/∆	N13	LOH20	V	520849	521007	158	3	BY	0	2	1	1	REC	intLOH
A536R10	AND3187	SK1/BY	tsa1∆/∆	N10	LOH3	V	529325	530156	831	5	BY	0	2	1	1	REC	intLOH
A536R11	AND3187	SK1/BY	tsa1∆/∆	N11	LOH3	V	529325	530156	831	5	BY	0	2	1	1	REC	intLOH
A536R12	AND3187	SK1/BY	tsa1∆/∆	N12	LOH3	V	529325	530156	831	5	BY	0	2	1	1	REC	intLOH
A536R13	AND3187	SK1/BY	tsa1∆/∆	N13	LOH21	V	529325	530156	831	5	BY	0	2	1	1	REC	intLOH
A536R14	AND3187	SK1/BY	tsa1∆/∆	N14	LOH8	V	529325	530156	831	5	BY	0	2	1	1	REC	intLOH
A536R15	AND3187	SK1/BY	tsa1∆/∆	N15	LOH7	V	529325	530156	831	5	BY	0	2	1	1	REC	intLOH
A536R16	AND3187	SK1/BY	tsa1∆/∆	N16	LOH7	V	529325	530156	831	5	BY	0	2	1	1	REC	intLOH
A536R17	AND3187	SK1/BY	tsa1∆/∆	N17	LOH8	V	529325	530156	831	5	BY	0	2	1	1	REC	intLOH
A536R18	AND3187	SK1/BY	tsa1∆/∆	N18	LOH8	V	529325	530156	831	5	BY	0	2	1	1	REC	intLOH
A536R19	AND3187	SK1/BY	tsa1∆/∆	N19	LOH8	V	529325	530156	831	5	BY	0	2	1	1	REC	intLOH
A536R20	AND3187	SK1/BY	tsa1∆/∆	N20	LOH9	V	529325	530156	831	5	BY	0	2	1	1	REC	intLOH
A536R21	AND3187	SK1/BY	tsa1∆/∆	N21	LOH9	V	529325	530156	831	5	BY	0	2	1	1	REC	intLOH
A536R22	AND3187	SK1/BY	tsa1∆/∆	N22	LOH9	V	529325	530156	831	5	BY	0	2	1	1	REC	intLOH
A536R23	AND3187	SK1/BY	tsa1∆/∆	N23	LOH10	V	529325	530156	831	5	BY	0	2	1	1	REC	intLOH
A536R24	AND3187	SK1/BY	tsa1∆/∆	N24	LOH10	V	529325	530156	831	5	BY	0	2	1	1	REC	intLOH
A452R14	AND3187	SK1/BY	tsa1∆/∆	N25	LOH9	V	529325	530156	831	5	BY	0	2	1	1	REC	intLOH
A536R3	AND3187	SK1/BY	tsa1∆/∆	N3	LOH2	V	546421	546474	53	3	BY	0	2	1	1	REC	intLOH
A536R13	AND3187	SK1/BY	tsa1∆/∆	N13	LOH22	V	554406	554422	16	3	BY	0	2	1	1	REC	intLOH
A536R13	AND3187	SK1/BY	tsa1∆/∆	N13	LOH23	VI	192534	192564	30	3	BY	0	2	1	1	REC	intLOH
A536R13	AND3187	SK1/BY	tsa1∆/∆	N13	LOH24	VI	257852	257913	61	3	BY	0	2	1	1	REC	intLOH
A536R13	AND3187	SK1/BY	tsa1∆/∆	N13	LOH25	VI	261496	261556	60	3	BY	0	2	1	1	REC	intLOH
A536R14	AND3187	SK1/BY	tsa1∆/∆	N14	LOH9	VII	1080	50865	49785	245	SK1	0.99	2	1	1	REC	terLOH
A536R18	AND3187	SK1/BY	tsa1∆/∆	N18	LOH9	VII	1080	50865	49785	254	SK1	0.99	2	1	1	REC	terLOH
A536R19	AND3187	SK1/BY	tsa1∆/∆	N19	LOH9	VII	1080	50865	49785	252	SK1	0.99	2	1	1	REC	terLOH
A536R20	AND3187	SK1/BY	tsa1∆/∆	N20	LOH10	VII	1080	50865	49785	252	SK1	0.99	2	1	1	REC	terLOH
A536R21	AND3187	SK1/BY	tsa1∆/∆	N21	LOH10	VII	1080	50865	49785	252	SK1	1	2	1	1	REC	terLOH
A536R22	AND3187	SK1/BY	tsa1∆/∆	N22	LOH10	VII	1080	50865	49785	252	SK1	0.99	2	1	1	REC	terLOH
A536R23	AND3187	SK1/BY	tsa1∆/∆	N23	LOH11	VII	1080	50865	49785	252	SK1	0.99	2	1	1	REC	terLOH
A536R24	AND3187	SK1/BY	tsa1∆/∆	N24	LOH11	VII	1080	50865	49785	253	SK1	0.99	2	1	1	REC	terLOH
A452R14	AND3187	SK1/BY	tsa1∆/∆	N25	LOH10	VII	1080	50865	49785	251	SK1	1	2	1	1	REC	terLOH
A536R15	AND3187	SK1/BY	tsa1∆/∆	N15	LOH8	VII	1124	50865	49741	252	SK1	0.99	2	1	1	REC	terLOH
A536R16	AND3187	SK1/BY	tsa1∆/∆	N16	LOH8	VII	1124	50865	49741	250	SK1	1	2	1	1	REC	terLOH
A536R17	AND3187	SK1/BY	tsa1∆/∆	N17	LOH9	VII	1124	50865	49741	252	SK1	0.99	2	1	1	REC	terLOH
A536R6	AND3187	SK1/BY	tsa1∆/∆	N6	LOH3	VII	17742	17785	43	4	BY	0	2	1	1	REC	intLOH
A536R15	AND3187	SK1/BY	tsa1∆/∆	N15	LOH9	VII	51330	470964	419634	1869	BY	0	2	1	1	REC	intLOH
A536R16	AND3187	SK1/BY	tsa1∆/∆	N16	LOH9	VII	51330	470964	419634	1869	BY	0	2	1	1	REC	intLOH
A536R17	AND3187	SK1/BY	tsa1∆/∆	N17	LOH10	VII	51330	470964	419634	1869	BY	0	2	1	1	REC	intLOH
A536R18	AND3187	SK1/BY	tsa1∆/∆	N18	LOH10	VII	51330	470964	419634	1869	BY	0	2	1	1	REC	intLOH
A536R19	AND3187	SK1/BY	tsa1∆/∆	N19	LOH10	VII	51330	470964	419634	1869	BY	0	2	1	1	REC	intLOH
A536R20	AND3187	SK1/BY	tsa1∆/∆	N20	LOH11	VII	51330	470964	419634	1869	BY	0	2	1	1	REC	intLOH
A536R21	AND3187	SK1/BY	tsa1∆/∆	N21	LOH11	VII	51330	470964	419634	1869	BY	0	2	1	1	REC	intLOH
A536R22	AND3187	SK1/BY	tsa1∆/∆	N22	LOH11	VII	51330	470964	419634	1869	BY	0	2	1	1	REC	intLOH
A536R23	AND3187	SK1/BY	tsa1∆/∆	N23	LOH12	VII	51330	470964	419634	1869	BY	0	2	1	1	REC	intLOH
A536R24	AND3187	SK1/BY	tsa1∆/∆	N24	LOH12	VII	51330	470964	419634	1869	BY	0	2	1	1	REC	intLOH
A452R14	AND3187	SK1/BY	tsa1∆/∆	N25	LOH11	VII	51330	470964	419634	1869	BY	0	2	1	1	REC	intLOH
A536R14	AND3187	SK1/BY	tsa1∆/∆	N14	LOH10	VII	59379	60729	1350	3	BY	0	2	1	1	REC	intLOH
A536R14	AND3187	SK1/BY	tsa1∆/∆	N14	LOH11	VII	105549	106599	1050	3	BY	0	2	1	1	REC	intLOH
A536R14	AND3187	SK1/BY	tsa1∆/∆	N14	LOH12	VII	144455	144828	373	6	BY	0	2	1	1	REC	intLOH
A536R14	AND3187	SK1/BY	tsa1∆/∆	N14	LOH13	VII	169612	170641	1029	3	BY	0	2	1	1	REC	intLOH
A536R14	AND3187	SK1/BY	tsa1∆/∆	N14	LOH14	VII	203815	204339	524	8	BY	0	2	1	1	REC	intLOH
A536R13	AND3187	SK1/BY	tsa1∆/∆	N13	LOH26	VII	204226	204321	95	3	BY	0	2	1	1	REC	intLOH
A536R14	AND3187	SK1/BY	tsa1∆/∆	N14	LOH15	VII	207056	207199	143	3	BY	0	2	1	1	REC	intLOH
A536R14	AND3187	SK1/BY	tsa1∆/∆	N14	LOH16	VII	219956	220064	108	3	BY	0	2	1	1	REC	intLOH
A536R14	AND3187	SK1/BY	tsa1∆/∆	N14	LOH17	VII	221698	222265	567	8	BY	0	2	1	1	REC	intLOH
A536R14	AND3187	SK1/BY	tsa1∆/∆	N14	LOH18	VII	253915	254193	278	4	BY	0	2	1	1	REC	intLOH
A536R14	AND3187	SK1/BY	tsa1∆/∆	N14	LOH19	VII	277283	277478	195	5	BY	0	2	1	1	REC	intLOH
A536R14	AND3187	SK1/BY	tsa1∆/∆	N14	LOH20	VII	281465	281553	88	4	BY	0	2	1	1	REC	intLOH
A536R14	AND3187	SK1/BY	tsa1∆/∆	N14	LOH21	VII	297242	297295	53	3	BY	0	2	1	1	REC	intLOH
A536R14	AND3187	SK1/BY	tsa1∆/∆	N14	LOH22	VII	316307	316588	281	4	BY	0	2	1	1	REC	intLOH
A536R14	AND3187	SK1/BY	tsa1∆/∆	N14	LOH23	VII	320532	320846	314	7	BY	0	2	1	1	REC	intLOH
A536R14	AND3187	SK1/BY	tsa1∆/∆	N14	LOH24	VII	323014	323128	114	3	BY	0	2	1	1	REC	intLOH
A536R14	AND3187	SK1/BY	tsa1∆/∆	N14	LOH25	VII	349044	349165	121	4	BY	0	2	1	1	REC	intLOH
A536R14	AND3187	SK1/BY	tsa1∆/∆	N14	LOH26	VII	379601	379677	76	3	BY	0	2	1	1	REC	intLOH
A536R14	AND3187	SK1/BY	tsa1∆/∆	N14	LOH27	VII	395803	396269	466	10	BY	0	2	1	1	REC	intLOH
A536R14	AND3187	SK1/BY	tsa1∆/∆	N14	LOH28	VII	412400	412477	77	3	BY	0	2	1	1	REC	intLOH
A536R14	AND3187	SK1/BY	tsa1∆/∆	N14	LOH29	VII	415592	417265	1673	3	BY	0	2	1	1	REC	intLOH
A536R14	AND3187	SK1/BY	tsa1∆/∆	N14	LOH30	VII	423701	423934	233	4	BY	0	2	1	1	REC	intLOH
A536R14	AND3187	SK1/BY	tsa1∆/∆	N14	LOH31	VII	439864	440241	377	4	BY	0	2	1	1	REC	intLOH
A536R14	AND3187	SK1/BY	tsa1∆/∆	N14	LOH32	VII	442874	443095	221	3	BY	0	2	1	1	REC	intLOH
A536R13	AND3187	SK1/BY	tsa1∆/∆	N13	LOH27	VII	713484	713658	174	5	BY	0	2	1	1	REC	intLOH
A536R13	AND3187	SK1/BY	tsa1∆/∆	N13	LOH28	VII	763485	763517	32	3	BY	0	2	1	1	REC	intLOH
A536R13	AND3187	SK1/BY	tsa1∆/∆	N13	LOH29	VII	897158	897290	132	3	BY	0	2	1	1	REC	intLOH
A536R13	AND3187	SK1/BY	tsa1∆/∆	N13	LOH30	VII	905027	905104	77	3	BY	0	2	1	1	REC	intLOH
A536R13	AND3187	SK1/BY	tsa1∆/∆	N13	LOH31	VII	939675	939718	43	3	BY	0	2	1	1	REC	intLOH
A536R13	AND3187	SK1/BY	tsa1∆/∆	N13	LOH32	VII	977855	977933	78	3	BY	0	2	1	1	REC	intLOH
A536R13	AND3187	SK1/BY	tsa1∆/∆	N13	LOH33	VII	999392	999629	237	5	BY	0	2	1	1	REC	intLOH
A536R13	AND3187	SK1/BY	tsa1∆/∆	N13	LOH34	VIII	72634	72739	105	3	BY	0	2	1	1	REC	intLOH
A536R14	AND3187	SK1/BY	tsa1∆/∆	N14	LOH33	VIII	105613	105670	57	4	BY	0	2	1	1	REC	intLOH
A536R13	AND3187	SK1/BY	tsa1∆/∆	N13	LOH35	VIII	150444	150667	223	4	BY	0	2	1	1	REC	intLOH
A536R13	AND3187	SK1/BY	tsa1∆/∆	N13	LOH36	VIII	395164	395246	82	4	BY	0	2	1	1	REC	intLOH
A536R20	AND3187	SK1/BY	tsa1∆/∆	N20	LOH12	VIII	429261	430583	1322	5	SK1	0.99	2	1	1	REC	intLOH
A536R21	AND3187	SK1/BY	tsa1∆/∆	N21	LOH12	VIII	429261	430583	1322	5	SK1	0.99	2	1	1	REC	intLOH
A536R22	AND3187	SK1/BY	tsa1∆/∆	N22	LOH12	VIII	429261	430583	1322	5	SK1	0.99	2	1	1	REC	intLOH
A536R23	AND3187	SK1/BY	tsa1∆/∆	N23	LOH13	VIII	429261	430583	1322	5	SK1	0.99	2	1	1	REC	intLOH
A536R24	AND3187	SK1/BY	tsa1∆/∆	N24	LOH13	VIII	429261	430583	1322	5	SK1	0.99	2	1	1	REC	intLOH
A452R14	AND3187	SK1/BY	tsa1∆/∆	N25	LOH12	VIII	429261	430583	1322	5	SK1	1	2	1	1	REC	intLOH
A536R13	AND3187	SK1/BY	tsa1∆/∆	N13	LOH37	VIII	501299	501700	401	4	BY	0	2	1	1	REC	intLOH
A536R13	AND3187	SK1/BY	tsa1∆/∆	N13	LOH40	X	96738	96818	80	4	BY	0	2	1	1	REC	intLOH
A536R10	AND3187	SK1/BY	tsa1∆/∆	N10	LOH4	X	145726	148569	2843	33	SK1	0.99	2	1	1	REC	intLOH
A536R11	AND3187	SK1/BY	tsa1∆/∆	N11	LOH4	X	145726	148569	2843	33	SK1	0.99	2	1	1	REC	intLOH
A536R12	AND3187	SK1/BY	tsa1∆/∆	N12	LOH4	X	145726	148569	2843	33	SK1	0.99	2	1	1	REC	intLOH
A536R13	AND3187	SK1/BY	tsa1∆/∆	N13	LOH41	X	145726	148569	2843	24	SK1	0.99	2	1	1	REC	intLOH
A536R14	AND3187	SK1/BY	tsa1∆/∆	N14	LOH35	X	145726	148569	2843	33	SK1	1	2	1	1	REC	intLOH
A536R15	AND3187	SK1/BY	tsa1∆/∆	N15	LOH10	X	145726	148569	2843	33	SK1	0.99	2	1	1	REC	intLOH
A536R16	AND3187	SK1/BY	tsa1∆/∆	N16	LOH10	X	145726	148569	2843	33	SK1	1	2	1	1	REC	intLOH
A536R17	AND3187	SK1/BY	tsa1∆/∆	N17	LOH11	X	145726	148569	2843	33	SK1	0.99	2	1	1	REC	intLOH
A536R18	AND3187	SK1/BY	tsa1∆/∆	N18	LOH11	X	145726	148569	2843	33	SK1	1	2	1	1	REC	intLOH
A536R19	AND3187	SK1/BY	tsa1∆/∆	N19	LOH11	X	145726	148569	2843	33	SK1	0.99	2	1	1	REC	intLOH
A536R20	AND3187	SK1/BY	tsa1∆/∆	N20	LOH14	X	145726	148569	2843	33	SK1	1	2	1	1	REC	intLOH
A536R21	AND3187	SK1/BY	tsa1∆/∆	N21	LOH14	X	145726	148569	2843	33	SK1	0.99	2	1	1	REC	intLOH
A536R22	AND3187	SK1/BY	tsa1∆/∆	N22	LOH14	X	145726	148569	2843	33	SK1	1	2	1	1	REC	intLOH
A536R23	AND3187	SK1/BY	tsa1∆/∆	N23	LOH15	X	145726	148569	2843	33	SK1	1	2	1	1	REC	intLOH
A536R24	AND3187	SK1/BY	tsa1∆/∆	N24	LOH15	X	145726	148569	2843	33	SK1	1	2	1	1	REC	intLOH
A452R14	AND3187	SK1/BY	tsa1∆/∆	N25	LOH14	X	145726	148569	2843	33	SK1	1	2	1	1	REC	intLOH
A536R10	AND3187	SK1/BY	tsa1∆/∆	N10	LOH5	X	281003	281676	673	5	SK1	0.99	2	1	1	REC	intLOH
A536R11	AND3187	SK1/BY	tsa1∆/∆	N11	LOH5	X	281003	281676	673	5	SK1	0.99	2	1	1	REC	intLOH
A536R12	AND3187	SK1/BY	tsa1∆/∆	N12	LOH5	X	281003	281676	673	5	SK1	0.99	2	1	1	REC	intLOH
A536R14	AND3187	SK1/BY	tsa1∆/∆	N14	LOH36	X	281003	281676	673	5	SK1	0.99	2	1	1	REC	intLOH
A536R15	AND3187	SK1/BY	tsa1∆/∆	N15	LOH11	X	281003	281676	673	5	SK1	0.99	2	1	1	REC	intLOH
A536R16	AND3187	SK1/BY	tsa1∆/∆	N16	LOH11	X	281003	281676	673	5	SK1	0.99	2	1	1	REC	intLOH
A536R17	AND3187	SK1/BY	tsa1∆/∆	N17	LOH12	X	281003	281676	673	5	SK1	0.99	2	1	1	REC	intLOH
A536R18	AND3187	SK1/BY	tsa1∆/∆	N18	LOH12	X	281003	281676	673	5	SK1	1	2	1	1	REC	intLOH
A536R19	AND3187	SK1/BY	tsa1∆/∆	N19	LOH12	X	281003	281676	673	5	SK1	1	2	1	1	REC	intLOH
A536R20	AND3187	SK1/BY	tsa1∆/∆	N20	LOH15	X	281003	281676	673	5	SK1	1	2	1	1	REC	intLOH
A536R21	AND3187	SK1/BY	tsa1∆/∆	N21	LOH15	X	281003	281676	673	5	SK1	1	2	1	1	REC	intLOH
A536R22	AND3187	SK1/BY	tsa1∆/∆	N22	LOH15	X	281003	281676	673	5	SK1	0.99	2	1	1	REC	intLOH
A536R23	AND3187	SK1/BY	tsa1∆/∆	N23	LOH16	X	281003	281676	673	5	SK1	0.99	2	1	1	REC	intLOH
A536R24	AND3187	SK1/BY	tsa1∆/∆	N24	LOH16	X	281003	281676	673	5	SK1	0.99	2	1	1	REC	intLOH
A452R14	AND3187	SK1/BY	tsa1∆/∆	N25	LOH15	X	281003	281676	673	5	SK1	1	2	1	1	REC	intLOH
A536R3	AND3187	SK1/BY	tsa1∆/∆	N3	LOH3	X	281003	281676	673	5	SK1	1	2	1	1	REC	intLOH
A536R4	AND3187	SK1/BY	tsa1∆/∆	N4	LOH3	X	281003	281676	673	5	SK1	0.99	2	1	1	REC	intLOH
A536R5	AND3187	SK1/BY	tsa1∆/∆	N5	LOH3	X	281003	281676	673	5	SK1	0.99	2	1	1	REC	intLOH
A536R6	AND3187	SK1/BY	tsa1∆/∆	N6	LOH4	X	281003	281676	673	5	SK1	0.99	2	1	1	REC	intLOH
A536R7	AND3187	SK1/BY	tsa1∆/∆	N7	LOH3	X	281003	281676	673	5	SK1	0.99	2	1	1	REC	intLOH
A536R8	AND3187	SK1/BY	tsa1∆/∆	N8	LOH3	X	281003	281676	673	5	SK1	0.99	2	1	1	REC	intLOH
A536R9	AND3187	SK1/BY	tsa1∆/∆	N9	LOH3	X	281003	281676	673	5	SK1	1	2	1	1	REC	intLOH
A536R13	AND3187	SK1/BY	tsa1∆/∆	N13	LOH42	X	281289	281676	387	3	SK1	1	2	1	1	REC	intLOH
A536R13	AND3187	SK1/BY	tsa1∆/∆	N13	LOH43	X	344873	344939	66	3	BY	0	2	1	1	REC	intLOH
A536R17	AND3187	SK1/BY	tsa1∆/∆	N17	LOH13	X	513875	517494	3619	6	BY	0	2	1	1	REC	intLOH
A536R18	AND3187	SK1/BY	tsa1∆/∆	N18	LOH13	X	513875	517494	3619	6	BY	0	2	1	1	REC	intLOH
A536R19	AND3187	SK1/BY	tsa1∆/∆	N19	LOH13	X	513875	517494	3619	6	BY	0	2	1	1	REC	intLOH
A536R20	AND3187	SK1/BY	tsa1∆/∆	N20	LOH16	X	513875	517494	3619	6	BY	0	2	1	1	REC	intLOH
A536R21	AND3187	SK1/BY	tsa1∆/∆	N21	LOH16	X	513875	517494	3619	6	BY	0	2	1	1	REC	intLOH
A536R22	AND3187	SK1/BY	tsa1∆/∆	N22	LOH16	X	513875	517494	3619	6	BY	0	2	1	1	REC	intLOH
A536R23	AND3187	SK1/BY	tsa1∆/∆	N23	LOH17	X	513875	517494	3619	6	BY	0	2	1	1	REC	intLOH
A536R24	AND3187	SK1/BY	tsa1∆/∆	N24	LOH17	X	513875	517494	3619	6	BY	0	2	1	1	REC	intLOH
A452R14	AND3187	SK1/BY	tsa1∆/∆	N25	LOH16	X	513875	517494	3619	6	BY	0	2	1	1	REC	intLOH
A536R13	AND3187	SK1/BY	tsa1∆/∆	N13	LOH44	XI	7552	7595	43	3	BY	0	2	1	1	REC	intLOH
A536R13	AND3187	SK1/BY	tsa1∆/∆	N13	LOH45	XI	84166	84187	21	3	BY	0	2	1	1	REC	intLOH
A536R23	AND3187	SK1/BY	tsa1∆/∆	N23	LOH18	XI	84166	84187	21	3	BY	0	2	1	1	REC	intLOH
A536R13	AND3187	SK1/BY	tsa1∆/∆	N13	LOH46	XI	234119	234376	257	4	BY	0	2	1	1	REC	intLOH
A536R13	AND3187	SK1/BY	tsa1∆/∆	N13	LOH47	XI	382614	383052	438	4	BY	0	2	1	1	REC	intLOH
A536R13	AND3187	SK1/BY	tsa1∆/∆	N13	LOH48	XI	449167	449192	25	3	BY	0	2	1	1	REC	intLOH
A536R7	AND3187	SK1/BY	tsa1∆/∆	N7	LOH4	XI	549438	549470	32	3	BY	0	2	1	1	REC	intLOH
A536R10	AND3187	SK1/BY	tsa1∆/∆	N10	LOH6	XI	559385	560728	1343	6	BY	0	2	1	1	REC	intLOH
A536R11	AND3187	SK1/BY	tsa1∆/∆	N11	LOH6	XI	559385	560728	1343	6	BY	0	2	1	1	REC	intLOH
A536R12	AND3187	SK1/BY	tsa1∆/∆	N12	LOH6	XI	559385	560728	1343	6	BY	0	2	1	1	REC	intLOH
A536R13	AND3187	SK1/BY	tsa1∆/∆	N13	LOH49	XI	559385	560728	1343	6	BY	0	2	1	1	REC	intLOH
A536R14	AND3187	SK1/BY	tsa1∆/∆	N14	LOH37	XI	559385	560728	1343	6	BY	0	2	1	1	REC	intLOH
A536R15	AND3187	SK1/BY	tsa1∆/∆	N15	LOH12	XI	559385	560728	1343	6	BY	0	2	1	1	REC	intLOH
A536R16	AND3187	SK1/BY	tsa1∆/∆	N16	LOH12	XI	559385	560728	1343	6	BY	0	2	1	1	REC	intLOH
A536R17	AND3187	SK1/BY	tsa1∆/∆	N17	LOH14	XI	559385	560728	1343	6	BY	0	2	1	1	REC	intLOH
A536R18	AND3187	SK1/BY	tsa1∆/∆	N18	LOH14	XI	559385	560728	1343	6	BY	0	2	1	1	REC	intLOH
A536R19	AND3187	SK1/BY	tsa1∆/∆	N19	LOH14	XI	559385	560728	1343	6	BY	0	2	1	1	REC	intLOH
A536R20	AND3187	SK1/BY	tsa1∆/∆	N20	LOH17	XI	559385	560728	1343	6	BY	0	2	1	1	REC	intLOH
A536R21	AND3187	SK1/BY	tsa1∆/∆	N21	LOH17	XI	559385	560728	1343	6	BY	0	2	1	1	REC	intLOH
A536R22	AND3187	SK1/BY	tsa1∆/∆	N22	LOH17	XI	559385	560728	1343	6	BY	0	2	1	1	REC	intLOH
A536R23	AND3187	SK1/BY	tsa1∆/∆	N23	LOH19	XI	559385	560728	1343	6	BY	0	2	1	1	REC	intLOH
A536R24	AND3187	SK1/BY	tsa1∆/∆	N24	LOH18	XI	559385	560728	1343	6	BY	0	2	1	1	REC	intLOH
A452R14	AND3187	SK1/BY	tsa1∆/∆	N25	LOH17	XI	559385	560728	1343	6	BY	0	2	1	1	REC	intLOH
A536R5	AND3187	SK1/BY	tsa1∆/∆	N5	LOH4	XI	559385	560728	1343	6	BY	0	2	1	1	REC	intLOH
A536R6	AND3187	SK1/BY	tsa1∆/∆	N6	LOH5	XI	559385	560728	1343	6	BY	0	2	1	1	REC	intLOH
A536R7	AND3187	SK1/BY	tsa1∆/∆	N7	LOH5	XI	559385	560728	1343	6	BY	0	2	1	1	REC	intLOH
A536R8	AND3187	SK1/BY	tsa1∆/∆	N8	LOH4	XI	559385	560728	1343	6	BY	0	2	1	1	REC	intLOH
A536R9	AND3187	SK1/BY	tsa1∆/∆	N9	LOH4	XI	559385	560728	1343	6	BY	0	2	1	1	REC	intLOH
A536R13	AND3187	SK1/BY	tsa1∆/∆	N13	LOH50	XII	32690	32971	281	3	BY	0	2	1	1	REC	intLOH
A536R13	AND3187	SK1/BY	tsa1∆/∆	N13	LOH51	XII	53039	53089	50	3	BY	0	2	1	1	REC	intLOH
A536R13	AND3187	SK1/BY	tsa1∆/∆	N13	LOH52	XII	116599	116647	48	3	BY	0	2	1	1	REC	intLOH
A536R13	AND3187	SK1/BY	tsa1∆/∆	N13	LOH53	XII	248521	248752	231	3	BY	0	2	1	1	REC	intLOH
A536R13	AND3187	SK1/BY	tsa1∆/∆	N13	LOH54	XII	274968	276866	1898	9	BY	0	2	1	1	REC	intLOH
A536R14	AND3187	SK1/BY	tsa1∆/∆	N14	LOH38	XII	274968	276866	1898	9	BY	0	2	1	1	REC	intLOH
A536R15	AND3187	SK1/BY	tsa1∆/∆	N15	LOH13	XII	274968	276866	1898	9	BY	0	2	1	1	REC	intLOH
A536R16	AND3187	SK1/BY	tsa1∆/∆	N16	LOH13	XII	274968	276866	1898	9	BY	0	2	1	1	REC	intLOH
A536R17	AND3187	SK1/BY	tsa1∆/∆	N17	LOH15	XII	274968	276866	1898	9	BY	0	2	1	1	REC	intLOH
A536R18	AND3187	SK1/BY	tsa1∆/∆	N18	LOH15	XII	274968	276866	1898	9	BY	0	2	1	1	REC	intLOH
A536R19	AND3187	SK1/BY	tsa1∆/∆	N19	LOH15	XII	274968	276866	1898	9	BY	0	2	1	1	REC	intLOH
A536R20	AND3187	SK1/BY	tsa1∆/∆	N20	LOH18	XII	274968	276866	1898	9	BY	0	2	1	1	REC	intLOH
A536R21	AND3187	SK1/BY	tsa1∆/∆	N21	LOH18	XII	274968	276866	1898	9	BY	0	2	1	1	REC	intLOH
A536R22	AND3187	SK1/BY	tsa1∆/∆	N22	LOH18	XII	274968	276866	1898	9	BY	0	2	1	1	REC	intLOH
A536R23	AND3187	SK1/BY	tsa1∆/∆	N23	LOH20	XII	274968	276866	1898	9	BY	0	2	1	1	REC	intLOH
A536R24	AND3187	SK1/BY	tsa1∆/∆	N24	LOH19	XII	274968	276866	1898	9	BY	0	2	1	1	REC	intLOH
A452R14	AND3187	SK1/BY	tsa1∆/∆	N25	LOH18	XII	274968	276866	1898	9	BY	0	2	1	1	REC	intLOH
A536R13	AND3187	SK1/BY	tsa1∆/∆	N13	LOH55	XII	445203	445298	95	3	BY	0	2	1	1	REC	intLOH
A536R13	AND3187	SK1/BY	tsa1∆/∆	N13	LOH56	XII	832249	832282	33	4	BY	0	2	1	1	REC	intLOH
A536R13	AND3187	SK1/BY	tsa1∆/∆	N13	LOH57	XII	934221	934515	294	5	BY	0	2	1	1	REC	intLOH
A536R23	AND3187	SK1/BY	tsa1∆/∆	N23	LOH21	XII	967075	972928	5853	12	BY	0	2	1	1	REC	intLOH
A536R24	AND3187	SK1/BY	tsa1∆/∆	N24	LOH20	XII	967075	972928	5853	12	BY	0	2	1	1	REC	intLOH
A452R14	AND3187	SK1/BY	tsa1∆/∆	N25	LOH19	XII	967075	972928	5853	12	BY	0	2	1	1	REC	intLOH
A536R14	AND3187	SK1/BY	tsa1∆/∆	N14	LOH39	XIII	103133	107365	4232	18	SK1	0.99	2	1	1	REC	intLOH
A536R15	AND3187	SK1/BY	tsa1∆/∆	N15	LOH14	XIII	103133	107365	4232	18	SK1	0.99	2	1	1	REC	intLOH
A536R16	AND3187	SK1/BY	tsa1∆/∆	N16	LOH14	XIII	103133	107365	4232	18	SK1	0.99	2	1	1	REC	intLOH
A536R17	AND3187	SK1/BY	tsa1∆/∆	N17	LOH16	XIII	103133	107365	4232	18	SK1	0.99	2	1	1	REC	intLOH
A536R18	AND3187	SK1/BY	tsa1∆/∆	N18	LOH16	XIII	103133	107365	4232	18	SK1	0.99	2	1	1	REC	intLOH
A536R19	AND3187	SK1/BY	tsa1∆/∆	N19	LOH16	XIII	103133	107365	4232	18	SK1	0.99	2	1	1	REC	intLOH
A536R20	AND3187	SK1/BY	tsa1∆/∆	N20	LOH19	XIII	103133	107365	4232	18	SK1	0.99	2	1	1	REC	intLOH
A536R21	AND3187	SK1/BY	tsa1∆/∆	N21	LOH19	XIII	103133	107365	4232	18	SK1	0.99	2	1	1	REC	intLOH
A536R22	AND3187	SK1/BY	tsa1∆/∆	N22	LOH19	XIII	103133	107365	4232	18	SK1	0.99	2	1	1	REC	intLOH
A536R23	AND3187	SK1/BY	tsa1∆/∆	N23	LOH22	XIII	103133	107365	4232	18	SK1	0.99	2	1	1	REC	intLOH
A536R24	AND3187	SK1/BY	tsa1∆/∆	N24	LOH21	XIII	103133	107365	4232	18	SK1	0.99	2	1	1	REC	intLOH
A452R14	AND3187	SK1/BY	tsa1∆/∆	N25	LOH20	XIII	103133	107365	4232	18	SK1	0.99	2	1	1	REC	intLOH
A536R13	AND3187	SK1/BY	tsa1∆/∆	N13	LOH58	XIII	140757	141812	1055	5	BY	0	2	1	1	REC	intLOH
A536R13	AND3187	SK1/BY	tsa1∆/∆	N13	LOH59	XIII	206481	207028	547	3	SK1	0.96	2	1	1	REC	intLOH
A536R13	AND3187	SK1/BY	tsa1∆/∆	N13	LOH60	XIII	268003	268081	78	3	BY	0	2	1	1	REC	intLOH
A536R12	AND3187	SK1/BY	tsa1∆/∆	N12	LOH7	XIII	485052	485305	253	3	SK1	0.99	2	1	1	REC	intLOH
A536R13	AND3187	SK1/BY	tsa1∆/∆	N13	LOH61	XIII	485052	485305	253	3	SK1	1	2	1	1	REC	intLOH
A536R14	AND3187	SK1/BY	tsa1∆/∆	N14	LOH40	XIII	485052	485305	253	3	SK1	1	2	1	1	REC	intLOH
A536R15	AND3187	SK1/BY	tsa1∆/∆	N15	LOH15	XIII	485052	485305	253	3	SK1	0.99	2	1	1	REC	intLOH
A536R16	AND3187	SK1/BY	tsa1∆/∆	N16	LOH15	XIII	485052	485305	253	3	SK1	0.99	2	1	1	REC	intLOH
A536R17	AND3187	SK1/BY	tsa1∆/∆	N17	LOH17	XIII	485052	485305	253	3	SK1	1	2	1	1	REC	intLOH
A536R18	AND3187	SK1/BY	tsa1∆/∆	N18	LOH17	XIII	485052	485305	253	3	SK1	1	2	1	1	REC	intLOH
A536R19	AND3187	SK1/BY	tsa1∆/∆	N19	LOH17	XIII	485052	485305	253	3	SK1	0.99	2	1	1	REC	intLOH
A536R20	AND3187	SK1/BY	tsa1∆/∆	N20	LOH20	XIII	485052	485305	253	3	SK1	0.99	2	1	1	REC	intLOH
A536R21	AND3187	SK1/BY	tsa1∆/∆	N21	LOH20	XIII	485052	485305	253	3	SK1	0.99	2	1	1	REC	intLOH
A536R22	AND3187	SK1/BY	tsa1∆/∆	N22	LOH20	XIII	485052	485305	253	3	SK1	1	2	1	1	REC	intLOH
A536R23	AND3187	SK1/BY	tsa1∆/∆	N23	LOH23	XIII	485052	485305	253	3	SK1	0.99	2	1	1	REC	intLOH
A536R24	AND3187	SK1/BY	tsa1∆/∆	N24	LOH22	XIII	485052	485305	253	3	SK1	0.99	2	1	1	REC	intLOH
A452R14	AND3187	SK1/BY	tsa1∆/∆	N25	LOH21	XIII	485052	485305	253	3	SK1	1	2	1	1	REC	intLOH
A536R13	AND3187	SK1/BY	tsa1∆/∆	N13	LOH62	XIII	509343	509359	16	3	BY	0	2	1	1	REC	intLOH
A452R14	AND3187	SK1/BY	tsa1∆/∆	N25	LOH22	XIII	572995	573050	55	3	BY	0	2	1	1	REC	intLOH
A536R10	AND3187	SK1/BY	tsa1∆/∆	N10	LOH7	XIII	729654	917449	187795	940	BY	0	2	1	1	REC	terLOH
A536R11	AND3187	SK1/BY	tsa1∆/∆	N11	LOH7	XIII	729654	917449	187795	940	BY	0	2	1	1	REC	terLOH
A536R12	AND3187	SK1/BY	tsa1∆/∆	N12	LOH8	XIII	729654	917449	187795	940	BY	0	2	1	1	REC	terLOH
A536R13	AND3187	SK1/BY	tsa1∆/∆	N13	LOH63	XIII	729654	917449	187795	940	BY	0	2	1	1	REC	terLOH
A536R14	AND3187	SK1/BY	tsa1∆/∆	N14	LOH41	XIII	729654	917449	187795	940	BY	0	2	1	1	REC	terLOH
A536R15	AND3187	SK1/BY	tsa1∆/∆	N15	LOH16	XIII	729654	917449	187795	940	BY	0	2	1	1	REC	terLOH
A536R16	AND3187	SK1/BY	tsa1∆/∆	N16	LOH16	XIII	729654	917449	187795	940	BY	0	2	1	1	REC	terLOH
A536R17	AND3187	SK1/BY	tsa1∆/∆	N17	LOH18	XIII	729654	917449	187795	940	BY	0	2	1	1	REC	terLOH
A536R18	AND3187	SK1/BY	tsa1∆/∆	N18	LOH18	XIII	729654	917449	187795	940	BY	0	2	1	1	REC	terLOH
A536R19	AND3187	SK1/BY	tsa1∆/∆	N19	LOH18	XIII	729654	917449	187795	940	BY	0	2	1	1	REC	terLOH
A536R20	AND3187	SK1/BY	tsa1∆/∆	N20	LOH21	XIII	729654	917449	187795	940	BY	0	2	1	1	REC	terLOH
A536R21	AND3187	SK1/BY	tsa1∆/∆	N21	LOH21	XIII	729654	917449	187795	940	BY	0	2	1	1	REC	terLOH
A536R22	AND3187	SK1/BY	tsa1∆/∆	N22	LOH21	XIII	729654	917449	187795	940	BY	0	2	1	1	REC	terLOH
A536R23	AND3187	SK1/BY	tsa1∆/∆	N23	LOH24	XIII	729654	917449	187795	940	BY	0	2	1	1	REC	terLOH
A536R24	AND3187	SK1/BY	tsa1∆/∆	N24	LOH23	XIII	729654	917449	187795	940	BY	0	2	1	1	REC	terLOH
A452R14	AND3187	SK1/BY	tsa1∆/∆	N25	LOH23	XIII	729654	917449	187795	940	BY	0	2	1	1	REC	terLOH
A536R9	AND3187	SK1/BY	tsa1∆/∆	N9	LOH5	XIII	729654	917449	187795	940	BY	0	2	1	1	REC	terLOH
A536R13	AND3187	SK1/BY	tsa1∆/∆	N13	LOH64	XIV	368877	369363	486	4	BY	0	2	1	1	REC	intLOH
A536R13	AND3187	SK1/BY	tsa1∆/∆	N13	LOH65	XIV	511916	512455	539	4	BY	0	2	1	1	REC	intLOH
A536R14	AND3187	SK1/BY	tsa1∆/∆	N14	LOH42	XIV	708870	781201	72331	477	BY	0	2	1	1	REC	terLOH
A536R15	AND3187	SK1/BY	tsa1∆/∆	N15	LOH17	XIV	708870	781201	72331	477	BY	0	2	1	1	REC	terLOH
A536R16	AND3187	SK1/BY	tsa1∆/∆	N16	LOH17	XIV	708870	781201	72331	477	BY	0	2	1	1	REC	terLOH
A536R17	AND3187	SK1/BY	tsa1∆/∆	N17	LOH19	XIV	708870	781201	72331	477	BY	0	2	1	1	REC	terLOH
A536R18	AND3187	SK1/BY	tsa1∆/∆	N18	LOH19	XIV	708870	781201	72331	477	BY	0	2	1	1	REC	terLOH
A536R19	AND3187	SK1/BY	tsa1∆/∆	N19	LOH19	XIV	708870	781201	72331	477	BY	0	2	1	1	REC	terLOH
A536R20	AND3187	SK1/BY	tsa1∆/∆	N20	LOH22	XIV	708870	781201	72331	477	BY	0	2	1	1	REC	terLOH
A536R21	AND3187	SK1/BY	tsa1∆/∆	N21	LOH22	XIV	708870	781201	72331	477	BY	0	2	1	1	REC	terLOH
A536R22	AND3187	SK1/BY	tsa1∆/∆	N22	LOH22	XIV	708870	781201	72331	477	BY	0	2	1	1	REC	terLOH
A536R23	AND3187	SK1/BY	tsa1∆/∆	N23	LOH25	XIV	708870	781201	72331	477	BY	0	2	1	1	REC	terLOH
A536R24	AND3187	SK1/BY	tsa1∆/∆	N24	LOH24	XIV	708870	781201	72331	477	BY	0	2	1	1	REC	terLOH
A452R14	AND3187	SK1/BY	tsa1∆/∆	N25	LOH24	XIV	708870	781201	72331	477	BY	0	2	1	1	REC	terLOH
A536R16	AND3187	SK1/BY	tsa1∆/∆	N16	LOH18	XV	15182	22043	6861	47	BY	0	2	1	1	REC	terLOH
A536R17	AND3187	SK1/BY	tsa1∆/∆	N17	LOH20	XV	15182	22043	6861	47	BY	0	2	1	1	REC	terLOH
A536R18	AND3187	SK1/BY	tsa1∆/∆	N18	LOH20	XV	15182	22043	6861	47	BY	0	2	1	1	REC	terLOH
A536R19	AND3187	SK1/BY	tsa1∆/∆	N19	LOH20	XV	15182	32395	17213	55	BY	0	4	1	1	REC	terLOH
A536R20	AND3187	SK1/BY	tsa1∆/∆	N20	LOH23	XV	15182	32395	17213	55	BY	0	3	1	1	REC	terLOH
A536R21	AND3187	SK1/BY	tsa1∆/∆	N21	LOH23	XV	15182	32395	17213	55	BY	0	4	1	1	REC	terLOH
A536R22	AND3187	SK1/BY	tsa1∆/∆	N22	LOH23	XV	15182	22043	6861	47	BY	0	2	1	1	REC	terLOH
A536R23	AND3187	SK1/BY	tsa1∆/∆	N23	LOH26	XV	15182	22043	6861	47	BY	0	2	1	1	REC	terLOH
A536R24	AND3187	SK1/BY	tsa1∆/∆	N24	LOH25	XV	15182	32395	17213	55	BY	0	4	1	1	REC	terLOH
A452R14	AND3187	SK1/BY	tsa1∆/∆	N25	LOH25	XV	15182	22043	6861	47	BY	0	2	1	1	REC	terLOH
A536R13	AND3187	SK1/BY	tsa1∆/∆	N13	LOH66	XV	32374	32395	21	4	BY	0	5	1	1	REC	intLOH
A536R23	AND3187	SK1/BY	tsa1∆/∆	N23	LOH27	XV	32379	32395	16	3	BY	0	3	1	1	REC	intLOH
A536R16	AND3187	SK1/BY	tsa1∆/∆	N16	LOH19	XV	39380	63839	24459	114	BY	0	2	1	1	REC	intLOH
A536R17	AND3187	SK1/BY	tsa1∆/∆	N17	LOH21	XV	39380	63839	24459	114	BY	0	2	1	1	REC	intLOH
A536R18	AND3187	SK1/BY	tsa1∆/∆	N18	LOH21	XV	39380	63839	24459	114	BY	0	2	1	1	REC	intLOH
A536R19	AND3187	SK1/BY	tsa1∆/∆	N19	LOH21	XV	39380	63839	24459	114	BY	0	2	1	1	REC	intLOH
A536R20	AND3187	SK1/BY	tsa1∆/∆	N20	LOH24	XV	39380	63839	24459	114	BY	0	2	1	1	REC	intLOH
A536R21	AND3187	SK1/BY	tsa1∆/∆	N21	LOH24	XV	39380	63839	24459	114	BY	0	2	1	1	REC	intLOH
A536R22	AND3187	SK1/BY	tsa1∆/∆	N22	LOH24	XV	39380	63839	24459	114	BY	0	2	1	1	REC	intLOH
A536R23	AND3187	SK1/BY	tsa1∆/∆	N23	LOH28	XV	39380	63839	24459	114	BY	0	2	1	1	REC	intLOH
A536R24	AND3187	SK1/BY	tsa1∆/∆	N24	LOH26	XV	39380	63839	24459	114	BY	0	2	1	1	REC	intLOH
A452R14	AND3187	SK1/BY	tsa1∆/∆	N25	LOH26	XV	39380	63839	24459	114	BY	0	2	1	1	REC	intLOH
A536R16	AND3187	SK1/BY	tsa1∆/∆	N16	LOH20	XV	65617	315191	249574	1273	SK1	0.99	2	1	1	REC	intLOH
A536R17	AND3187	SK1/BY	tsa1∆/∆	N17	LOH22	XV	65617	315191	249574	1272	SK1	0.99	2	1	1	REC	intLOH
A536R18	AND3187	SK1/BY	tsa1∆/∆	N18	LOH22	XV	65617	315191	249574	1272	SK1	0.99	2	1	1	REC	intLOH
A536R19	AND3187	SK1/BY	tsa1∆/∆	N19	LOH22	XV	65617	315191	249574	1273	SK1	0.99	2	1	1	REC	intLOH
A536R20	AND3187	SK1/BY	tsa1∆/∆	N20	LOH25	XV	65617	315191	249574	1272	SK1	0.99	2	1	1	REC	intLOH
A536R21	AND3187	SK1/BY	tsa1∆/∆	N21	LOH25	XV	65617	315191	249574	1272	SK1	1	2	1	1	REC	intLOH
A536R22	AND3187	SK1/BY	tsa1∆/∆	N22	LOH25	XV	65617	315191	249574	1270	SK1	0.99	2	1	1	REC	intLOH
A536R23	AND3187	SK1/BY	tsa1∆/∆	N23	LOH29	XV	65617	315191	249574	1273	SK1	0.99	2	1	1	REC	intLOH
A536R24	AND3187	SK1/BY	tsa1∆/∆	N24	LOH27	XV	65617	315191	249574	1273	SK1	0.99	2	1	1	REC	intLOH
A452R14	AND3187	SK1/BY	tsa1∆/∆	N25	LOH27	XV	65617	315191	249574	1273	SK1	1	2	1	1	REC	intLOH
A536R13	AND3187	SK1/BY	tsa1∆/∆	N13	LOH67	XV	189446	189546	100	3	BY	0	2	1	1	REC	intLOH
A536R1	AND3187	SK1/BY	tsa1∆/∆	N1	LOH3	XV	383110	384021	911	8	BY	0	2	1	1	REC	intLOH
A536R10	AND3187	SK1/BY	tsa1∆/∆	N10	LOH8	XV	383110	384021	911	8	BY	0	2	1	1	REC	intLOH
A536R11	AND3187	SK1/BY	tsa1∆/∆	N11	LOH8	XV	383110	384021	911	8	BY	0	2	1	1	REC	intLOH
A536R12	AND3187	SK1/BY	tsa1∆/∆	N12	LOH9	XV	383110	384021	911	8	BY	0	2	1	1	REC	intLOH
A536R13	AND3187	SK1/BY	tsa1∆/∆	N13	LOH68	XV	383110	384021	911	8	BY	0	2	1	1	REC	intLOH
A536R14	AND3187	SK1/BY	tsa1∆/∆	N14	LOH43	XV	383110	384021	911	8	BY	0	2	1	1	REC	intLOH
A536R15	AND3187	SK1/BY	tsa1∆/∆	N15	LOH18	XV	383110	384021	911	8	BY	0	2	1	1	REC	intLOH
A536R16	AND3187	SK1/BY	tsa1∆/∆	N16	LOH21	XV	383110	384021	911	8	BY	0	2	1	1	REC	intLOH
A536R17	AND3187	SK1/BY	tsa1∆/∆	N17	LOH23	XV	383110	384021	911	8	BY	0	2	1	1	REC	intLOH
A536R18	AND3187	SK1/BY	tsa1∆/∆	N18	LOH23	XV	383110	384021	911	8	BY	0	2	1	1	REC	intLOH
A536R19	AND3187	SK1/BY	tsa1∆/∆	N19	LOH23	XV	383110	384021	911	8	BY	0	2	1	1	REC	intLOH
A536R2	AND3187	SK1/BY	tsa1∆/∆	N2	LOH2	XV	383110	384021	911	8	BY	0	2	1	1	REC	intLOH
A536R20	AND3187	SK1/BY	tsa1∆/∆	N20	LOH26	XV	383110	384021	911	8	BY	0	2	1	1	REC	intLOH
A536R21	AND3187	SK1/BY	tsa1∆/∆	N21	LOH26	XV	383110	384021	911	8	BY	0	2	1	1	REC	intLOH
A536R22	AND3187	SK1/BY	tsa1∆/∆	N22	LOH26	XV	383110	384021	911	8	BY	0	2	1	1	REC	intLOH
A536R23	AND3187	SK1/BY	tsa1∆/∆	N23	LOH30	XV	383110	384021	911	8	BY	0	2	1	1	REC	intLOH
A536R24	AND3187	SK1/BY	tsa1∆/∆	N24	LOH28	XV	383110	384021	911	8	BY	0	2	1	1	REC	intLOH
A452R14	AND3187	SK1/BY	tsa1∆/∆	N25	LOH28	XV	383110	384021	911	8	BY	0	2	1	1	REC	intLOH
A536R3	AND3187	SK1/BY	tsa1∆/∆	N3	LOH4	XV	383110	384021	911	8	BY	0	2	1	1	REC	intLOH
A536R4	AND3187	SK1/BY	tsa1∆/∆	N4	LOH4	XV	383110	384021	911	8	BY	0	2	1	1	REC	intLOH
A536R5	AND3187	SK1/BY	tsa1∆/∆	N5	LOH5	XV	383110	384021	911	8	BY	0	2	1	1	REC	intLOH
A536R6	AND3187	SK1/BY	tsa1∆/∆	N6	LOH6	XV	383110	384021	911	8	BY	0	2	1	1	REC	intLOH
A536R7	AND3187	SK1/BY	tsa1∆/∆	N7	LOH6	XV	383110	384021	911	8	BY	0	2	1	1	REC	intLOH
A536R8	AND3187	SK1/BY	tsa1∆/∆	N8	LOH5	XV	383110	384021	911	8	BY	0	2	1	1	REC	intLOH
A536R9	AND3187	SK1/BY	tsa1∆/∆	N9	LOH6	XV	383110	384021	911	8	BY	0	2	1	1	REC	intLOH
A536R13	AND3187	SK1/BY	tsa1∆/∆	N13	LOH69	XV	438216	438975	759	3	BY	0	2	1	1	REC	intLOH
A536R13	AND3187	SK1/BY	tsa1∆/∆	N13	LOH70	XV	497271	497298	27	3	BY	0	2	1	1	REC	intLOH
A536R14	AND3187	SK1/BY	tsa1∆/∆	N14	LOH44	XV	497271	497298	27	3	BY	0	2	1	1	REC	intLOH
A536R17	AND3187	SK1/BY	tsa1∆/∆	N17	LOH24	XV	497271	497298	27	3	BY	0	2	1	1	REC	intLOH
A536R6	AND3187	SK1/BY	tsa1∆/∆	N6	LOH7	XV	497271	497298	27	3	BY	0	2	1	1	REC	intLOH
A536R10	AND3187	SK1/BY	tsa1∆/∆	N10	LOH9	XV	499981	1071268	571287	2647	BY	0	2	1	1	REC	terLOH
A536R11	AND3187	SK1/BY	tsa1∆/∆	N11	LOH9	XV	499981	1072997	573016	2649	BY	0	2	1	1	REC	terLOH
A536R12	AND3187	SK1/BY	tsa1∆/∆	N12	LOH10	XV	499981	1072997	573016	2649	BY	0	2	1	1	REC	terLOH
A536R13	AND3187	SK1/BY	tsa1∆/∆	N13	LOH71	XV	499981	1071268	571287	2645	BY	0	2	1	1	REC	terLOH
A536R14	AND3187	SK1/BY	tsa1∆/∆	N14	LOH45	XV	499981	1072997	573016	2649	BY	0	2	1	1	REC	terLOH
A536R15	AND3187	SK1/BY	tsa1∆/∆	N15	LOH19	XV	499981	1072997	573016	2649	BY	0	2	1	1	REC	terLOH
A536R16	AND3187	SK1/BY	tsa1∆/∆	N16	LOH22	XV	499981	1071268	571287	2647	BY	0	2	1	1	REC	terLOH
A536R17	AND3187	SK1/BY	tsa1∆/∆	N17	LOH25	XV	499981	1071268	571287	2647	BY	0	2	1	1	REC	terLOH
A536R18	AND3187	SK1/BY	tsa1∆/∆	N18	LOH24	XV	499981	1071268	571287	2647	BY	0	2	1	1	REC	terLOH
A536R19	AND3187	SK1/BY	tsa1∆/∆	N19	LOH24	XV	499981	1071268	571287	2647	BY	0	2	1	1	REC	terLOH
A536R20	AND3187	SK1/BY	tsa1∆/∆	N20	LOH27	XV	499981	1072997	573016	2649	BY	0	2	1	1	REC	terLOH
A536R21	AND3187	SK1/BY	tsa1∆/∆	N21	LOH27	XV	499981	1071268	571287	2647	BY	0	2	1	1	REC	terLOH
A536R22	AND3187	SK1/BY	tsa1∆/∆	N22	LOH27	XV	499981	1071268	571287	2647	BY	0	2	1	1	REC	terLOH
A536R23	AND3187	SK1/BY	tsa1∆/∆	N23	LOH31	XV	499981	1071268	571287	2647	BY	0	2	1	1	REC	terLOH
A536R24	AND3187	SK1/BY	tsa1∆/∆	N24	LOH29	XV	499981	1072997	573016	2649	BY	0	2	1	1	REC	terLOH
A452R14	AND3187	SK1/BY	tsa1∆/∆	N25	LOH29	XV	499981	1071268	571287	2647	BY	0	2	1	1	REC	terLOH
A536R6	AND3187	SK1/BY	tsa1∆/∆	N6	LOH8	XV	499981	1071268	571287	2647	BY	0	2	1	1	REC	terLOH
A536R7	AND3187	SK1/BY	tsa1∆/∆	N7	LOH7	XV	499981	1071268	571287	2647	BY	0	2	1	1	REC	terLOH
A536R8	AND3187	SK1/BY	tsa1∆/∆	N8	LOH6	XV	499981	1071268	571287	2647	BY	0	2	1	1	REC	terLOH
A536R9	AND3187	SK1/BY	tsa1∆/∆	N9	LOH7	XV	499981	1071268	571287	2647	BY	0	2	1	1	REC	terLOH
A536R6	AND3187	SK1/BY	tsa1∆/∆	N6	LOH9	XVI	38867	38929	62	3	BY	0	2	1	1	REC	intLOH
A536R13	AND3187	SK1/BY	tsa1∆/∆	N13	LOH72	XVI	88567	88600	33	3	BY	0	2	1	1	REC	intLOH
A536R10	AND3187	SK1/BY	tsa1∆/∆	N10	LOH10	XVI	163022	173535	10513	60	SK1	0.99	2	1	1	REC	intLOH
A536R11	AND3187	SK1/BY	tsa1∆/∆	N11	LOH10	XVI	163022	173535	10513	60	SK1	0.99	2	1	1	REC	intLOH
A536R12	AND3187	SK1/BY	tsa1∆/∆	N12	LOH11	XVI	163022	173535	10513	60	SK1	0.99	2	1	1	REC	intLOH
A536R13	AND3187	SK1/BY	tsa1∆/∆	N13	LOH73	XVI	163022	173535	10513	48	SK1	0.99	2	1	1	REC	intLOH
A536R14	AND3187	SK1/BY	tsa1∆/∆	N14	LOH46	XVI	163022	173535	10513	60	SK1	0.99	2	1	1	REC	intLOH
A536R15	AND3187	SK1/BY	tsa1∆/∆	N15	LOH20	XVI	163022	173535	10513	60	SK1	0.99	2	1	1	REC	intLOH
A536R16	AND3187	SK1/BY	tsa1∆/∆	N16	LOH23	XVI	163022	173535	10513	60	SK1	0.99	2	1	1	REC	intLOH
A536R17	AND3187	SK1/BY	tsa1∆/∆	N17	LOH26	XVI	163022	173535	10513	60	SK1	0.99	2	1	1	REC	intLOH
A536R18	AND3187	SK1/BY	tsa1∆/∆	N18	LOH25	XVI	163022	173535	10513	60	SK1	0.99	2	1	1	REC	intLOH
A536R19	AND3187	SK1/BY	tsa1∆/∆	N19	LOH25	XVI	163022	173535	10513	60	SK1	0.99	2	1	1	REC	intLOH
A536R2	AND3187	SK1/BY	tsa1∆/∆	N2	LOH3	XVI	163022	173535	10513	60	SK1	0.99	2	1	1	REC	intLOH
A536R20	AND3187	SK1/BY	tsa1∆/∆	N20	LOH28	XVI	163022	173535	10513	60	SK1	0.99	2	1	1	REC	intLOH
A536R21	AND3187	SK1/BY	tsa1∆/∆	N21	LOH28	XVI	163022	173535	10513	60	SK1	0.99	2	1	1	REC	intLOH
A536R22	AND3187	SK1/BY	tsa1∆/∆	N22	LOH28	XVI	163022	173535	10513	60	SK1	0.99	2	1	1	REC	intLOH
A536R23	AND3187	SK1/BY	tsa1∆/∆	N23	LOH32	XVI	163022	173535	10513	60	SK1	0.99	2	1	1	REC	intLOH
A536R24	AND3187	SK1/BY	tsa1∆/∆	N24	LOH30	XVI	163022	173535	10513	60	SK1	0.99	2	1	1	REC	intLOH
A452R14	AND3187	SK1/BY	tsa1∆/∆	N25	LOH30	XVI	163022	173535	10513	60	SK1	1	2	1	1	REC	intLOH
A536R3	AND3187	SK1/BY	tsa1∆/∆	N3	LOH5	XVI	163022	173535	10513	60	SK1	0.99	2	1	1	REC	intLOH
A536R4	AND3187	SK1/BY	tsa1∆/∆	N4	LOH5	XVI	163022	173535	10513	60	SK1	0.99	2	1	1	REC	intLOH
A536R5	AND3187	SK1/BY	tsa1∆/∆	N5	LOH6	XVI	163022	173535	10513	60	SK1	0.99	2	1	1	REC	intLOH
A536R6	AND3187	SK1/BY	tsa1∆/∆	N6	LOH10	XVI	163022	173535	10513	60	SK1	0.99	2	1	1	REC	intLOH
A536R7	AND3187	SK1/BY	tsa1∆/∆	N7	LOH8	XVI	163022	173535	10513	60	SK1	0.99	2	1	1	REC	intLOH
A536R8	AND3187	SK1/BY	tsa1∆/∆	N8	LOH7	XVI	163022	173535	10513	60	SK1	0.99	2	1	1	REC	intLOH
A536R9	AND3187	SK1/BY	tsa1∆/∆	N9	LOH8	XVI	163022	173535	10513	60	SK1	0.99	2	1	1	REC	intLOH
A536R21	AND3187	SK1/BY	tsa1∆/∆	N21	LOH29	XVI	222062	224569	2507	12	BY	0	2	1	1	REC	intLOH
A536R22	AND3187	SK1/BY	tsa1∆/∆	N22	LOH29	XVI	222062	224569	2507	12	BY	0	2	1	1	REC	intLOH
A536R23	AND3187	SK1/BY	tsa1∆/∆	N23	LOH33	XVI	222062	224569	2507	12	BY	0	2	1	1	REC	intLOH
A536R24	AND3187	SK1/BY	tsa1∆/∆	N24	LOH31	XVI	222062	224569	2507	12	BY	0	2	1	1	REC	intLOH
A452R14	AND3187	SK1/BY	tsa1∆/∆	N25	LOH31	XVI	222062	224569	2507	12	BY	0	2	1	1	REC	intLOH
A536R13	AND3187	SK1/BY	tsa1∆/∆	N13	LOH74	XVI	258329	258364	35	3	BY	0	2	1	1	REC	intLOH
A536R13	AND3187	SK1/BY	tsa1∆/∆	N13	LOH75	XVI	308554	308719	165	4	BY	0	2	1	1	REC	intLOH
A536R13	AND3187	SK1/BY	tsa1∆/∆	N13	LOH76	XVI	336445	336493	48	3	BY	0	2	1	1	REC	intLOH
A536R13	AND3187	SK1/BY	tsa1∆/∆	N13	LOH77	XVI	353305	353391	86	3	BY	0	2	1	1	REC	intLOH
A536R13	AND3187	SK1/BY	tsa1∆/∆	N13	LOH78	XVI	500562	500615	53	4	BY	0	2	1	1	REC	intLOH
A536R13	AND3187	SK1/BY	tsa1∆/∆	N13	LOH79	XVI	524953	525272	319	3	BY	0	2	1	1	REC	intLOH
A536R15	AND3187	SK1/BY	tsa1∆/∆	N15	LOH21	XVI	555945	555969	24	3	BY	0	2	1	1	REC	intLOH
A536R16	AND3187	SK1/BY	tsa1∆/∆	N16	LOH24	XVI	555945	555969	24	3	BY	0	2	1	1	REC	intLOH
A536R5	AND3187	SK1/BY	tsa1∆/∆	N5	LOH7	XVI	555945	555969	24	3	BY	0	2	1	1	REC	intLOH
A536R20	AND3187	SK1/BY	tsa1∆/∆	N20	LOH29	XVI	667966	671114	3148	12	BY	0	2	1	1	REC	intLOH
A536R21	AND3187	SK1/BY	tsa1∆/∆	N21	LOH30	XVI	667966	671114	3148	12	BY	0	2	1	1	REC	intLOH
A536R22	AND3187	SK1/BY	tsa1∆/∆	N22	LOH30	XVI	667966	671114	3148	12	BY	0	2	1	1	REC	intLOH
A536R23	AND3187	SK1/BY	tsa1∆/∆	N23	LOH34	XVI	667966	671114	3148	12	BY	0	2	1	1	REC	intLOH
A536R24	AND3187	SK1/BY	tsa1∆/∆	N24	LOH32	XVI	667966	671114	3148	12	BY	0	2	1	1	REC	intLOH
A452R14	AND3187	SK1/BY	tsa1∆/∆	N25	LOH32	XVI	667966	671114	3148	12	BY	0	2	1	1	REC	intLOH
A536R24	AND3187	SK1/BY	tsa1∆/∆	N24	LOH33	XVI	818108	928226	110118	547	SK1	0.99	2	1	1	REC	terLOH
A452R14	AND3187	SK1/BY	tsa1∆/∆	N25	LOH33	XVI	818108	928226	110118	547	SK1	1	2	1	1	REC	terLOH
A536R13	AND3187	SK1/BY	tsa1∆/∆	N13	LOH80	XVI	900592	900649	57	3	BY	0	2	1	1	REC	intLOH
