# Supplementary material for: Trajectory and uniqueness of mutational signatures in yeast mutators
Source: Proc Natl Acad Sci U S A. 2020 Sep 23;117(40):24947–56. doi: 10.1073/pnas.2011332117 (PMC7547211; doi:10.1073/pnas.2011332117)
Supplement: Supplementary File [file pnas.2011332117.sd16.xlsx]

## Sheet: DatasetS16
NGS sample	Strain	Background	Relevant genotype	Clonea	LOH ID	Chr.	Start coordinate	End coordinate	LOH size (bp)	No. of Markers	Allele	Allelic ratiob	Copy Numberc	No. of BY chr	No. of SK1 chr	LOH TYPEd	LOH locatione
A536R27	AND3188	SK1/BY	rad27∆/∆	C3	LOH1	I	27948	120944	92996	448	BY	0	2	1	1	REC	intLOH
A536R26	AND3188	SK1/BY	rad27∆/∆	C2	LOH1	I	166245	198384	32139	172	SK1	0.95	2	1	1	REC	terLOH
A536R33	AND3188	SK1/BY	rad27∆/∆	C10	LOH1	II	9565	183084	173519	818	BY	0	2	1	1	REC	terLOH
A536R34	AND3188	SK1/BY	rad27∆/∆	C11	LOH1	II	9565	183084	173519	818	BY	0	2	1	1	REC	terLOH
A536R35	AND3188	SK1/BY	rad27∆/∆	C12	LOH1	II	9565	183084	173519	818	BY	0	2	1	1	REC	terLOH
A536R36	AND3188	SK1/BY	rad27∆/∆	C13	LOH1	II	9565	183084	173519	818	BY	0	2	1	1	REC	terLOH
A536R37	AND3188	SK1/BY	rad27∆/∆	C14	LOH1	II	9565	183084	173519	818	BY	0	2	1	1	REC	terLOH
A536R38	AND3188	SK1/BY	rad27∆/∆	C15	LOH1	II	9565	183084	173519	818	BY	0	2	1	1	REC	terLOH
A536R39	AND3188	SK1/BY	rad27∆/∆	C16	LOH1	II	9565	183084	173519	818	BY	0	2	1	1	REC	terLOH
A536R40	AND3188	SK1/BY	rad27∆/∆	C17	LOH1	II	9565	183084	173519	818	BY	0	2	1	1	REC	terLOH
A536R41	AND3188	SK1/BY	rad27∆/∆	C18	LOH1	II	9565	183084	173519	818	BY	0	2	1	1	REC	terLOH
A536R42	AND3188	SK1/BY	rad27∆/∆	C19	LOH1	II	9565	183084	173519	818	BY	0	2	1	1	REC	terLOH
A536R43	AND3188	SK1/BY	rad27∆/∆	C20	LOH1	II	9565	183084	173519	818	BY	0	2	1	1	REC	terLOH
A536R44	AND3188	SK1/BY	rad27∆/∆	C21	LOH1	II	9565	183084	173519	818	BY	0	2	1	1	REC	terLOH
A536R45	AND3188	SK1/BY	rad27∆/∆	C22	LOH1	II	9565	183084	173519	818	BY	0	2	1	1	REC	terLOH
A536R46	AND3188	SK1/BY	rad27∆/∆	C23	LOH1	II	9565	183084	173519	818	BY	0	2	1	1	REC	terLOH
A536R47	AND3188	SK1/BY	rad27∆/∆	C24	LOH1	II	9565	183084	173519	818	BY	0	2	1	1	REC	terLOH
A452R19	AND3188	SK1/BY	rad27∆/∆	C25	LOH1	II	9565	183084	173519	818	BY	0	2	1	1	REC	terLOH
A536R27	AND3188	SK1/BY	rad27∆/∆	C3	LOH2	II	9565	183084	173519	818	BY	0	2	1	1	REC	terLOH
A536R28	AND3188	SK1/BY	rad27∆/∆	C4	LOH1	II	9565	183084	173519	818	BY	0	2	1	1	REC	terLOH
A536R29	AND3188	SK1/BY	rad27∆/∆	C5	LOH1	II	9565	183084	173519	818	BY	0	2	1	1	REC	terLOH
A536R30	AND3188	SK1/BY	rad27∆/∆	C6	LOH1	II	9565	183084	173519	818	BY	0	2	1	1	REC	terLOH
A536R31	AND3188	SK1/BY	rad27∆/∆	C7	LOH1	II	9565	183084	173519	818	BY	0	2	1	1	REC	terLOH
A536R32	AND3188	SK1/BY	rad27∆/∆	C9	LOH1	II	9565	183084	173519	818	BY	0	2	1	1	REC	terLOH
A536R26	AND3188	SK1/BY	rad27∆/∆	C2	LOH2	II	100367	101613	1246	4	SK1	0.95	2	1	1	REC	intLOH
A536R27	AND3188	SK1/BY	rad27∆/∆	C3	LOH3	II	184236	185922	1686	5	SK1	0.97	2	1	1	REC	intLOH
A536R33	AND3188	SK1/BY	rad27∆/∆	C10	LOH2	II	186753	192441	5688	25	BY	0	3	1	1	REC	intLOH
A536R34	AND3188	SK1/BY	rad27∆/∆	C11	LOH2	II	186753	192441	5688	25	BY	0	2	1	1	REC	intLOH
A536R35	AND3188	SK1/BY	rad27∆/∆	C12	LOH2	II	186753	192441	5688	25	BY	0	2	1	1	REC	intLOH
A536R36	AND3188	SK1/BY	rad27∆/∆	C13	LOH2	II	186753	192441	5688	25	BY	0	2	1	1	REC	intLOH
A536R37	AND3188	SK1/BY	rad27∆/∆	C14	LOH2	II	186753	192441	5688	25	BY	0	3	1	1	REC	intLOH
A536R38	AND3188	SK1/BY	rad27∆/∆	C15	LOH2	II	186753	192441	5688	25	BY	0	2	1	1	REC	intLOH
A536R39	AND3188	SK1/BY	rad27∆/∆	C16	LOH2	II	186753	192441	5688	25	BY	0	2	1	1	REC	intLOH
A536R40	AND3188	SK1/BY	rad27∆/∆	C17	LOH2	II	186753	192441	5688	25	BY	0	2	1	1	REC	intLOH
A536R41	AND3188	SK1/BY	rad27∆/∆	C18	LOH2	II	186753	192441	5688	25	BY	0	4	1	1	REC	intLOH
A536R42	AND3188	SK1/BY	rad27∆/∆	C19	LOH2	II	186753	192441	5688	25	BY	0	3	1	1	REC	intLOH
A536R43	AND3188	SK1/BY	rad27∆/∆	C20	LOH2	II	186753	192441	5688	25	BY	0	4	1	1	REC	intLOH
A536R44	AND3188	SK1/BY	rad27∆/∆	C21	LOH2	II	186753	192441	5688	25	BY	0	3	1	1	REC	intLOH
A536R45	AND3188	SK1/BY	rad27∆/∆	C22	LOH2	II	186753	192441	5688	25	BY	0	4	1	1	REC	intLOH
A536R46	AND3188	SK1/BY	rad27∆/∆	C23	LOH2	II	186753	192441	5688	25	BY	0	4	1	1	REC	intLOH
A536R47	AND3188	SK1/BY	rad27∆/∆	C24	LOH2	II	186753	192441	5688	25	BY	0	5	1	1	REC	intLOH
A452R19	AND3188	SK1/BY	rad27∆/∆	C25	LOH2	II	186753	192441	5688	25	BY	0	3	1	1	REC	intLOH
A536R27	AND3188	SK1/BY	rad27∆/∆	C3	LOH4	II	186753	236256	49503	173	BY	0	2	1	1	REC	intLOH
A536R28	AND3188	SK1/BY	rad27∆/∆	C4	LOH2	II	186753	192441	5688	25	BY	0	2	1	1	REC	intLOH
A536R29	AND3188	SK1/BY	rad27∆/∆	C5	LOH2	II	186753	192441	5688	25	BY	0	2	1	1	REC	intLOH
A536R30	AND3188	SK1/BY	rad27∆/∆	C6	LOH2	II	186753	192441	5688	25	BY	0	2	1	1	REC	intLOH
A536R31	AND3188	SK1/BY	rad27∆/∆	C7	LOH2	II	186753	192441	5688	25	BY	0	3	1	1	REC	intLOH
A536R32	AND3188	SK1/BY	rad27∆/∆	C9	LOH2	II	186753	192441	5688	25	BY	0	5	1	1	REC	intLOH
A536R35	AND3188	SK1/BY	rad27∆/∆	C12	LOH3	II	238224	238333	109	5	BY	0	2	1	1	REC	intLOH
A536R25	AND3188	SK1/BY	rad27∆/∆	C1	LOH1	II	429006	430055	1049	5	BY	0	2	1	1	REC	intLOH
A536R33	AND3188	SK1/BY	rad27∆/∆	C10	LOH3	II	429006	430055	1049	5	BY	0	2	1	1	REC	intLOH
A536R34	AND3188	SK1/BY	rad27∆/∆	C11	LOH3	II	429006	430055	1049	5	BY	0	2	1	1	REC	intLOH
A536R35	AND3188	SK1/BY	rad27∆/∆	C12	LOH4	II	429006	430055	1049	5	BY	0	2	1	1	REC	intLOH
A536R36	AND3188	SK1/BY	rad27∆/∆	C13	LOH3	II	429006	430055	1049	5	BY	0	2	1	1	REC	intLOH
A536R37	AND3188	SK1/BY	rad27∆/∆	C14	LOH3	II	429006	430055	1049	5	BY	0	2	1	1	REC	intLOH
A536R38	AND3188	SK1/BY	rad27∆/∆	C15	LOH3	II	429006	430055	1049	5	BY	0	2	1	1	REC	intLOH
A536R39	AND3188	SK1/BY	rad27∆/∆	C16	LOH3	II	429006	430055	1049	5	BY	0	2	1	1	REC	intLOH
A536R40	AND3188	SK1/BY	rad27∆/∆	C17	LOH3	II	429006	430055	1049	5	BY	0	2	1	1	REC	intLOH
A536R41	AND3188	SK1/BY	rad27∆/∆	C18	LOH3	II	429006	430055	1049	5	BY	0	2	1	1	REC	intLOH
A536R42	AND3188	SK1/BY	rad27∆/∆	C19	LOH3	II	429006	430055	1049	5	BY	0	2	1	1	REC	intLOH
A536R26	AND3188	SK1/BY	rad27∆/∆	C2	LOH3	II	429006	430055	1049	5	BY	0	1	1	1	DEL	intLOH
A536R43	AND3188	SK1/BY	rad27∆/∆	C20	LOH3	II	429006	430055	1049	5	BY	0	2	1	1	REC	intLOH
A536R44	AND3188	SK1/BY	rad27∆/∆	C21	LOH3	II	429006	430055	1049	5	BY	0	2	1	1	REC	intLOH
A536R45	AND3188	SK1/BY	rad27∆/∆	C22	LOH3	II	429006	430055	1049	5	BY	0	2	1	1	REC	intLOH
A536R46	AND3188	SK1/BY	rad27∆/∆	C23	LOH3	II	429006	430055	1049	5	BY	0	2	1	1	REC	intLOH
A536R47	AND3188	SK1/BY	rad27∆/∆	C24	LOH3	II	429006	430055	1049	5	BY	0	2	1	1	REC	intLOH
A452R19	AND3188	SK1/BY	rad27∆/∆	C25	LOH3	II	429006	430055	1049	5	BY	0	2	1	1	REC	intLOH
A536R27	AND3188	SK1/BY	rad27∆/∆	C3	LOH5	II	429006	430055	1049	5	BY	0	0	1	1	DEL	intLOH
A536R28	AND3188	SK1/BY	rad27∆/∆	C4	LOH3	II	429006	430055	1049	5	BY	0	2	1	1	REC	intLOH
A536R29	AND3188	SK1/BY	rad27∆/∆	C5	LOH3	II	429006	430055	1049	5	BY	0	2	1	1	REC	intLOH
A536R30	AND3188	SK1/BY	rad27∆/∆	C6	LOH3	II	429006	430055	1049	5	BY	0	2	1	1	REC	intLOH
A536R31	AND3188	SK1/BY	rad27∆/∆	C7	LOH3	II	429006	430055	1049	5	BY	0	2	1	1	REC	intLOH
A536R32	AND3188	SK1/BY	rad27∆/∆	C9	LOH3	II	429006	430055	1049	5	BY	0	2	1	1	REC	intLOH
A536R27	AND3188	SK1/BY	rad27∆/∆	C3	LOH6	II	436236	436902	666	4	SK1	0.91	2	1	1	REC	intLOH
A536R27	AND3188	SK1/BY	rad27∆/∆	C3	LOH7	II	507323	507938	615	3	SK1	0.91	2	1	1	REC	intLOH
A536R27	AND3188	SK1/BY	rad27∆/∆	C3	LOH8	II	515049	515157	108	3	SK1	0.92	2	1	1	REC	intLOH
A536R27	AND3188	SK1/BY	rad27∆/∆	C3	LOH9	II	517291	517400	109	3	SK1	0.94	2	1	1	REC	intLOH
A536R27	AND3188	SK1/BY	rad27∆/∆	C3	LOH10	II	522558	522742	184	3	SK1	0.91	2	1	1	REC	intLOH
A536R27	AND3188	SK1/BY	rad27∆/∆	C3	LOH11	II	528069	528559	490	9	SK1	0.92	2	1	1	REC	intLOH
A536R27	AND3188	SK1/BY	rad27∆/∆	C3	LOH12	II	532765	532929	164	4	SK1	0.92	2	1	1	REC	intLOH
A536R27	AND3188	SK1/BY	rad27∆/∆	C3	LOH13	II	541736	541763	27	3	SK1	0.92	2	1	1	REC	intLOH
A536R27	AND3188	SK1/BY	rad27∆/∆	C3	LOH14	II	546130	546154	24	3	SK1	0.92	2	1	1	REC	intLOH
A536R27	AND3188	SK1/BY	rad27∆/∆	C3	LOH15	II	554441	554621	180	3	SK1	0.93	2	1	1	REC	intLOH
A536R27	AND3188	SK1/BY	rad27∆/∆	C3	LOH16	II	614803	614824	21	3	SK1	0.91	2	1	1	REC	intLOH
A536R27	AND3188	SK1/BY	rad27∆/∆	C3	LOH17	II	627055	627481	426	3	SK1	0.94	2	1	1	REC	intLOH
A536R33	AND3188	SK1/BY	rad27∆/∆	C10	LOH4	II	642993	658797	15804	43	BY	0	2	1	1	REC	intLOH
A536R34	AND3188	SK1/BY	rad27∆/∆	C11	LOH4	II	642993	658797	15804	43	BY	0	2	1	1	REC	intLOH
A536R35	AND3188	SK1/BY	rad27∆/∆	C12	LOH5	II	642993	658797	15804	43	BY	0	2	1	1	REC	intLOH
A536R36	AND3188	SK1/BY	rad27∆/∆	C13	LOH4	II	642993	658797	15804	43	BY	0	2	1	1	REC	intLOH
A536R37	AND3188	SK1/BY	rad27∆/∆	C14	LOH4	II	642993	658797	15804	43	BY	0	2	1	1	REC	intLOH
A536R38	AND3188	SK1/BY	rad27∆/∆	C15	LOH4	II	642993	658797	15804	43	BY	0	2	1	1	REC	intLOH
A536R39	AND3188	SK1/BY	rad27∆/∆	C16	LOH4	II	642993	658797	15804	43	BY	0	2	1	1	REC	intLOH
A536R40	AND3188	SK1/BY	rad27∆/∆	C17	LOH4	II	642993	658797	15804	43	BY	0	2	1	1	REC	intLOH
A536R41	AND3188	SK1/BY	rad27∆/∆	C18	LOH4	II	642993	658797	15804	43	BY	0	2	1	1	REC	intLOH
A536R42	AND3188	SK1/BY	rad27∆/∆	C19	LOH4	II	642993	658797	15804	43	BY	0	2	1	1	REC	intLOH
A536R43	AND3188	SK1/BY	rad27∆/∆	C20	LOH4	II	642993	658797	15804	43	BY	0	2	1	1	REC	intLOH
A536R44	AND3188	SK1/BY	rad27∆/∆	C21	LOH4	II	642993	658797	15804	43	BY	0	2	1	1	REC	intLOH
A536R45	AND3188	SK1/BY	rad27∆/∆	C22	LOH4	II	642993	658797	15804	43	BY	0	2	1	1	REC	intLOH
A536R46	AND3188	SK1/BY	rad27∆/∆	C23	LOH4	II	642993	658797	15804	43	BY	0	2	1	1	REC	intLOH
A536R47	AND3188	SK1/BY	rad27∆/∆	C24	LOH4	II	642993	658797	15804	43	BY	0	2	1	1	REC	intLOH
A452R19	AND3188	SK1/BY	rad27∆/∆	C25	LOH4	II	642993	658797	15804	43	BY	0	2	1	1	REC	intLOH
A536R28	AND3188	SK1/BY	rad27∆/∆	C4	LOH4	II	642993	658797	15804	43	BY	0	2	1	1	REC	intLOH
A536R29	AND3188	SK1/BY	rad27∆/∆	C5	LOH4	II	642993	658797	15804	43	BY	0	2	1	1	REC	intLOH
A536R30	AND3188	SK1/BY	rad27∆/∆	C6	LOH4	II	642993	658797	15804	43	BY	0	2	1	1	REC	intLOH
A536R31	AND3188	SK1/BY	rad27∆/∆	C7	LOH4	II	642993	658797	15804	43	BY	0	2	1	1	REC	intLOH
A536R32	AND3188	SK1/BY	rad27∆/∆	C9	LOH4	II	642993	658797	15804	43	BY	0	2	1	1	REC	intLOH
A536R27	AND3188	SK1/BY	rad27∆/∆	C3	LOH18	II	656512	657582	1070	3	SK1	0.92	2	1	1	REC	intLOH
A536R25	AND3188	SK1/BY	rad27∆/∆	C1	LOH2	II	713781	802940	89159	517	SK1	0.98	2	1	1	REC	terLOH
A536R33	AND3188	SK1/BY	rad27∆/∆	C10	LOH5	II	713781	802940	89159	517	SK1	0.98	2	1	1	REC	terLOH
A536R34	AND3188	SK1/BY	rad27∆/∆	C11	LOH5	II	713781	802940	89159	515	SK1	1	2	1	1	REC	terLOH
A536R35	AND3188	SK1/BY	rad27∆/∆	C12	LOH6	II	713781	802940	89159	517	SK1	1	2	1	1	REC	terLOH
A536R36	AND3188	SK1/BY	rad27∆/∆	C13	LOH5	II	713781	803024	89243	518	SK1	0.99	2	1	1	REC	terLOH
A536R37	AND3188	SK1/BY	rad27∆/∆	C14	LOH5	II	713781	802940	89159	516	SK1	1	2	1	1	REC	terLOH
A536R38	AND3188	SK1/BY	rad27∆/∆	C15	LOH5	II	713781	802940	89159	517	SK1	1	2	1	1	REC	terLOH
A536R39	AND3188	SK1/BY	rad27∆/∆	C16	LOH5	II	713781	802940	89159	517	SK1	1	2	1	1	REC	terLOH
A536R40	AND3188	SK1/BY	rad27∆/∆	C17	LOH5	II	713781	802940	89159	517	SK1	0.99	2	1	1	REC	terLOH
A536R41	AND3188	SK1/BY	rad27∆/∆	C18	LOH5	II	713781	802940	89159	517	SK1	0.99	2	1	1	REC	terLOH
A536R42	AND3188	SK1/BY	rad27∆/∆	C19	LOH5	II	713781	802940	89159	516	SK1	0.98	2	1	1	REC	terLOH
A536R26	AND3188	SK1/BY	rad27∆/∆	C2	LOH4	II	713781	802940	89159	517	SK1	0.99	2	1	1	REC	terLOH
A536R43	AND3188	SK1/BY	rad27∆/∆	C20	LOH5	II	713781	802940	89159	515	SK1	0.99	2	1	1	REC	terLOH
A536R44	AND3188	SK1/BY	rad27∆/∆	C21	LOH5	II	713781	802940	89159	517	SK1	1	2	1	1	REC	terLOH
A536R45	AND3188	SK1/BY	rad27∆/∆	C22	LOH5	II	713781	803024	89243	518	SK1	0.98	2	1	1	REC	terLOH
A536R46	AND3188	SK1/BY	rad27∆/∆	C23	LOH5	II	713781	803024	89243	518	SK1	0.99	2	1	1	REC	terLOH
A536R47	AND3188	SK1/BY	rad27∆/∆	C24	LOH5	II	713781	802940	89159	517	SK1	0.99	2	1	1	REC	terLOH
A452R19	AND3188	SK1/BY	rad27∆/∆	C25	LOH5	II	713781	803024	89243	518	SK1	0.99	2	1	1	REC	terLOH
A536R27	AND3188	SK1/BY	rad27∆/∆	C3	LOH19	II	713781	803024	89243	517	SK1	0.98	2	1	1	REC	terLOH
A536R28	AND3188	SK1/BY	rad27∆/∆	C4	LOH5	II	713781	802940	89159	516	SK1	0.99	2	1	1	REC	terLOH
A536R29	AND3188	SK1/BY	rad27∆/∆	C5	LOH5	II	713781	802940	89159	516	SK1	0.99	2	1	1	REC	terLOH
A536R30	AND3188	SK1/BY	rad27∆/∆	C6	LOH5	II	713781	803024	89243	518	SK1	0.98	2	1	1	REC	terLOH
A536R31	AND3188	SK1/BY	rad27∆/∆	C7	LOH5	II	713781	803993	90212	520	SK1	0.98	2	1	1	REC	terLOH
A536R32	AND3188	SK1/BY	rad27∆/∆	C9	LOH5	II	713781	802940	89159	516	SK1	0.99	2	1	1	REC	terLOH
A536R41	AND3188	SK1/BY	rad27∆/∆	C18	LOH6	III	2869	100295	97426	253	SK1	0.99	2	1	1	REC	terLOH
A536R42	AND3188	SK1/BY	rad27∆/∆	C19	LOH6	III	2869	100295	97426	253	SK1	0.99	2	1	1	REC	terLOH
A536R43	AND3188	SK1/BY	rad27∆/∆	C20	LOH6	III	2869	100295	97426	253	SK1	0.99	2	1	1	REC	terLOH
A536R44	AND3188	SK1/BY	rad27∆/∆	C21	LOH6	III	2869	100295	97426	253	SK1	0.99	2	1	1	REC	terLOH
A536R45	AND3188	SK1/BY	rad27∆/∆	C22	LOH6	III	2869	100295	97426	253	SK1	0.99	2	1	1	REC	terLOH
A536R46	AND3188	SK1/BY	rad27∆/∆	C23	LOH6	III	2869	100295	97426	253	SK1	0.99	2	1	1	REC	terLOH
A536R47	AND3188	SK1/BY	rad27∆/∆	C24	LOH6	III	2869	100295	97426	253	SK1	0.99	2	1	1	REC	terLOH
A452R19	AND3188	SK1/BY	rad27∆/∆	C25	LOH6	III	2869	100295	97426	252	SK1	1	2	1	1	REC	terLOH
A536R27	AND3188	SK1/BY	rad27∆/∆	C3	LOH20	III	2869	41289	38420	65	SK1	0.98	2	1	1	REC	terLOH
A536R26	AND3188	SK1/BY	rad27∆/∆	C2	LOH5	III	33566	33692	126	3	BY	0	2	1	1	REC	intLOH
A536R26	AND3188	SK1/BY	rad27∆/∆	C2	LOH6	III	35124	35198	74	3	BY	0	2	1	1	REC	intLOH
A536R26	AND3188	SK1/BY	rad27∆/∆	C2	LOH7	III	59925	82365	22440	77	BY	0	2	1	1	REC	intLOH
A536R43	AND3188	SK1/BY	rad27∆/∆	C20	LOH7	III	101597	106374	4777	14	BY	0	2	1	1	REC	intLOH
A536R44	AND3188	SK1/BY	rad27∆/∆	C21	LOH7	III	101597	106374	4777	14	BY	0	2	1	1	REC	intLOH
A536R45	AND3188	SK1/BY	rad27∆/∆	C22	LOH7	III	101597	106374	4777	14	BY	0	2	1	1	REC	intLOH
A536R46	AND3188	SK1/BY	rad27∆/∆	C23	LOH7	III	101597	106374	4777	14	BY	0	2	1	1	REC	intLOH
A536R47	AND3188	SK1/BY	rad27∆/∆	C24	LOH7	III	101597	106374	4777	14	BY	0	2	1	1	REC	intLOH
A452R19	AND3188	SK1/BY	rad27∆/∆	C25	LOH7	III	101597	106374	4777	14	BY	0	2	1	1	REC	intLOH
A536R43	AND3188	SK1/BY	rad27∆/∆	C20	LOH8	III	106818	111026	4208	22	SK1	0.99	2	1	1	REC	intLOH
A536R44	AND3188	SK1/BY	rad27∆/∆	C21	LOH8	III	106818	111026	4208	22	SK1	1	2	1	1	REC	intLOH
A536R45	AND3188	SK1/BY	rad27∆/∆	C22	LOH8	III	106818	111026	4208	22	SK1	0.99	2	1	1	REC	intLOH
A536R46	AND3188	SK1/BY	rad27∆/∆	C23	LOH8	III	106818	111026	4208	22	SK1	0.99	2	1	1	REC	intLOH
A536R47	AND3188	SK1/BY	rad27∆/∆	C24	LOH8	III	106818	111026	4208	22	SK1	0.99	2	1	1	REC	intLOH
A452R19	AND3188	SK1/BY	rad27∆/∆	C25	LOH8	III	106818	111026	4208	22	SK1	0.99	2	1	1	REC	intLOH
A536R34	AND3188	SK1/BY	rad27∆/∆	C11	LOH6	III	140466	141490	1024	5	SK1	1	2	1	1	REC	intLOH
A536R35	AND3188	SK1/BY	rad27∆/∆	C12	LOH7	III	140466	141490	1024	5	SK1	0.99	2	1	1	REC	intLOH
A536R36	AND3188	SK1/BY	rad27∆/∆	C13	LOH6	III	140466	141490	1024	5	SK1	0.99	2	1	1	REC	intLOH
A536R37	AND3188	SK1/BY	rad27∆/∆	C14	LOH6	III	140466	141490	1024	5	SK1	1	2	1	1	REC	intLOH
A536R38	AND3188	SK1/BY	rad27∆/∆	C15	LOH6	III	140466	141490	1024	5	SK1	0.99	2	1	1	REC	intLOH
A536R39	AND3188	SK1/BY	rad27∆/∆	C16	LOH6	III	140466	141490	1024	5	SK1	0.99	2	1	1	REC	intLOH
A536R40	AND3188	SK1/BY	rad27∆/∆	C17	LOH6	III	140466	141490	1024	5	SK1	1	2	1	1	REC	intLOH
A536R41	AND3188	SK1/BY	rad27∆/∆	C18	LOH7	III	140466	141490	1024	5	SK1	0.99	2	1	1	REC	intLOH
A536R42	AND3188	SK1/BY	rad27∆/∆	C19	LOH7	III	140466	141490	1024	5	SK1	0.99	2	1	1	REC	intLOH
A536R43	AND3188	SK1/BY	rad27∆/∆	C20	LOH9	III	140466	141490	1024	5	SK1	0.99	2	1	1	REC	intLOH
A536R44	AND3188	SK1/BY	rad27∆/∆	C21	LOH9	III	140466	141490	1024	5	SK1	1	2	1	1	REC	intLOH
A536R45	AND3188	SK1/BY	rad27∆/∆	C22	LOH9	III	140466	141490	1024	5	SK1	0.99	2	1	1	REC	intLOH
A536R46	AND3188	SK1/BY	rad27∆/∆	C23	LOH9	III	140466	141490	1024	5	SK1	0.99	2	1	1	REC	intLOH
A536R47	AND3188	SK1/BY	rad27∆/∆	C24	LOH9	III	140466	141490	1024	5	SK1	1	2	1	1	REC	intLOH
A452R19	AND3188	SK1/BY	rad27∆/∆	C25	LOH9	III	140466	141490	1024	5	SK1	1	2	1	1	REC	intLOH
A536R39	AND3188	SK1/BY	rad27∆/∆	C16	LOH7	III	151925	168244	16319	82	SK1	0.99	1	1	1	DEL	intLOH
A536R40	AND3188	SK1/BY	rad27∆/∆	C17	LOH7	III	151925	168244	16319	82	SK1	0.99	1	1	1	DEL	intLOH
A536R41	AND3188	SK1/BY	rad27∆/∆	C18	LOH8	III	151925	168244	16319	82	SK1	0.99	1	1	1	DEL	intLOH
A536R42	AND3188	SK1/BY	rad27∆/∆	C19	LOH8	III	151925	168244	16319	82	SK1	0.99	1	1	1	DEL	intLOH
A536R43	AND3188	SK1/BY	rad27∆/∆	C20	LOH10	III	151925	168244	16319	82	SK1	1	1	1	1	DEL	intLOH
A536R44	AND3188	SK1/BY	rad27∆/∆	C21	LOH10	III	151925	168244	16319	82	SK1	0.99	1	1	1	DEL	intLOH
A536R45	AND3188	SK1/BY	rad27∆/∆	C22	LOH10	III	151925	168244	16319	82	SK1	0.99	1	1	1	DEL	intLOH
A536R46	AND3188	SK1/BY	rad27∆/∆	C23	LOH10	III	151925	168244	16319	82	SK1	0.99	1	1	1	DEL	intLOH
A536R47	AND3188	SK1/BY	rad27∆/∆	C24	LOH10	III	151925	168244	16319	82	SK1	1	1	1	1	DEL	intLOH
A452R19	AND3188	SK1/BY	rad27∆/∆	C25	LOH10	III	151925	168244	16319	81	SK1	0.99	1	1	1	DEL	intLOH
A536R27	AND3188	SK1/BY	rad27∆/∆	C3	LOH21	III	222524	314039	91515	279	SK1	0.97	2	1	1	REC	terLOH
A536R26	AND3188	SK1/BY	rad27∆/∆	C2	LOH8	III	234004	234608	604	3	SK1	0.91	2	1	1	REC	intLOH
A536R26	AND3188	SK1/BY	rad27∆/∆	C2	LOH9	III	297533	314039	16506	50	SK1	0.96	4	1	1	REC	terLOH
A536R33	AND3188	SK1/BY	rad27∆/∆	C10	LOH6	IV	18805	438319	419514	1986	SK1	0.99	2	1	1	REC	terLOH
A536R34	AND3188	SK1/BY	rad27∆/∆	C11	LOH7	IV	18805	438319	419514	1987	SK1	0.99	2	1	1	REC	terLOH
A536R35	AND3188	SK1/BY	rad27∆/∆	C12	LOH8	IV	18805	438319	419514	1986	SK1	0.99	2	1	1	REC	terLOH
A536R36	AND3188	SK1/BY	rad27∆/∆	C13	LOH7	IV	18805	438319	419514	1986	SK1	0.99	2	1	1	REC	terLOH
A536R37	AND3188	SK1/BY	rad27∆/∆	C14	LOH7	IV	18805	438319	419514	1985	SK1	0.99	2	1	1	REC	terLOH
A536R38	AND3188	SK1/BY	rad27∆/∆	C15	LOH7	IV	18805	438319	419514	1985	SK1	0.99	2	1	1	REC	terLOH
A536R39	AND3188	SK1/BY	rad27∆/∆	C16	LOH8	IV	18805	438319	419514	1988	SK1	0.99	2	1	1	REC	terLOH
A536R40	AND3188	SK1/BY	rad27∆/∆	C17	LOH8	IV	18805	438319	419514	1987	SK1	0.99	2	1	1	REC	terLOH
A536R41	AND3188	SK1/BY	rad27∆/∆	C18	LOH9	IV	18805	438319	419514	1987	SK1	0.99	2	1	1	REC	terLOH
A536R42	AND3188	SK1/BY	rad27∆/∆	C19	LOH9	IV	18805	438319	419514	1988	SK1	0.99	2	1	1	REC	terLOH
A536R43	AND3188	SK1/BY	rad27∆/∆	C20	LOH11	IV	18805	438319	419514	1987	SK1	0.99	2	1	1	REC	terLOH
A536R44	AND3188	SK1/BY	rad27∆/∆	C21	LOH11	IV	18805	438319	419514	1987	SK1	0.99	2	1	1	REC	terLOH
A536R45	AND3188	SK1/BY	rad27∆/∆	C22	LOH11	IV	18805	438319	419514	1987	SK1	0.99	2	1	1	REC	terLOH
A536R46	AND3188	SK1/BY	rad27∆/∆	C23	LOH11	IV	18805	438319	419514	1988	SK1	0.99	2	1	1	REC	terLOH
A536R47	AND3188	SK1/BY	rad27∆/∆	C24	LOH11	IV	18805	438319	419514	1987	SK1	0.99	2	1	1	REC	terLOH
A452R19	AND3188	SK1/BY	rad27∆/∆	C25	LOH11	IV	18805	438319	419514	1987	SK1	1	2	1	1	REC	terLOH
A536R27	AND3188	SK1/BY	rad27∆/∆	C3	LOH22	IV	18805	129783	110978	585	BY	0	2	1	1	REC	terLOH
A536R28	AND3188	SK1/BY	rad27∆/∆	C4	LOH6	IV	18805	438319	419514	1985	SK1	0.99	2	1	1	REC	terLOH
A536R29	AND3188	SK1/BY	rad27∆/∆	C5	LOH6	IV	18805	438319	419514	1986	SK1	0.99	2	1	1	REC	terLOH
A536R30	AND3188	SK1/BY	rad27∆/∆	C6	LOH6	IV	18805	438319	419514	1988	SK1	0.99	2	1	1	REC	terLOH
A536R31	AND3188	SK1/BY	rad27∆/∆	C7	LOH6	IV	18805	438319	419514	1987	SK1	0.99	2	1	1	REC	terLOH
A536R32	AND3188	SK1/BY	rad27∆/∆	C9	LOH6	IV	18805	438319	419514	1987	SK1	0.99	2	1	1	REC	terLOH
A536R26	AND3188	SK1/BY	rad27∆/∆	C2	LOH10	IV	239899	240185	286	6	SK1	0.92	2	1	1	REC	intLOH
A536R26	AND3188	SK1/BY	rad27∆/∆	C2	LOH11	IV	261828	262158	330	3	SK1	0.92	2	1	1	REC	intLOH
A536R26	AND3188	SK1/BY	rad27∆/∆	C2	LOH12	IV	462986	466410	3424	15	BY	0	2	1	1	REC	intLOH
A536R33	AND3188	SK1/BY	rad27∆/∆	C10	LOH7	IV	481806	716118	234312	1154	BY	0	2	1	1	REC	intLOH
A536R34	AND3188	SK1/BY	rad27∆/∆	C11	LOH8	IV	481806	716118	234312	1154	BY	0	2	1	1	REC	intLOH
A536R35	AND3188	SK1/BY	rad27∆/∆	C12	LOH9	IV	481806	716118	234312	1154	BY	0	2	1	1	REC	intLOH
A536R36	AND3188	SK1/BY	rad27∆/∆	C13	LOH8	IV	481806	716118	234312	1154	BY	0	2	1	1	REC	intLOH
A536R37	AND3188	SK1/BY	rad27∆/∆	C14	LOH8	IV	481806	716118	234312	1154	BY	0	2	1	1	REC	intLOH
A536R38	AND3188	SK1/BY	rad27∆/∆	C15	LOH8	IV	481806	716118	234312	1154	BY	0	2	1	1	REC	intLOH
A536R39	AND3188	SK1/BY	rad27∆/∆	C16	LOH9	IV	481806	716118	234312	1154	BY	0	2	1	1	REC	intLOH
A536R40	AND3188	SK1/BY	rad27∆/∆	C17	LOH9	IV	481806	716118	234312	1154	BY	0	2	1	1	REC	intLOH
A536R41	AND3188	SK1/BY	rad27∆/∆	C18	LOH10	IV	481806	716118	234312	1154	BY	0	2	1	1	REC	intLOH
A536R42	AND3188	SK1/BY	rad27∆/∆	C19	LOH10	IV	481806	716118	234312	1154	BY	0	2	1	1	REC	intLOH
A536R43	AND3188	SK1/BY	rad27∆/∆	C20	LOH12	IV	481806	716118	234312	1154	BY	0	2	1	1	REC	intLOH
A536R44	AND3188	SK1/BY	rad27∆/∆	C21	LOH12	IV	481806	716118	234312	1154	BY	0	2	1	1	REC	intLOH
A536R45	AND3188	SK1/BY	rad27∆/∆	C22	LOH12	IV	481806	716118	234312	1154	BY	0	2	1	1	REC	intLOH
A536R46	AND3188	SK1/BY	rad27∆/∆	C23	LOH12	IV	481806	716118	234312	1154	BY	0	2	1	1	REC	intLOH
A536R47	AND3188	SK1/BY	rad27∆/∆	C24	LOH12	IV	481806	716118	234312	1154	BY	0	2	1	1	REC	intLOH
A452R19	AND3188	SK1/BY	rad27∆/∆	C25	LOH12	IV	481806	716118	234312	1154	BY	0	2	1	1	REC	intLOH
A536R32	AND3188	SK1/BY	rad27∆/∆	C9	LOH7	IV	481806	716118	234312	1154	BY	0	2	1	1	REC	intLOH
A536R27	AND3188	SK1/BY	rad27∆/∆	C3	LOH23	IV	546251	716118	169867	938	BY	0	2	1	1	REC	intLOH
A536R29	AND3188	SK1/BY	rad27∆/∆	C5	LOH7	IV	579755	716118	136363	798	BY	0	3	1	1	REC	intLOH
A536R30	AND3188	SK1/BY	rad27∆/∆	C6	LOH7	IV	579755	716118	136363	798	BY	0	3	1	1	REC	intLOH
A536R31	AND3188	SK1/BY	rad27∆/∆	C7	LOH7	IV	579755	716118	136363	798	BY	0	2	1	1	REC	intLOH
A536R33	AND3188	SK1/BY	rad27∆/∆	C10	LOH8	IV	716407	719896	3489	47	SK1	0.99	2	1	1	REC	intLOH
A536R34	AND3188	SK1/BY	rad27∆/∆	C11	LOH9	IV	716407	719896	3489	47	SK1	1	2	1	1	REC	intLOH
A536R35	AND3188	SK1/BY	rad27∆/∆	C12	LOH10	IV	716407	719896	3489	47	SK1	0.99	2	1	1	REC	intLOH
A536R36	AND3188	SK1/BY	rad27∆/∆	C13	LOH9	IV	716407	719896	3489	47	SK1	0.99	2	1	1	REC	intLOH
A536R37	AND3188	SK1/BY	rad27∆/∆	C14	LOH9	IV	716407	719896	3489	47	SK1	0.99	2	1	1	REC	intLOH
A536R38	AND3188	SK1/BY	rad27∆/∆	C15	LOH9	IV	716407	719896	3489	47	SK1	0.99	2	1	1	REC	intLOH
A536R39	AND3188	SK1/BY	rad27∆/∆	C16	LOH10	IV	716407	719896	3489	47	SK1	1	2	1	1	REC	intLOH
A536R40	AND3188	SK1/BY	rad27∆/∆	C17	LOH10	IV	716407	719896	3489	47	SK1	0.99	2	1	1	REC	intLOH
A536R41	AND3188	SK1/BY	rad27∆/∆	C18	LOH11	IV	716407	719896	3489	47	SK1	0.99	2	1	1	REC	intLOH
A536R42	AND3188	SK1/BY	rad27∆/∆	C19	LOH11	IV	716407	719896	3489	47	SK1	1	2	1	1	REC	intLOH
A536R26	AND3188	SK1/BY	rad27∆/∆	C2	LOH13	IV	716407	719896	3489	47	SK1	1	2	1	1	REC	intLOH
A536R43	AND3188	SK1/BY	rad27∆/∆	C20	LOH13	IV	716407	719896	3489	47	SK1	0.99	2	1	1	REC	intLOH
A536R44	AND3188	SK1/BY	rad27∆/∆	C21	LOH13	IV	716407	719896	3489	47	SK1	0.99	2	1	1	REC	intLOH
A536R45	AND3188	SK1/BY	rad27∆/∆	C22	LOH13	IV	716407	719896	3489	47	SK1	0.99	2	1	1	REC	intLOH
A536R46	AND3188	SK1/BY	rad27∆/∆	C23	LOH13	IV	716407	719896	3489	47	SK1	0.99	2	1	1	REC	intLOH
A536R47	AND3188	SK1/BY	rad27∆/∆	C24	LOH13	IV	716407	719896	3489	47	SK1	0.99	2	1	1	REC	intLOH
A452R19	AND3188	SK1/BY	rad27∆/∆	C25	LOH13	IV	716407	719896	3489	47	SK1	1	2	1	1	REC	intLOH
A536R27	AND3188	SK1/BY	rad27∆/∆	C3	LOH24	IV	716407	719896	3489	47	SK1	0.99	2	1	1	REC	intLOH
A536R28	AND3188	SK1/BY	rad27∆/∆	C4	LOH7	IV	716407	719896	3489	47	SK1	0.99	2	1	1	REC	intLOH
A536R29	AND3188	SK1/BY	rad27∆/∆	C5	LOH8	IV	716407	719896	3489	47	SK1	0.99	2	1	1	REC	intLOH
A536R30	AND3188	SK1/BY	rad27∆/∆	C6	LOH8	IV	716407	719896	3489	47	SK1	0.99	2	1	1	REC	intLOH
A536R31	AND3188	SK1/BY	rad27∆/∆	C7	LOH8	IV	716407	719896	3489	47	SK1	1	2	1	1	REC	intLOH
A536R32	AND3188	SK1/BY	rad27∆/∆	C9	LOH8	IV	716407	719896	3489	47	SK1	0.99	2	1	1	REC	intLOH
A536R33	AND3188	SK1/BY	rad27∆/∆	C10	LOH9	IV	720645	1335831	615186	2833	BY	0	2	1	1	REC	intLOH
A536R34	AND3188	SK1/BY	rad27∆/∆	C11	LOH10	IV	720645	1335831	615186	2833	BY	0	2	1	1	REC	intLOH
A536R35	AND3188	SK1/BY	rad27∆/∆	C12	LOH11	IV	720645	1335831	615186	2833	BY	0	2	1	1	REC	intLOH
A536R36	AND3188	SK1/BY	rad27∆/∆	C13	LOH10	IV	720645	1335831	615186	2833	BY	0	2	1	1	REC	intLOH
A536R37	AND3188	SK1/BY	rad27∆/∆	C14	LOH10	IV	720645	1335831	615186	2833	BY	0	2	1	1	REC	intLOH
A536R38	AND3188	SK1/BY	rad27∆/∆	C15	LOH10	IV	720645	1335831	615186	2833	BY	0	2	1	1	REC	intLOH
A536R39	AND3188	SK1/BY	rad27∆/∆	C16	LOH11	IV	720645	1335831	615186	2833	BY	0	2	1	1	REC	intLOH
A536R40	AND3188	SK1/BY	rad27∆/∆	C17	LOH11	IV	720645	1335831	615186	2833	BY	0	2	1	1	REC	intLOH
A536R41	AND3188	SK1/BY	rad27∆/∆	C18	LOH12	IV	720645	1335831	615186	2833	BY	0	2	1	1	REC	intLOH
A536R42	AND3188	SK1/BY	rad27∆/∆	C19	LOH12	IV	720645	1335831	615186	2833	BY	0	2	1	1	REC	intLOH
A536R43	AND3188	SK1/BY	rad27∆/∆	C20	LOH14	IV	720645	1335831	615186	2833	BY	0	2	1	1	REC	intLOH
A536R44	AND3188	SK1/BY	rad27∆/∆	C21	LOH14	IV	720645	1335831	615186	2833	BY	0	2	1	1	REC	intLOH
A536R45	AND3188	SK1/BY	rad27∆/∆	C22	LOH14	IV	720645	1335831	615186	2833	BY	0	2	1	1	REC	intLOH
A536R46	AND3188	SK1/BY	rad27∆/∆	C23	LOH14	IV	720645	1335831	615186	2833	BY	0	2	1	1	REC	intLOH
A536R47	AND3188	SK1/BY	rad27∆/∆	C24	LOH14	IV	720645	1335831	615186	2833	BY	0	2	1	1	REC	intLOH
A452R19	AND3188	SK1/BY	rad27∆/∆	C25	LOH14	IV	720645	1335831	615186	2833	BY	0	2	1	1	REC	intLOH
A536R27	AND3188	SK1/BY	rad27∆/∆	C3	LOH25	IV	720645	820170	99525	394	BY	0	2	1	1	REC	intLOH
A536R29	AND3188	SK1/BY	rad27∆/∆	C5	LOH9	IV	720645	1335831	615186	2833	BY	0	2	1	1	REC	intLOH
A536R30	AND3188	SK1/BY	rad27∆/∆	C6	LOH9	IV	720645	1335831	615186	2833	BY	0	2	1	1	REC	intLOH
A536R31	AND3188	SK1/BY	rad27∆/∆	C7	LOH9	IV	720645	1335831	615186	2833	BY	0	2	1	1	REC	intLOH
A536R32	AND3188	SK1/BY	rad27∆/∆	C9	LOH9	IV	720645	1335831	615186	2833	BY	0	2	1	1	REC	intLOH
A536R26	AND3188	SK1/BY	rad27∆/∆	C2	LOH14	IV	727764	727788	24	3	BY	0	2	1	1	REC	intLOH
A536R26	AND3188	SK1/BY	rad27∆/∆	C2	LOH15	IV	778694	778721	27	3	BY	0	2	1	1	REC	intLOH
A536R26	AND3188	SK1/BY	rad27∆/∆	C2	LOH16	IV	913494	913698	204	3	BY	0	2	1	1	REC	intLOH
A536R26	AND3188	SK1/BY	rad27∆/∆	C2	LOH17	IV	1079059	1082404	3345	23	BY	0	2	1	1	REC	intLOH
A536R27	AND3188	SK1/BY	rad27∆/∆	C3	LOH26	IV	1087085	1087263	178	4	SK1	0.93	2	1	1	REC	intLOH
A536R27	AND3188	SK1/BY	rad27∆/∆	C3	LOH27	IV	1090107	1090283	176	5	SK1	0.94	2	1	1	REC	intLOH
A536R27	AND3188	SK1/BY	rad27∆/∆	C3	LOH28	IV	1095022	1095230	208	3	SK1	0.94	2	1	1	REC	intLOH
A536R26	AND3188	SK1/BY	rad27∆/∆	C2	LOH18	IV	1101776	1101950	174	4	BY	0	3	1	1	REC	intLOH
A536R27	AND3188	SK1/BY	rad27∆/∆	C3	LOH29	IV	1105249	1105561	312	3	SK1	0.92	2	1	1	REC	intLOH
A536R27	AND3188	SK1/BY	rad27∆/∆	C3	LOH30	IV	1108456	1108696	240	5	SK1	0.93	2	1	1	REC	intLOH
A536R27	AND3188	SK1/BY	rad27∆/∆	C3	LOH31	IV	1118280	1118418	138	3	SK1	0.93	2	1	1	REC	intLOH
A536R27	AND3188	SK1/BY	rad27∆/∆	C3	LOH32	IV	1119888	1120363	475	4	SK1	0.93	2	1	1	REC	intLOH
A536R27	AND3188	SK1/BY	rad27∆/∆	C3	LOH33	IV	1126043	1126266	223	4	SK1	0.94	2	1	1	REC	intLOH
A536R27	AND3188	SK1/BY	rad27∆/∆	C3	LOH34	IV	1128039	1128135	96	4	SK1	0.91	2	1	1	REC	intLOH
A536R26	AND3188	SK1/BY	rad27∆/∆	C2	LOH19	IV	1137245	1138406	1161	8	BY	0	2	1	1	REC	intLOH
A536R26	AND3188	SK1/BY	rad27∆/∆	C2	LOH20	IV	1143696	1143943	247	7	BY	0	2	1	1	REC	intLOH
A536R26	AND3188	SK1/BY	rad27∆/∆	C2	LOH21	IV	1145144	1147937	2793	11	BY	0	2	1	1	REC	intLOH
A536R26	AND3188	SK1/BY	rad27∆/∆	C2	LOH22	IV	1148558	1150131	1573	14	BY	0	2	1	1	REC	intLOH
A536R26	AND3188	SK1/BY	rad27∆/∆	C2	LOH23	IV	1152705	1164726	12021	32	BY	0	1	1	1	DEL	intLOH
A536R26	AND3188	SK1/BY	rad27∆/∆	C2	LOH24	IV	1165519	1166200	681	10	BY	0	2	1	1	REC	intLOH
A536R26	AND3188	SK1/BY	rad27∆/∆	C2	LOH25	IV	1166782	1167052	270	6	BY	0	2	1	1	REC	intLOH
A536R26	AND3188	SK1/BY	rad27∆/∆	C2	LOH26	IV	1170023	1171598	1575	17	BY	0	2	1	1	REC	intLOH
A536R27	AND3188	SK1/BY	rad27∆/∆	C3	LOH35	IV	1170617	1170728	111	3	SK1	0.96	2	1	1	REC	intLOH
A536R26	AND3188	SK1/BY	rad27∆/∆	C2	LOH27	IV	1172497	1172894	397	5	BY	0	2	1	1	REC	intLOH
A536R27	AND3188	SK1/BY	rad27∆/∆	C3	LOH36	IV	1172576	1172695	119	3	SK1	0.91	2	1	1	REC	intLOH
A536R26	AND3188	SK1/BY	rad27∆/∆	C2	LOH28	IV	1173622	1178525	4903	25	BY	0	2	1	1	REC	intLOH
A536R26	AND3188	SK1/BY	rad27∆/∆	C2	LOH29	IV	1182448	1183224	776	5	BY	0	2	1	1	REC	intLOH
A536R26	AND3188	SK1/BY	rad27∆/∆	C2	LOH30	IV	1185927	1191233	5306	31	BY	0	2	1	1	REC	intLOH
A536R26	AND3188	SK1/BY	rad27∆/∆	C2	LOH31	IV	1193452	1194088	636	8	BY	0	2	1	1	REC	intLOH
A536R26	AND3188	SK1/BY	rad27∆/∆	C2	LOH32	IV	1197543	1200630	3087	15	BY	0	2	1	1	REC	intLOH
A536R27	AND3188	SK1/BY	rad27∆/∆	C3	LOH37	IV	1201657	1202038	381	3	SK1	0.93	2	1	1	REC	intLOH
A536R26	AND3188	SK1/BY	rad27∆/∆	C2	LOH33	IV	1202939	1205529	2590	4	BY	0	2	1	1	REC	intLOH
A536R26	AND3188	SK1/BY	rad27∆/∆	C2	LOH34	IV	1213651	1214860	1209	8	BY	0	2	1	1	REC	intLOH
A536R27	AND3188	SK1/BY	rad27∆/∆	C3	LOH38	IV	1215065	1215179	114	4	SK1	0.93	2	1	1	REC	intLOH
A536R26	AND3188	SK1/BY	rad27∆/∆	C2	LOH35	IV	1215366	1215707	341	5	BY	0	2	1	1	REC	intLOH
A536R26	AND3188	SK1/BY	rad27∆/∆	C2	LOH36	IV	1216099	1220176	4077	28	BY	0	2	1	1	REC	intLOH
A536R27	AND3188	SK1/BY	rad27∆/∆	C3	LOH39	IV	1216309	1216425	116	5	SK1	0.92	2	1	1	REC	intLOH
A536R27	AND3188	SK1/BY	rad27∆/∆	C3	LOH40	IV	1217501	1218265	764	3	SK1	0.93	2	1	1	REC	intLOH
A536R26	AND3188	SK1/BY	rad27∆/∆	C2	LOH37	IV	1224167	1227777	3610	16	BY	0	2	1	1	REC	intLOH
A536R26	AND3188	SK1/BY	rad27∆/∆	C2	LOH38	IV	1228216	1236284	8068	48	BY	0	2	1	1	REC	intLOH
A536R27	AND3188	SK1/BY	rad27∆/∆	C3	LOH41	IV	1240896	1240919	23	3	SK1	0.91	2	1	1	REC	intLOH
A536R26	AND3188	SK1/BY	rad27∆/∆	C2	LOH39	IV	1241483	1251183	9700	34	BY	0	2	1	1	REC	intLOH
A536R27	AND3188	SK1/BY	rad27∆/∆	C3	LOH42	IV	1242241	1246191	3950	5	SK1	0.92	2	1	1	REC	intLOH
A536R26	AND3188	SK1/BY	rad27∆/∆	C2	LOH40	IV	1253814	1256876	3062	6	BY	0	2	1	1	REC	intLOH
A536R26	AND3188	SK1/BY	rad27∆/∆	C2	LOH41	IV	1258432	1259982	1550	10	BY	0	2	1	1	REC	intLOH
A536R26	AND3188	SK1/BY	rad27∆/∆	C2	LOH42	IV	1260779	1271871	11092	44	BY	0	2	1	1	REC	intLOH
A536R26	AND3188	SK1/BY	rad27∆/∆	C2	LOH43	IV	1272726	1273268	542	6	BY	0	2	1	1	REC	intLOH
A536R26	AND3188	SK1/BY	rad27∆/∆	C2	LOH44	IV	1273764	1279875	6111	27	BY	0	2	1	1	REC	intLOH
A536R26	AND3188	SK1/BY	rad27∆/∆	C2	LOH45	IV	1280319	1283813	3494	11	BY	0	2	1	1	REC	intLOH
A536R26	AND3188	SK1/BY	rad27∆/∆	C2	LOH46	IV	1285752	1286541	789	4	BY	0	2	1	1	REC	intLOH
A536R26	AND3188	SK1/BY	rad27∆/∆	C2	LOH47	IV	1288090	1295031	6941	30	BY	0	2	1	1	REC	intLOH
A536R26	AND3188	SK1/BY	rad27∆/∆	C2	LOH48	IV	1297994	1298054	60	3	BY	0	2	1	1	REC	intLOH
A536R26	AND3188	SK1/BY	rad27∆/∆	C2	LOH49	IV	1299086	1300045	959	5	BY	0	2	1	1	REC	intLOH
A536R26	AND3188	SK1/BY	rad27∆/∆	C2	LOH50	IV	1303572	1303716	144	3	BY	0	2	1	1	REC	intLOH
A536R26	AND3188	SK1/BY	rad27∆/∆	C2	LOH51	IV	1306774	1306938	164	4	BY	0	2	1	1	REC	intLOH
A536R26	AND3188	SK1/BY	rad27∆/∆	C2	LOH52	IV	1311986	1324144	12158	41	BY	0	2	1	1	REC	intLOH
A536R26	AND3188	SK1/BY	rad27∆/∆	C2	LOH53	IV	1326057	1326543	486	3	BY	0	2	1	1	REC	intLOH
A536R26	AND3188	SK1/BY	rad27∆/∆	C2	LOH54	IV	1328084	1331029	2945	11	BY	0	2	1	1	REC	intLOH
A536R26	AND3188	SK1/BY	rad27∆/∆	C2	LOH55	IV	1332047	1334562	2515	13	BY	0	2	1	1	REC	intLOH
A536R25	AND3188	SK1/BY	rad27∆/∆	C1	LOH3	IV	1337219	1523192	185973	1022	SK1	0.99	2	1	1	REC	terLOH
A536R33	AND3188	SK1/BY	rad27∆/∆	C10	LOH10	IV	1337219	1523192	185973	1024	SK1	0.99	2	1	1	REC	terLOH
A536R34	AND3188	SK1/BY	rad27∆/∆	C11	LOH11	IV	1337219	1523192	185973	1025	SK1	0.99	2	1	1	REC	terLOH
A536R35	AND3188	SK1/BY	rad27∆/∆	C12	LOH12	IV	1337219	1523192	185973	1024	SK1	0.99	2	1	1	REC	terLOH
A536R36	AND3188	SK1/BY	rad27∆/∆	C13	LOH11	IV	1337219	1523192	185973	1024	SK1	0.99	2	1	1	REC	terLOH
A536R37	AND3188	SK1/BY	rad27∆/∆	C14	LOH11	IV	1337219	1523192	185973	1025	SK1	0.99	2	1	1	REC	terLOH
A536R38	AND3188	SK1/BY	rad27∆/∆	C15	LOH11	IV	1337219	1523192	185973	1025	SK1	0.99	2	1	1	REC	terLOH
A536R39	AND3188	SK1/BY	rad27∆/∆	C16	LOH12	IV	1337219	1523192	185973	1024	SK1	0.99	2	1	1	REC	terLOH
A536R40	AND3188	SK1/BY	rad27∆/∆	C17	LOH12	IV	1337219	1523192	185973	1025	SK1	0.99	2	1	1	REC	terLOH
A536R41	AND3188	SK1/BY	rad27∆/∆	C18	LOH13	IV	1337219	1523192	185973	1025	SK1	0.99	2	1	1	REC	terLOH
A536R42	AND3188	SK1/BY	rad27∆/∆	C19	LOH13	IV	1337219	1523192	185973	1025	SK1	0.99	2	1	1	REC	terLOH
A536R26	AND3188	SK1/BY	rad27∆/∆	C2	LOH56	IV	1337219	1523192	185973	1024	SK1	0.99	2	1	1	REC	terLOH
A536R43	AND3188	SK1/BY	rad27∆/∆	C20	LOH15	IV	1337219	1523192	185973	1025	SK1	0.99	2	1	1	REC	terLOH
A536R44	AND3188	SK1/BY	rad27∆/∆	C21	LOH15	IV	1337219	1523192	185973	1025	SK1	0.99	2	1	1	REC	terLOH
A536R45	AND3188	SK1/BY	rad27∆/∆	C22	LOH15	IV	1337219	1523192	185973	1025	SK1	0.99	2	1	1	REC	terLOH
A536R46	AND3188	SK1/BY	rad27∆/∆	C23	LOH15	IV	1337219	1523192	185973	1024	SK1	0.99	2	1	1	REC	terLOH
A536R47	AND3188	SK1/BY	rad27∆/∆	C24	LOH15	IV	1337219	1523192	185973	1025	SK1	0.99	2	1	1	REC	terLOH
A452R19	AND3188	SK1/BY	rad27∆/∆	C25	LOH15	IV	1337219	1523192	185973	1025	SK1	1	2	1	1	REC	terLOH
A536R27	AND3188	SK1/BY	rad27∆/∆	C3	LOH43	IV	1337219	1523192	185973	1024	SK1	0.99	4	1	1	REC	terLOH
A536R28	AND3188	SK1/BY	rad27∆/∆	C4	LOH8	IV	1337219	1523192	185973	1023	SK1	0.99	2	1	1	REC	terLOH
A536R29	AND3188	SK1/BY	rad27∆/∆	C5	LOH10	IV	1337219	1523192	185973	1024	SK1	0.99	2	1	1	REC	terLOH
A536R30	AND3188	SK1/BY	rad27∆/∆	C6	LOH10	IV	1337219	1523192	185973	1025	SK1	0.99	2	1	1	REC	terLOH
A536R31	AND3188	SK1/BY	rad27∆/∆	C7	LOH10	IV	1337219	1523192	185973	1025	SK1	0.99	2	1	1	REC	terLOH
A536R32	AND3188	SK1/BY	rad27∆/∆	C9	LOH10	IV	1337219	1523192	185973	1025	SK1	0.99	2	1	1	REC	terLOH
A536R36	AND3188	SK1/BY	rad27∆/∆	C13	LOH21	IX	24646	105277	80631	430	SK1	0.99	2	1	1	REC	terLOH
A536R37	AND3188	SK1/BY	rad27∆/∆	C14	LOH21	IX	24646	105277	80631	430	SK1	1	2	1	1	REC	terLOH
A536R38	AND3188	SK1/BY	rad27∆/∆	C15	LOH21	IX	24646	105277	80631	429	SK1	1	2	1	1	REC	terLOH
A536R39	AND3188	SK1/BY	rad27∆/∆	C16	LOH22	IX	24646	105277	80631	430	SK1	0.99	2	1	1	REC	terLOH
A536R40	AND3188	SK1/BY	rad27∆/∆	C17	LOH23	IX	24646	105277	80631	430	SK1	1	2	1	1	REC	terLOH
A536R41	AND3188	SK1/BY	rad27∆/∆	C18	LOH24	IX	24646	105277	80631	430	SK1	0.99	2	1	1	REC	terLOH
A536R42	AND3188	SK1/BY	rad27∆/∆	C19	LOH24	IX	24646	105277	80631	430	SK1	0.99	2	1	1	REC	terLOH
A536R43	AND3188	SK1/BY	rad27∆/∆	C20	LOH27	IX	24646	105277	80631	430	SK1	0.99	2	1	1	REC	terLOH
A536R44	AND3188	SK1/BY	rad27∆/∆	C21	LOH27	IX	24646	105277	80631	430	SK1	0.99	2	1	1	REC	terLOH
A536R45	AND3188	SK1/BY	rad27∆/∆	C22	LOH27	IX	24646	105277	80631	430	SK1	0.99	2	1	1	REC	terLOH
A536R46	AND3188	SK1/BY	rad27∆/∆	C23	LOH27	IX	24646	105277	80631	429	SK1	1	2	1	1	REC	terLOH
A536R47	AND3188	SK1/BY	rad27∆/∆	C24	LOH27	IX	24646	105277	80631	429	SK1	0.99	2	1	1	REC	terLOH
A452R19	AND3188	SK1/BY	rad27∆/∆	C25	LOH27	IX	24646	105277	80631	430	SK1	1	2	1	1	REC	terLOH
A536R27	AND3188	SK1/BY	rad27∆/∆	C3	LOH62	IX	155270	155480	210	3	SK1	0.93	2	1	1	REC	intLOH
A536R33	AND3188	SK1/BY	rad27∆/∆	C10	LOH18	IX	241194	242863	1669	5	BY	0	2	1	1	REC	intLOH
A536R34	AND3188	SK1/BY	rad27∆/∆	C11	LOH20	IX	241194	242863	1669	5	BY	0	2	1	1	REC	intLOH
A536R35	AND3188	SK1/BY	rad27∆/∆	C12	LOH21	IX	241194	242863	1669	5	BY	0	2	1	1	REC	intLOH
A536R36	AND3188	SK1/BY	rad27∆/∆	C13	LOH22	IX	241194	242863	1669	5	BY	0	2	1	1	REC	intLOH
A536R37	AND3188	SK1/BY	rad27∆/∆	C14	LOH22	IX	241194	242863	1669	5	BY	0	2	1	1	REC	intLOH
A536R38	AND3188	SK1/BY	rad27∆/∆	C15	LOH22	IX	241194	250683	9489	59	BY	0	2	1	1	REC	intLOH
A536R39	AND3188	SK1/BY	rad27∆/∆	C16	LOH23	IX	241194	250683	9489	59	BY	0	2	1	1	REC	intLOH
A536R40	AND3188	SK1/BY	rad27∆/∆	C17	LOH24	IX	241194	250683	9489	59	BY	0	2	1	1	REC	intLOH
A536R41	AND3188	SK1/BY	rad27∆/∆	C18	LOH25	IX	241194	250683	9489	59	BY	0	3	1	1	REC	intLOH
A536R42	AND3188	SK1/BY	rad27∆/∆	C19	LOH25	IX	241194	250683	9489	59	BY	0	3	1	1	REC	intLOH
A536R43	AND3188	SK1/BY	rad27∆/∆	C20	LOH28	IX	241194	250683	9489	59	BY	0	3	1	1	REC	intLOH
A536R44	AND3188	SK1/BY	rad27∆/∆	C21	LOH28	IX	241194	250683	9489	59	BY	0	2	1	1	REC	intLOH
A536R45	AND3188	SK1/BY	rad27∆/∆	C22	LOH28	IX	241194	250683	9489	59	BY	0	2	1	1	REC	intLOH
A536R46	AND3188	SK1/BY	rad27∆/∆	C23	LOH28	IX	241194	250683	9489	59	BY	0	3	1	1	REC	intLOH
A536R47	AND3188	SK1/BY	rad27∆/∆	C24	LOH28	IX	241194	250683	9489	59	BY	0	2	1	1	REC	intLOH
A452R19	AND3188	SK1/BY	rad27∆/∆	C25	LOH28	IX	241194	250683	9489	59	BY	0	2	1	1	REC	intLOH
A536R28	AND3188	SK1/BY	rad27∆/∆	C4	LOH15	IX	241194	242863	1669	5	BY	0	2	1	1	REC	intLOH
A536R29	AND3188	SK1/BY	rad27∆/∆	C5	LOH17	IX	241194	242863	1669	5	BY	0	2	1	1	REC	intLOH
A536R30	AND3188	SK1/BY	rad27∆/∆	C6	LOH17	IX	241194	242863	1669	5	BY	0	2	1	1	REC	intLOH
A536R31	AND3188	SK1/BY	rad27∆/∆	C7	LOH17	IX	241194	242863	1669	5	BY	0	2	1	1	REC	intLOH
A536R32	AND3188	SK1/BY	rad27∆/∆	C9	LOH17	IX	241194	242863	1669	5	BY	0	2	1	1	REC	intLOH
A536R27	AND3188	SK1/BY	rad27∆/∆	C3	LOH63	IX	317982	320712	2730	6	BY	0	2	1	1	REC	intLOH
A536R35	AND3188	SK1/BY	rad27∆/∆	C12	LOH22	IX	373284	430292	57008	370	BY	0	2	1	1	REC	terLOH
A536R36	AND3188	SK1/BY	rad27∆/∆	C13	LOH23	IX	373284	430292	57008	370	BY	0	2	1	1	REC	terLOH
A536R37	AND3188	SK1/BY	rad27∆/∆	C14	LOH23	IX	373284	430292	57008	370	BY	0	2	1	1	REC	terLOH
A536R38	AND3188	SK1/BY	rad27∆/∆	C15	LOH23	IX	373284	430292	57008	370	BY	0	2	1	1	REC	terLOH
A536R39	AND3188	SK1/BY	rad27∆/∆	C16	LOH24	IX	373284	430292	57008	370	BY	0	2	1	1	REC	terLOH
A536R40	AND3188	SK1/BY	rad27∆/∆	C17	LOH25	IX	373284	430292	57008	370	BY	0	2	1	1	REC	terLOH
A536R41	AND3188	SK1/BY	rad27∆/∆	C18	LOH26	IX	373284	430292	57008	370	BY	0	2	1	1	REC	terLOH
A536R42	AND3188	SK1/BY	rad27∆/∆	C19	LOH26	IX	373284	430292	57008	370	BY	0	2	1	1	REC	terLOH
A536R43	AND3188	SK1/BY	rad27∆/∆	C20	LOH29	IX	373284	430292	57008	370	BY	0	2	1	1	REC	terLOH
A536R44	AND3188	SK1/BY	rad27∆/∆	C21	LOH29	IX	373284	430292	57008	370	BY	0	2	1	1	REC	terLOH
A536R45	AND3188	SK1/BY	rad27∆/∆	C22	LOH29	IX	373284	438878	65594	371	BY	0	1	1	1	DEL	terLOH
A536R46	AND3188	SK1/BY	rad27∆/∆	C23	LOH29	IX	373284	430292	57008	370	BY	0	2	1	1	REC	terLOH
A536R47	AND3188	SK1/BY	rad27∆/∆	C24	LOH29	IX	373284	430292	57008	370	BY	0	2	1	1	REC	terLOH
A452R19	AND3188	SK1/BY	rad27∆/∆	C25	LOH29	IX	373284	430292	57008	370	BY	0	2	1	1	REC	terLOH
A536R26	AND3188	SK1/BY	rad27∆/∆	C2	LOH119	IX	402516	412260	9744	44	SK1	0.96	2	1	1	REC	intLOH
A536R27	AND3188	SK1/BY	rad27∆/∆	C3	LOH44	V	37041	44763	7722	41	SK1	0.98	2	1	1	REC	intLOH
A536R27	AND3188	SK1/BY	rad27∆/∆	C3	LOH45	V	255120	255503	383	4	BY	0	2	1	1	REC	intLOH
A536R25	AND3188	SK1/BY	rad27∆/∆	C1	LOH4	V	276167	278274	2107	8	BY	0	2	1	1	REC	intLOH
A536R33	AND3188	SK1/BY	rad27∆/∆	C10	LOH11	V	276167	277003	836	7	BY	0	2	1	1	REC	intLOH
A536R34	AND3188	SK1/BY	rad27∆/∆	C11	LOH12	V	276167	277003	836	7	BY	0	2	1	1	REC	intLOH
A536R35	AND3188	SK1/BY	rad27∆/∆	C12	LOH13	V	276167	277003	836	7	BY	0	2	1	1	REC	intLOH
A536R36	AND3188	SK1/BY	rad27∆/∆	C13	LOH12	V	276167	278274	2107	8	BY	0	2	1	1	REC	intLOH
A536R37	AND3188	SK1/BY	rad27∆/∆	C14	LOH12	V	276167	277003	836	7	BY	0	2	1	1	REC	intLOH
A536R38	AND3188	SK1/BY	rad27∆/∆	C15	LOH12	V	276167	277003	836	7	BY	0	2	1	1	REC	intLOH
A536R39	AND3188	SK1/BY	rad27∆/∆	C16	LOH13	V	276167	277003	836	7	BY	0	2	1	1	REC	intLOH
A536R40	AND3188	SK1/BY	rad27∆/∆	C17	LOH13	V	276167	277003	836	7	BY	0	2	1	1	REC	intLOH
A536R41	AND3188	SK1/BY	rad27∆/∆	C18	LOH14	V	276167	277003	836	7	BY	0	2	1	1	REC	intLOH
A536R42	AND3188	SK1/BY	rad27∆/∆	C19	LOH14	V	276167	277003	836	7	BY	0	2	1	1	REC	intLOH
A536R26	AND3188	SK1/BY	rad27∆/∆	C2	LOH57	V	276167	277003	836	7	BY	0	2	1	1	REC	intLOH
A536R43	AND3188	SK1/BY	rad27∆/∆	C20	LOH16	V	276167	278274	2107	8	BY	0	2	1	1	REC	intLOH
A536R44	AND3188	SK1/BY	rad27∆/∆	C21	LOH16	V	276167	278274	2107	8	BY	0	2	1	1	REC	intLOH
A536R45	AND3188	SK1/BY	rad27∆/∆	C22	LOH16	V	276167	277003	836	7	BY	0	2	1	1	REC	intLOH
A536R46	AND3188	SK1/BY	rad27∆/∆	C23	LOH16	V	276167	277003	836	7	BY	0	2	1	1	REC	intLOH
A536R47	AND3188	SK1/BY	rad27∆/∆	C24	LOH16	V	276167	277003	836	7	BY	0	2	1	1	REC	intLOH
A452R19	AND3188	SK1/BY	rad27∆/∆	C25	LOH16	V	276167	277003	836	7	BY	0	2	1	1	REC	intLOH
A536R27	AND3188	SK1/BY	rad27∆/∆	C3	LOH46	V	276167	277003	836	7	BY	0	2	1	1	REC	intLOH
A536R28	AND3188	SK1/BY	rad27∆/∆	C4	LOH9	V	276167	277003	836	7	BY	0	2	1	1	REC	intLOH
A536R29	AND3188	SK1/BY	rad27∆/∆	C5	LOH11	V	276167	277003	836	7	BY	0	2	1	1	REC	intLOH
A536R30	AND3188	SK1/BY	rad27∆/∆	C6	LOH11	V	276167	277003	836	7	BY	0	2	1	1	REC	intLOH
A536R31	AND3188	SK1/BY	rad27∆/∆	C7	LOH11	V	276167	277003	836	7	BY	0	2	1	1	REC	intLOH
A536R32	AND3188	SK1/BY	rad27∆/∆	C9	LOH11	V	276167	277003	836	7	BY	0	2	1	1	REC	intLOH
A536R25	AND3188	SK1/BY	rad27∆/∆	C1	LOH5	V	449685	451710	2025	11	SK1	0.99	2	1	1	REC	intLOH
A536R33	AND3188	SK1/BY	rad27∆/∆	C10	LOH12	V	449685	451710	2025	11	SK1	0.98	3	1	1	REC	intLOH
A536R34	AND3188	SK1/BY	rad27∆/∆	C11	LOH13	V	449685	451710	2025	11	SK1	0.98	2	1	1	REC	intLOH
A536R35	AND3188	SK1/BY	rad27∆/∆	C12	LOH14	V	449685	451710	2025	11	SK1	0.98	2	1	1	REC	intLOH
A536R36	AND3188	SK1/BY	rad27∆/∆	C13	LOH13	V	449685	451710	2025	11	SK1	0.98	2	1	1	REC	intLOH
A536R37	AND3188	SK1/BY	rad27∆/∆	C14	LOH13	V	449685	451710	2025	11	SK1	0.99	2	1	1	REC	intLOH
A536R38	AND3188	SK1/BY	rad27∆/∆	C15	LOH13	V	449685	451710	2025	11	SK1	0.98	2	1	1	REC	intLOH
A536R39	AND3188	SK1/BY	rad27∆/∆	C16	LOH14	V	449685	451710	2025	11	SK1	0.98	2	1	1	REC	intLOH
A536R40	AND3188	SK1/BY	rad27∆/∆	C17	LOH14	V	449685	451710	2025	11	SK1	0.98	2	1	1	REC	intLOH
A536R41	AND3188	SK1/BY	rad27∆/∆	C18	LOH15	V	449685	451710	2025	11	SK1	0.99	2	1	1	REC	intLOH
A536R42	AND3188	SK1/BY	rad27∆/∆	C19	LOH15	V	449685	451710	2025	11	SK1	0.99	2	1	1	REC	intLOH
A536R26	AND3188	SK1/BY	rad27∆/∆	C2	LOH58	V	449685	451710	2025	11	SK1	0.99	2	1	1	REC	intLOH
A536R43	AND3188	SK1/BY	rad27∆/∆	C20	LOH17	V	449685	451710	2025	11	SK1	0.99	2	1	1	REC	intLOH
A536R44	AND3188	SK1/BY	rad27∆/∆	C21	LOH17	V	449685	451710	2025	11	SK1	0.99	2	1	1	REC	intLOH
A536R45	AND3188	SK1/BY	rad27∆/∆	C22	LOH17	V	449685	451710	2025	11	SK1	0.99	3	1	1	REC	intLOH
A536R46	AND3188	SK1/BY	rad27∆/∆	C23	LOH17	V	449685	451710	2025	11	SK1	0.98	3	1	1	REC	intLOH
A536R47	AND3188	SK1/BY	rad27∆/∆	C24	LOH17	V	449685	451710	2025	11	SK1	0.98	3	1	1	REC	intLOH
A452R19	AND3188	SK1/BY	rad27∆/∆	C25	LOH17	V	449685	451710	2025	11	SK1	0.99	2	1	1	REC	intLOH
A536R27	AND3188	SK1/BY	rad27∆/∆	C3	LOH47	V	449685	451710	2025	11	SK1	0.99	2	1	1	REC	intLOH
A536R28	AND3188	SK1/BY	rad27∆/∆	C4	LOH10	V	449685	451710	2025	11	SK1	0.99	2	1	1	REC	intLOH
A536R29	AND3188	SK1/BY	rad27∆/∆	C5	LOH12	V	449685	451710	2025	11	SK1	0.98	2	1	1	REC	intLOH
A536R30	AND3188	SK1/BY	rad27∆/∆	C6	LOH12	V	449685	451710	2025	11	SK1	0.99	2	1	1	REC	intLOH
A536R31	AND3188	SK1/BY	rad27∆/∆	C7	LOH12	V	449685	451710	2025	11	SK1	0.99	2	1	1	REC	intLOH
A536R32	AND3188	SK1/BY	rad27∆/∆	C9	LOH12	V	449685	451710	2025	11	SK1	0.98	2	1	1	REC	intLOH
A536R26	AND3188	SK1/BY	rad27∆/∆	C2	LOH59	V	475964	511824	35860	140	SK1	0.94	2	1	1	REC	intLOH
A536R26	AND3188	SK1/BY	rad27∆/∆	C2	LOH60	V	512664	520883	8219	25	SK1	0.92	2	1	1	REC	intLOH
A536R26	AND3188	SK1/BY	rad27∆/∆	C2	LOH61	V	521844	524520	2676	12	SK1	0.93	2	1	1	REC	intLOH
A536R27	AND3188	SK1/BY	rad27∆/∆	C3	LOH48	V	522685	525075	2390	8	BY	0	2	1	1	REC	intLOH
A536R26	AND3188	SK1/BY	rad27∆/∆	C2	LOH62	V	526150	530520	4370	18	SK1	0.93	2	1	1	REC	intLOH
A536R26	AND3188	SK1/BY	rad27∆/∆	C2	LOH63	V	535342	537418	2076	10	SK1	0.94	2	1	1	REC	intLOH
A536R26	AND3188	SK1/BY	rad27∆/∆	C2	LOH64	V	541003	542582	1579	7	SK1	0.92	2	1	1	REC	intLOH
A536R26	AND3188	SK1/BY	rad27∆/∆	C2	LOH65	V	544734	546108	1374	5	SK1	0.93	2	1	1	REC	intLOH
A536R26	AND3188	SK1/BY	rad27∆/∆	C2	LOH66	V	547419	549412	1993	14	SK1	0.92	2	1	1	REC	intLOH
A536R26	AND3188	SK1/BY	rad27∆/∆	C2	LOH67	V	550284	554060	3776	22	SK1	0.93	2	1	1	REC	intLOH
A536R26	AND3188	SK1/BY	rad27∆/∆	C2	LOH68	V	555106	557616	2510	24	SK1	0.93	2	1	1	REC	intLOH
A536R26	AND3188	SK1/BY	rad27∆/∆	C2	LOH69	V	559656	560026	370	7	SK1	0.92	2	1	1	REC	intLOH
A536R26	AND3188	SK1/BY	rad27∆/∆	C2	LOH70	V	561056	561786	730	7	SK1	0.91	2	1	1	REC	intLOH
A536R26	AND3188	SK1/BY	rad27∆/∆	C2	LOH71	V	562113	564272	2159	28	SK1	0.94	2	1	1	REC	intLOH
A536R26	AND3188	SK1/BY	rad27∆/∆	C2	LOH72	V	566307	566456	149	4	SK1	0.91	2	1	1	REC	terLOH
A536R26	AND3188	SK1/BY	rad27∆/∆	C2	LOH73	VI	53398	77181	23783	116	BY	0	2	1	1	REC	intLOH
A536R26	AND3188	SK1/BY	rad27∆/∆	C2	LOH74	VI	81686	81877	191	3	BY	0	2	1	1	REC	intLOH
A536R26	AND3188	SK1/BY	rad27∆/∆	C2	LOH75	VI	82465	82675	210	3	BY	0	2	1	1	REC	intLOH
A536R26	AND3188	SK1/BY	rad27∆/∆	C2	LOH76	VI	84036	84132	96	7	BY	0	2	1	1	REC	intLOH
A536R27	AND3188	SK1/BY	rad27∆/∆	C3	LOH49	VI	89605	91421	1816	12	SK1	0.98	2	1	1	REC	intLOH
A536R26	AND3188	SK1/BY	rad27∆/∆	C2	LOH77	VI	93244	93271	27	3	BY	0	2	1	1	REC	intLOH
A536R26	AND3188	SK1/BY	rad27∆/∆	C2	LOH78	VI	94545	95140	595	4	BY	0	2	1	1	REC	intLOH
A536R35	AND3188	SK1/BY	rad27∆/∆	C12	LOH15	VI	150340	152137	1797	3	BY	0	2	1	1	REC	intLOH
A536R36	AND3188	SK1/BY	rad27∆/∆	C13	LOH14	VI	150340	152137	1797	3	BY	0	2	1	1	REC	intLOH
A536R37	AND3188	SK1/BY	rad27∆/∆	C14	LOH14	VI	150340	152137	1797	3	BY	0	2	1	1	REC	intLOH
A536R38	AND3188	SK1/BY	rad27∆/∆	C15	LOH14	VI	150340	152137	1797	3	BY	0	2	1	1	REC	intLOH
A536R39	AND3188	SK1/BY	rad27∆/∆	C16	LOH15	VI	150340	152137	1797	3	BY	0	2	1	1	REC	intLOH
A536R40	AND3188	SK1/BY	rad27∆/∆	C17	LOH15	VI	150340	152137	1797	3	BY	0	2	1	1	REC	intLOH
A536R41	AND3188	SK1/BY	rad27∆/∆	C18	LOH16	VI	150340	152137	1797	3	BY	0	2	1	1	REC	intLOH
A536R42	AND3188	SK1/BY	rad27∆/∆	C19	LOH16	VI	150340	152137	1797	3	BY	0	2	1	1	REC	intLOH
A536R43	AND3188	SK1/BY	rad27∆/∆	C20	LOH18	VI	150340	152137	1797	3	BY	0	2	1	1	REC	intLOH
A536R44	AND3188	SK1/BY	rad27∆/∆	C21	LOH18	VI	150340	152137	1797	3	BY	0	2	1	1	REC	intLOH
A536R45	AND3188	SK1/BY	rad27∆/∆	C22	LOH18	VI	150340	152137	1797	3	BY	0	2	1	1	REC	intLOH
A536R46	AND3188	SK1/BY	rad27∆/∆	C23	LOH18	VI	150340	152137	1797	3	BY	0	2	1	1	REC	intLOH
A536R47	AND3188	SK1/BY	rad27∆/∆	C24	LOH18	VI	150340	152137	1797	3	BY	0	2	1	1	REC	intLOH
A452R19	AND3188	SK1/BY	rad27∆/∆	C25	LOH18	VI	150340	152137	1797	3	BY	0	2	1	1	REC	intLOH
A536R26	AND3188	SK1/BY	rad27∆/∆	C2	LOH79	VII	1865	2232	367	6	SK1	0.94	1	1	1	DEL	terLOH
A536R26	AND3188	SK1/BY	rad27∆/∆	C2	LOH80	VII	4574	75728	71154	317	SK1	0.94	2	1	1	REC	intLOH
A536R26	AND3188	SK1/BY	rad27∆/∆	C2	LOH81	VII	124916	126983	2067	23	SK1	0.92	2	1	1	REC	intLOH
A536R26	AND3188	SK1/BY	rad27∆/∆	C2	LOH82	VII	205830	206526	696	3	SK1	0.92	2	1	1	REC	intLOH
A536R26	AND3188	SK1/BY	rad27∆/∆	C2	LOH83	VII	207415	207551	136	3	SK1	0.92	2	1	1	REC	intLOH
A536R27	AND3188	SK1/BY	rad27∆/∆	C3	LOH50	VII	225106	226711	1605	13	BY	0	2	1	1	REC	intLOH
A536R39	AND3188	SK1/BY	rad27∆/∆	C16	LOH16	VII	487305	490117	2812	12	BY	0	2	1	1	REC	intLOH
A536R40	AND3188	SK1/BY	rad27∆/∆	C17	LOH16	VII	487305	490117	2812	12	BY	0	2	1	1	REC	intLOH
A536R41	AND3188	SK1/BY	rad27∆/∆	C18	LOH17	VII	487305	490117	2812	12	BY	0	2	1	1	REC	intLOH
A536R42	AND3188	SK1/BY	rad27∆/∆	C19	LOH17	VII	487305	490117	2812	12	BY	0	2	1	1	REC	intLOH
A536R43	AND3188	SK1/BY	rad27∆/∆	C20	LOH19	VII	487305	490117	2812	12	BY	0	2	1	1	REC	intLOH
A536R44	AND3188	SK1/BY	rad27∆/∆	C21	LOH19	VII	487305	490117	2812	12	BY	0	2	1	1	REC	intLOH
A536R45	AND3188	SK1/BY	rad27∆/∆	C22	LOH19	VII	487305	490117	2812	12	BY	0	2	1	1	REC	intLOH
A536R46	AND3188	SK1/BY	rad27∆/∆	C23	LOH19	VII	487305	490117	2812	12	BY	0	2	1	1	REC	intLOH
A536R47	AND3188	SK1/BY	rad27∆/∆	C24	LOH19	VII	487305	490117	2812	12	BY	0	2	1	1	REC	intLOH
A452R19	AND3188	SK1/BY	rad27∆/∆	C25	LOH19	VII	487305	490117	2812	12	BY	0	2	1	1	REC	intLOH
A536R33	AND3188	SK1/BY	rad27∆/∆	C10	LOH13	VII	588195	593663	5468	30	BY	0	2	1	1	REC	intLOH
A536R34	AND3188	SK1/BY	rad27∆/∆	C11	LOH14	VII	588195	593663	5468	30	BY	0	2	1	1	REC	intLOH
A536R35	AND3188	SK1/BY	rad27∆/∆	C12	LOH16	VII	588195	593663	5468	30	BY	0	2	1	1	REC	intLOH
A536R36	AND3188	SK1/BY	rad27∆/∆	C13	LOH15	VII	588195	593663	5468	30	BY	0	2	1	1	REC	intLOH
A536R37	AND3188	SK1/BY	rad27∆/∆	C14	LOH15	VII	588195	593663	5468	30	BY	0	2	1	1	REC	intLOH
A536R38	AND3188	SK1/BY	rad27∆/∆	C15	LOH15	VII	588195	593663	5468	30	BY	0	2	1	1	REC	intLOH
A536R39	AND3188	SK1/BY	rad27∆/∆	C16	LOH17	VII	588195	593663	5468	30	BY	0	2	1	1	REC	intLOH
A536R40	AND3188	SK1/BY	rad27∆/∆	C17	LOH17	VII	588195	593663	5468	30	BY	0	2	1	1	REC	intLOH
A536R41	AND3188	SK1/BY	rad27∆/∆	C18	LOH18	VII	588195	593663	5468	30	BY	0	2	1	1	REC	intLOH
A536R42	AND3188	SK1/BY	rad27∆/∆	C19	LOH18	VII	588195	593663	5468	30	BY	0	2	1	1	REC	intLOH
A536R43	AND3188	SK1/BY	rad27∆/∆	C20	LOH20	VII	588195	593663	5468	30	BY	0	2	1	1	REC	intLOH
A536R44	AND3188	SK1/BY	rad27∆/∆	C21	LOH20	VII	588195	593663	5468	30	BY	0	2	1	1	REC	intLOH
A536R45	AND3188	SK1/BY	rad27∆/∆	C22	LOH20	VII	588195	593663	5468	30	BY	0	3	1	1	REC	intLOH
A536R46	AND3188	SK1/BY	rad27∆/∆	C23	LOH20	VII	588195	593663	5468	30	BY	0	3	1	1	REC	intLOH
A536R47	AND3188	SK1/BY	rad27∆/∆	C24	LOH20	VII	588195	593663	5468	30	BY	0	2	1	1	REC	intLOH
A452R19	AND3188	SK1/BY	rad27∆/∆	C25	LOH20	VII	588195	593663	5468	30	BY	0	2	1	1	REC	intLOH
A536R27	AND3188	SK1/BY	rad27∆/∆	C3	LOH51	VII	609887	888716	278829	1444	BY	0	2	1	1	REC	intLOH
A536R26	AND3188	SK1/BY	rad27∆/∆	C2	LOH84	VII	659973	660043	70	4	BY	0	2	1	1	REC	intLOH
A536R26	AND3188	SK1/BY	rad27∆/∆	C2	LOH85	VII	660617	660704	87	4	BY	0	2	1	1	REC	intLOH
A536R26	AND3188	SK1/BY	rad27∆/∆	C2	LOH86	VII	735204	735279	75	3	BY	0	2	1	1	REC	intLOH
A536R26	AND3188	SK1/BY	rad27∆/∆	C2	LOH87	VII	773833	774937	1104	11	BY	0	2	1	1	REC	intLOH
A536R26	AND3188	SK1/BY	rad27∆/∆	C2	LOH88	VII	777630	780146	2516	28	BY	0	2	1	1	REC	intLOH
A536R26	AND3188	SK1/BY	rad27∆/∆	C2	LOH89	VII	780617	782072	1455	9	BY	0	2	1	1	REC	intLOH
A536R26	AND3188	SK1/BY	rad27∆/∆	C2	LOH90	VII	784161	785907	1746	11	BY	0	2	1	1	REC	intLOH
A536R26	AND3188	SK1/BY	rad27∆/∆	C2	LOH91	VII	791316	798046	6730	44	BY	0	2	1	1	REC	intLOH
A536R26	AND3188	SK1/BY	rad27∆/∆	C2	LOH92	VII	799862	802904	3042	13	BY	0	2	1	1	REC	intLOH
A536R26	AND3188	SK1/BY	rad27∆/∆	C2	LOH93	VII	803587	803780	193	3	BY	0	2	1	1	REC	intLOH
A536R26	AND3188	SK1/BY	rad27∆/∆	C2	LOH94	VII	807765	808521	756	9	BY	0	2	1	1	REC	intLOH
A536R26	AND3188	SK1/BY	rad27∆/∆	C2	LOH95	VII	809012	825444	16432	25	BY	0	3	1	1	REC	intLOH
A536R26	AND3188	SK1/BY	rad27∆/∆	C2	LOH96	VII	833517	834010	493	4	BY	0	2	1	1	REC	intLOH
A536R26	AND3188	SK1/BY	rad27∆/∆	C2	LOH97	VII	837183	838381	1198	6	BY	0	2	1	1	REC	intLOH
A536R26	AND3188	SK1/BY	rad27∆/∆	C2	LOH98	VII	843103	843390	287	3	BY	0	2	1	1	REC	intLOH
A536R26	AND3188	SK1/BY	rad27∆/∆	C2	LOH99	VII	846464	850236	3772	34	BY	0	2	1	1	REC	intLOH
A536R26	AND3188	SK1/BY	rad27∆/∆	C2	LOH100	VII	850848	851797	949	3	BY	0	2	1	1	REC	intLOH
A536R26	AND3188	SK1/BY	rad27∆/∆	C2	LOH101	VII	853206	854830	1624	7	BY	0	2	1	1	REC	intLOH
A536R26	AND3188	SK1/BY	rad27∆/∆	C2	LOH102	VII	858669	861578	2909	17	BY	0	2	1	1	REC	intLOH
A536R26	AND3188	SK1/BY	rad27∆/∆	C2	LOH103	VII	864380	874434	10054	33	BY	0	2	1	1	REC	intLOH
A536R43	AND3188	SK1/BY	rad27∆/∆	C20	LOH21	VII	867020	873895	6875	23	SK1	0.99	2	1	1	REC	intLOH
A536R44	AND3188	SK1/BY	rad27∆/∆	C21	LOH21	VII	867020	873895	6875	23	SK1	0.99	2	1	1	REC	intLOH
A536R45	AND3188	SK1/BY	rad27∆/∆	C22	LOH21	VII	867020	873895	6875	23	SK1	1	2	1	1	REC	intLOH
A536R46	AND3188	SK1/BY	rad27∆/∆	C23	LOH21	VII	867020	873895	6875	23	SK1	0.98	2	1	1	REC	intLOH
A536R47	AND3188	SK1/BY	rad27∆/∆	C24	LOH21	VII	867020	873895	6875	23	SK1	0.99	2	1	1	REC	intLOH
A452R19	AND3188	SK1/BY	rad27∆/∆	C25	LOH21	VII	867020	873895	6875	23	SK1	0.99	2	1	1	REC	intLOH
A536R26	AND3188	SK1/BY	rad27∆/∆	C2	LOH104	VII	875660	884326	8666	41	BY	0	2	1	1	REC	intLOH
A536R25	AND3188	SK1/BY	rad27∆/∆	C1	LOH6	VII	876948	882762	5814	33	BY	0	2	1	1	REC	intLOH
A536R33	AND3188	SK1/BY	rad27∆/∆	C10	LOH14	VII	876948	882762	5814	33	BY	0	2	1	1	REC	intLOH
A536R34	AND3188	SK1/BY	rad27∆/∆	C11	LOH15	VII	876948	882762	5814	33	BY	0	2	1	1	REC	intLOH
A536R35	AND3188	SK1/BY	rad27∆/∆	C12	LOH17	VII	876948	882762	5814	33	BY	0	2	1	1	REC	intLOH
A536R36	AND3188	SK1/BY	rad27∆/∆	C13	LOH16	VII	876948	882762	5814	33	BY	0	2	1	1	REC	intLOH
A536R37	AND3188	SK1/BY	rad27∆/∆	C14	LOH16	VII	876948	882762	5814	33	BY	0	2	1	1	REC	intLOH
A536R38	AND3188	SK1/BY	rad27∆/∆	C15	LOH16	VII	876948	882762	5814	33	BY	0	2	1	1	REC	intLOH
A536R39	AND3188	SK1/BY	rad27∆/∆	C16	LOH18	VII	876948	882762	5814	33	BY	0	2	1	1	REC	intLOH
A536R40	AND3188	SK1/BY	rad27∆/∆	C17	LOH18	VII	876948	882762	5814	33	BY	0	2	1	1	REC	intLOH
A536R41	AND3188	SK1/BY	rad27∆/∆	C18	LOH19	VII	876948	882762	5814	33	BY	0	2	1	1	REC	intLOH
A536R42	AND3188	SK1/BY	rad27∆/∆	C19	LOH19	VII	876948	882762	5814	33	BY	0	2	1	1	REC	intLOH
A536R43	AND3188	SK1/BY	rad27∆/∆	C20	LOH22	VII	876948	882762	5814	33	BY	0	2	1	1	REC	intLOH
A536R44	AND3188	SK1/BY	rad27∆/∆	C21	LOH22	VII	876948	882762	5814	33	BY	0	2	1	1	REC	intLOH
A536R45	AND3188	SK1/BY	rad27∆/∆	C22	LOH22	VII	876948	882762	5814	33	BY	0	2	1	1	REC	intLOH
A536R46	AND3188	SK1/BY	rad27∆/∆	C23	LOH22	VII	876948	882762	5814	33	BY	0	2	1	1	REC	intLOH
A536R47	AND3188	SK1/BY	rad27∆/∆	C24	LOH22	VII	876948	882762	5814	33	BY	0	2	1	1	REC	intLOH
A452R19	AND3188	SK1/BY	rad27∆/∆	C25	LOH22	VII	876948	882762	5814	33	BY	0	2	1	1	REC	intLOH
A536R28	AND3188	SK1/BY	rad27∆/∆	C4	LOH11	VII	876948	882762	5814	33	BY	0	2	1	1	REC	intLOH
A536R29	AND3188	SK1/BY	rad27∆/∆	C5	LOH13	VII	876948	882762	5814	33	BY	0	2	1	1	REC	intLOH
A536R30	AND3188	SK1/BY	rad27∆/∆	C6	LOH13	VII	876948	882762	5814	33	BY	0	2	1	1	REC	intLOH
A536R31	AND3188	SK1/BY	rad27∆/∆	C7	LOH13	VII	876948	882762	5814	33	BY	0	2	1	1	REC	intLOH
A536R32	AND3188	SK1/BY	rad27∆/∆	C9	LOH13	VII	876948	882762	5814	33	BY	0	2	1	1	REC	intLOH
A536R26	AND3188	SK1/BY	rad27∆/∆	C2	LOH105	VII	888345	888716	371	3	BY	0	2	1	1	REC	intLOH
A536R25	AND3188	SK1/BY	rad27∆/∆	C1	LOH7	VII	889004	1081991	192987	897	SK1	0.99	2	1	1	REC	terLOH
A536R33	AND3188	SK1/BY	rad27∆/∆	C10	LOH15	VII	889004	1081991	192987	897	SK1	0.99	2	1	1	REC	terLOH
A536R34	AND3188	SK1/BY	rad27∆/∆	C11	LOH16	VII	889004	1081991	192987	897	SK1	0.99	2	1	1	REC	terLOH
A536R35	AND3188	SK1/BY	rad27∆/∆	C12	LOH18	VII	889004	1081991	192987	897	SK1	0.99	2	1	1	REC	terLOH
A536R36	AND3188	SK1/BY	rad27∆/∆	C13	LOH17	VII	889004	1081991	192987	897	SK1	0.99	2	1	1	REC	terLOH
A536R37	AND3188	SK1/BY	rad27∆/∆	C14	LOH17	VII	889004	1081991	192987	899	SK1	0.99	2	1	1	REC	terLOH
A536R38	AND3188	SK1/BY	rad27∆/∆	C15	LOH17	VII	889004	1081991	192987	897	SK1	0.99	2	1	1	REC	terLOH
A536R39	AND3188	SK1/BY	rad27∆/∆	C16	LOH19	VII	889004	1081991	192987	897	SK1	0.99	2	1	1	REC	terLOH
A536R40	AND3188	SK1/BY	rad27∆/∆	C17	LOH19	VII	889004	1081991	192987	897	SK1	0.99	2	1	1	REC	terLOH
A536R41	AND3188	SK1/BY	rad27∆/∆	C18	LOH20	VII	889004	1081991	192987	897	SK1	0.99	2	1	1	REC	terLOH
A536R42	AND3188	SK1/BY	rad27∆/∆	C19	LOH20	VII	889004	1081991	192987	897	SK1	0.99	2	1	1	REC	terLOH
A536R26	AND3188	SK1/BY	rad27∆/∆	C2	LOH106	VII	889004	1081991	192987	898	SK1	1	2	1	1	REC	terLOH
A536R43	AND3188	SK1/BY	rad27∆/∆	C20	LOH23	VII	889004	1081991	192987	898	SK1	0.98	2	1	1	REC	terLOH
A536R44	AND3188	SK1/BY	rad27∆/∆	C21	LOH23	VII	889004	1081991	192987	898	SK1	0.99	2	1	1	REC	terLOH
A536R45	AND3188	SK1/BY	rad27∆/∆	C22	LOH23	VII	889004	1081991	192987	899	SK1	1	2	1	1	REC	terLOH
A536R46	AND3188	SK1/BY	rad27∆/∆	C23	LOH23	VII	889004	1081991	192987	897	SK1	0.99	2	1	1	REC	terLOH
A536R47	AND3188	SK1/BY	rad27∆/∆	C24	LOH23	VII	889004	1081991	192987	897	SK1	0.99	2	1	1	REC	terLOH
A452R19	AND3188	SK1/BY	rad27∆/∆	C25	LOH23	VII	889004	1081991	192987	897	SK1	0.99	2	1	1	REC	terLOH
A536R27	AND3188	SK1/BY	rad27∆/∆	C3	LOH52	VII	889004	1081991	192987	897	SK1	0.99	2	1	1	REC	terLOH
A536R28	AND3188	SK1/BY	rad27∆/∆	C4	LOH12	VII	889004	1081991	192987	896	SK1	0.99	2	1	1	REC	terLOH
A536R29	AND3188	SK1/BY	rad27∆/∆	C5	LOH14	VII	889004	1081991	192987	898	SK1	0.99	2	1	1	REC	terLOH
A536R30	AND3188	SK1/BY	rad27∆/∆	C6	LOH14	VII	889004	1081991	192987	898	SK1	1	2	1	1	REC	terLOH
A536R31	AND3188	SK1/BY	rad27∆/∆	C7	LOH14	VII	889004	1081991	192987	897	SK1	0.99	2	1	1	REC	terLOH
A536R32	AND3188	SK1/BY	rad27∆/∆	C9	LOH14	VII	889004	1081991	192987	899	SK1	0.99	2	1	1	REC	terLOH
A536R40	AND3188	SK1/BY	rad27∆/∆	C17	LOH20	VIII	7576	105787	98211	612	BY	0	3	2	1	REC	terLOH
A536R41	AND3188	SK1/BY	rad27∆/∆	C18	LOH21	VIII	7576	105787	98211	612	BY	0	3	2	1	REC	terLOH
A536R42	AND3188	SK1/BY	rad27∆/∆	C19	LOH21	VIII	7576	105787	98211	612	BY	0	3	2	1	REC	terLOH
A536R43	AND3188	SK1/BY	rad27∆/∆	C20	LOH24	VIII	7576	105787	98211	612	BY	0	3	2	1	REC	terLOH
A536R44	AND3188	SK1/BY	rad27∆/∆	C21	LOH24	VIII	7576	105787	98211	612	BY	0	3	2	1	REC	terLOH
A536R45	AND3188	SK1/BY	rad27∆/∆	C22	LOH24	VIII	7576	105787	98211	612	BY	0	3	2	1	REC	terLOH
A536R46	AND3188	SK1/BY	rad27∆/∆	C23	LOH24	VIII	7576	105787	98211	612	BY	0	3	2	1	REC	terLOH
A536R47	AND3188	SK1/BY	rad27∆/∆	C24	LOH24	VIII	7576	105787	98211	612	BY	0	3	2	1	REC	terLOH
A452R19	AND3188	SK1/BY	rad27∆/∆	C25	LOH24	VIII	7576	105787	98211	612	BY	0	3	2	1	REC	terLOH
A536R26	AND3188	SK1/BY	rad27∆/∆	C2	LOH107	VIII	31645	31721	76	3	SK1	0.91	2	1	1	REC	intLOH
A536R26	AND3188	SK1/BY	rad27∆/∆	C2	LOH108	VIII	41661	42065	404	3	SK1	0.9	2	1	1	REC	intLOH
A536R26	AND3188	SK1/BY	rad27∆/∆	C2	LOH109	VIII	49977	50050	73	3	SK1	0.91	2	1	1	REC	intLOH
A536R34	AND3188	SK1/BY	rad27∆/∆	C11	LOH17	VIII	52993	53097	104	4	BY	0	3	2	1	REC	intLOH
A536R26	AND3188	SK1/BY	rad27∆/∆	C2	LOH110	VIII	62950	63699	749	10	SK1	0.92	2	1	1	REC	intLOH
A536R26	AND3188	SK1/BY	rad27∆/∆	C2	LOH111	VIII	64328	64407	79	5	SK1	0.97	2	1	1	REC	intLOH
A536R26	AND3188	SK1/BY	rad27∆/∆	C2	LOH112	VIII	71625	71919	294	3	SK1	0.92	2	1	1	REC	intLOH
A536R26	AND3188	SK1/BY	rad27∆/∆	C2	LOH113	VIII	76580	76739	159	4	SK1	0.92	2	1	1	REC	intLOH
A536R36	AND3188	SK1/BY	rad27∆/∆	C13	LOH18	VIII	105613	105640	27	3	BY	0	3	2	1	REC	intLOH
A536R37	AND3188	SK1/BY	rad27∆/∆	C14	LOH18	VIII	123814	123915	101	3	BY	0	3	2	1	REC	intLOH
A536R26	AND3188	SK1/BY	rad27∆/∆	C2	LOH114	VIII	147843	148297	454	3	SK1	0.93	2	1	1	REC	intLOH
A536R26	AND3188	SK1/BY	rad27∆/∆	C2	LOH115	VIII	149233	149305	72	3	SK1	0.92	2	1	1	REC	intLOH
A536R26	AND3188	SK1/BY	rad27∆/∆	C2	LOH116	VIII	183721	184105	384	4	SK1	0.92	2	1	1	REC	intLOH
A536R27	AND3188	SK1/BY	rad27∆/∆	C3	LOH53	VIII	231411	232078	667	4	SK1	0.92	2	1	1	REC	intLOH
A536R38	AND3188	SK1/BY	rad27∆/∆	C15	LOH18	VIII	237787	237837	50	4	BY	0	3	2	1	REC	intLOH
A536R27	AND3188	SK1/BY	rad27∆/∆	C3	LOH54	VIII	262470	262624	154	4	SK1	0.93	2	1	1	REC	intLOH
A536R33	AND3188	SK1/BY	rad27∆/∆	C10	LOH16	VIII	285871	493409	207538	933	SK1	0.99	3	2	1	REC	intLOH
A536R34	AND3188	SK1/BY	rad27∆/∆	C11	LOH18	VIII	285871	493409	207538	933	SK1	0.99	3	2	1	REC	intLOH
A536R35	AND3188	SK1/BY	rad27∆/∆	C12	LOH19	VIII	285871	493409	207538	933	SK1	0.99	3	2	1	REC	intLOH
A536R36	AND3188	SK1/BY	rad27∆/∆	C13	LOH19	VIII	285871	493409	207538	933	SK1	0.99	3	2	1	REC	intLOH
A536R37	AND3188	SK1/BY	rad27∆/∆	C14	LOH19	VIII	285871	493409	207538	933	SK1	0.99	3	2	1	REC	intLOH
A536R38	AND3188	SK1/BY	rad27∆/∆	C15	LOH19	VIII	285871	493409	207538	933	SK1	0.99	3	2	1	REC	intLOH
A536R39	AND3188	SK1/BY	rad27∆/∆	C16	LOH20	VIII	285871	493409	207538	933	SK1	0.99	3	2	1	REC	intLOH
A536R40	AND3188	SK1/BY	rad27∆/∆	C17	LOH21	VIII	285871	493409	207538	933	SK1	1	3	2	1	REC	intLOH
A536R41	AND3188	SK1/BY	rad27∆/∆	C18	LOH22	VIII	285871	493409	207538	933	SK1	0.99	3	2	1	REC	intLOH
A536R42	AND3188	SK1/BY	rad27∆/∆	C19	LOH22	VIII	285871	493409	207538	933	SK1	0.99	3	2	1	REC	intLOH
A536R43	AND3188	SK1/BY	rad27∆/∆	C20	LOH25	VIII	285871	493409	207538	933	SK1	0.99	3	2	1	REC	intLOH
A536R44	AND3188	SK1/BY	rad27∆/∆	C21	LOH25	VIII	285871	493409	207538	933	SK1	0.99	3	2	1	REC	intLOH
A536R45	AND3188	SK1/BY	rad27∆/∆	C22	LOH25	VIII	285871	493409	207538	933	SK1	1	3	2	1	REC	intLOH
A536R46	AND3188	SK1/BY	rad27∆/∆	C23	LOH25	VIII	285871	493409	207538	933	SK1	0.99	3	2	1	REC	intLOH
A536R47	AND3188	SK1/BY	rad27∆/∆	C24	LOH25	VIII	285871	493409	207538	933	SK1	0.99	4	2	1	REC	intLOH
A452R19	AND3188	SK1/BY	rad27∆/∆	C25	LOH25	VIII	285871	493409	207538	933	SK1	1	3	2	1	REC	intLOH
A536R29	AND3188	SK1/BY	rad27∆/∆	C5	LOH15	VIII	285871	493409	207538	933	SK1	0.99	2	1	1	REC	intLOH
A536R30	AND3188	SK1/BY	rad27∆/∆	C6	LOH15	VIII	285871	493409	207538	933	SK1	0.99	2	2	1	REC	intLOH
A536R31	AND3188	SK1/BY	rad27∆/∆	C7	LOH15	VIII	285871	493409	207538	933	SK1	0.99	3	2	1	REC	intLOH
A536R32	AND3188	SK1/BY	rad27∆/∆	C9	LOH15	VIII	285871	493409	207538	933	SK1	0.99	3	2	1	REC	intLOH
A536R27	AND3188	SK1/BY	rad27∆/∆	C3	LOH55	VIII	290621	290790	169	6	SK1	0.92	2	1	1	REC	intLOH
A536R27	AND3188	SK1/BY	rad27∆/∆	C3	LOH56	VIII	319396	319904	508	3	SK1	0.92	2	1	1	REC	intLOH
A536R27	AND3188	SK1/BY	rad27∆/∆	C3	LOH57	VIII	334860	419449	84589	434	SK1	0.99	2	1	1	REC	intLOH
A536R25	AND3188	SK1/BY	rad27∆/∆	C1	LOH8	VIII	474819	477509	2690	12	SK1	1	2	1	1	REC	intLOH
A536R26	AND3188	SK1/BY	rad27∆/∆	C2	LOH117	VIII	474819	477509	2690	12	SK1	1	2	1	1	REC	intLOH
A536R27	AND3188	SK1/BY	rad27∆/∆	C3	LOH58	VIII	474819	477509	2690	12	SK1	1	2	1	1	REC	intLOH
A536R28	AND3188	SK1/BY	rad27∆/∆	C4	LOH13	VIII	474819	477509	2690	12	SK1	1	2	1	1	REC	intLOH
A536R25	AND3188	SK1/BY	rad27∆/∆	C1	LOH9	VIII	492713	493409	696	5	SK1	1	2	1	1	REC	intLOH
A536R26	AND3188	SK1/BY	rad27∆/∆	C2	LOH118	VIII	492713	493409	696	5	SK1	1	2	1	1	REC	intLOH
A536R27	AND3188	SK1/BY	rad27∆/∆	C3	LOH59	VIII	492713	493409	696	5	SK1	1	2	1	1	REC	intLOH
A536R28	AND3188	SK1/BY	rad27∆/∆	C4	LOH14	VIII	492713	493409	696	5	SK1	1	2	1	1	REC	intLOH
A536R33	AND3188	SK1/BY	rad27∆/∆	C10	LOH17	VIII	493693	525297	31604	198	BY	0	3	2	1	REC	terLOH
A536R34	AND3188	SK1/BY	rad27∆/∆	C11	LOH19	VIII	493693	525297	31604	198	BY	0	3	2	1	REC	terLOH
A536R35	AND3188	SK1/BY	rad27∆/∆	C12	LOH20	VIII	493693	525297	31604	198	BY	0	3	2	1	REC	terLOH
A536R36	AND3188	SK1/BY	rad27∆/∆	C13	LOH20	VIII	493693	525297	31604	198	BY	0	3	2	1	REC	terLOH
A536R37	AND3188	SK1/BY	rad27∆/∆	C14	LOH20	VIII	493693	525297	31604	198	BY	0	3	2	1	REC	terLOH
A536R38	AND3188	SK1/BY	rad27∆/∆	C15	LOH20	VIII	493693	525297	31604	198	BY	0	3	2	1	REC	terLOH
A536R39	AND3188	SK1/BY	rad27∆/∆	C16	LOH21	VIII	493693	525297	31604	198	BY	0	3	2	1	REC	terLOH
A536R40	AND3188	SK1/BY	rad27∆/∆	C17	LOH22	VIII	493693	525297	31604	198	BY	0	3	2	1	REC	terLOH
A536R41	AND3188	SK1/BY	rad27∆/∆	C18	LOH23	VIII	493693	525297	31604	198	BY	0	3	2	1	REC	terLOH
A536R42	AND3188	SK1/BY	rad27∆/∆	C19	LOH23	VIII	493693	525297	31604	198	BY	0	3	2	1	REC	terLOH
A536R43	AND3188	SK1/BY	rad27∆/∆	C20	LOH26	VIII	493693	525297	31604	198	BY	0	3	2	1	REC	terLOH
A536R44	AND3188	SK1/BY	rad27∆/∆	C21	LOH26	VIII	493693	525297	31604	198	BY	0	3	2	1	REC	terLOH
A536R45	AND3188	SK1/BY	rad27∆/∆	C22	LOH26	VIII	493693	525297	31604	198	BY	0	2	2	1	REC	terLOH
A536R46	AND3188	SK1/BY	rad27∆/∆	C23	LOH26	VIII	493693	525297	31604	198	BY	0	2	2	1	REC	terLOH
A536R47	AND3188	SK1/BY	rad27∆/∆	C24	LOH26	VIII	493693	525297	31604	198	BY	0	2	2	1	REC	terLOH
A452R19	AND3188	SK1/BY	rad27∆/∆	C25	LOH26	VIII	493693	525297	31604	198	BY	0	3	2	1	REC	terLOH
A536R27	AND3188	SK1/BY	rad27∆/∆	C3	LOH60	VIII	493693	518950	25257	137	BY	0	2	1	1	REC	intLOH
A536R29	AND3188	SK1/BY	rad27∆/∆	C5	LOH16	VIII	493693	525297	31604	198	BY	0	2	1	1	REC	terLOH
A536R30	AND3188	SK1/BY	rad27∆/∆	C6	LOH16	VIII	493693	525297	31604	198	BY	0	2	2	1	REC	terLOH
A536R31	AND3188	SK1/BY	rad27∆/∆	C7	LOH16	VIII	493693	525297	31604	198	BY	0	3	2	1	REC	terLOH
A536R32	AND3188	SK1/BY	rad27∆/∆	C9	LOH16	VIII	493693	525297	31604	198	BY	0	3	2	1	REC	terLOH
A536R27	AND3188	SK1/BY	rad27∆/∆	C3	LOH61	VIII	519286	525297	6011	56	BY	0	2	1	1	REC	terLOH
A536R25	AND3188	SK1/BY	rad27∆/∆	C1	LOH10	X	137367	140646	3279	17	SK1	0.99	2	1	1	REC	intLOH
A536R33	AND3188	SK1/BY	rad27∆/∆	C10	LOH19	X	137367	140646	3279	17	SK1	0.99	2	1	1	REC	intLOH
A536R34	AND3188	SK1/BY	rad27∆/∆	C11	LOH21	X	137367	140646	3279	17	SK1	1	2	1	1	REC	intLOH
A536R35	AND3188	SK1/BY	rad27∆/∆	C12	LOH23	X	137367	140646	3279	17	SK1	0.99	2	1	1	REC	intLOH
A536R36	AND3188	SK1/BY	rad27∆/∆	C13	LOH24	X	137367	140646	3279	17	SK1	0.99	2	1	1	REC	intLOH
A536R37	AND3188	SK1/BY	rad27∆/∆	C14	LOH24	X	137367	140646	3279	17	SK1	0.99	2	1	1	REC	intLOH
A536R38	AND3188	SK1/BY	rad27∆/∆	C15	LOH24	X	137367	140646	3279	17	SK1	0.99	2	1	1	REC	intLOH
A536R39	AND3188	SK1/BY	rad27∆/∆	C16	LOH25	X	137367	140646	3279	17	SK1	1	2	1	1	REC	intLOH
A536R40	AND3188	SK1/BY	rad27∆/∆	C17	LOH26	X	137367	140646	3279	17	SK1	0.99	2	1	1	REC	intLOH
A536R41	AND3188	SK1/BY	rad27∆/∆	C18	LOH27	X	137367	140646	3279	17	SK1	1	2	1	1	REC	intLOH
A536R42	AND3188	SK1/BY	rad27∆/∆	C19	LOH27	X	137367	140646	3279	17	SK1	1	2	1	1	REC	intLOH
A536R26	AND3188	SK1/BY	rad27∆/∆	C2	LOH120	X	137367	140646	3279	17	SK1	1	2	1	1	REC	intLOH
A536R43	AND3188	SK1/BY	rad27∆/∆	C20	LOH30	X	137367	140646	3279	17	SK1	1	2	1	1	REC	intLOH
A536R44	AND3188	SK1/BY	rad27∆/∆	C21	LOH30	X	137367	140646	3279	17	SK1	1	2	1	1	REC	intLOH
A536R45	AND3188	SK1/BY	rad27∆/∆	C22	LOH30	X	137367	140646	3279	17	SK1	0.99	2	1	1	REC	intLOH
A536R46	AND3188	SK1/BY	rad27∆/∆	C23	LOH30	X	137367	140646	3279	17	SK1	1	2	1	1	REC	intLOH
A536R47	AND3188	SK1/BY	rad27∆/∆	C24	LOH30	X	137367	140646	3279	17	SK1	1	2	1	1	REC	intLOH
A452R19	AND3188	SK1/BY	rad27∆/∆	C25	LOH30	X	137367	140646	3279	17	SK1	1	2	1	1	REC	intLOH
A536R27	AND3188	SK1/BY	rad27∆/∆	C3	LOH64	X	137367	140646	3279	17	SK1	1	2	1	1	REC	intLOH
A536R28	AND3188	SK1/BY	rad27∆/∆	C4	LOH16	X	137367	140646	3279	17	SK1	0.99	2	1	1	REC	intLOH
A536R29	AND3188	SK1/BY	rad27∆/∆	C5	LOH18	X	137367	140646	3279	17	SK1	1	2	1	1	REC	intLOH
A536R30	AND3188	SK1/BY	rad27∆/∆	C6	LOH18	X	137367	140646	3279	17	SK1	0.99	2	1	1	REC	intLOH
A536R31	AND3188	SK1/BY	rad27∆/∆	C7	LOH18	X	137367	140646	3279	17	SK1	1	2	1	1	REC	intLOH
A536R32	AND3188	SK1/BY	rad27∆/∆	C9	LOH18	X	137367	140646	3279	17	SK1	0.99	2	1	1	REC	intLOH
A536R26	AND3188	SK1/BY	rad27∆/∆	C2	LOH121	X	141883	141924	41	3	BY	0	2	1	1	REC	intLOH
A536R27	AND3188	SK1/BY	rad27∆/∆	C3	LOH65	X	300176	407535	107359	461	BY	0	2	1	1	REC	intLOH
A452R19	AND3188	SK1/BY	rad27∆/∆	C25	LOH31	X	426379	435638	9259	33	SK1	1	2	1	1	REC	intLOH
A536R27	AND3188	SK1/BY	rad27∆/∆	C3	LOH66	X	640468	640718	250	4	SK1	0.92	2	1	1	REC	intLOH
A536R27	AND3188	SK1/BY	rad27∆/∆	C3	LOH67	X	651445	651562	117	5	SK1	0.92	2	1	1	REC	intLOH
A536R27	AND3188	SK1/BY	rad27∆/∆	C3	LOH68	X	651838	652831	993	4	SK1	0.92	2	1	1	REC	intLOH
A536R27	AND3188	SK1/BY	rad27∆/∆	C3	LOH69	X	673554	728402	54848	306	SK1	0.99	2	1	1	REC	terLOH
A536R27	AND3188	SK1/BY	rad27∆/∆	C3	LOH70	XI	33673	36537	2864	17	SK1	0.99	2	1	1	REC	intLOH
A536R26	AND3188	SK1/BY	rad27∆/∆	C2	LOH122	XI	165249	165363	114	4	BY	0	2	1	1	REC	intLOH
A536R27	AND3188	SK1/BY	rad27∆/∆	C3	LOH71	XI	171082	175397	4315	14	BY	0	2	1	1	REC	intLOH
A536R33	AND3188	SK1/BY	rad27∆/∆	C10	LOH20	XI	227937	235115	7178	27	BY	0	3	1	1	REC	intLOH
A536R34	AND3188	SK1/BY	rad27∆/∆	C11	LOH22	XI	227937	235115	7178	27	BY	0	1	1	1	DEL	intLOH
A536R35	AND3188	SK1/BY	rad27∆/∆	C12	LOH24	XI	227937	235115	7178	27	BY	0	2	1	1	REC	intLOH
A536R36	AND3188	SK1/BY	rad27∆/∆	C13	LOH25	XI	227937	235115	7178	27	BY	0	2	1	1	REC	intLOH
A536R37	AND3188	SK1/BY	rad27∆/∆	C14	LOH25	XI	227937	235115	7178	27	BY	0	3	1	1	REC	intLOH
A536R38	AND3188	SK1/BY	rad27∆/∆	C15	LOH25	XI	227937	235115	7178	27	BY	0	2	1	1	REC	intLOH
A536R39	AND3188	SK1/BY	rad27∆/∆	C16	LOH26	XI	227937	235115	7178	27	BY	0	2	1	1	REC	intLOH
A536R40	AND3188	SK1/BY	rad27∆/∆	C17	LOH27	XI	227937	235115	7178	27	BY	0	2	1	1	REC	intLOH
A536R41	AND3188	SK1/BY	rad27∆/∆	C18	LOH28	XI	227937	235115	7178	27	BY	0	3	1	1	REC	intLOH
A536R42	AND3188	SK1/BY	rad27∆/∆	C19	LOH28	XI	227937	235115	7178	27	BY	0	2	1	1	REC	intLOH
A536R43	AND3188	SK1/BY	rad27∆/∆	C20	LOH31	XI	227937	235115	7178	27	BY	0	2	1	1	REC	intLOH
A536R44	AND3188	SK1/BY	rad27∆/∆	C21	LOH31	XI	227937	235115	7178	27	BY	0	2	1	1	REC	intLOH
A536R45	AND3188	SK1/BY	rad27∆/∆	C22	LOH31	XI	227937	235115	7178	27	BY	0	3	1	1	REC	intLOH
A536R46	AND3188	SK1/BY	rad27∆/∆	C23	LOH31	XI	227937	235115	7178	27	BY	0	3	1	1	REC	intLOH
A536R47	AND3188	SK1/BY	rad27∆/∆	C24	LOH31	XI	227937	235115	7178	27	BY	0	3	1	1	REC	intLOH
A452R19	AND3188	SK1/BY	rad27∆/∆	C25	LOH32	XI	227937	235115	7178	27	BY	0	2	1	1	REC	intLOH
A536R27	AND3188	SK1/BY	rad27∆/∆	C3	LOH72	XI	227937	235115	7178	27	BY	0	2	1	1	REC	intLOH
A536R28	AND3188	SK1/BY	rad27∆/∆	C4	LOH17	XI	227937	235115	7178	27	BY	0	1	1	1	DEL	intLOH
A536R29	AND3188	SK1/BY	rad27∆/∆	C5	LOH19	XI	227937	235115	7178	27	BY	0	2	1	1	REC	intLOH
A536R30	AND3188	SK1/BY	rad27∆/∆	C6	LOH19	XI	227937	235115	7178	27	BY	0	2	1	1	REC	intLOH
A536R31	AND3188	SK1/BY	rad27∆/∆	C7	LOH19	XI	227937	235115	7178	27	BY	0	3	1	1	REC	intLOH
A536R32	AND3188	SK1/BY	rad27∆/∆	C9	LOH19	XI	227937	235115	7178	27	BY	0	3	1	1	REC	intLOH
A536R45	AND3188	SK1/BY	rad27∆/∆	C22	LOH32	XI	287276	297280	10004	19	BY	0	3	1	1	REC	intLOH
A536R46	AND3188	SK1/BY	rad27∆/∆	C23	LOH32	XI	287276	297280	10004	19	BY	0	3	1	1	REC	intLOH
A536R47	AND3188	SK1/BY	rad27∆/∆	C24	LOH32	XI	287276	297280	10004	19	BY	0	3	1	1	REC	intLOH
A452R19	AND3188	SK1/BY	rad27∆/∆	C25	LOH33	XI	287276	297280	10004	19	BY	0	2	1	1	REC	intLOH
A536R44	AND3188	SK1/BY	rad27∆/∆	C21	LOH32	XI	292695	293792	1097	3	BY	0	2	1	1	REC	intLOH
A536R27	AND3188	SK1/BY	rad27∆/∆	C3	LOH73	XI	318939	319143	204	3	SK1	0.98	2	1	1	REC	intLOH
A536R26	AND3188	SK1/BY	rad27∆/∆	C2	LOH123	XI	369378	369878	500	3	BY	0	2	1	1	REC	intLOH
A536R26	AND3188	SK1/BY	rad27∆/∆	C2	LOH124	XI	371603	371802	199	3	BY	0	2	1	1	REC	intLOH
A536R26	AND3188	SK1/BY	rad27∆/∆	C2	LOH125	XI	374056	376307	2251	6	BY	0	2	1	1	REC	intLOH
A536R26	AND3188	SK1/BY	rad27∆/∆	C2	LOH126	XI	377373	379784	2411	19	BY	0	2	1	1	REC	intLOH
A536R26	AND3188	SK1/BY	rad27∆/∆	C2	LOH127	XI	381664	394878	13214	63	BY	0	2	1	1	REC	intLOH
A536R26	AND3188	SK1/BY	rad27∆/∆	C2	LOH128	XI	395566	396790	1224	6	BY	0	2	1	1	REC	intLOH
A536R26	AND3188	SK1/BY	rad27∆/∆	C2	LOH129	XI	399930	407067	7137	27	BY	0	2	1	1	REC	intLOH
A536R26	AND3188	SK1/BY	rad27∆/∆	C2	LOH130	XI	408846	409950	1104	6	BY	0	2	1	1	REC	intLOH
A536R26	AND3188	SK1/BY	rad27∆/∆	C2	LOH131	XI	410346	411643	1297	4	BY	0	2	1	1	REC	intLOH
A536R26	AND3188	SK1/BY	rad27∆/∆	C2	LOH132	XI	415378	419264	3886	17	BY	0	2	1	1	REC	intLOH
A536R26	AND3188	SK1/BY	rad27∆/∆	C2	LOH133	XI	427004	430806	3802	21	BY	0	2	1	1	REC	intLOH
A536R26	AND3188	SK1/BY	rad27∆/∆	C2	LOH134	XI	431067	431836	769	10	BY	0	2	1	1	REC	intLOH
A536R26	AND3188	SK1/BY	rad27∆/∆	C2	LOH135	XI	433506	434756	1250	13	BY	0	2	1	1	REC	intLOH
A536R26	AND3188	SK1/BY	rad27∆/∆	C2	LOH136	XI	438169	439500	1331	11	BY	0	2	1	1	REC	intLOH
A536R26	AND3188	SK1/BY	rad27∆/∆	C2	LOH137	XI	439852	445062	5210	27	BY	0	2	1	1	REC	intLOH
A536R26	AND3188	SK1/BY	rad27∆/∆	C2	LOH138	XI	448686	449136	450	8	BY	0	2	1	1	REC	intLOH
A536R26	AND3188	SK1/BY	rad27∆/∆	C2	LOH139	XI	450894	474977	24083	132	BY	0	2	1	1	REC	intLOH
A536R33	AND3188	SK1/BY	rad27∆/∆	C10	LOH21	XI	460537	473123	12586	79	BY	0	2	1	1	REC	intLOH
A536R34	AND3188	SK1/BY	rad27∆/∆	C11	LOH23	XI	460537	473123	12586	79	BY	0	2	1	1	REC	intLOH
A536R35	AND3188	SK1/BY	rad27∆/∆	C12	LOH25	XI	460537	473123	12586	79	BY	0	2	1	1	REC	intLOH
A536R36	AND3188	SK1/BY	rad27∆/∆	C13	LOH26	XI	460537	473123	12586	79	BY	0	2	1	1	REC	intLOH
A536R37	AND3188	SK1/BY	rad27∆/∆	C14	LOH26	XI	460537	473123	12586	79	BY	0	2	1	1	REC	intLOH
A536R38	AND3188	SK1/BY	rad27∆/∆	C15	LOH26	XI	460537	473123	12586	79	BY	0	2	1	1	REC	intLOH
A536R39	AND3188	SK1/BY	rad27∆/∆	C16	LOH27	XI	460537	473123	12586	79	BY	0	2	1	1	REC	intLOH
A536R40	AND3188	SK1/BY	rad27∆/∆	C17	LOH28	XI	460537	473123	12586	79	BY	0	2	1	1	REC	intLOH
A536R41	AND3188	SK1/BY	rad27∆/∆	C18	LOH29	XI	460537	473123	12586	79	BY	0	2	1	1	REC	intLOH
A536R42	AND3188	SK1/BY	rad27∆/∆	C19	LOH29	XI	460537	473123	12586	79	BY	0	2	1	1	REC	intLOH
A536R43	AND3188	SK1/BY	rad27∆/∆	C20	LOH32	XI	460537	473123	12586	79	BY	0	2	1	1	REC	intLOH
A536R44	AND3188	SK1/BY	rad27∆/∆	C21	LOH33	XI	460537	473123	12586	79	BY	0	2	1	1	REC	intLOH
A536R45	AND3188	SK1/BY	rad27∆/∆	C22	LOH33	XI	460537	473123	12586	79	BY	0	2	1	1	REC	intLOH
A536R46	AND3188	SK1/BY	rad27∆/∆	C23	LOH33	XI	460537	473123	12586	79	BY	0	2	1	1	REC	intLOH
A536R47	AND3188	SK1/BY	rad27∆/∆	C24	LOH33	XI	460537	473123	12586	79	BY	0	2	1	1	REC	intLOH
A452R19	AND3188	SK1/BY	rad27∆/∆	C25	LOH34	XI	460537	473123	12586	79	BY	0	2	1	1	REC	intLOH
A536R27	AND3188	SK1/BY	rad27∆/∆	C3	LOH74	XI	460537	473123	12586	79	BY	0	2	1	1	REC	intLOH
A536R28	AND3188	SK1/BY	rad27∆/∆	C4	LOH18	XI	460537	473123	12586	79	BY	0	2	1	1	REC	intLOH
A536R29	AND3188	SK1/BY	rad27∆/∆	C5	LOH20	XI	460537	473123	12586	79	BY	0	2	1	1	REC	intLOH
A536R30	AND3188	SK1/BY	rad27∆/∆	C6	LOH20	XI	460537	473123	12586	79	BY	0	2	1	1	REC	intLOH
A536R31	AND3188	SK1/BY	rad27∆/∆	C7	LOH20	XI	460537	473123	12586	79	BY	0	2	1	1	REC	intLOH
A536R32	AND3188	SK1/BY	rad27∆/∆	C9	LOH20	XI	460537	473123	12586	79	BY	0	2	1	1	REC	intLOH
A536R26	AND3188	SK1/BY	rad27∆/∆	C2	LOH140	XI	476611	477776	1165	3	BY	0	2	1	1	REC	intLOH
A536R27	AND3188	SK1/BY	rad27∆/∆	C3	LOH75	XI	480070	484909	4839	20	BY	0	2	1	1	REC	intLOH
A536R25	AND3188	SK1/BY	rad27∆/∆	C1	LOH11	XI	480844	484909	4065	15	BY	0	2	1	1	REC	intLOH
A536R33	AND3188	SK1/BY	rad27∆/∆	C10	LOH22	XI	480844	484909	4065	15	BY	0	2	1	1	REC	intLOH
A536R34	AND3188	SK1/BY	rad27∆/∆	C11	LOH24	XI	480844	484909	4065	15	BY	0	2	1	1	REC	intLOH
A536R35	AND3188	SK1/BY	rad27∆/∆	C12	LOH26	XI	480844	491562	10718	51	BY	0	2	1	1	REC	intLOH
A536R36	AND3188	SK1/BY	rad27∆/∆	C13	LOH27	XI	480844	484909	4065	15	BY	0	2	1	1	REC	intLOH
A536R37	AND3188	SK1/BY	rad27∆/∆	C14	LOH27	XI	480844	491562	10718	51	BY	0	2	1	1	REC	intLOH
A536R38	AND3188	SK1/BY	rad27∆/∆	C15	LOH27	XI	480844	491562	10718	51	BY	0	2	1	1	REC	intLOH
A536R39	AND3188	SK1/BY	rad27∆/∆	C16	LOH28	XI	480844	484909	4065	15	BY	0	2	1	1	REC	intLOH
A536R40	AND3188	SK1/BY	rad27∆/∆	C17	LOH29	XI	480844	491562	10718	51	BY	0	2	1	1	REC	intLOH
A536R41	AND3188	SK1/BY	rad27∆/∆	C18	LOH30	XI	480844	491562	10718	51	BY	0	2	1	1	REC	intLOH
A536R42	AND3188	SK1/BY	rad27∆/∆	C19	LOH30	XI	480844	484909	4065	15	BY	0	2	1	1	REC	intLOH
A536R26	AND3188	SK1/BY	rad27∆/∆	C2	LOH141	XI	480844	484909	4065	15	BY	0	2	1	1	REC	intLOH
A536R43	AND3188	SK1/BY	rad27∆/∆	C20	LOH33	XI	480844	484909	4065	15	BY	0	2	1	1	REC	intLOH
A536R44	AND3188	SK1/BY	rad27∆/∆	C21	LOH34	XI	480844	491562	10718	51	BY	0	2	1	1	REC	intLOH
A536R45	AND3188	SK1/BY	rad27∆/∆	C22	LOH34	XI	480844	491562	10718	51	BY	0	2	1	1	REC	intLOH
A536R46	AND3188	SK1/BY	rad27∆/∆	C23	LOH34	XI	480844	484909	4065	15	BY	0	2	1	1	REC	intLOH
A536R47	AND3188	SK1/BY	rad27∆/∆	C24	LOH34	XI	480844	484909	4065	15	BY	0	2	1	1	REC	intLOH
A452R19	AND3188	SK1/BY	rad27∆/∆	C25	LOH35	XI	480844	484909	4065	15	BY	0	2	1	1	REC	intLOH
A536R28	AND3188	SK1/BY	rad27∆/∆	C4	LOH19	XI	480844	491562	10718	51	BY	0	2	1	1	REC	intLOH
A536R29	AND3188	SK1/BY	rad27∆/∆	C5	LOH21	XI	480844	484909	4065	15	BY	0	2	1	1	REC	intLOH
A536R30	AND3188	SK1/BY	rad27∆/∆	C6	LOH21	XI	480844	484909	4065	15	BY	0	2	1	1	REC	intLOH
A536R31	AND3188	SK1/BY	rad27∆/∆	C7	LOH21	XI	480844	484909	4065	15	BY	0	2	1	1	REC	intLOH
A536R32	AND3188	SK1/BY	rad27∆/∆	C9	LOH21	XI	480844	484909	4065	15	BY	0	2	1	1	REC	intLOH
A536R33	AND3188	SK1/BY	rad27∆/∆	C10	LOH23	XI	486233	491562	5329	32	BY	0	2	1	1	REC	intLOH
A536R34	AND3188	SK1/BY	rad27∆/∆	C11	LOH25	XI	486233	491562	5329	32	BY	0	2	1	1	REC	intLOH
A536R36	AND3188	SK1/BY	rad27∆/∆	C13	LOH28	XI	486233	491562	5329	32	BY	0	2	1	1	REC	intLOH
A536R39	AND3188	SK1/BY	rad27∆/∆	C16	LOH29	XI	486233	491562	5329	32	BY	0	2	1	1	REC	intLOH
A536R42	AND3188	SK1/BY	rad27∆/∆	C19	LOH31	XI	486233	491562	5329	32	BY	0	2	1	1	REC	intLOH
A536R26	AND3188	SK1/BY	rad27∆/∆	C2	LOH142	XI	486233	491562	5329	32	BY	0	2	1	1	REC	intLOH
A536R43	AND3188	SK1/BY	rad27∆/∆	C20	LOH34	XI	486233	491562	5329	32	BY	0	2	1	1	REC	intLOH
A536R46	AND3188	SK1/BY	rad27∆/∆	C23	LOH35	XI	486233	491562	5329	32	BY	0	2	1	1	REC	intLOH
A536R47	AND3188	SK1/BY	rad27∆/∆	C24	LOH35	XI	486233	491562	5329	32	BY	0	2	1	1	REC	intLOH
A452R19	AND3188	SK1/BY	rad27∆/∆	C25	LOH36	XI	486233	491562	5329	32	BY	0	2	1	1	REC	intLOH
A536R27	AND3188	SK1/BY	rad27∆/∆	C3	LOH76	XI	486233	491562	5329	32	BY	0	2	1	1	REC	intLOH
A536R29	AND3188	SK1/BY	rad27∆/∆	C5	LOH22	XI	486233	491562	5329	32	BY	0	2	1	1	REC	intLOH
A536R30	AND3188	SK1/BY	rad27∆/∆	C6	LOH22	XI	486233	491562	5329	32	BY	0	2	1	1	REC	intLOH
A536R31	AND3188	SK1/BY	rad27∆/∆	C7	LOH22	XI	486233	491562	5329	32	BY	0	2	1	1	REC	intLOH
A536R32	AND3188	SK1/BY	rad27∆/∆	C9	LOH22	XI	486233	491562	5329	32	BY	0	2	1	1	REC	intLOH
A536R27	AND3188	SK1/BY	rad27∆/∆	C3	LOH77	XII	107971	109886	1915	14	BY	0	2	1	1	REC	intLOH
A536R27	AND3188	SK1/BY	rad27∆/∆	C3	LOH78	XII	111480	111638	158	3	BY	0	2	1	1	REC	intLOH
A536R43	AND3188	SK1/BY	rad27∆/∆	C20	LOH35	XII	176833	184588	7755	36	BY	0	2	1	1	REC	intLOH
A536R44	AND3188	SK1/BY	rad27∆/∆	C21	LOH35	XII	176833	184588	7755	36	BY	0	2	1	1	REC	intLOH
A536R45	AND3188	SK1/BY	rad27∆/∆	C22	LOH35	XII	176833	184588	7755	36	BY	0	2	1	1	REC	intLOH
A536R46	AND3188	SK1/BY	rad27∆/∆	C23	LOH36	XII	176833	184588	7755	36	BY	0	2	1	1	REC	intLOH
A536R47	AND3188	SK1/BY	rad27∆/∆	C24	LOH36	XII	176833	184588	7755	36	BY	0	2	1	1	REC	intLOH
A452R19	AND3188	SK1/BY	rad27∆/∆	C25	LOH37	XII	176833	184588	7755	36	BY	0	2	1	1	REC	intLOH
A536R47	AND3188	SK1/BY	rad27∆/∆	C24	LOH37	XII	260298	260749	451	5	SK1	0.98	2	1	1	REC	intLOH
A452R19	AND3188	SK1/BY	rad27∆/∆	C25	LOH38	XII	260298	260749	451	5	SK1	0.98	2	1	1	REC	intLOH
A536R47	AND3188	SK1/BY	rad27∆/∆	C24	LOH38	XII	261578	262367	789	8	BY	0	2	1	1	REC	intLOH
A452R19	AND3188	SK1/BY	rad27∆/∆	C25	LOH39	XII	261578	262367	789	8	BY	0	2	1	1	REC	intLOH
A536R47	AND3188	SK1/BY	rad27∆/∆	C24	LOH39	XII	281810	339496	57686	196	BY	0	2	1	1	REC	intLOH
A452R19	AND3188	SK1/BY	rad27∆/∆	C25	LOH40	XII	281810	339496	57686	196	BY	0	2	1	1	REC	intLOH
A536R45	AND3188	SK1/BY	rad27∆/∆	C22	LOH36	XII	340008	1059176	719168	2701	SK1	0.99	3	1	1	REC	terLOH
A536R46	AND3188	SK1/BY	rad27∆/∆	C23	LOH37	XII	340008	1059176	719168	2700	SK1	0.99	3	1	1	REC	terLOH
A536R47	AND3188	SK1/BY	rad27∆/∆	C24	LOH40	XII	340008	1059176	719168	2700	SK1	0.99	3	1	1	REC	terLOH
A452R19	AND3188	SK1/BY	rad27∆/∆	C25	LOH41	XII	340008	1059176	719168	2701	SK1	1	2	1	1	REC	terLOH
A536R27	AND3188	SK1/BY	rad27∆/∆	C3	LOH79	XII	346070	346204	134	4	BY	0	2	1	1	REC	intLOH
A536R25	AND3188	SK1/BY	rad27∆/∆	C1	LOH12	XII	346360	364596	18236	80	SK1	0.99	2	1	1	REC	intLOH
A536R33	AND3188	SK1/BY	rad27∆/∆	C10	LOH24	XII	346360	364596	18236	80	SK1	0.99	2	1	1	REC	intLOH
A536R34	AND3188	SK1/BY	rad27∆/∆	C11	LOH26	XII	346360	364596	18236	80	SK1	0.99	2	1	1	REC	intLOH
A536R35	AND3188	SK1/BY	rad27∆/∆	C12	LOH27	XII	346360	364596	18236	80	SK1	0.99	2	1	1	REC	intLOH
A536R36	AND3188	SK1/BY	rad27∆/∆	C13	LOH29	XII	346360	364596	18236	80	SK1	0.99	2	1	1	REC	intLOH
A536R37	AND3188	SK1/BY	rad27∆/∆	C14	LOH28	XII	346360	364596	18236	80	SK1	0.99	2	1	1	REC	intLOH
A536R38	AND3188	SK1/BY	rad27∆/∆	C15	LOH28	XII	346360	364596	18236	80	SK1	0.99	2	1	1	REC	intLOH
A536R39	AND3188	SK1/BY	rad27∆/∆	C16	LOH30	XII	346360	364596	18236	80	SK1	0.99	2	1	1	REC	intLOH
A536R40	AND3188	SK1/BY	rad27∆/∆	C17	LOH30	XII	346360	364596	18236	80	SK1	0.99	2	1	1	REC	intLOH
A536R41	AND3188	SK1/BY	rad27∆/∆	C18	LOH31	XII	346360	364596	18236	80	SK1	0.99	2	1	1	REC	intLOH
A536R42	AND3188	SK1/BY	rad27∆/∆	C19	LOH32	XII	346360	364596	18236	80	SK1	0.99	2	1	1	REC	intLOH
A536R26	AND3188	SK1/BY	rad27∆/∆	C2	LOH143	XII	346360	364596	18236	80	SK1	0.99	2	1	1	REC	intLOH
A536R43	AND3188	SK1/BY	rad27∆/∆	C20	LOH36	XII	346360	364596	18236	80	SK1	0.99	2	1	1	REC	intLOH
A536R44	AND3188	SK1/BY	rad27∆/∆	C21	LOH36	XII	346360	364596	18236	80	SK1	0.99	2	1	1	REC	intLOH
A536R27	AND3188	SK1/BY	rad27∆/∆	C3	LOH80	XII	346360	364596	18236	80	SK1	0.99	2	1	1	REC	intLOH
A536R28	AND3188	SK1/BY	rad27∆/∆	C4	LOH20	XII	346360	364596	18236	80	SK1	0.99	2	1	1	REC	intLOH
A536R29	AND3188	SK1/BY	rad27∆/∆	C5	LOH23	XII	346360	364596	18236	80	SK1	0.99	2	1	1	REC	intLOH
A536R30	AND3188	SK1/BY	rad27∆/∆	C6	LOH23	XII	346360	364596	18236	80	SK1	0.99	2	1	1	REC	intLOH
A536R31	AND3188	SK1/BY	rad27∆/∆	C7	LOH23	XII	346360	364596	18236	80	SK1	0.99	2	1	1	REC	intLOH
A536R32	AND3188	SK1/BY	rad27∆/∆	C9	LOH23	XII	346360	364596	18236	80	SK1	0.99	2	1	1	REC	intLOH
A536R27	AND3188	SK1/BY	rad27∆/∆	C3	LOH81	XII	365048	451190	86142	560	BY	0	2	1	1	REC	intLOH
A536R26	AND3188	SK1/BY	rad27∆/∆	C2	LOH144	XII	404333	406201	1868	7	BY	0	2	1	1	REC	intLOH
A536R35	AND3188	SK1/BY	rad27∆/∆	C12	LOH28	XII	460123	1059176	599053	2017	SK1	0.99	2	1	1	REC	terLOH
A536R36	AND3188	SK1/BY	rad27∆/∆	C13	LOH30	XII	460123	1059176	599053	2016	SK1	0.99	2	1	1	REC	terLOH
A536R37	AND3188	SK1/BY	rad27∆/∆	C14	LOH29	XII	460123	1059176	599053	2014	SK1	0.99	2	1	1	REC	terLOH
A536R38	AND3188	SK1/BY	rad27∆/∆	C15	LOH29	XII	460123	1059176	599053	2017	SK1	0.99	2	1	1	REC	terLOH
A536R39	AND3188	SK1/BY	rad27∆/∆	C16	LOH31	XII	460123	1059176	599053	2017	SK1	0.99	2	1	1	REC	terLOH
A536R40	AND3188	SK1/BY	rad27∆/∆	C17	LOH31	XII	460123	1059176	599053	2017	SK1	0.99	2	1	1	REC	terLOH
A536R41	AND3188	SK1/BY	rad27∆/∆	C18	LOH32	XII	460123	1059176	599053	2017	SK1	0.99	2	1	1	REC	terLOH
A536R42	AND3188	SK1/BY	rad27∆/∆	C19	LOH33	XII	460123	1059176	599053	2017	SK1	0.99	2	1	1	REC	terLOH
A536R43	AND3188	SK1/BY	rad27∆/∆	C20	LOH37	XII	460123	1059176	599053	2016	SK1	0.99	2	1	1	REC	terLOH
A536R44	AND3188	SK1/BY	rad27∆/∆	C21	LOH37	XII	460123	1059176	599053	2018	SK1	0.99	2	1	1	REC	terLOH
A536R34	AND3188	SK1/BY	rad27∆/∆	C11	LOH27	XII	490579	1059176	568597	2016	SK1	0.99	2	1	1	REC	terLOH
A536R30	AND3188	SK1/BY	rad27∆/∆	C6	LOH24	XII	490579	1059176	568597	2017	SK1	0.99	2	1	1	REC	terLOH
A536R33	AND3188	SK1/BY	rad27∆/∆	C10	LOH25	XII	493339	1059176	565837	2012	SK1	0.99	2	1	1	REC	terLOH
A536R27	AND3188	SK1/BY	rad27∆/∆	C3	LOH82	XII	493339	495002	1663	5	SK1	0.99	2	1	1	REC	intLOH
A536R31	AND3188	SK1/BY	rad27∆/∆	C7	LOH24	XII	493339	1059176	565837	2011	SK1	0.99	2	1	1	REC	terLOH
A536R32	AND3188	SK1/BY	rad27∆/∆	C9	LOH24	XII	493339	1059176	565837	2013	SK1	0.99	2	1	1	REC	terLOH
A536R26	AND3188	SK1/BY	rad27∆/∆	C2	LOH145	XII	525267	531538	6271	33	SK1	0.99	2	1	1	REC	intLOH
A536R27	AND3188	SK1/BY	rad27∆/∆	C3	LOH83	XII	570914	575473	4559	19	BY	0	2	1	1	REC	intLOH
A536R27	AND3188	SK1/BY	rad27∆/∆	C3	LOH84	XII	576211	608136	31925	138	SK1	0.99	2	1	1	REC	intLOH
A536R27	AND3188	SK1/BY	rad27∆/∆	C3	LOH85	XII	657332	671032	13700	57	BY	0	2	1	1	REC	intLOH
A536R27	AND3188	SK1/BY	rad27∆/∆	C3	LOH86	XII	671463	710068	38605	198	BY	0	2	1	1	REC	intLOH
A536R27	AND3188	SK1/BY	rad27∆/∆	C3	LOH87	XII	710283	750669	40386	198	BY	0	2	1	1	REC	intLOH
A536R27	AND3188	SK1/BY	rad27∆/∆	C3	LOH88	XII	752103	759872	7769	48	BY	0	2	1	1	REC	intLOH
A536R26	AND3188	SK1/BY	rad27∆/∆	C2	LOH146	XII	857000	877186	20186	44	SK1	0.94	2	1	1	REC	intLOH
A536R26	AND3188	SK1/BY	rad27∆/∆	C2	LOH147	XII	877838	1059176	181338	567	SK1	0.98	2	1	1	REC	terLOH
A536R27	AND3188	SK1/BY	rad27∆/∆	C3	LOH89	XII	1026077	1059176	33099	130	SK1	0.98	2	1	1	REC	terLOH
A536R25	AND3188	SK1/BY	rad27∆/∆	C1	LOH13	XIII	8537	131647	123110	571	SK1	0.99	2	1	1	REC	terLOH
A536R33	AND3188	SK1/BY	rad27∆/∆	C10	LOH26	XIII	8537	131647	123110	571	SK1	0.99	2	1	1	REC	terLOH
A536R34	AND3188	SK1/BY	rad27∆/∆	C11	LOH28	XIII	8537	131647	123110	571	SK1	0.99	2	1	1	REC	terLOH
A536R35	AND3188	SK1/BY	rad27∆/∆	C12	LOH29	XIII	8537	131647	123110	571	SK1	0.99	2	1	1	REC	terLOH
A536R36	AND3188	SK1/BY	rad27∆/∆	C13	LOH31	XIII	8537	131647	123110	571	SK1	0.99	2	1	1	REC	terLOH
A536R37	AND3188	SK1/BY	rad27∆/∆	C14	LOH30	XIII	8537	131647	123110	571	SK1	0.99	2	1	1	REC	terLOH
A536R38	AND3188	SK1/BY	rad27∆/∆	C15	LOH30	XIII	8537	131647	123110	571	SK1	0.99	2	1	1	REC	terLOH
A536R39	AND3188	SK1/BY	rad27∆/∆	C16	LOH32	XIII	8537	131647	123110	571	SK1	0.99	2	1	1	REC	terLOH
A536R40	AND3188	SK1/BY	rad27∆/∆	C17	LOH32	XIII	8537	131647	123110	571	SK1	0.99	2	1	1	REC	terLOH
A536R41	AND3188	SK1/BY	rad27∆/∆	C18	LOH33	XIII	8537	131647	123110	571	SK1	0.99	2	1	1	REC	terLOH
A536R42	AND3188	SK1/BY	rad27∆/∆	C19	LOH34	XIII	8537	131647	123110	571	SK1	0.99	2	1	1	REC	terLOH
A536R26	AND3188	SK1/BY	rad27∆/∆	C2	LOH148	XIII	8537	131647	123110	571	SK1	0.99	2	1	1	REC	terLOH
A536R43	AND3188	SK1/BY	rad27∆/∆	C20	LOH38	XIII	8537	131647	123110	571	SK1	0.99	2	1	1	REC	terLOH
A536R44	AND3188	SK1/BY	rad27∆/∆	C21	LOH38	XIII	8537	131647	123110	571	SK1	0.99	2	1	1	REC	terLOH
A536R45	AND3188	SK1/BY	rad27∆/∆	C22	LOH37	XIII	8537	131647	123110	571	SK1	0.99	2	1	1	REC	terLOH
A536R46	AND3188	SK1/BY	rad27∆/∆	C23	LOH38	XIII	8537	131647	123110	571	SK1	0.99	2	1	1	REC	terLOH
A536R47	AND3188	SK1/BY	rad27∆/∆	C24	LOH41	XIII	8537	131647	123110	571	SK1	0.99	2	1	1	REC	terLOH
A452R19	AND3188	SK1/BY	rad27∆/∆	C25	LOH42	XIII	8537	131647	123110	571	SK1	1	2	1	1	REC	terLOH
A536R27	AND3188	SK1/BY	rad27∆/∆	C3	LOH90	XIII	8537	131647	123110	571	SK1	0.99	6	1	1	REC	terLOH
A536R28	AND3188	SK1/BY	rad27∆/∆	C4	LOH21	XIII	8537	131647	123110	571	SK1	0.99	2	1	1	REC	terLOH
A536R29	AND3188	SK1/BY	rad27∆/∆	C5	LOH24	XIII	8537	131647	123110	571	SK1	0.99	5	1	1	REC	terLOH
A536R30	AND3188	SK1/BY	rad27∆/∆	C6	LOH25	XIII	8537	131647	123110	571	SK1	0.99	2	1	1	REC	terLOH
A536R31	AND3188	SK1/BY	rad27∆/∆	C7	LOH25	XIII	8537	131647	123110	571	SK1	0.99	2	1	1	REC	terLOH
A536R32	AND3188	SK1/BY	rad27∆/∆	C9	LOH25	XIII	8537	131647	123110	571	SK1	0.99	2	1	1	REC	terLOH
A536R26	AND3188	SK1/BY	rad27∆/∆	C2	LOH149	XIII	142186	151234	9048	21	BY	0	2	1	1	REC	intLOH
A536R43	AND3188	SK1/BY	rad27∆/∆	C20	LOH39	XIII	164304	165482	1178	5	BY	0	2	1	1	REC	intLOH
A536R44	AND3188	SK1/BY	rad27∆/∆	C21	LOH39	XIII	164304	165482	1178	5	BY	0	2	1	1	REC	intLOH
A536R45	AND3188	SK1/BY	rad27∆/∆	C22	LOH38	XIII	164304	165482	1178	5	BY	0	2	1	1	REC	intLOH
A536R46	AND3188	SK1/BY	rad27∆/∆	C23	LOH39	XIII	164304	165482	1178	5	BY	0	2	1	1	REC	intLOH
A536R47	AND3188	SK1/BY	rad27∆/∆	C24	LOH42	XIII	164304	165482	1178	5	BY	0	2	1	1	REC	intLOH
A452R19	AND3188	SK1/BY	rad27∆/∆	C25	LOH43	XIII	164304	165482	1178	5	BY	0	2	1	1	REC	intLOH
A536R26	AND3188	SK1/BY	rad27∆/∆	C2	LOH150	XIII	169808	174798	4990	26	BY	0	2	1	1	REC	intLOH
A536R26	AND3188	SK1/BY	rad27∆/∆	C2	LOH151	XIII	175545	177237	1692	19	BY	0	2	1	1	REC	intLOH
A536R26	AND3188	SK1/BY	rad27∆/∆	C2	LOH152	XIII	177801	179346	1545	12	BY	0	2	1	1	REC	intLOH
A536R44	AND3188	SK1/BY	rad27∆/∆	C21	LOH40	XIII	190148	196031	5883	29	SK1	0.99	2	1	1	REC	intLOH
A536R45	AND3188	SK1/BY	rad27∆/∆	C22	LOH39	XIII	190148	196031	5883	29	SK1	0.99	2	1	1	REC	intLOH
A536R46	AND3188	SK1/BY	rad27∆/∆	C23	LOH40	XIII	190148	196031	5883	29	SK1	0.98	1	1	1	DEL	intLOH
A452R19	AND3188	SK1/BY	rad27∆/∆	C25	LOH44	XIII	190148	196031	5883	29	SK1	1	1	1	1	DEL	intLOH
A536R47	AND3188	SK1/BY	rad27∆/∆	C24	LOH43	XIII	190180	196031	5851	28	SK1	0.99	2	1	1	REC	intLOH
A536R33	AND3188	SK1/BY	rad27∆/∆	C10	LOH27	XIII	277164	923260	646096	3036	SK1	0.99	2	1	1	REC	terLOH
A536R34	AND3188	SK1/BY	rad27∆/∆	C11	LOH29	XIII	277164	923260	646096	3035	SK1	0.99	2	1	1	REC	terLOH
A536R35	AND3188	SK1/BY	rad27∆/∆	C12	LOH30	XIII	277164	923260	646096	3036	SK1	0.99	2	1	1	REC	terLOH
A536R36	AND3188	SK1/BY	rad27∆/∆	C13	LOH32	XIII	277164	923260	646096	3035	SK1	0.99	2	1	1	REC	terLOH
A536R37	AND3188	SK1/BY	rad27∆/∆	C14	LOH31	XIII	277164	923260	646096	3035	SK1	0.99	2	1	1	REC	terLOH
A536R38	AND3188	SK1/BY	rad27∆/∆	C15	LOH31	XIII	277164	917437	640273	3033	SK1	0.99	2	1	1	REC	terLOH
A536R39	AND3188	SK1/BY	rad27∆/∆	C16	LOH33	XIII	277164	923260	646096	3037	SK1	0.99	2	1	1	REC	terLOH
A536R40	AND3188	SK1/BY	rad27∆/∆	C17	LOH33	XIII	277164	923260	646096	3035	SK1	0.99	2	1	1	REC	terLOH
A536R41	AND3188	SK1/BY	rad27∆/∆	C18	LOH34	XIII	277164	923260	646096	3035	SK1	0.99	2	1	1	REC	terLOH
A536R42	AND3188	SK1/BY	rad27∆/∆	C19	LOH35	XIII	277164	923260	646096	3037	SK1	0.99	2	1	1	REC	terLOH
A536R43	AND3188	SK1/BY	rad27∆/∆	C20	LOH40	XIII	277164	923260	646096	3036	SK1	0.99	2	1	1	REC	terLOH
A536R44	AND3188	SK1/BY	rad27∆/∆	C21	LOH41	XIII	277164	923260	646096	3037	SK1	0.99	2	1	1	REC	terLOH
A536R45	AND3188	SK1/BY	rad27∆/∆	C22	LOH40	XIII	277164	917437	640273	3033	SK1	0.99	2	1	1	REC	terLOH
A536R46	AND3188	SK1/BY	rad27∆/∆	C23	LOH41	XIII	277164	923260	646096	3036	SK1	0.99	2	1	1	REC	terLOH
A536R47	AND3188	SK1/BY	rad27∆/∆	C24	LOH44	XIII	277164	923260	646096	3036	SK1	0.99	2	1	1	REC	terLOH
A452R19	AND3188	SK1/BY	rad27∆/∆	C25	LOH45	XIII	277164	923260	646096	3035	SK1	0.99	2	1	1	REC	terLOH
A536R27	AND3188	SK1/BY	rad27∆/∆	C3	LOH91	XIII	277164	923260	646096	3032	SK1	0.99	2	1	1	REC	terLOH
A536R28	AND3188	SK1/BY	rad27∆/∆	C4	LOH22	XIII	277164	923260	646096	3031	SK1	0.99	2	1	1	REC	terLOH
A536R29	AND3188	SK1/BY	rad27∆/∆	C5	LOH25	XIII	277164	923260	646096	3034	SK1	0.99	2	1	1	REC	terLOH
A536R30	AND3188	SK1/BY	rad27∆/∆	C6	LOH26	XIII	277164	923260	646096	3037	SK1	0.99	2	1	1	REC	terLOH
A536R31	AND3188	SK1/BY	rad27∆/∆	C7	LOH26	XIII	277164	923260	646096	3036	SK1	0.99	2	1	1	REC	terLOH
A536R32	AND3188	SK1/BY	rad27∆/∆	C9	LOH26	XIII	277164	923260	646096	3037	SK1	0.99	2	1	1	REC	terLOH
A536R26	AND3188	SK1/BY	rad27∆/∆	C2	LOH153	XIII	394731	394791	60	3	SK1	0.94	2	1	1	REC	intLOH
A536R26	AND3188	SK1/BY	rad27∆/∆	C2	LOH154	XIII	403773	404207	434	3	SK1	0.92	2	1	1	REC	intLOH
A536R26	AND3188	SK1/BY	rad27∆/∆	C2	LOH155	XIII	405193	405403	210	3	SK1	0.91	2	1	1	REC	intLOH
A536R26	AND3188	SK1/BY	rad27∆/∆	C2	LOH156	XIII	421243	421314	71	3	SK1	0.91	2	1	1	REC	intLOH
A536R26	AND3188	SK1/BY	rad27∆/∆	C2	LOH157	XIII	433878	434151	273	3	SK1	0.91	2	1	1	REC	intLOH
A536R26	AND3188	SK1/BY	rad27∆/∆	C2	LOH158	XIII	451494	452031	537	4	SK1	0.92	2	1	1	REC	intLOH
A536R26	AND3188	SK1/BY	rad27∆/∆	C2	LOH159	XIII	459995	460255	260	3	SK1	0.92	2	1	1	REC	intLOH
A536R26	AND3188	SK1/BY	rad27∆/∆	C2	LOH160	XIII	468637	469276	639	3	SK1	0.93	2	1	1	REC	intLOH
A536R26	AND3188	SK1/BY	rad27∆/∆	C2	LOH161	XIII	474682	474740	58	3	SK1	0.93	2	1	1	REC	intLOH
A536R26	AND3188	SK1/BY	rad27∆/∆	C2	LOH162	XIII	476908	481922	5014	32	SK1	0.98	2	1	1	REC	intLOH
A536R26	AND3188	SK1/BY	rad27∆/∆	C2	LOH163	XIII	486148	486464	316	3	SK1	0.94	2	1	1	REC	intLOH
A536R26	AND3188	SK1/BY	rad27∆/∆	C2	LOH164	XIII	509343	509691	348	4	SK1	0.91	2	1	1	REC	intLOH
A536R26	AND3188	SK1/BY	rad27∆/∆	C2	LOH165	XIII	513345	513553	208	7	SK1	0.92	2	1	1	REC	intLOH
A536R26	AND3188	SK1/BY	rad27∆/∆	C2	LOH166	XIII	526564	526851	287	3	SK1	0.91	2	1	1	REC	intLOH
A536R26	AND3188	SK1/BY	rad27∆/∆	C2	LOH167	XIII	528307	529003	696	9	SK1	0.93	2	1	1	REC	intLOH
A536R26	AND3188	SK1/BY	rad27∆/∆	C2	LOH168	XIII	535437	536982	1545	12	SK1	0.92	2	1	1	REC	intLOH
A536R26	AND3188	SK1/BY	rad27∆/∆	C2	LOH169	XIII	540088	540446	358	4	SK1	0.91	2	1	1	REC	intLOH
A536R26	AND3188	SK1/BY	rad27∆/∆	C2	LOH170	XIII	554456	554724	268	3	SK1	0.93	2	1	1	REC	intLOH
A536R26	AND3188	SK1/BY	rad27∆/∆	C2	LOH171	XIII	581966	586154	4188	14	SK1	0.93	2	1	1	REC	intLOH
A536R26	AND3188	SK1/BY	rad27∆/∆	C2	LOH172	XIII	590865	593397	2532	4	SK1	0.92	2	1	1	REC	intLOH
A536R26	AND3188	SK1/BY	rad27∆/∆	C2	LOH173	XIII	605946	606837	891	8	SK1	0.92	2	1	1	REC	intLOH
A536R25	AND3188	SK1/BY	rad27∆/∆	C1	LOH14	XIII	613383	613656	273	6	BY	0	2	1	1	REC	intLOH
A536R26	AND3188	SK1/BY	rad27∆/∆	C2	LOH174	XIII	628471	628843	372	5	SK1	0.92	2	1	1	REC	intLOH
A536R26	AND3188	SK1/BY	rad27∆/∆	C2	LOH175	XIII	646440	646699	259	3	SK1	0.91	2	1	1	REC	intLOH
A536R26	AND3188	SK1/BY	rad27∆/∆	C2	LOH176	XIII	667024	667456	432	3	SK1	0.91	2	1	1	REC	intLOH
A536R26	AND3188	SK1/BY	rad27∆/∆	C2	LOH177	XIII	688718	688991	273	3	SK1	0.93	2	1	1	REC	intLOH
A536R26	AND3188	SK1/BY	rad27∆/∆	C2	LOH178	XIII	698041	698227	186	5	SK1	0.91	2	1	1	REC	intLOH
A536R26	AND3188	SK1/BY	rad27∆/∆	C2	LOH179	XIII	704692	704739	47	3	SK1	0.92	2	1	1	REC	intLOH
A536R26	AND3188	SK1/BY	rad27∆/∆	C2	LOH180	XIII	709740	709860	120	4	SK1	0.94	2	1	1	REC	intLOH
A536R26	AND3188	SK1/BY	rad27∆/∆	C2	LOH181	XIII	710133	710293	160	3	SK1	0.94	2	1	1	REC	intLOH
A536R26	AND3188	SK1/BY	rad27∆/∆	C2	LOH182	XIII	726963	727107	144	3	SK1	0.94	2	1	1	REC	intLOH
A536R26	AND3188	SK1/BY	rad27∆/∆	C2	LOH183	XIII	729976	730533	557	4	SK1	0.93	2	1	1	REC	intLOH
A536R26	AND3188	SK1/BY	rad27∆/∆	C2	LOH184	XIII	737381	737552	171	3	SK1	0.93	2	1	1	REC	intLOH
A536R26	AND3188	SK1/BY	rad27∆/∆	C2	LOH185	XIII	744231	787310	43079	237	SK1	0.97	2	1	1	REC	intLOH
A536R26	AND3188	SK1/BY	rad27∆/∆	C2	LOH186	XIII	790870	827682	36812	229	SK1	0.97	2	1	1	REC	intLOH
A536R33	AND3188	SK1/BY	rad27∆/∆	C10	LOH28	XIV	17582	597018	579436	2456	SK1	0.99	2	1	1	REC	terLOH
A536R34	AND3188	SK1/BY	rad27∆/∆	C11	LOH30	XIV	17582	597018	579436	2456	SK1	0.99	2	1	1	REC	terLOH
A536R35	AND3188	SK1/BY	rad27∆/∆	C12	LOH31	XIV	17582	597018	579436	2456	SK1	0.99	2	1	1	REC	terLOH
A536R36	AND3188	SK1/BY	rad27∆/∆	C13	LOH33	XIV	17582	597018	579436	2456	SK1	0.99	2	1	1	REC	terLOH
A536R37	AND3188	SK1/BY	rad27∆/∆	C14	LOH32	XIV	17582	597018	579436	2456	SK1	0.99	2	1	1	REC	terLOH
A536R38	AND3188	SK1/BY	rad27∆/∆	C15	LOH32	XIV	17582	597018	579436	2456	SK1	0.99	2	1	1	REC	terLOH
A536R39	AND3188	SK1/BY	rad27∆/∆	C16	LOH34	XIV	17582	597018	579436	2456	SK1	0.99	2	1	1	REC	terLOH
A536R40	AND3188	SK1/BY	rad27∆/∆	C17	LOH34	XIV	17582	597018	579436	2456	SK1	0.99	2	1	1	REC	terLOH
A536R41	AND3188	SK1/BY	rad27∆/∆	C18	LOH35	XIV	17582	597018	579436	2456	SK1	0.99	2	1	1	REC	terLOH
A536R42	AND3188	SK1/BY	rad27∆/∆	C19	LOH36	XIV	17582	597018	579436	2456	SK1	0.99	2	1	1	REC	terLOH
A536R43	AND3188	SK1/BY	rad27∆/∆	C20	LOH41	XIV	17582	597018	579436	2456	SK1	0.99	2	1	1	REC	terLOH
A536R44	AND3188	SK1/BY	rad27∆/∆	C21	LOH42	XIV	17582	597018	579436	2456	SK1	0.99	2	1	1	REC	terLOH
A536R45	AND3188	SK1/BY	rad27∆/∆	C22	LOH41	XIV	17582	597018	579436	2456	SK1	0.99	2	1	1	REC	terLOH
A536R46	AND3188	SK1/BY	rad27∆/∆	C23	LOH42	XIV	17582	597018	579436	2455	SK1	0.99	2	1	1	REC	terLOH
A536R47	AND3188	SK1/BY	rad27∆/∆	C24	LOH45	XIV	17582	597018	579436	2456	SK1	0.99	2	1	1	REC	terLOH
A452R19	AND3188	SK1/BY	rad27∆/∆	C25	LOH46	XIV	17582	597018	579436	2456	SK1	1	2	1	1	REC	terLOH
A536R28	AND3188	SK1/BY	rad27∆/∆	C4	LOH23	XIV	17582	597018	579436	2451	SK1	0.99	2	1	1	REC	terLOH
A536R29	AND3188	SK1/BY	rad27∆/∆	C5	LOH26	XIV	17582	597018	579436	2456	SK1	0.99	2	1	1	REC	terLOH
A536R30	AND3188	SK1/BY	rad27∆/∆	C6	LOH27	XIV	17582	597018	579436	2456	SK1	0.99	2	1	1	REC	terLOH
A536R31	AND3188	SK1/BY	rad27∆/∆	C7	LOH27	XIV	17582	597018	579436	2456	SK1	0.99	2	1	1	REC	terLOH
A536R32	AND3188	SK1/BY	rad27∆/∆	C9	LOH27	XIV	17582	597018	579436	2456	SK1	0.99	2	1	1	REC	terLOH
A536R26	AND3188	SK1/BY	rad27∆/∆	C2	LOH187	XIV	46706	46813	107	3	SK1	0.91	2	1	1	REC	intLOH
A536R26	AND3188	SK1/BY	rad27∆/∆	C2	LOH188	XIV	55783	55838	55	3	SK1	0.91	2	1	1	REC	intLOH
A536R26	AND3188	SK1/BY	rad27∆/∆	C2	LOH189	XIV	220210	220597	387	6	SK1	0.95	2	1	1	REC	intLOH
A536R26	AND3188	SK1/BY	rad27∆/∆	C2	LOH190	XIV	220811	226114	5303	20	SK1	0.91	2	1	1	REC	intLOH
A536R26	AND3188	SK1/BY	rad27∆/∆	C2	LOH191	XIV	230293	233237	2944	22	SK1	0.93	2	1	1	REC	intLOH
A536R26	AND3188	SK1/BY	rad27∆/∆	C2	LOH192	XIV	233609	235956	2347	9	SK1	0.93	2	1	1	REC	intLOH
A536R26	AND3188	SK1/BY	rad27∆/∆	C2	LOH193	XIV	240414	244185	3771	19	SK1	0.92	2	1	1	REC	intLOH
A536R26	AND3188	SK1/BY	rad27∆/∆	C2	LOH194	XIV	247168	248236	1068	7	SK1	0.94	2	1	1	REC	intLOH
A536R26	AND3188	SK1/BY	rad27∆/∆	C2	LOH195	XIV	254579	257114	2535	16	SK1	0.93	2	1	1	REC	intLOH
A536R26	AND3188	SK1/BY	rad27∆/∆	C2	LOH196	XIV	260057	260108	51	3	SK1	0.92	2	1	1	REC	intLOH
A536R26	AND3188	SK1/BY	rad27∆/∆	C2	LOH197	XIV	262301	263036	735	3	SK1	0.92	2	1	1	REC	intLOH
A536R26	AND3188	SK1/BY	rad27∆/∆	C2	LOH198	XIV	269266	271098	1832	7	SK1	0.93	2	1	1	REC	intLOH
A536R26	AND3188	SK1/BY	rad27∆/∆	C2	LOH199	XIV	277752	279177	1425	14	SK1	0.92	2	1	1	REC	intLOH
A536R26	AND3188	SK1/BY	rad27∆/∆	C2	LOH200	XIV	279996	280587	591	7	SK1	0.95	2	1	1	REC	intLOH
A536R26	AND3188	SK1/BY	rad27∆/∆	C2	LOH201	XIV	281634	282303	669	4	SK1	0.93	2	1	1	REC	intLOH
A536R26	AND3188	SK1/BY	rad27∆/∆	C2	LOH202	XIV	286688	290102	3414	21	SK1	0.92	2	1	1	REC	intLOH
A536R26	AND3188	SK1/BY	rad27∆/∆	C2	LOH203	XIV	291552	294681	3129	16	SK1	0.92	2	1	1	REC	intLOH
A536R26	AND3188	SK1/BY	rad27∆/∆	C2	LOH204	XIV	296142	297334	1192	13	SK1	0.92	2	1	1	REC	intLOH
A536R26	AND3188	SK1/BY	rad27∆/∆	C2	LOH205	XIV	298031	298424	393	3	SK1	0.92	2	1	1	REC	intLOH
A536R26	AND3188	SK1/BY	rad27∆/∆	C2	LOH206	XIV	301024	301290	266	4	SK1	0.92	2	1	1	REC	intLOH
A536R26	AND3188	SK1/BY	rad27∆/∆	C2	LOH207	XIV	302118	302243	125	3	SK1	0.93	2	1	1	REC	intLOH
A536R27	AND3188	SK1/BY	rad27∆/∆	C3	LOH92	XIV	414025	417439	3414	16	BY	0	2	1	1	REC	intLOH
A536R27	AND3188	SK1/BY	rad27∆/∆	C3	LOH93	XIV	418195	418300	105	3	BY	0	2	1	1	REC	intLOH
A536R27	AND3188	SK1/BY	rad27∆/∆	C3	LOH94	XIV	503261	508743	5482	22	SK1	1	2	1	1	REC	intLOH
A536R43	AND3188	SK1/BY	rad27∆/∆	C20	LOH42	XIV	640932	657739	16807	62	SK1	0.99	2	1	1	REC	intLOH
A536R44	AND3188	SK1/BY	rad27∆/∆	C21	LOH43	XIV	640932	657739	16807	62	SK1	0.99	2	1	1	REC	intLOH
A536R45	AND3188	SK1/BY	rad27∆/∆	C22	LOH42	XIV	640932	657739	16807	62	SK1	0.99	2	1	1	REC	intLOH
A536R46	AND3188	SK1/BY	rad27∆/∆	C23	LOH43	XIV	640932	657739	16807	62	SK1	0.99	2	1	1	REC	intLOH
A536R47	AND3188	SK1/BY	rad27∆/∆	C24	LOH46	XIV	640932	657739	16807	62	SK1	0.99	3	1	1	REC	intLOH
A452R19	AND3188	SK1/BY	rad27∆/∆	C25	LOH47	XIV	640932	657739	16807	62	SK1	1	2	1	1	REC	intLOH
A536R39	AND3188	SK1/BY	rad27∆/∆	C16	LOH35	XIV	666478	680930	14452	40	SK1	0.99	2	1	1	REC	intLOH
A536R40	AND3188	SK1/BY	rad27∆/∆	C17	LOH35	XIV	666478	680930	14452	40	SK1	0.99	2	1	1	REC	intLOH
A536R41	AND3188	SK1/BY	rad27∆/∆	C18	LOH36	XIV	666478	680930	14452	40	SK1	0.99	2	1	1	REC	intLOH
A536R42	AND3188	SK1/BY	rad27∆/∆	C19	LOH37	XIV	666478	680930	14452	40	SK1	0.99	2	1	1	REC	intLOH
A536R43	AND3188	SK1/BY	rad27∆/∆	C20	LOH43	XIV	666478	680930	14452	40	SK1	0.99	2	1	1	REC	intLOH
A536R44	AND3188	SK1/BY	rad27∆/∆	C21	LOH44	XIV	666478	680930	14452	40	SK1	0.99	2	1	1	REC	intLOH
A536R45	AND3188	SK1/BY	rad27∆/∆	C22	LOH43	XIV	666478	680930	14452	40	SK1	0.99	2	1	1	REC	intLOH
A536R46	AND3188	SK1/BY	rad27∆/∆	C23	LOH44	XIV	666478	680930	14452	40	SK1	0.99	2	1	1	REC	intLOH
A536R47	AND3188	SK1/BY	rad27∆/∆	C24	LOH47	XIV	666478	680930	14452	40	SK1	0.99	3	1	1	REC	intLOH
A452R19	AND3188	SK1/BY	rad27∆/∆	C25	LOH48	XIV	666478	680930	14452	40	SK1	1	2	1	1	REC	intLOH
A536R27	AND3188	SK1/BY	rad27∆/∆	C3	LOH95	XIV	674690	720135	45445	151	BY	0	2	1	1	REC	intLOH
A536R27	AND3188	SK1/BY	rad27∆/∆	C3	LOH96	XIV	721603	738340	16737	109	BY	0	2	1	1	REC	intLOH
A536R26	AND3188	SK1/BY	rad27∆/∆	C2	LOH208	XIV	730427	781201	50774	363	BY	0	2	1	1	REC	terLOH
A536R27	AND3188	SK1/BY	rad27∆/∆	C3	LOH97	XIV	738940	749415	10475	111	BY	0	2	1	1	REC	intLOH
A536R27	AND3188	SK1/BY	rad27∆/∆	C3	LOH98	XIV	749727	763742	14015	84	BY	0	2	1	1	REC	intLOH
A536R27	AND3188	SK1/BY	rad27∆/∆	C3	LOH99	XIV	764314	781201	16887	92	BY	0	2	1	1	REC	terLOH
A536R41	AND3188	SK1/BY	rad27∆/∆	C18	LOH37	XV	15182	22043	6861	47	BY	0	2	1	1	REC	terLOH
A536R42	AND3188	SK1/BY	rad27∆/∆	C19	LOH38	XV	15182	22043	6861	47	BY	0	2	1	1	REC	terLOH
A536R43	AND3188	SK1/BY	rad27∆/∆	C20	LOH44	XV	15182	22043	6861	47	BY	0	1	1	1	DEL	terLOH
A536R44	AND3188	SK1/BY	rad27∆/∆	C21	LOH45	XV	15182	22043	6861	47	BY	0	2	1	1	REC	terLOH
A536R45	AND3188	SK1/BY	rad27∆/∆	C22	LOH44	XV	15182	22043	6861	47	BY	0	1	1	1	DEL	terLOH
A536R46	AND3188	SK1/BY	rad27∆/∆	C23	LOH45	XV	15182	22043	6861	47	BY	0	1	1	1	DEL	terLOH
A536R47	AND3188	SK1/BY	rad27∆/∆	C24	LOH48	XV	15182	22043	6861	47	BY	0	2	1	1	REC	terLOH
A452R19	AND3188	SK1/BY	rad27∆/∆	C25	LOH49	XV	15182	22043	6861	47	BY	0	2	1	1	REC	terLOH
A536R27	AND3188	SK1/BY	rad27∆/∆	C3	LOH100	XV	19192	19349	157	4	SK1	0.93	2	1	1	REC	intLOH
A536R41	AND3188	SK1/BY	rad27∆/∆	C18	LOH38	XV	39607	298731	259124	1299	BY	0	3	1	1	REC	intLOH
A536R42	AND3188	SK1/BY	rad27∆/∆	C19	LOH39	XV	39607	298731	259124	1299	BY	0	3	1	1	REC	intLOH
A536R43	AND3188	SK1/BY	rad27∆/∆	C20	LOH45	XV	39607	298731	259124	1299	BY	0	3	1	1	REC	intLOH
A536R44	AND3188	SK1/BY	rad27∆/∆	C21	LOH46	XV	39607	298731	259124	1299	BY	0	3	1	1	REC	intLOH
A536R45	AND3188	SK1/BY	rad27∆/∆	C22	LOH45	XV	39607	298731	259124	1299	BY	0	3	1	1	REC	intLOH
A536R46	AND3188	SK1/BY	rad27∆/∆	C23	LOH46	XV	39607	298731	259124	1299	BY	0	3	1	1	REC	intLOH
A536R47	AND3188	SK1/BY	rad27∆/∆	C24	LOH49	XV	39607	298731	259124	1299	BY	0	3	1	1	REC	intLOH
A452R19	AND3188	SK1/BY	rad27∆/∆	C25	LOH50	XV	39607	298731	259124	1299	BY	0	2	1	1	REC	intLOH
A536R27	AND3188	SK1/BY	rad27∆/∆	C3	LOH101	XV	82183	82218	35	3	SK1	0.9	2	1	1	REC	intLOH
A536R27	AND3188	SK1/BY	rad27∆/∆	C3	LOH102	XV	90400	90505	105	3	SK1	0.94	2	1	1	REC	intLOH
A536R27	AND3188	SK1/BY	rad27∆/∆	C3	LOH103	XV	104808	105006	198	7	SK1	0.93	2	1	1	REC	intLOH
A536R27	AND3188	SK1/BY	rad27∆/∆	C3	LOH104	XV	127096	127240	144	3	SK1	0.93	2	1	1	REC	intLOH
A536R27	AND3188	SK1/BY	rad27∆/∆	C3	LOH105	XV	147981	148719	738	5	SK1	0.94	2	1	1	REC	intLOH
A536R34	AND3188	SK1/BY	rad27∆/∆	C11	LOH31	XV	227538	227572	34	3	BY	0	2	1	1	REC	intLOH
A536R40	AND3188	SK1/BY	rad27∆/∆	C17	LOH36	XV	300055	300301	246	3	BY	0	2	1	1	REC	intLOH
A536R33	AND3188	SK1/BY	rad27∆/∆	C10	LOH29	XV	328714	328791	77	4	BY	0	2	1	1	REC	intLOH
A536R34	AND3188	SK1/BY	rad27∆/∆	C11	LOH32	XV	328714	328791	77	4	BY	0	2	1	1	REC	intLOH
A536R35	AND3188	SK1/BY	rad27∆/∆	C12	LOH32	XV	328714	328791	77	4	BY	0	2	1	1	REC	intLOH
A536R36	AND3188	SK1/BY	rad27∆/∆	C13	LOH34	XV	328714	328791	77	4	BY	0	2	1	1	REC	intLOH
A536R37	AND3188	SK1/BY	rad27∆/∆	C14	LOH33	XV	328714	328791	77	4	BY	0	2	1	1	REC	intLOH
A536R38	AND3188	SK1/BY	rad27∆/∆	C15	LOH33	XV	328714	328791	77	4	BY	0	2	1	1	REC	intLOH
A536R39	AND3188	SK1/BY	rad27∆/∆	C16	LOH36	XV	328714	328791	77	4	BY	0	2	1	1	REC	intLOH
A536R40	AND3188	SK1/BY	rad27∆/∆	C17	LOH37	XV	328714	328791	77	4	BY	0	2	1	1	REC	intLOH
A536R41	AND3188	SK1/BY	rad27∆/∆	C18	LOH39	XV	328714	328791	77	4	BY	0	2	1	1	REC	intLOH
A536R42	AND3188	SK1/BY	rad27∆/∆	C19	LOH40	XV	328714	328791	77	4	BY	0	2	1	1	REC	intLOH
A536R43	AND3188	SK1/BY	rad27∆/∆	C20	LOH46	XV	328714	328791	77	4	BY	0	2	1	1	REC	intLOH
A536R44	AND3188	SK1/BY	rad27∆/∆	C21	LOH47	XV	328714	328791	77	4	BY	0	2	1	1	REC	intLOH
A536R45	AND3188	SK1/BY	rad27∆/∆	C22	LOH46	XV	328714	328791	77	4	BY	0	2	1	1	REC	intLOH
A536R46	AND3188	SK1/BY	rad27∆/∆	C23	LOH47	XV	328714	328791	77	4	BY	0	2	1	1	REC	intLOH
A536R47	AND3188	SK1/BY	rad27∆/∆	C24	LOH50	XV	328714	328791	77	4	BY	0	2	1	1	REC	intLOH
A452R19	AND3188	SK1/BY	rad27∆/∆	C25	LOH51	XV	328714	328791	77	4	BY	0	2	1	1	REC	intLOH
A536R26	AND3188	SK1/BY	rad27∆/∆	C2	LOH209	XV	389116	390355	1239	7	BY	0	2	1	1	REC	intLOH
A536R26	AND3188	SK1/BY	rad27∆/∆	C2	LOH210	XV	391475	393187	1712	9	BY	0	2	1	1	REC	intLOH
A536R26	AND3188	SK1/BY	rad27∆/∆	C2	LOH211	XV	394357	398605	4248	22	BY	0	2	1	1	REC	intLOH
A536R26	AND3188	SK1/BY	rad27∆/∆	C2	LOH212	XV	399085	399526	441	4	BY	0	2	1	1	REC	intLOH
A536R26	AND3188	SK1/BY	rad27∆/∆	C2	LOH213	XV	402498	403351	853	5	BY	0	2	1	1	REC	intLOH
A536R26	AND3188	SK1/BY	rad27∆/∆	C2	LOH214	XV	406857	411421	4564	21	BY	0	2	1	1	REC	intLOH
A536R26	AND3188	SK1/BY	rad27∆/∆	C2	LOH215	XV	414229	414444	215	4	BY	0	2	1	1	REC	intLOH
A536R26	AND3188	SK1/BY	rad27∆/∆	C2	LOH216	XV	417837	422483	4646	21	BY	0	2	1	1	REC	intLOH
A536R26	AND3188	SK1/BY	rad27∆/∆	C2	LOH217	XV	424455	437815	13360	50	BY	0	2	1	1	REC	intLOH
A536R26	AND3188	SK1/BY	rad27∆/∆	C2	LOH218	XV	438324	492191	53867	223	BY	0	2	1	1	REC	intLOH
A536R26	AND3188	SK1/BY	rad27∆/∆	C2	LOH219	XV	497271	498202	931	10	BY	0	2	1	1	REC	intLOH
A536R26	AND3188	SK1/BY	rad27∆/∆	C2	LOH220	XV	505165	505541	376	3	BY	0	2	1	1	REC	intLOH
A536R26	AND3188	SK1/BY	rad27∆/∆	C2	LOH221	XV	510382	511001	619	4	BY	0	2	1	1	REC	intLOH
A536R26	AND3188	SK1/BY	rad27∆/∆	C2	LOH222	XV	553518	558128	4610	5	BY	0	2	1	1	REC	intLOH
A536R26	AND3188	SK1/BY	rad27∆/∆	C2	LOH223	XV	562630	563008	378	5	BY	0	2	1	1	REC	intLOH
A536R26	AND3188	SK1/BY	rad27∆/∆	C2	LOH224	XV	564575	566628	2053	9	BY	0	2	1	1	REC	intLOH
A536R26	AND3188	SK1/BY	rad27∆/∆	C2	LOH225	XV	574266	574716	450	3	BY	0	2	1	1	REC	intLOH
A536R26	AND3188	SK1/BY	rad27∆/∆	C2	LOH226	XV	580206	580351	145	3	BY	0	2	1	1	REC	intLOH
A536R26	AND3188	SK1/BY	rad27∆/∆	C2	LOH227	XV	583749	585323	1574	8	BY	0	2	1	1	REC	intLOH
A536R26	AND3188	SK1/BY	rad27∆/∆	C2	LOH228	XV	606849	606997	148	3	BY	0	2	1	1	REC	intLOH
A536R26	AND3188	SK1/BY	rad27∆/∆	C2	LOH229	XV	609553	609836	283	3	BY	0	2	1	1	REC	intLOH
A536R26	AND3188	SK1/BY	rad27∆/∆	C2	LOH230	XV	618889	620063	1174	8	BY	0	2	1	1	REC	intLOH
A536R26	AND3188	SK1/BY	rad27∆/∆	C2	LOH231	XV	639033	639225	192	4	BY	0	2	1	1	REC	intLOH
A536R26	AND3188	SK1/BY	rad27∆/∆	C2	LOH232	XV	670513	670961	448	6	BY	0	2	1	1	REC	intLOH
A536R26	AND3188	SK1/BY	rad27∆/∆	C2	LOH233	XV	682629	682752	123	3	BY	0	2	1	1	REC	intLOH
A536R26	AND3188	SK1/BY	rad27∆/∆	C2	LOH234	XV	683158	683240	82	3	BY	0	2	1	1	REC	intLOH
A536R27	AND3188	SK1/BY	rad27∆/∆	C3	LOH106	XV	692619	693683	1064	4	BY	0	2	1	1	REC	intLOH
A536R27	AND3188	SK1/BY	rad27∆/∆	C3	LOH107	XV	694231	694591	360	8	BY	0	2	1	1	REC	intLOH
A536R26	AND3188	SK1/BY	rad27∆/∆	C2	LOH235	XV	701218	701300	82	3	BY	0	2	1	1	REC	intLOH
A536R26	AND3188	SK1/BY	rad27∆/∆	C2	LOH236	XV	710553	710723	170	6	BY	0	2	1	1	REC	intLOH
A536R26	AND3188	SK1/BY	rad27∆/∆	C2	LOH237	XV	742445	742716	271	5	BY	0	2	1	1	REC	intLOH
A536R26	AND3188	SK1/BY	rad27∆/∆	C2	LOH238	XV	755132	755321	189	3	BY	0	2	1	1	REC	intLOH
A536R26	AND3188	SK1/BY	rad27∆/∆	C2	LOH239	XV	759566	759645	79	3	BY	0	2	1	1	REC	intLOH
A536R26	AND3188	SK1/BY	rad27∆/∆	C2	LOH240	XV	766673	766799	126	3	BY	0	2	1	1	REC	intLOH
A536R26	AND3188	SK1/BY	rad27∆/∆	C2	LOH241	XV	770027	770179	152	5	BY	0	2	1	1	REC	intLOH
A536R26	AND3188	SK1/BY	rad27∆/∆	C2	LOH242	XV	779901	780017	116	3	BY	0	2	1	1	REC	intLOH
A536R26	AND3188	SK1/BY	rad27∆/∆	C2	LOH243	XV	797362	797376	14	3	BY	0	2	1	1	REC	intLOH
A536R27	AND3188	SK1/BY	rad27∆/∆	C3	LOH108	XV	806960	969502	162542	744	SK1	0.97	2	1	1	REC	intLOH
A536R43	AND3188	SK1/BY	rad27∆/∆	C20	LOH47	XV	834401	834472	71	3	BY	0	2	1	1	REC	intLOH
A536R44	AND3188	SK1/BY	rad27∆/∆	C21	LOH48	XV	843686	843925	239	5	BY	0	2	1	1	REC	intLOH
A536R45	AND3188	SK1/BY	rad27∆/∆	C22	LOH47	XV	843686	843925	239	5	BY	0	2	1	1	REC	intLOH
A536R46	AND3188	SK1/BY	rad27∆/∆	C23	LOH48	XV	843686	843925	239	5	BY	0	2	1	1	REC	intLOH
A536R47	AND3188	SK1/BY	rad27∆/∆	C24	LOH51	XV	843686	843925	239	5	BY	0	3	1	1	REC	intLOH
A452R19	AND3188	SK1/BY	rad27∆/∆	C25	LOH52	XV	843686	843925	239	5	BY	0	2	1	1	REC	intLOH
A536R27	AND3188	SK1/BY	rad27∆/∆	C3	LOH109	XV	969713	1004168	34455	139	SK1	0.98	2	1	1	REC	intLOH
A536R27	AND3188	SK1/BY	rad27∆/∆	C3	LOH110	XV	1004534	1014090	9556	24	SK1	0.98	2	1	1	REC	intLOH
A536R26	AND3188	SK1/BY	rad27∆/∆	C2	LOH244	XV	1054190	1054347	157	5	BY	0	2	1	1	REC	intLOH
A536R33	AND3188	SK1/BY	rad27∆/∆	C10	LOH30	XVI	17564	22902	5338	51	BY	0	2	1	1	REC	terLOH
A536R28	AND3188	SK1/BY	rad27∆/∆	C4	LOH24	XVI	17564	22902	5338	51	BY	0	2	1	1	REC	terLOH
A536R34	AND3188	SK1/BY	rad27∆/∆	C11	LOH33	XVI	19482	22902	3420	50	BY	0	2	1	1	REC	terLOH
A536R35	AND3188	SK1/BY	rad27∆/∆	C12	LOH33	XVI	19482	22902	3420	50	BY	0	2	1	1	REC	intLOH
A536R36	AND3188	SK1/BY	rad27∆/∆	C13	LOH35	XVI	19482	22902	3420	50	BY	0	2	1	1	REC	intLOH
A536R37	AND3188	SK1/BY	rad27∆/∆	C14	LOH34	XVI	19482	22902	3420	50	BY	0	2	1	1	REC	intLOH
A536R38	AND3188	SK1/BY	rad27∆/∆	C15	LOH34	XVI	19482	22902	3420	50	BY	0	2	1	1	REC	terLOH
A536R39	AND3188	SK1/BY	rad27∆/∆	C16	LOH37	XVI	19482	22902	3420	50	BY	0	2	1	1	REC	intLOH
A536R40	AND3188	SK1/BY	rad27∆/∆	C17	LOH38	XVI	19482	22902	3420	50	BY	0	2	1	1	REC	intLOH
A536R41	AND3188	SK1/BY	rad27∆/∆	C18	LOH40	XVI	19482	22902	3420	50	BY	0	2	1	1	REC	intLOH
A536R42	AND3188	SK1/BY	rad27∆/∆	C19	LOH41	XVI	19482	22902	3420	50	BY	0	2	1	1	REC	terLOH
A536R26	AND3188	SK1/BY	rad27∆/∆	C2	LOH245	XVI	19482	22902	3420	50	BY	0	2	1	1	REC	terLOH
A536R43	AND3188	SK1/BY	rad27∆/∆	C20	LOH48	XVI	19482	22902	3420	50	BY	0	1	1	1	DEL	intLOH
A536R44	AND3188	SK1/BY	rad27∆/∆	C21	LOH49	XVI	19482	22902	3420	50	BY	0	2	1	1	REC	intLOH
A536R45	AND3188	SK1/BY	rad27∆/∆	C22	LOH48	XVI	19482	22902	3420	50	BY	0	2	1	1	REC	intLOH
A536R46	AND3188	SK1/BY	rad27∆/∆	C23	LOH49	XVI	19482	22902	3420	50	BY	0	1	1	1	DEL	intLOH
A536R47	AND3188	SK1/BY	rad27∆/∆	C24	LOH52	XVI	19482	22902	3420	50	BY	0	2	1	1	REC	terLOH
A452R19	AND3188	SK1/BY	rad27∆/∆	C25	LOH53	XVI	19482	22902	3420	50	BY	0	2	1	1	REC	intLOH
A536R27	AND3188	SK1/BY	rad27∆/∆	C3	LOH111	XVI	19482	22902	3420	50	BY	0	2	1	1	REC	intLOH
A536R29	AND3188	SK1/BY	rad27∆/∆	C5	LOH27	XVI	19482	22902	3420	50	BY	0	2	1	1	REC	terLOH
A536R30	AND3188	SK1/BY	rad27∆/∆	C6	LOH28	XVI	19482	22902	3420	50	BY	0	2	1	1	REC	intLOH
A536R31	AND3188	SK1/BY	rad27∆/∆	C7	LOH28	XVI	19482	22902	3420	50	BY	0	2	1	1	REC	intLOH
A536R32	AND3188	SK1/BY	rad27∆/∆	C9	LOH28	XVI	19482	22902	3420	50	BY	0	2	1	1	REC	intLOH
A536R33	AND3188	SK1/BY	rad27∆/∆	C10	LOH31	XVI	26191	282651	256460	1325	BY	0	2	1	1	REC	intLOH
A536R34	AND3188	SK1/BY	rad27∆/∆	C11	LOH34	XVI	26191	282651	256460	1325	BY	0	2	1	1	REC	intLOH
A536R35	AND3188	SK1/BY	rad27∆/∆	C12	LOH34	XVI	26191	282651	256460	1325	BY	0	2	1	1	REC	intLOH
A536R36	AND3188	SK1/BY	rad27∆/∆	C13	LOH36	XVI	26191	282651	256460	1325	BY	0	2	1	1	REC	intLOH
A536R37	AND3188	SK1/BY	rad27∆/∆	C14	LOH35	XVI	26191	282651	256460	1325	BY	0	2	1	1	REC	intLOH
A536R38	AND3188	SK1/BY	rad27∆/∆	C15	LOH35	XVI	26191	282651	256460	1325	BY	0	2	1	1	REC	intLOH
A536R39	AND3188	SK1/BY	rad27∆/∆	C16	LOH38	XVI	26191	282651	256460	1325	BY	0	2	1	1	REC	intLOH
A536R40	AND3188	SK1/BY	rad27∆/∆	C17	LOH39	XVI	26191	282651	256460	1325	BY	0	2	1	1	REC	intLOH
A536R41	AND3188	SK1/BY	rad27∆/∆	C18	LOH41	XVI	26191	282651	256460	1325	BY	0	2	1	1	REC	intLOH
A536R42	AND3188	SK1/BY	rad27∆/∆	C19	LOH42	XVI	26191	282651	256460	1325	BY	0	2	1	1	REC	intLOH
A536R26	AND3188	SK1/BY	rad27∆/∆	C2	LOH246	XVI	26191	282651	256460	1325	BY	0	2	1	1	REC	intLOH
A536R43	AND3188	SK1/BY	rad27∆/∆	C20	LOH49	XVI	26191	282651	256460	1325	BY	0	2	1	1	REC	intLOH
A536R44	AND3188	SK1/BY	rad27∆/∆	C21	LOH50	XVI	26191	282651	256460	1325	BY	0	2	1	1	REC	intLOH
A536R45	AND3188	SK1/BY	rad27∆/∆	C22	LOH49	XVI	26191	282651	256460	1325	BY	0	2	1	1	REC	intLOH
A536R46	AND3188	SK1/BY	rad27∆/∆	C23	LOH50	XVI	26191	282651	256460	1325	BY	0	2	1	1	REC	intLOH
A536R47	AND3188	SK1/BY	rad27∆/∆	C24	LOH53	XVI	26191	282651	256460	1325	BY	0	2	1	1	REC	intLOH
A452R19	AND3188	SK1/BY	rad27∆/∆	C25	LOH54	XVI	26191	282651	256460	1325	BY	0	2	1	1	REC	intLOH
A536R27	AND3188	SK1/BY	rad27∆/∆	C3	LOH112	XVI	26191	282651	256460	1325	BY	0	2	1	1	REC	intLOH
A536R28	AND3188	SK1/BY	rad27∆/∆	C4	LOH25	XVI	26191	282651	256460	1325	BY	0	2	1	1	REC	intLOH
A536R29	AND3188	SK1/BY	rad27∆/∆	C5	LOH28	XVI	26191	282651	256460	1325	BY	0	2	1	1	REC	intLOH
A536R30	AND3188	SK1/BY	rad27∆/∆	C6	LOH29	XVI	26191	282651	256460	1325	BY	0	2	1	1	REC	intLOH
A536R31	AND3188	SK1/BY	rad27∆/∆	C7	LOH29	XVI	26191	282651	256460	1325	BY	0	2	1	1	REC	intLOH
A536R32	AND3188	SK1/BY	rad27∆/∆	C9	LOH29	XVI	26191	282651	256460	1325	BY	0	2	1	1	REC	intLOH
A536R39	AND3188	SK1/BY	rad27∆/∆	C16	LOH39	XVI	283933	305432	21499	130	SK1	0.99	2	1	1	REC	intLOH
A536R40	AND3188	SK1/BY	rad27∆/∆	C17	LOH40	XVI	283933	305432	21499	130	SK1	0.99	2	1	1	REC	intLOH
A536R41	AND3188	SK1/BY	rad27∆/∆	C18	LOH42	XVI	283933	305432	21499	130	SK1	0.99	2	1	1	REC	intLOH
A536R42	AND3188	SK1/BY	rad27∆/∆	C19	LOH43	XVI	283933	305432	21499	130	SK1	0.99	2	1	1	REC	intLOH
A536R43	AND3188	SK1/BY	rad27∆/∆	C20	LOH50	XVI	283933	305432	21499	130	SK1	0.98	2	1	1	REC	intLOH
A536R44	AND3188	SK1/BY	rad27∆/∆	C21	LOH51	XVI	283933	305432	21499	130	SK1	0.99	2	1	1	REC	intLOH
A536R45	AND3188	SK1/BY	rad27∆/∆	C22	LOH50	XVI	283933	305432	21499	130	SK1	0.99	2	1	1	REC	intLOH
A536R46	AND3188	SK1/BY	rad27∆/∆	C23	LOH51	XVI	283933	305432	21499	130	SK1	0.99	2	1	1	REC	intLOH
A536R47	AND3188	SK1/BY	rad27∆/∆	C24	LOH54	XVI	283933	305432	21499	130	SK1	0.99	2	1	1	REC	intLOH
A452R19	AND3188	SK1/BY	rad27∆/∆	C25	LOH55	XVI	283933	305432	21499	130	SK1	0.99	2	1	1	REC	intLOH
A536R27	AND3188	SK1/BY	rad27∆/∆	C3	LOH113	XVI	642171	642462	291	3	SK1	0.92	2	1	1	REC	intLOH
A536R33	AND3188	SK1/BY	rad27∆/∆	C10	LOH32	XVI	658481	928226	269745	1289	SK1	0.99	2	1	1	REC	terLOH
A536R34	AND3188	SK1/BY	rad27∆/∆	C11	LOH35	XVI	658481	928226	269745	1288	SK1	0.99	2	1	1	REC	terLOH
A536R35	AND3188	SK1/BY	rad27∆/∆	C12	LOH35	XVI	658481	928226	269745	1289	SK1	0.99	2	1	1	REC	terLOH
A536R36	AND3188	SK1/BY	rad27∆/∆	C13	LOH37	XVI	658481	928226	269745	1289	SK1	0.99	2	1	1	REC	terLOH
A536R37	AND3188	SK1/BY	rad27∆/∆	C14	LOH36	XVI	658481	928226	269745	1285	SK1	0.99	2	1	1	REC	terLOH
A536R38	AND3188	SK1/BY	rad27∆/∆	C15	LOH36	XVI	658481	928226	269745	1287	SK1	0.99	2	1	1	REC	terLOH
A536R39	AND3188	SK1/BY	rad27∆/∆	C16	LOH40	XVI	658481	928226	269745	1289	SK1	0.99	2	1	1	REC	terLOH
A536R40	AND3188	SK1/BY	rad27∆/∆	C17	LOH41	XVI	658481	928226	269745	1288	SK1	0.99	2	1	1	REC	terLOH
A536R41	AND3188	SK1/BY	rad27∆/∆	C18	LOH43	XVI	658481	928226	269745	1289	SK1	0.99	2	1	1	REC	terLOH
A536R42	AND3188	SK1/BY	rad27∆/∆	C19	LOH44	XVI	658481	928226	269745	1289	SK1	0.99	2	1	1	REC	terLOH
A536R43	AND3188	SK1/BY	rad27∆/∆	C20	LOH51	XVI	658481	928226	269745	1289	SK1	0.99	2	1	1	REC	terLOH
A536R44	AND3188	SK1/BY	rad27∆/∆	C21	LOH52	XVI	658481	928226	269745	1289	SK1	0.99	2	1	1	REC	terLOH
A536R45	AND3188	SK1/BY	rad27∆/∆	C22	LOH51	XVI	658481	928226	269745	1289	SK1	0.99	2	1	1	REC	terLOH
A536R46	AND3188	SK1/BY	rad27∆/∆	C23	LOH52	XVI	658481	928226	269745	1289	SK1	0.99	2	1	1	REC	terLOH
A536R47	AND3188	SK1/BY	rad27∆/∆	C24	LOH55	XVI	658481	928226	269745	1289	SK1	0.99	2	1	1	REC	terLOH
A452R19	AND3188	SK1/BY	rad27∆/∆	C25	LOH56	XVI	658481	928226	269745	1289	SK1	0.99	2	1	1	REC	terLOH
A536R28	AND3188	SK1/BY	rad27∆/∆	C4	LOH26	XVI	658481	928226	269745	1283	SK1	0.99	2	1	1	REC	terLOH
A536R29	AND3188	SK1/BY	rad27∆/∆	C5	LOH29	XVI	658481	928226	269745	1287	SK1	0.99	2	1	1	REC	terLOH
A536R30	AND3188	SK1/BY	rad27∆/∆	C6	LOH30	XVI	658481	928226	269745	1288	SK1	0.99	2	1	1	REC	terLOH
A536R31	AND3188	SK1/BY	rad27∆/∆	C7	LOH30	XVI	658481	928226	269745	1289	SK1	0.99	2	1	1	REC	terLOH
A536R32	AND3188	SK1/BY	rad27∆/∆	C9	LOH30	XVI	658481	928226	269745	1288	SK1	0.99	2	1	1	REC	terLOH
A536R26	AND3188	SK1/BY	rad27∆/∆	C2	LOH247	XVI	665970	670603	4633	18	BY	0	2	1	1	REC	intLOH
A536R26	AND3188	SK1/BY	rad27∆/∆	C2	LOH248	XVI	672668	672989	321	8	BY	0	2	1	1	REC	intLOH
A536R26	AND3188	SK1/BY	rad27∆/∆	C2	LOH249	XVI	674984	678266	3282	19	BY	0	2	1	1	REC	intLOH
A536R26	AND3188	SK1/BY	rad27∆/∆	C2	LOH250	XVI	678709	681719	3010	23	BY	0	2	1	1	REC	intLOH
A536R26	AND3188	SK1/BY	rad27∆/∆	C2	LOH251	XVI	683025	697060	14035	52	BY	0	2	1	1	REC	intLOH
A536R27	AND3188	SK1/BY	rad27∆/∆	C3	LOH114	XVI	687687	687978	291	3	SK1	0.97	2	1	1	REC	intLOH
A536R26	AND3188	SK1/BY	rad27∆/∆	C2	LOH252	XVI	698632	706852	8220	34	BY	0	2	1	1	REC	intLOH
A536R26	AND3188	SK1/BY	rad27∆/∆	C2	LOH253	XVI	708674	709506	832	7	BY	0	2	1	1	REC	intLOH
A536R26	AND3188	SK1/BY	rad27∆/∆	C2	LOH254	XVI	710988	715923	4935	18	BY	0	2	1	1	REC	intLOH
A536R26	AND3188	SK1/BY	rad27∆/∆	C2	LOH255	XVI	717896	718261	365	5	BY	0	2	1	1	REC	intLOH
A536R26	AND3188	SK1/BY	rad27∆/∆	C2	LOH256	XVI	719419	827639	108220	506	BY	0	2	1	1	REC	intLOH
A536R26	AND3188	SK1/BY	rad27∆/∆	C2	LOH257	XVI	827895	857345	29450	86	BY	0	2	1	1	REC	intLOH
A536R26	AND3188	SK1/BY	rad27∆/∆	C2	LOH258	XVI	863552	863829	277	4	BY	0	2	1	1	REC	intLOH
A536R26	AND3188	SK1/BY	rad27∆/∆	C2	LOH259	XVI	926181	928226	2045	3	SK1	0.91	0	1	1	DEL	terLOH
